# Supplementary material for: Mitochondrial complex I deficiency stratifies idiopathic Parkinson’s disease
Source: Nat Commun. 2024 Apr 29;15:3631. doi: 10.1038/s41467-024-47867-4 (PMC11059185; doi:10.1038/s41467-024-47867-4)
Supplement: Supplementary file 9 — Supplementary Data 6 [file 41467_2024_47867_MOESM9_ESM.xlsx]

## Sheet: Title page
Title	Data and statistics for single neuron mtDNA analyses.
Sheet-1	Title page
Sheet-2	mtDNA deletion and copy number data
Sheet-3	mtDNA deletion and copy number - group comparisons and statistics
Sheet-4	Key to abbreviations
Number of sheets	4

## Sheet: mtDNA_data
CI Group	ID	Cell number	Copy number	Median Copy number	Deletion (%)	Median Deletion (%)
Ctrl	Ctrl01	1	8450.89	7801.24	3.9801	10.6894
		2	7336.94		17.0726
		3	8513.26		17.8988
		4	10917.6		3.99114
		5	9100.05		20.0035
		6	8846.08		21.6204
		7	7801.24		18.0417
		8	8166.06		10.6894
		9	3450.8		10.0143
		10	7399.09		10.3898
		11	10173.5		7.79696
		12	3918.72		9.24363
		13	7079.41		7.24602
		14	6530.32		29.5673
		15	5649.57		12.6541
Ctrl	Ctrl04	1	5556.94	7493.28	9.50906	9.53354
		2	7444.58		7.83502
		3	6084.29		4.11687
		4	11863.6		5.66957
		5	4663.58		12.8716
		6	14462.4		13.4032
		7	8950.22		13.7754
		8	10456.8		9.37812
		9	2688.15		0.956205
		10	3828.59		9.55802
		11	4164.26		10.0461
		12	4074.71		5.17534
		13	9279.17		7.55145
		14	15162.7		21.093
		15	7541.99		12.6233
		16	13160.5		27.7593
Ctrl	Ctrl07	1	3364.18	7073.88	17.2258	5.65225
		2	12172		10.0644
		3	12088		8.8452
		4	7402.68		14.1604
		5	14419.3		0
		6	13726.4		3.01071
		7	10946.8		3.33829
		8	7547.39		2.46885
		9	2933.06		0
		10	6745.07		24.1715
		11	5370.7		0
		12	4672.31		12.5999
		13	4404.18		0.242197
		14	3060.93		7.96622
		15	5700.33		3.00105
		16	10101.3		21.9268
Ctrl	Ctrl08	1	20032.3	9023.81	33.0821	9.454
		2	11628.8		9.454
		3	9901.48		10.5233
		4	9360.73		4.11571
		5	6184.88		1.76039
		6	7742.76		3.18718
		7	10606		6.26448
		8	9981.11		2.54381
		9	1385.9		15.0738
		10	707.988		16.311
		11	1085.55		2.55364
		12	8853.23		15.6271
		13	11509.7		10.9032
		14	9023.81		10.1828
		15	8706.58		7.90967
Ctrl	Ctrl09	1	5343.85	8680.51	14.9142	10.2075
		2	9275.05		6.99558
		3	6503.22		8.41089
		4	10104.8		10.2798
		5	18819.5		10.1352
		6	10002.6		11.9413
		7	7351.32		19.3843
		8	6970.32		33.8685
		9	6513.94		0
		10	8150.05		2.05904
		11	8192.81		0
		12	9846.13		20.6849
		13	11841.4		24.863
		14	8881.63		26.751
		15	11263.2		8.54891
		16	8479.38		6.89539
Ctrl	Ctrl10	1	6128.45	7444.25	21.9361	9.18326
		2	14007.5		18.9673
		3	12205.8		12.4219
		4	11269.9		8.58561
		5	19285		11
		6	15256.5		6.95854
		7	19029.8		6.17478
		8	21419.6		3.49496
		9	5851.15		9.78092
		10	5907.84		3.16906
		11	7857.66		8.34576
		12	7030.83		14.0098
		13	6271.28		18.272
		14	5481.44		13.823
		15	2125.97		1.05579
		16	2138.93		0
Ctrl	Ctrl13	1	39033.9	11169	9.87495	10.9537
		2	10038		12.9306
		3	10909.5		11.568
		4	14662.4		14.7799
		5	14147.7		8.12526
		6	10894.4		10.3395
		7	21308.8		14.3524
		8	14933.4		17.1434
		9	9602.1		18.5648
		10	6507.62		17.384
		11	7849.99		14.816
		12	11428.4		6.37841
		13	8888.63		4.57707
		14	14835.2		7.79713
		15	22232.5		4.96566
		16	10312.3		5.44228
nCI-PD	PD03	1	24466.3	23094.1	11.6328	9.58546
		2	19042.2		16.9118
		3	22359.3		9.89993
		4	20459.7		15.8797
		5	23828.9		6.31831
		6	17865.1		4.54322
		7	18757.8		6.96998
		8	16840.4		0
		9	51823.1		9.271
		10	27163.8		12.8446
		11	28386.9		9.17679
		12	14989.3		5.26736
		13	35876.4		12.7413
		14	36353.9		8.54999
		15	37949.7		11.6694
		16	21090.5		11.509
nCI-PD	P09	1	7810.54	7942.24	19.1923	13.1552
		2	8410.95		18.5832
		3	5965.34		13.2399
		4	8870.71		17.3347
		5	6969.23		26.065
		6	11059.7		14.3765
		7	11443.4		0.481589
		8	8073.94		13.0705
		9	10256.4		8.22168
		10	4569.27		6.24621
		11	7569.41		8.21428
		12	10176.7		10.6829
		13	6961.81		16.5841
		14	6190.08		11.024
		15	7207.39		12.6113
		16	8719.34		16.7848
nCI-PD	PD10	1	5737.25	12357.1	0	1.53583
		2	20162.7		1.30939
		3	8245.44		0.554321
		4	13773.9		0
		5	19197.1		0
		6	11099.6		0
		7	9514.66		0
		8	15447.6		3.56568
		9	7304.87		7.69311
		10	13272.3		6.50582
		11	10783.4		1.76227
		12	11441.8		10.0182
		13	14609.6		10.7335
		14	19171.8		8.08932
nCI-PD	PD11	1	13878	13747.5	6	8.01123
		2	12410.8		11.1182
		3	13280.4		13.3796
		4	12855.1		12.0174
		5	13747.5		3.29911
		6	25186.1		3.68119
		7	16618		11.9228
		8	11429.6		6.74303
		9	21784.5		5.9731
		10	8735.05		15.0115
		11	21537.8		5.04266
		12	24699.5		6.67111
		13	7901.46		11.9151
		14	15242.6		8.01123
		15	12291.2		8.16932
nCI-PD	PD12	1	6256.88	8930.94	13.7487	10.1602
		2	7779.23		15.4639
		3	4241.98		9.94604
		4	4476.26		17.9703
		5	5337.94		17.0171
		6	8848.21		11.1136
		7	8930.94		0
		8	11520.4		9.53589
		9	10362.4		12.9851
		10	31774.6		10.1602
		11	2941.45		10.4665
		12	16433.7		5.44682
		13	15436.2		1.47093
		14	12899.4		3.88105
		15	26258		5.00829
nCI-PD	PD23	1	16224.9	8432.97	6.77644	9.13144
		2	5432.16		9.38717
		3	8917.84		7.52951
		4	7948.11		10.8103
		5	10997.6		7.09099
		6	7091.05		11.1549
		7	13194.8		4.87908
		8	5900.89		1.10453
		9	2359.03		2.96612
		10	2646.86		15.8948
		11	2267.99		11.0743
		12	2229.71		3.62429
		13	18704.3		8.8757
		14	14765.5		31.704
		15	9691.75		16.2417
		16	9773.89		10.4704
nCI-PD	PD33	1	3964.64	3156.33	2.71044	9.66889
		2	3023.65		6.82836
		3	5521.38		9.44136
		4	8546.95		6.81962
		5	2369.75		46.4732
		6	2091.43		9.89641
		7	2304.08		18.4319
		8	3289.01		13.1725
nCI-PD	PD36	1	4565.95	7250.68	0.604532	2.44947
		2	7625.71		1.09714
		3	7574.19		2.75803
		4	3827.1		2.14092
		5	5438.96		0
		6	3536.05		3.95566
		7	5729.52		0
		8	6304.99		2.02396
		9	7052.1		1.78921
		10	9741.9		4.52252
		11	16047.4		3.12149
		12	10930.8		1.31349
		13	7449.26		13.916
		14	3945.03		5.13462
		15	8263.08		6.02466
		16	9026.36		18.1457
nCI-PD	PD39	1	8318.55	5741.99	18.6768	6.52414
		2	5307.08		11.749
		3	6706.69		11.3195
		4	4471.55		5.62175
		5	5741.99		5.75591
		6	4301.8		0.436155
		7	4129.99		0
		8	3659.01		11.8557
		9	10664.6		7.29248
		10	6463.1		6.52414
		11	3696.09		8.11649
		12	9370.08		10.8391
		13	6490		0.582039
		14	8900.52		4
		15	2711.73		0
CI-PD mild	PD05	1	8861.04	7808.05	19.0467	14.9923
		2	10018.1		30.7964
		3	7271.76		12.8521
		4	7318.99		15.3655
		5	8710.89		5.39953
		6	8297.11		0
		7	10762.3		6.84923
		8	13014.8		0.0481559
		9	5660.62		18.4446
		10	8808.67		18.0531
		11	11470		20.8872
		12	3739.88		17.8983
		13	6929.93		13.8201
		14	4247.27		18.7811
		15	4477.58		14.6191
		16	6654.99		12.7738
CI-PD mild	PD15	1	14747.7	8728.6	7.19112	12.3806
		2	6292.12		4.66532
		3	6639.35		5.80354
		4	7049.54		8.97776
		5	7403.47		14.8095
		6	19835.8		8.93843
		7	10886.2		2.77338
		8	8536.67		13.9484
		9	6227.46		11.4094
		10	3617		14.6708
		11	15070.1		16.4799
		12	9133.44		25.3534
		13	8920.53		18.9782
		14	4050.27		29.5244
		15	19383.4		10.4093
		16	9207.39		13.3517
CI-PD mild	PD17	1	6764.85	10856.2	6.8497	9.07377
		2	6501.07		6.30514
		3	7770.35		3.2843
		4	6130.61		4.79185
		5	17761.3		3.34617
		6	7707.4		10.4003
		7	13198.8		9.07377
		8	15715.4		12.8084
		9	10856.2		9.89005
		10	9243.7		2.67262
		11	3512.5		11.3019
		12	6422.99		11.7123
		13	15563.1		16.6808
		14	14532.8		8.58469
		15	17936.4		10.1081
		16	13244.9		17.3251
		17	12508.3		6.92985
CI-PD severe	PD24	1	13881.7	10230.7	49.1479	12.6485
		2	8261.05		11.5826
		3	10218.6		11.7659
		4	10523.9		6.70378
		5	5243.87		7.92206
		6	6860.26		7.90405
		7	16635.1		10.0267
		8	15066.8		19.6494
		9	10242.8		22.5973
		10	20927.2		19.1047
		11	2474.04		12.2485
		12	13307.1		13.1447
		13	7686.99		13.0485
		14	6672.62		18.3938
CI-PD severe	PD30	1	11191.4	11614.7	10.4884	9.98204
		2	12952.6		7.9732
		3	11614.7		9.98204
		4	8122.95		8.2122
		5	11960.4		13.5043
		6	15277.5		4.91574
		7	14258		0.543608
		8	6230.22		4.62364
		9	1794.23		26.1226
		10	4775.71		14.6748
		11	2261.41		16.6888
		12	2544.39		8.90333
		13	20250.2		12.2466
		14	20640.7		16.4116
		15	18542.9		9.11285
CI-PD mild	PD32	1	12670.1	7258.95	17.5724	12.5795
		2	13600.8		16.1702
		3	14808.9		21.9643
		4	7034.84		12.2086
		5	14410.9		9.53411
		6	11634.1		6.09021
		7	10810.4		2.38275
		8	6951.58		13.0809
		9	2590.82		10.2342
		10	7258.95		12.5795
		11	7195.26		9.04528
		12	6657.35		15.2834
		13	3037.51		20.8329
		14	7689.68		16.0749
		15	1917.21		9.57271

## Sheet: mtDNA_group comparisons
Area	Group values				Group comparisons (two-sided ANOVA)
	Group	n	median	IQR	P-value (welch) =	Eta-squared	Groups compared	P (Games Howell) =
Copy Number	Ctrl	7	7801.24	7444-9024	0.455	0.036	Ctrl vs CI-PD	-
	CI-PD	6	9479.64	7671-11046			Ctrl vs nCI-PD	-
	nCI-PD	9	8432.97	6496-13052			CI-PD vs nCI-PD	-
Deletion level (%)	Ctrl	7	9.53	9.2-10.7	0.03	0.296	Ctrl vs CI-PD	0.076
	CI-PD	6	12.48	9.9-13.2			Ctrl vs nCI-PD	0.533
	nCI-PD	9	9.13	4.5-10.0			CI-PD vs nCI-PD	0.037
Copy number non-deleted mtDNA	Ctrl	7	6725.62	6624-8105	0.596	0.053	Ctrl vs CI-PD	-
	CI-PD	6	7319.45	6590-9923			Ctrl vs nCI-PD	-
	nCI-PD	9	7603.27	6040-12400			CI-PD vs nCI-PD	-

## Sheet: Key
Ctrl	control
PD	Parkinson's disease
mtDNA	mitochondrial DNA
