# Supplementary material for: Mitochondrial complex I deficiency stratifies idiopathic Parkinson’s disease
Source: Nat Commun. 2024 Apr 29;15:3631. doi: 10.1038/s41467-024-47867-4 (PMC11059185; doi:10.1038/s41467-024-47867-4)
Supplement: Supplementary file 10 — Supplementary Data 7 [file 41467_2024_47867_MOESM10_ESM.xlsx]

## Sheet: SupplementaryTable07_DE_Combine
EnsemblID	gene_name	gene_type	baseMean	stat_nCI-PDmodel1	stat_CI-PDmodel1	stat_nCI-PDmodel2	stat_CI-PDmodel2	log2FoldChange_nCI-PDmodel1	log2FoldChange_CI-PDmodel1	log2FoldChange_nCI-PDmodel2	log2FoldChange_CI-PDmodel2	pvalue_nCI-PDmodel1	pvalue_CI-PDmodel1	pvalue_nCI-PDmodel2	pvalue_CI-PDmodel2	padj_nCI-PDmodel1	padj_CI-PDmodel1	padj_nCI-PDmodel2	padj_CI-PDmodel2
ENSG00000000003	TSPAN6	protein_coding	467.607	0.132291	1.01236	0.146979	1.35421	0.013082	0.141529	0.0145058	0.170739	0.894754	0.311364	0.883149	0.17567	0.965691	0.667533	0.96668	0.264288
ENSG00000000419	DPM1	protein_coding	559.764	0.892281	-1.23544	0.689953	-3.43729	0.0704359	-0.138465	0.0639325	-0.408537	0.372242	0.216667	0.490224	0.000587564	0.700016	0.600362	0.793576	0.00356885
ENSG00000000457	SCYL3	protein_coding	653.724	-0.598332	-0.696486	-0.752599	-2.91731	-0.0387469	-0.0639771	-0.0568926	-0.282661	0.549618	0.486125	0.451691	0.00353063	0.813844	0.776591	0.770441	0.0124641
ENSG00000000460	C1orf112	protein_coding	283.826	1.83592	1.02619	1.92301	2.88146	0.139804	0.1103	0.158613	0.303285	0.0663691	0.304804	0.0544794	0.00395837	0.319402	0.663566	0.329464	0.0135755
ENSG00000000938	FGR	protein_coding	390.312	-0.651453	-0.080018	-0.0558428	2.99736	-0.0935369	-0.0162387	-0.009625	0.659117	0.514754	0.936223	0.955467	0.00272327	0.794086	0.979778	0.98751	0.0103472
ENSG00000000971	CFH	protein_coding	1682.45	0.278969	0.268742	0.602979	2.00588	0.0610327	0.0831438	0.136459	0.579497	0.780268	0.788128	0.546523	0.0448686	0.922785	0.926872	0.824887	0.0888394
ENSG00000001036	FUCA2	protein_coding	728.595	-0.561823	-0.677407	-0.629456	-2.03377	-0.0408853	-0.0697978	-0.0475696	-0.1967	0.574237	0.498148	0.529051	0.0419745	0.826379	0.782857	0.814135	0.0842109
ENSG00000001084	GCLC	protein_coding	2860.54	-2.73331	-0.692763	-2.65574	-2.37893	-0.14058	-0.0504001	-0.145765	-0.166802	0.0062702	0.488458	0.0079134	0.0173628	0.0956289	0.777701	0.137034	0.0424042
ENSG00000001167	NFYA	protein_coding	2206.02	-0.417416	-0.0832108	0.0795033	3.3801	-0.016832	-0.00474394	0.00464298	0.251968	0.676374	0.933684	0.936632	0.000724583	0.876798	0.978989	0.982419	0.00411673
ENSG00000001460	STPG1	protein_coding	1271.69	-0.970544	-1.55461	-0.993278	-2.42955	-0.0727848	-0.165091	-0.0753521	-0.235765	0.331775	0.120039	0.320575	0.0151175	0.6661	0.512721	0.679418	0.0379607
ENSG00000001461	NIPAL3	protein_coding	9852.25	-2.48811	-2.23529	-2.50018	-3.13849	-0.171479	-0.217886	-0.173934	-0.278788	0.0128425	0.0253984	0.0124129	0.00169822	0.140159	0.406509	0.16784	0.0073859
ENSG00000001497	LAS1L	protein_coding	1979.07	0.0956434	1.85422	0.257567	3.27475	0.00753316	0.206471	0.0210412	0.341453	0.923804	0.0637081	0.796741	0.00105756	0.977278	0.459953	0.936001	0.00530402
ENSG00000001561	ENPP4	protein_coding	4124.23	-0.0428457	-0.849338	-0.128023	-2.95529	-0.00309739	-0.0868559	-0.0104006	-0.30666	0.965825	0.395693	0.898131	0.00312372	0.989213	0.723072	0.971457	0.0114348
ENSG00000001617	SEMA3F	protein_coding	709.04	1.44517	-0.732573	1.54359	2.73328	0.208658	-0.149568	0.284439	0.642846	0.148411	0.463819	0.122687	0.00627074	0.471386	0.764405	0.466224	0.0193169
ENSG00000001626	CFTR	protein_coding	49.5734	0.0248959	0.950036	-0.0342191	0.495616	0.00354976	0.189292	-0.00488378	0.0895027	0.980138	0.342094	0.972702	0.620165	0.993327	0.687245	0.991833	0.709247
ENSG00000001629	ANKIB1	protein_coding	8474.48	-1.51768	0.129438	-1.32607	1.6169	-0.0649281	0.00783086	-0.0595473	0.0926981	0.129096	0.897011	0.184818	0.105899	0.442429	0.965979	0.547014	0.175829
ENSG00000001630	CYP51A1	protein_coding	6252.06	1.05657	-1.10301	0.913133	-3.31296	0.0826302	-0.122026	0.0836988	-0.387826	0.290709	0.270023	0.361173	0.000923151	0.630618	0.64057	0.710336	0.00483535
ENSG00000001631	KRIT1	protein_coding	2621.13	2.10638	0.866463	2.11316	0.923298	0.0960762	0.0559165	0.0959517	0.0535933	0.035171	0.386237	0.0345872	0.355852	0.23494	0.716098	0.267378	0.461449
ENSG00000002016	RAD52	protein_coding	797.098	1.46316	1.11627	1.63225	3.85429	0.172431	0.185916	0.22921	0.690537	0.143423	0.264308	0.102626	0.000116066	0.46379	0.636536	0.431998	0.00132668
ENSG00000002330	BAD	protein_coding	2317.32	1.16454	0.0724721	1.1805	0.293076	0.0695492	0.00612359	0.0703387	0.0223135	0.244206	0.942226	0.237803	0.769464	0.582307	0.981679	0.606253	0.832098
ENSG00000002549	LAP3	protein_coding	1790.3	-1.94613	-2.15495	-1.9214	-1.98465	-0.202797	-0.317703	-0.200735	-0.264859	0.0516391	0.0311661	0.0546807	0.0471832	0.282975	0.410986	0.329821	0.0924349
ENSG00000002586	CD99	protein_coding	2725.69	-3.30218	-1.59795	-3.01956	0.0363516	-0.339647	-0.232477	-0.331499	0.00509571	0.000959373	0.110054	0.00253143	0.971002	0.0351347	0.505311	0.0786224	0.980318
ENSG00000002587	HS3ST1	protein_coding	435.004	2.64899	1.20727	2.5297	0.332962	0.203527	0.131477	0.1987	0.0335413	0.00807322	0.227328	0.011416	0.739163	0.10998	0.607667	0.162897	0.807716
ENSG00000002745	WNT16	protein_coding	78.5843	-1.68269	-2.18676	-1.67543	-4.28135	-0.297955	-0.557262	-0.360101	-1.19303	0.0924358	0.0287603	0.093849	1.86e-05	0.376338	0.410986	0.413227	0.000541012
ENSG00000002746	HECW1	protein_coding	9893.54	2.14068	-0.115837	1.76721	-2.21245	0.134775	-0.0103168	0.126579	-0.202392	0.0322999	0.907782	0.0771924	0.0269355	0.224906	0.970211	0.380221	0.0596039
ENSG00000002822	MAD1L1	protein_coding	994.395	-0.331118	0.360692	-0.332403	0.40296	-0.0168981	0.0260686	-0.0168798	0.0261965	0.740555	0.71833	0.739585	0.686978	0.906345	0.898728	0.909568	0.764821
ENSG00000002834	LASP1	protein_coding	8930.7	-1.52845	-0.974788	-1.32011	0.487219	-0.0790642	-0.0713221	-0.0720275	0.0339455	0.126401	0.329666	0.186798	0.626103	0.439104	0.679837	0.549647	0.714186
ENSG00000002919	SNX11	protein_coding	1106.98	0.61988	-1.77071	0.698149	-0.643995	0.032506	-0.13154	0.0377879	-0.0446161	0.535337	0.0766089	0.485084	0.519579	0.805619	0.47126	0.790734	0.620355
ENSG00000002933	TMEM176A	protein_coding	638.349	-3.81416	-1.69063	-3.4753	0.197378	-0.497412	-0.311856	-0.490446	0.0355637	0.000136646	0.0909082	0.000510281	0.843532	0.0113867	0.486427	0.034595	0.890653
ENSG00000003056	M6PR	protein_coding	2994.77	-1.80527	-2.20561	-1.68803	-4.22348	-0.0790585	-0.136821	-0.0831427	-0.266145	0.0710327	0.0274111	0.0914047	2.41e-05	0.329927	0.409495	0.408985	0.000611262
ENSG00000003096	KLHL13	protein_coding	441.18	-0.943946	-2.06231	-1.11589	-4.467	-0.0836663	-0.259754	-0.115989	-0.595958	0.345197	0.0391787	0.264468	7.93e-06	0.677698	0.421714	0.633297	0.000393118
ENSG00000003137	CYP26B1	protein_coding	1711.65	0.691314	0.610392	0.502486	-1.15936	0.074439	0.0929922	0.0583088	-0.171875	0.489368	0.541602	0.615326	0.24631	0.777331	0.807305	0.854988	0.346263
ENSG00000003147	ICA1	protein_coding	2238.51	1.38789	1.50279	0.851141	-1.63231	0.108114	0.165683	0.0879427	-0.21549	0.16517	0.132893	0.394691	0.102614	0.490932	0.524903	0.733969	0.171299
ENSG00000003249	DBNDD1	protein_coding	4345.7	1.29169	0.192169	1.32821	0.666381	0.0833363	0.0175394	0.0859106	0.0550574	0.196465	0.84761	0.184108	0.505168	0.529111	0.947898	0.546383	0.607382
ENSG00000003393	ALS2	protein_coding	4179.05	-0.053124	-0.481141	-0.141052	-1.79084	-0.00223152	-0.0286066	-0.00615986	-0.0999878	0.957633	0.630416	0.887829	0.0733186	0.986717	0.8572	0.968371	0.130945
ENSG00000003400	CASP10	protein_coding	330.15	0.00557192	1.03578	0.284077	2.83673	0.000701516	0.184209	0.0378892	0.482595	0.995554	0.300304	0.776352	0.0045578	0.998225	0.66104	0.926333	0.0151424
ENSG00000003402	CFLAR	protein_coding	4923.68	-1.4587	1.14534	-0.519383	4.36056	-0.101548	0.112724	-0.0493063	0.528363	0.144649	0.25207	0.603494	1.3e-05	0.465494	0.628113	0.849294	0.000456284
ENSG00000003436	TFPI	protein_coding	361.733	1.59258	1.81733	1.75064	3.00268	0.275261	0.44393	0.307637	0.673396	0.111254	0.0691672	0.0800076	0.00267613	0.410052	0.462356	0.386335	0.0102144
ENSG00000003509	NDUFAF7	protein_coding	887.235	1.84328	0.619916	1.76985	-0.122118	0.0841419	0.0401366	0.0816175	-0.00722946	0.0652882	0.535313	0.0767514	0.902806	0.316986	0.804147	0.379919	0.932776
ENSG00000003756	RBM5	protein_coding	5052.75	0.312846	1.66574	0.415497	2.613	0.0226502	0.170536	0.0304437	0.244415	0.754398	0.0957661	0.677778	0.00897505	0.91053	0.491037	0.882735	0.025278
ENSG00000003987	MTMR7	protein_coding	3205.1	-1.06122	-1.97081	-1.00054	-4.66217	-0.0833212	-0.219044	-0.110405	-0.657255	0.288592	0.0487454	0.317051	3.13e-06	0.628177	0.442055	0.676531	0.000278228
ENSG00000003989	SLC7A2	protein_coding	3356.26	-0.514573	-1.86474	0.0241676	1.03743	-0.0858122	-0.439777	0.00474715	0.26015	0.606851	0.0622179	0.980719	0.299535	0.842633	0.458174	0.994707	0.403791
ENSG00000004059	ARF5	protein_coding	4955.35	-0.43703	-1.39514	-0.380267	-4.05148	-0.0317834	-0.143576	-0.0359413	-0.489155	0.66209	0.162973	0.703747	5.09e-05	0.869823	0.552822	0.893005	0.000864076
ENSG00000004139	SARM1	protein_coding	2847.76	-0.929521	0.412424	-0.58062	2.47086	-0.0647838	0.0406493	-0.0447378	0.243048	0.352619	0.680029	0.561497	0.0134789	0.683283	0.880947	0.831677	0.0347272
ENSG00000004142	POLDIP2	protein_coding	3757.53	-1.6281	-1.72694	-1.64513	-2.67417	-0.0884096	-0.132707	-0.0904064	-0.187812	0.103503	0.084178	0.0999435	0.00749134	0.396461	0.481122	0.426733	0.0220413
ENSG00000004399	PLXND1	protein_coding	6703.34	-2.36941	-1.45108	-2.12969	-0.291409	-0.174865	-0.151464	-0.162538	-0.0283955	0.0178163	0.146758	0.0331975	0.770739	0.165894	0.538113	0.263146	0.833023
ENSG00000004455	AK2	protein_coding	2577.39	-0.743105	-0.124449	-0.509333	1.93105	-0.0362717	-0.00859057	-0.027605	0.13364	0.457418	0.90096	0.610519	0.0534765	0.75603	0.967364	0.852718	0.102063
ENSG00000004468	CD38	protein_coding	446.41	-3.40947	-1.45806	-3.23404	-3.05995	-0.657669	-0.397969	-0.665409	-0.804394	0.000650902	0.144825	0.00122051	0.00221375	0.0281922	0.536353	0.0535906	0.008926
ENSG00000004478	FKBP4	protein_coding	7372.12	2.05213	-0.475337	2.00868	1.03067	0.26796	-0.0877783	0.275024	0.180161	0.0401575	0.634547	0.0445716	0.302696	0.250835	0.858775	0.302012	0.407204
ENSG00000004487	KDM1A	protein_coding	3335.37	0.0769166	-0.448284	-0.0877209	-2.83164	0.0028349	-0.0234055	-0.00384318	-0.158728	0.93869	0.653948	0.930098	0.00463096	0.980905	0.868605	0.981091	0.015319
ENSG00000004534	RBM6	protein_coding	3221.45	1.47006	2.37241	1.71209	4.73343	0.122324	0.279097	0.16421	0.579451	0.141546	0.0176723	0.0868795	2.21e-06	0.460455	0.384724	0.400169	0.000242433
ENSG00000004660	CAMKK1	protein_coding	8506.01	2.59142	-0.556441	2.27485	-2.29668	0.20417	-0.0620149	0.195535	-0.252117	0.00955797	0.577909	0.0229147	0.021637	0.119866	0.8286	0.223362	0.0504126
ENSG00000004700	RECQL	protein_coding	885.505	0.367892	-0.485966	0.342793	-1.00197	0.023043	-0.0431069	0.0214892	-0.0804127	0.712954	0.626991	0.731754	0.316358	0.89402	0.855502	0.906086	0.42132
ENSG00000004766	VPS50	protein_coding	3152.22	0.165999	-1.05016	0.00365036	-3.77137	0.00965229	-0.086455	0.000275876	-0.364295	0.868158	0.293645	0.997087	0.000162351	0.95765	0.657889	0.998921	0.00161311
ENSG00000004776	HSPB6	protein_coding	1328.93	1.27581	2.14521	1.34611	3.73528	0.153308	0.364429	0.168941	0.598349	0.202024	0.0319364	0.178266	0.000187508	0.535911	0.411632	0.540161	0.00176438
ENSG00000004777	ARHGAP33	protein_coding	4533.6	-2.08968	-0.360889	-1.88555	0.725821	-0.176835	-0.0431912	-0.163713	0.080458	0.0366469	0.718182	0.0593551	0.467949	0.240327	0.89866	0.340652	0.572228
ENSG00000004779	NDUFAB1	protein_coding	1754.31	1.36636	-0.755052	0.922596	-3.64266	0.136993	-0.1072	0.122312	-0.617267	0.171825	0.450218	0.356218	0.000269837	0.499417	0.756421	0.706706	0.00218786
ENSG00000004799	PDK4	protein_coding	4346.9	-2.91962	-1.45441	-2.20968	1.34804	-0.407701	-0.287208	-0.357532	0.278433	0.00350453	0.145832	0.0271274	0.177645	0.0693042	0.537569	0.242562	0.266672
ENSG00000004838	ZMYND10	protein_coding	78.3986	1.54977	1.18866	1.57597	1.50899	0.159444	0.17297	0.161289	0.198224	0.121197	0.234574	0.115032	0.131302	0.430423	0.613463	0.454592	0.208696
ENSG00000004848	ARX	protein_coding	1179.69	-3.82351	-0.461465	-3.70999	-2.17535	-0.263196	-0.0449823	-0.274913	-0.206147	0.000131563	0.644465	0.000207267	0.029604	0.0111547	0.863811	0.0202506	0.0641337
ENSG00000004864	SLC25A13	protein_coding	597.493	-0.773424	-0.189093	-0.888784	-1.96052	-0.0505017	-0.0174596	-0.0625726	-0.176415	0.439271	0.85002	0.374119	0.0499356	0.744062	0.948976	0.719376	0.0966875
ENSG00000004866	ST7	protein_coding	1546.9	2.20163	2.61228	2.2327	3.215	0.0842826	0.141541	0.0852285	0.157146	0.0276913	0.00899399	0.0255687	0.00130447	0.208803	0.349432	0.234746	0.00611516
ENSG00000004897	CDC27	protein_coding	5912.82	-0.240646	-1.11597	-0.329524	-3.57732	-0.015704	-0.103038	-0.0264236	-0.366403	0.809829	0.264435	0.74176	0.000347136	0.935939	0.636536	0.910606	0.00254218
ENSG00000004939	SLC4A1	protein_coding	25.9444	-3.67476	-4.35118	-2.83944	-1.88965	-1.12509	-1.92122	-0.953893	-0.815037	0.000238071	1.35e-05	0.00451926	0.0588042	0.0157792	0.043143	0.103128	0.11005
ENSG00000004948	CALCR	protein_coding	7.4029	-0.694712	-0.596089	-0.799609	-1.81196	-0.178766	-0.228056	-0.219725	-0.675275	0.487236	0.551116	0.423938	0.0699926	NA	0.813284	0.752895	0.12627
ENSG00000004961	HCCS	protein_coding	901.092	1.23031	-0.670005	0.87799	-3.18371	0.0930499	-0.0718892	0.0823388	-0.382471	0.218583	0.502854	0.379949	0.00145403	0.554279	0.785865	0.723828	0.00661263
ENSG00000004975	DVL2	protein_coding	1588.3	1.72965	0.964349	1.65798	3.55699	0.106686	0.0840692	0.125378	0.343275	0.0836929	0.334871	0.0973217	0.000375125	0.357864	0.683321	0.421783	0.00266241
ENSG00000005007	UPF1	protein_coding	7159.3	-0.963247	-2.41722	-0.617401	0.391433	-0.0467655	-0.16601	-0.0359032	0.0290674	0.335423	0.0156397	0.53697	0.695477	0.669285	0.379183	0.819606	0.771807
ENSG00000005020	SKAP2	protein_coding	1885.03	-0.226037	-0.999755	-0.229397	-3.4939	-0.0197491	-0.12369	-0.0246674	-0.480294	0.821172	0.317429	0.81856	0.000476028	0.94178	0.67114	0.943131	0.00311603
ENSG00000005022	SLC25A5	protein_coding	4902.19	0.686107	-0.212384	0.427428	-3.04606	0.0560543	-0.0245495	0.0451205	-0.410688	0.492645	0.831807	0.669067	0.00231859	0.779679	0.94221	0.87871	0.00923146
ENSG00000005059	MCUB	protein_coding	214.55	-2.59581	-2.65439	-2.52481	-4.09685	-0.348536	-0.506202	-0.352033	-0.733682	0.00943681	0.00794521	0.0115762	4.19e-05	0.119254	0.340675	0.16399	0.00079047
ENSG00000005075	POLR2J	protein_coding	716.392	1.36342	2.02498	1.49753	3.68232	0.0846825	0.177709	0.097947	0.307464	0.17275	0.0428694	0.134257	0.000231124	0.50045	0.430564	0.485029	0.00200082
ENSG00000005100	DHX33	protein_coding	1789.97	-1.29624	-1.79225	-1.3239	-2.78747	-0.0646333	-0.126593	-0.0668955	-0.180315	0.194893	0.0730923	0.185537	0.00531212	0.527386	0.467764	0.547938	0.0170171
ENSG00000005108	THSD7A	protein_coding	1809.26	-2.2671	0.207884	-2.30449	-1.09031	-0.174409	0.0226282	-0.183708	-0.111059	0.023384	0.83532	0.0211953	0.275577	0.190193	0.943708	0.214233	0.378114
ENSG00000005156	LIG3	protein_coding	2546.93	-2.91486	-0.664617	-2.93889	-1.40231	-0.109481	-0.0353441	-0.111043	-0.0677887	0.00355854	0.506296	0.00329387	0.160824	0.0698751	0.788165	0.0878378	0.246041
ENSG00000005175	RPAP3	protein_coding	1759.66	1.70506	-0.199979	1.39266	-2.29547	0.0861935	-0.0143216	0.0796823	-0.168118	0.0881838	0.841497	0.163722	0.0217064	0.367616	0.945707	0.520069	0.0505369
ENSG00000005189	REXO5	protein_coding	138.811	-1.34314	-0.791098	-1.22983	-3.22682	-0.135407	-0.113929	-0.1509	-0.511275	0.179225	0.428887	0.218762	0.00125172	0.508826	0.742132	0.585332	0.00594501
ENSG00000005194	CIAPIN1	protein_coding	1522.66	-0.254252	-2.15859	-0.301891	-4.5869	-0.0163233	-0.196471	-0.02411	-0.468852	0.799301	0.0308817	0.762735	4.5e-06	0.93104	0.410986	0.920552	0.000312097
ENSG00000005206	SPPL2B	protein_coding	2434.88	0.211093	1.3585	0.313758	2.319	0.0167643	0.152552	0.0252619	0.238352	0.832815	0.174304	0.753705	0.0203948	0.946486	0.564184	0.915897	0.0481247
ENSG00000005238	FAM214B	protein_coding	1955.23	-2.39023	-1.4454	-2.26578	-0.712169	-0.137602	-0.117747	-0.132372	-0.053165	0.0168376	0.148345	0.0234651	0.47636	0.161354	0.538877	0.225824	0.579955
ENSG00000005243	COPZ2	protein_coding	148.511	-0.274067	0.923491	-0.188842	1.94709	-0.032722	0.155578	-0.0228853	0.300847	0.784033	0.355751	0.850217	0.0515239	0.923859	0.693337	0.955342	0.0990855
ENSG00000005249	PRKAR2B	protein_coding	5337.25	2.02791	-1.61361	1.61421	-3.81953	0.182256	-0.2052	0.172246	-0.520637	0.0425689	0.106612	0.106482	0.000133704	0.258224	0.5014	0.4389	0.00143324
ENSG00000005302	MSL3	protein_coding	1557.34	2.7421	1.46671	2.70459	1.10251	0.112222	0.0850046	0.110864	0.0578995	0.00610469	0.142454	0.00683897	0.270241	0.094483	0.533308	0.128866	0.372424
ENSG00000005339	CREBBP	protein_coding	15810.8	0.279809	0.866844	0.587149	3.68787	0.0172221	0.0754508	0.0456541	0.366072	0.779624	0.386027	0.557103	0.000226139	0.922618	0.715863	0.829884	0.00196847
ENSG00000005379	TSPOAP1	protein_coding	11657.4	-1.14883	0.652024	-1.1725	0.54629	-0.0910067	0.0730484	-0.0927964	0.0552002	0.250627	0.514385	0.240995	0.584867	0.588822	0.792283	0.610073	0.679023
ENSG00000005381	MPO	protein_coding	88.1972	-1.90516	-1.90896	-1.9308	-3.5869	-0.347573	-0.49742	-0.380878	-0.913794	0.0567587	0.0562675	0.0535073	0.000334636	0.295338	0.449423	0.32663	0.00248561
ENSG00000005421	PON1	protein_coding	18.2952	-1.53493	2.67993	-1.60395	1.59332	-0.293864	0.714552	-0.315204	0.395833	0.124801	0.00736382	0.108725	0.111088	0.436772	0.332156	0.44354	0.182417
ENSG00000005436	GCFC2	protein_coding	696.104	0.766042	1.63614	0.843998	2.37621	0.0545401	0.164644	0.0603091	0.2168	0.443651	0.101811	0.39867	0.0174917	0.746844	0.498838	0.736591	0.042675
ENSG00000005448	WDR54	protein_coding	528.355	0.0436353	-1.3809	-0.148405	-4.02448	0.00388528	-0.17465	-0.0170423	-0.592549	0.965195	0.167309	0.882023	5.71e-05	0.989138	0.55708	0.966179	0.000912332
ENSG00000005469	CROT	protein_coding	525.955	-2.24996	-1.12607	-2.03577	-3.61137	-0.136726	-0.0972741	-0.149038	-0.339529	0.0244516	0.260137	0.0417736	0.000304586	0.194311	0.63401	0.293261	0.00235866
ENSG00000005471	ABCB4	protein_coding	34.2626	1.95786	3.0691	2.02577	4.5139	0.336785	0.735723	0.359211	1.01107	0.050246	0.00214708	0.0427879	6.36e-06	0.2792	0.257885	0.296153	0.000359376
ENSG00000005483	KMT2E	protein_coding	9277.77	-0.23832	0.960822	0.0641757	3.14605	-0.0113998	0.0649973	0.00348162	0.217908	0.811633	0.336642	0.94883	0.00165489	0.936888	0.684509	0.985955	0.00724627
ENSG00000005486	RHBDD2	protein_coding	11490.5	-0.767261	-1.93333	-0.782601	-4.28107	-0.0546493	-0.194791	-0.0660726	-0.461559	0.442926	0.0531954	0.433861	1.86e-05	0.746345	0.445177	0.759496	0.000541012
ENSG00000005513	SOX8	protein_coding	6200.41	-0.59575	-1.79188	-0.371678	-0.246728	-0.0339338	-0.144302	-0.022541	-0.0190979	0.551342	0.0731529	0.710132	0.805119	0.814991	0.467916	0.895736	0.86085
ENSG00000005700	IBTK	protein_coding	3867.03	0.405356	0.387385	0.147242	-2.08978	0.0214064	0.0289441	0.00928051	-0.168271	0.685216	0.698471	0.882941	0.036638	0.881392	0.88965	0.966615	0.0757644
ENSG00000005801	ZNF195	protein_coding	1709.58	0.299999	0.0463294	0.25827	-0.291573	0.018052	0.00394468	0.0155566	-0.0224477	0.764178	0.963048	0.796199	0.770613	0.915451	0.989981	0.935841	0.832938
ENSG00000005810	MYCBP2	protein_coding	31573.5	-0.662587	-1.41752	-0.715982	-3.93351	-0.0391647	-0.118506	-0.0531558	-0.37286	0.507595	0.156332	0.474002	8.37e-05	0.789597	0.54886	0.784887	0.0011
ENSG00000005812	FBXL3	protein_coding	5081.76	0.780182	-0.667052	0.751262	-1.10063	0.0481977	-0.0582907	0.046423	-0.0868727	0.435284	0.504739	0.452495	0.271056	0.740943	0.787109	0.770843	0.373228
ENSG00000005844	ITGAL	protein_coding	214.58	-0.496085	-0.756909	-0.450813	0.367455	-0.101578	-0.219308	-0.0951439	0.0990661	0.619834	0.449104	0.652125	0.71328	0.84934	0.755923	0.871072	0.786366
ENSG00000005882	PDK2	protein_coding	6099.74	-2.11369	-0.590539	-2.14451	-0.997184	-0.101679	-0.0401878	-0.103033	-0.0612027	0.0345413	0.55483	0.0319922	0.318675	0.233175	0.81545	0.259309	0.423647
ENSG00000005884	ITGA3	protein_coding	2213.8	-0.0560042	0.0830231	-0.146636	-0.63557	-0.00331835	0.00696253	-0.00877004	-0.0485968	0.955338	0.933833	0.883419	0.525057	0.985863	0.978989	0.966797	0.625488
ENSG00000005889	ZFX	protein_coding	3867.51	1.11218	1.0167	1.17803	2.15648	0.0471751	0.0609737	0.0511261	0.119515	0.266063	0.309297	0.238783	0.0310464	0.60538	0.666516	0.607539	0.0664675
ENSG00000005893	LAMP2	protein_coding	20353.9	0.757891	-1.03193	0.697847	-1.76507	0.0587872	-0.113195	0.0545605	-0.176181	0.448516	0.302105	0.485273	0.0775517	0.75015	0.662681	0.790821	0.136871
ENSG00000005961	ITGA2B	protein_coding	191.56	3.11058	2.05638	3.12041	3.82728	0.358005	0.333746	0.384783	0.601717	0.00186722	0.0397454	0.001806	0.000129567	0.0501684	0.422399	0.066018	0.00140628
ENSG00000005981	ASB4	protein_coding	158.585	-3.08012	0.0467667	-2.90434	1.16655	-0.420207	0.00902359	-0.405504	0.207861	0.00206915	0.962699	0.00368031	0.243391	0.0523525	0.989854	0.0923699	0.343178
ENSG00000006007	GDE1	protein_coding	4890.86	-0.148653	-2.15745	-0.197632	-3.28167	-0.00816014	-0.167564	-0.0110612	-0.234667	0.881828	0.0309707	0.843333	0.00103194	0.961908	0.410986	0.952915	0.00521442
ENSG00000006015	REX1BD	protein_coding	1842.05	0.588513	-0.0261293	0.395158	-2.20752	0.0353197	-0.00221972	0.0268127	-0.191499	0.556188	0.979154	0.692726	0.0272776	0.817248	0.995253	0.889115	0.0602065
ENSG00000006016	CRLF1	protein_coding	2002.34	0.248995	1.42323	0.267092	1.68326	0.0330693	0.267296	0.0354808	0.285489	0.803365	0.154668	0.789398	0.092325	0.932845	0.548111	0.93258	0.157333
ENSG00000006025	OSBPL7	protein_coding	1019.69	1.20411	1.16428	1.35137	3.24157	0.0854892	0.116847	0.105946	0.324364	0.228547	0.244312	0.176577	0.00118874	0.566703	0.621696	0.538084	0.00575294
ENSG00000006042	TMEM98	protein_coding	1787.49	1.30196	0.681611	1.26735	0.379768	0.0910998	0.0673572	0.088738	0.0339105	0.192931	0.495485	0.205031	0.704118	0.524928	0.781608	0.570001	0.778917
ENSG00000006047	YBX2	protein_coding	116.735	-2.3076	-0.26694	-2.33504	-0.520423	-0.259012	-0.0425222	-0.261151	-0.0746508	0.0210215	0.789515	0.0195413	0.602769	0.179931	0.927158	0.206413	0.694693
ENSG00000006062	MAP3K14	protein_coding	744.221	0.067996	-0.50197	0.123364	0.820848	0.00602667	-0.0629566	0.0114128	0.0970295	0.945789	0.615689	0.901819	0.411733	0.98275	0.849882	0.972655	0.518015
ENSG00000006071	ABCC8	protein_coding	3458.53	0.589102	1.53083	0.670231	2.29911	0.0524671	0.192816	0.0601353	0.263379	0.555793	0.125813	0.502711	0.0214989	0.816994	0.518613	0.80077	0.050148
ENSG00000006116	CACNG3	protein_coding	2599.3	-0.536248	-1.3469	-0.511538	-3.755	-0.06031	-0.21441	-0.071447	-0.670078	0.591787	0.178012	0.608974	0.000173344	0.835	0.566744	0.852177	0.00168156
ENSG00000006118	TMEM132A	protein_coding	11828	-0.879977	-0.61064	-0.747704	0.488776	-0.0517925	-0.0508309	-0.0452136	0.0377376	0.378872	0.541438	0.454639	0.625	0.704534	0.807289	0.77206	0.713167
ENSG00000006125	AP2B1	protein_coding	25977.8	-2.07535	-2.00757	-1.8061	-4.36899	-0.126916	-0.173644	-0.133224	-0.41148	0.0379545	0.0446894	0.0709024	1.25e-05	0.244514	0.435057	0.36702	0.000448095
ENSG00000006128	TAC1	protein_coding	274.463	-2.23988	-2.95623	-1.21295	-4.70367	-0.338248	-0.640385	-0.331813	-1.64999	0.025099	0.00311426	0.225149	2.56e-06	0.196711	0.287139	0.592665	0.000256707
ENSG00000006194	ZNF263	protein_coding	1402.74	-0.0571124	-2.11791	0.162158	0.725903	-0.00230654	-0.121151	0.00805474	0.0461023	0.954456	0.0341828	0.871181	0.467898	0.985525	0.416923	0.962416	0.57222
ENSG00000006210	CX3CL1	protein_coding	7113.66	-1.8273	-2.27916	-1.84591	-3.39201	-0.207537	-0.366133	-0.213958	-0.502042	0.0676545	0.0226577	0.0649052	0.000693828	0.323082	0.401986	0.354504	0.00401027
ENSG00000006282	SPATA20	protein_coding	2811.89	0.336167	1.95728	0.289523	1.73981	0.0268891	0.221398	0.0232208	0.178181	0.736745	0.050315	0.772181	0.0818931	0.904405	0.443421	0.924994	0.142886
ENSG00000006283	CACNA1G	protein_coding	3399.54	3.35362	2.26222	3.31415	2.02815	0.312972	0.298574	0.310678	0.242778	0.000797613	0.0236837	0.000919232	0.0425454	0.0320145	0.405537	0.0468383	0.0850777
ENSG00000006327	TNFRSF12A	protein_coding	118.96	1.41797	-0.476937	1.39526	1.54756	0.34149	-0.162345	0.381438	0.539967	0.156199	0.633407	0.162939	0.121729	0.48104	0.858341	0.518948	0.19631
ENSG00000006377	DLX6	protein_coding	127.495	-0.461705	-0.444885	-0.750258	-3.30126	-0.0390257	-0.0541929	-0.0875771	-0.499996	0.644293	0.656403	0.453099	0.000962531	0.861116	0.869469	0.771226	0.00497574
ENSG00000006432	MAP3K9	protein_coding	8223.76	-0.742703	-1.94042	-0.809415	-3.72968	-0.0612699	-0.226444	-0.0729314	-0.429174	0.457662	0.0523289	0.418276	0.000191726	0.756096	0.444629	0.748932	0.00178778
ENSG00000006451	RALA	protein_coding	2393.24	-0.0369966	-1.31524	-0.0349512	-1.41351	-0.00185755	-0.0934573	-0.00174791	-0.0903683	0.970488	0.188428	0.972119	0.157505	0.990682	0.575881	0.9917	0.241909
ENSG00000006453	BAIAP2L1	protein_coding	49.9053	-1.48955	-0.0242355	-1.06039	1.91772	-0.219161	-0.00502941	-0.167667	0.3849	0.136343	0.980665	0.288969	0.0551466	0.453721	0.995551	0.656741	0.104477
ENSG00000006459	KDM7A	protein_coding	2227.35	2.81075	1.6124	2.78409	1.40921	0.136524	0.110823	0.135082	0.0874206	0.00494254	0.106874	0.00536782	0.158773	0.0841403	0.501509	0.111677	0.243397
ENSG00000006468	ETV1	protein_coding	2913.47	-1.75024	0.970122	-1.69515	-1.00228	-0.178086	0.139617	-0.190454	-0.143801	0.0800765	0.331985	0.0900469	0.316208	0.349863	0.681741	0.406127	0.421163
ENSG00000006530	AGK	protein_coding	2151.58	-0.735467	-1.28232	-0.713079	-4.05361	-0.0421839	-0.104219	-0.0563372	-0.409549	0.462055	0.19973	0.475797	5.04e-05	0.758247	0.586542	0.785682	0.000860235
ENSG00000006534	ALDH3B1	protein_coding	214.336	-2.35967	-0.219703	-2.38962	-0.401605	-0.283606	-0.0373526	-0.286252	-0.0614774	0.0182912	0.826102	0.0168659	0.687975	0.168205	0.940667	0.193463	0.76557
ENSG00000006555	TTC22	protein_coding	46.7905	-1.86017	-0.278007	-1.75798	0.641469	-0.251744	-0.0533215	-0.241816	0.113089	0.062862	0.781007	0.0787507	0.521218	0.311246	0.924808	0.383111	0.621916
ENSG00000006576	PHTF2	protein_coding	1572.25	1.45952	-0.352576	1.20806	-1.92723	0.0885702	-0.0302919	0.0780559	-0.159284	0.144422	0.724407	0.227024	0.0539511	0.465267	0.900771	0.594802	0.102818
ENSG00000006607	FARP2	protein_coding	2721.89	-0.0954844	1.28422	-0.0928782	1.45763	-0.00430729	0.0819215	-0.00417069	0.0835907	0.92393	0.199065	0.926	0.144943	0.977315	0.585894	0.980544	0.226314
ENSG00000006611	USH1C	protein_coding	255.235	-1.36826	-0.0865046	-1.35966	-0.37088	-0.243013	-0.0217062	-0.241438	-0.0840439	0.171231	0.931065	0.173936	0.710727	0.498435	0.97799	0.534895	0.784415
ENSG00000006625	GGCT	protein_coding	519.895	-1.04836	-1.43229	-0.909702	-3.84169	-0.0882615	-0.17133	-0.0936538	-0.507439	0.294471	0.152061	0.36298	0.000122188	0.634073	0.544687	0.711632	0.00136366
ENSG00000006634	DBF4	protein_coding	265.602	2.86928	0.746865	2.75731	-0.0323283	0.164846	0.0610406	0.160418	-0.00243088	0.00411403	0.455145	0.00582787	0.97421	0.0753933	0.759752	0.117949	0.982214
ENSG00000006638	TBXA2R	protein_coding	102.159	-0.710679	0.400831	-0.429882	1.75339	-0.0993717	0.0792308	-0.0618651	0.321623	0.477283	0.688545	0.667282	0.0795354	0.7694	0.885172	0.877751	0.139568
ENSG00000006652	IFRD1	protein_coding	1885.19	1.72739	-0.267982	1.65615	2.07409	0.193825	-0.0425243	0.210732	0.336916	0.0840972	0.788714	0.0976912	0.0380713	0.358841	0.926872	0.422726	0.0779178
ENSG00000006695	COX10	protein_coding	818.074	-0.696334	-0.0226053	-0.686092	0.133723	-0.0298703	-0.00137557	-0.0292646	0.00732273	0.48622	0.981965	0.492655	0.893622	0.774932	0.995577	0.795282	0.926441
ENSG00000006704	GTF2IRD1	protein_coding	1353.86	0.409041	0.614347	0.660734	3.41345	0.0254502	0.0540452	0.0511319	0.337176	0.682509	0.538986	0.508783	0.000641463	0.880034	0.806171	0.804463	0.00378374
ENSG00000006712	PAF1	protein_coding	2247.79	-1.2352	-0.150189	-1.27477	-0.898518	-0.0795001	-0.0136757	-0.0828768	-0.0746334	0.216755	0.880616	0.202391	0.368909	0.55231	0.960112	0.56635	0.474974
ENSG00000006715	VPS41	protein_coding	6638.15	0.324035	-0.514423	0.17753	-2.9085	0.018987	-0.0426459	0.0123409	-0.258256	0.745912	0.606956	0.859092	0.00363169	0.907572	0.845044	0.958905	0.0127165
ENSG00000006740	ARHGAP44	protein_coding	7137.28	0.215611	-1.71267	0.106023	-2.91182	0.0145545	-0.163558	0.00735985	-0.258188	0.829291	0.0867738	0.915564	0.00359333	0.94495	0.482073	0.977215	0.0126243
ENSG00000006744	ELAC2	protein_coding	2685	-1.31846	-1.45277	-1.29422	-3.59254	-0.0563974	-0.0880117	-0.062575	-0.222209	0.18735	0.146287	0.195589	0.000327467	0.518826	0.537569	0.559161	0.00246018
ENSG00000006747	SCIN	protein_coding	632.306	0.270225	-0.95569	0.0843545	-0.0264281	0.0831747	-0.416056	0.0266389	-0.0106574	0.786988	0.339229	0.932775	0.978916	0.924845	0.686001	0.981709	0.985141
ENSG00000006756	ARSD	protein_coding	751.422	-2.09469	0.841716	-2.14724	0.265592	-0.200064	0.113688	-0.20647	0.0326198	0.0361981	0.399947	0.0317741	0.790554	0.238545	0.725345	0.259117	0.849535
ENSG00000006757	PNPLA4	protein_coding	614.881	-2.5756	-0.253154	-2.49578	-1.77256	-0.210344	-0.0292799	-0.214154	-0.194649	0.0100067	0.800149	0.012568	0.0763025	0.122425	0.931198	0.168779	0.135098
ENSG00000006831	ADIPOR2	protein_coding	6654.9	-1.59876	-2.14784	-0.968634	1.13452	-0.0968865	-0.184043	-0.0747665	0.11178	0.109875	0.0317268	0.332728	0.256576	0.407714	0.411216	0.689452	0.357758
ENSG00000006837	CDKL3	protein_coding	372.744	1.22625	0.832209	1.21512	0.685728	0.108207	0.103885	0.106939	0.0771861	0.220104	0.405291	0.224322	0.492885	0.556413	0.728821	0.591907	0.596111
ENSG00000007001	UPP2	protein_coding	161.259	-1.14753	-0.802031	-0.975107	0.564275	-0.121273	-0.120138	-0.107596	0.0797668	0.251163	0.422535	0.329507	0.572567	0.589138	0.738035	0.686223	0.668275
ENSG00000007047	MARK4	protein_coding	5862.39	-0.969644	-0.798017	-0.908024	-0.344721	-0.0519695	-0.0605045	-0.0488314	-0.0236778	0.332224	0.424861	0.363866	0.730304	0.666447	0.739556	0.712325	0.800793
ENSG00000007062	PROM1	protein_coding	359.771	1.4938	2.55554	1.45965	2.59387	0.214143	0.517568	0.209091	0.474139	0.135228	0.0106023	0.144387	0.00949037	0.452444	0.355733	0.497864	0.0264121
ENSG00000007080	CCDC124	protein_coding	1784.63	-0.718608	-0.0015194	-0.739531	-0.28014	-0.0401054	-0.000120015	-0.0411955	-0.0199503	0.472382	0.998788	0.459585	0.77937	0.766049	0.999771	0.775107	0.839875
ENSG00000007129	CEACAM21	protein_coding	25.4019	-1.3327	-1.51716	-1.24321	-0.761121	-0.305685	-0.495926	-0.289296	-0.228478	0.182631	0.129227	0.213791	0.446585	0.512535	0.522188	0.578923	0.551357
ENSG00000007168	PAFAH1B1	protein_coding	28548	-0.614066	-1.87119	-0.63276	-4.57235	-0.0356021	-0.153443	-0.0502886	-0.463968	0.539172	0.0613184	0.526891	4.82e-06	0.807477	0.458174	0.813463	0.000321902
ENSG00000007171	NOS2	protein_coding	417.033	3.05285	0.432433	2.82424	-1.0531	0.375886	0.0754745	0.373346	-0.178377	0.00226679	0.665427	0.00473922	0.292294	0.0543529	0.873704	0.104887	0.395793
ENSG00000007174	DNAH9	protein_coding	714.046	1.05371	1.8417	1.10039	2.59105	0.0884335	0.218583	0.0926649	0.278755	0.292015	0.0655193	0.271161	0.00956825	0.631475	0.461217	0.640195	0.0265805
ENSG00000007202	KIAA0100	protein_coding	13268.7	-0.9972	-0.750292	-0.789118	0.889419	-0.0468693	-0.0498768	-0.0396302	0.0570336	0.318668	0.453079	0.430043	0.373778	0.654806	0.758005	0.756981	0.479984
ENSG00000007237	GAS7	protein_coding	46006.9	-1.93941	-2.38835	-1.8603	-4.16862	-0.179574	-0.312746	-0.187554	-0.536562	0.052452	0.0169242	0.0628438	3.06e-05	0.284574	0.384666	0.348601	0.000675859
ENSG00000007255	TRAPPC6A	protein_coding	263.805	-1.77879	-0.65443	-1.65915	-3.04823	-0.188448	-0.0982979	-0.203141	-0.478324	0.0752738	0.512835	0.0970854	0.00230192	0.338376	0.791717	0.421262	0.0091805
ENSG00000007264	MATK	protein_coding	2236.67	4.19338	0.359803	3.87148	-0.985797	0.250513	0.0304351	0.242414	-0.0789587	2.75e-05	0.718995	0.000108177	0.324233	0.00438934	0.898883	0.014059	0.429325
ENSG00000007312	CD79B	protein_coding	13.8615	0.589427	1.67468	0.628896	2.05401	0.115841	0.458915	0.123321	0.510369	0.555575	0.0939962	0.529417	0.0399749	0.816994	0.488928	0.814274	0.080923
ENSG00000007314	SCN4A	protein_coding	28.0435	0.623682	1.80373	0.829231	3.14971	0.129302	0.522223	0.177044	0.848185	0.532836	0.0712742	0.406974	0.00163432	0.804325	0.465507	0.741498	0.00718156
ENSG00000007341	ST7L	protein_coding	1051.59	1.22887	1.51745	1.29658	2.83709	0.0649703	0.113427	0.0708301	0.19803	0.21912	0.129152	0.194775	0.00455263	0.555015	0.522188	0.558858	0.0151291
ENSG00000007350	TKTL1	protein_coding	18.9435	-3.78802	-4.01344	-4.18312	-3.17296	-1.24044	-1.89034	-1.46731	-1.43437	0.000151851	5.98e-05	2.88e-05	0.00150892	0.0121265	0.086524	0.00680338	0.00678634
ENSG00000007372	PAX6	protein_coding	2134.85	-2.55448	1.52221	-1.83838	4.40936	-0.248354	0.209197	-0.225696	0.690827	0.0106346	0.127956	0.066006	1.04e-05	0.126622	0.521447	0.356641	0.000425842
ENSG00000007376	RPUSD1	protein_coding	1239.41	0.381506	-0.44588	0.476823	0.757462	0.02629	-0.0434851	0.0340342	0.0690938	0.702828	0.655684	0.633488	0.448773	0.889128	0.869136	0.863281	0.553538
ENSG00000007384	RHBDF1	protein_coding	516.483	-0.454116	1.06936	0.0639865	4.02601	-0.0395896	0.131632	0.00708667	0.56849	0.649745	0.284905	0.948981	5.67e-05	0.863975	0.651444	0.986015	0.000911365
ENSG00000007392	LUC7L	protein_coding	2548	1.37295	2.0733	1.41174	2.67788	0.106535	0.227485	0.109704	0.265678	0.169769	0.0381444	0.158025	0.00740892	0.496587	0.41996	0.513535	0.0218779
ENSG00000007402	CACNA2D2	protein_coding	1677.38	2.25196	0.696885	1.96131	-0.780752	0.158739	0.0695361	0.146335	-0.074485	0.0243248	0.485875	0.049843	0.434949	0.193852	0.776519	0.31723	0.540173
ENSG00000007516	BAIAP3	protein_coding	12167.3	-2.43533	-0.804998	-2.39087	-2.7309	-0.271013	-0.126696	-0.28986	-0.422714	0.0148781	0.420821	0.0168083	0.00631612	0.151688	0.737592	0.193399	0.0194108
ENSG00000007520	TSR3	protein_coding	1216.24	-1.16166	-1.06124	-0.99555	0.0583076	-0.0778601	-0.100647	-0.0687598	0.00514483	0.245372	0.288582	0.319469	0.953504	0.583287	0.65439	0.67829	0.968122
ENSG00000007541	PIGQ	protein_coding	3340.23	0.751346	0.159034	0.801362	0.734475	0.0530761	0.0158891	0.056875	0.0665671	0.452445	0.873642	0.422922	0.462659	0.752896	0.957645	0.752182	0.567073
ENSG00000007545	CRAMP1	protein_coding	3012.63	-1.11792	-0.532746	-0.643872	2.18036	-0.0609981	-0.0411164	-0.0423559	0.183128	0.263601	0.59421	0.519658	0.0292309	0.602037	0.837833	0.809671	0.0635002
ENSG00000007866	TEAD3	protein_coding	270.608	-0.973328	-0.748721	-0.455702	2.14276	-0.140158	-0.152435	-0.080177	0.480936	0.33039	0.454025	0.648604	0.0321325	0.665282	0.758808	0.869289	0.0682369
ENSG00000007908	SELE	protein_coding	235.753	-0.365426	-0.494125	-0.331849	-0.247061	-0.602195	-1.15273	-0.56236	-0.5349	0.714793	0.621218	0.740003	0.804861	0.894766	0.852631	0.90991	0.860646
ENSG00000007923	DNAJC11	protein_coding	3003.42	-1.50723	-0.881568	-1.5345	-1.29918	-0.0687341	-0.0569084	-0.06986	-0.0756273	0.131753	0.378011	0.124908	0.193882	0.446696	0.710166	0.470202	0.286145
ENSG00000007933	FMO3	protein_coding	57.0023	2.87728	1.99752	2.99168	2.83854	0.512228	0.500798	0.53551	0.647749	0.00401122	0.0457686	0.00277448	0.004532	0.0745977	0.435348	0.0822377	0.015074
ENSG00000007944	MYLIP	protein_coding	1141.83	-0.440416	-2.20418	-0.37786	-1.76119	-0.0294827	-0.208871	-0.0254846	-0.151839	0.659636	0.0275115	0.705535	0.0782057	0.869077	0.409869	0.893884	0.137656
ENSG00000007968	E2F2	protein_coding	10.9753	-1.29739	-1.93114	-1.46912	-0.950691	-0.486517	-1.03906	-0.563308	-0.46882	0.194499	0.053466	0.141801	0.341761	NA	0.445177	0.494459	0.447638
ENSG00000008018	PSMB1	protein_coding	2710.77	1.64329	0.37603	1.4783	-1.06958	0.103474	0.0335023	0.0979855	-0.0906028	0.100322	0.706895	0.139327	0.284807	0.389881	0.893402	0.491964	0.38799
ENSG00000008056	SYN1	protein_coding	35185.5	0.0965481	-0.964181	-0.156264	-3.08415	0.00898739	-0.126934	-0.0167124	-0.421121	0.923085	0.334955	0.875825	0.00204131	0.976906	0.683321	0.963608	0.0084128
ENSG00000008083	JARID2	protein_coding	2134.99	-0.83683	1.20604	-0.580638	2.94826	-0.0422968	0.0862117	-0.0314577	0.203977	0.402688	0.227802	0.561484	0.00319565	0.718051	0.607667	0.831677	0.0116404
ENSG00000008086	CDKL5	protein_coding	16884.6	-0.912692	-1.58373	-0.899461	-3.5062	-0.0682415	-0.167485	-0.0755812	-0.376194	0.361405	0.113256	0.368407	0.000454561	0.69059	0.508348	0.715456	0.00302039
ENSG00000008118	CAMK1G	protein_coding	4074.24	-1.7021	-2.1056	-1.61262	-4.56965	-0.167775	-0.293707	-0.199134	-0.720823	0.0887374	0.035239	0.106827	4.89e-06	0.368588	0.419358	0.439725	0.000321902
ENSG00000008128	CDK11A	protein_coding	686.375	1.64479	2.2597	1.82349	4.84136	0.203656	0.39521	0.265539	0.899151	0.100013	0.0238401	0.0682299	1.29e-06	0.389455	0.405557	0.361822	0.000187498
ENSG00000008130	NADK	protein_coding	2072.38	-1.03016	-0.642295	-0.508727	2.44428	-0.0402713	-0.0355267	-0.0257	0.157718	0.302936	0.520682	0.610944	0.0145142	0.642081	0.796321	0.852718	0.0368224
ENSG00000008197	TFAP2D	protein_coding	8.2756	2.91076	1.124	2.94562	0.187433	1.12357	0.619807	1.17511	0.098318	0.0036055	0.261015	0.00322309	0.851321	NA	0.634863	0.0877483	0.896368
ENSG00000008226	DLEC1	protein_coding	159.863	-1.24209	0.328495	-1.09924	2.46968	-0.210064	0.0784269	-0.2014	0.576574	0.214202	0.742537	0.271662	0.0135236	0.549301	0.907495	0.640507	0.0348001
ENSG00000008256	CYTH3	protein_coding	3963.8	1.35339	1.23174	1.46256	2.70666	0.0880189	0.113296	0.0995396	0.235216	0.17593	0.218046	0.143587	0.0067964	0.504465	0.601632	0.496829	0.0204757
ENSG00000008277	ADAM22	protein_coding	11541.6	1.82756	-0.737938	1.3429	-3.26936	0.141082	-0.0805825	0.130605	-0.406029	0.0676157	0.460552	0.179304	0.00107791	0.322968	0.762472	0.541352	0.00537139
ENSG00000008282	SYPL1	protein_coding	1799.47	0.33731	-0.951517	0.344664	-0.968743	0.0222832	-0.0889099	0.0227044	-0.0815199	0.735883	0.341342	0.730347	0.332673	0.903898	0.686894	0.90561	0.438294
ENSG00000008283	CYB561	protein_coding	2769.91	0.72996	-0.172325	0.630178	-1.61734	0.0670477	-0.0223933	0.060924	-0.199756	0.465415	0.863182	0.528578	0.105805	0.760989	0.953985	0.814135	0.175708
ENSG00000008294	SPAG9	protein_coding	19251.6	0.959859	0.380021	1.01947	1.2392	0.0346131	0.0193809	0.0371827	0.0577102	0.337126	0.70393	0.307982	0.215271	0.670819	0.892193	0.670004	0.310908
ENSG00000008300	CELSR3	protein_coding	7833.52	0.201047	-0.35666	0.37173	0.9384	0.0143338	-0.0359645	0.0276236	0.089038	0.840662	0.721347	0.710094	0.348039	0.948442	0.899774	0.895731	0.453737
ENSG00000008311	AASS	protein_coding	1682.91	-1.80753	0.320442	-1.21937	2.78229	-0.135882	0.0340475	-0.10629	0.309456	0.0706793	0.748633	0.222703	0.00539761	0.329132	0.909812	0.59005	0.0172131
ENSG00000008324	SS18L2	protein_coding	431.403	2.18811	-1.24633	2.06116	-2.62288	0.196411	-0.1588	0.192978	-0.315305	0.0286615	0.212644	0.0392877	0.00871905	0.21223	0.596452	0.28466	0.0247013
ENSG00000008382	MPND	protein_coding	946.992	-0.141547	-0.0340885	-0.236831	-1.52897	-0.00711917	-0.00243094	-0.0126229	-0.104464	0.887438	0.972807	0.812788	0.126271	0.96349	0.993262	0.941365	0.202094
ENSG00000008394	MGST1	protein_coding	2101.04	-2.62179	-0.814526	-2.54701	0.440445	-0.352309	-0.154785	-0.354702	0.078307	0.00874681	0.415344	0.0108649	0.659615	0.113976	0.734535	0.159493	0.741108
ENSG00000008405	CRY1	protein_coding	1059.16	2.17198	0.0704306	2.15928	2.00097	0.141115	0.00647295	0.154101	0.182428	0.0298571	0.943851	0.0308287	0.0453961	0.216095	0.982349	0.255698	0.0896384
ENSG00000008441	NFIX	protein_coding	35135.7	-2.39761	-0.721724	-2.21052	0.3842	-0.136347	-0.0580432	-0.1293	0.0286906	0.0165026	0.470464	0.0270693	0.70083	0.1597	0.767882	0.242357	0.776225
ENSG00000008513	ST3GAL1	protein_coding	2725.32	-1.69617	-0.849504	-1.14671	1.9847	-0.101086	-0.0716125	-0.0827712	0.18291	0.0898545	0.395601	0.251503	0.0471782	0.37075	0.723037	0.619875	0.0924349
ENSG00000008516	MMP25	protein_coding	74.0859	-1.06391	-0.258546	-0.581161	2.32063	-0.209546	-0.0719119	-0.129676	0.6591	0.287371	0.795986	0.561132	0.0203069	0.626919	0.929644	0.83167	0.0479882
ENSG00000008517	IL32	protein_coding	254.086	-0.973679	-0.351619	-0.786923	1.12122	-0.234487	-0.119751	-0.193903	0.352612	0.330216	0.725124	0.431327	0.262196	0.665146	0.900771	0.757993	0.363723
ENSG00000008710	PKD1	protein_coding	34463.7	1.81483	1.20761	1.91488	2.94496	0.170185	0.160145	0.191743	0.37646	0.0695494	0.227196	0.0555082	0.00322996	0.327604	0.607667	0.331965	0.0117081
ENSG00000008735	MAPK8IP2	protein_coding	21943	0.401543	-1.71605	0.216113	-3.37713	0.0224585	-0.135755	0.0128878	-0.257162	0.688021	0.0861522	0.8289	0.000732469	0.882538	0.481797	0.947256	0.00414093
ENSG00000008838	MED24	protein_coding	3521.24	-2.44488	-1.58466	-2.44288	-1.61241	-0.110303	-0.10118	-0.109775	-0.0926112	0.0144901	0.113043	0.0145705	0.106873	0.149552	0.508312	0.180339	0.177058
ENSG00000008853	RHOBTB2	protein_coding	9639.06	-1.01976	-0.623657	-1.04575	-1.76406	-0.0679623	-0.0587905	-0.0717654	-0.154592	0.307844	0.532853	0.295677	0.0777214	0.646408	0.802841	0.661703	0.137109
ENSG00000008869	HEATR5B	protein_coding	4672.06	-1.02161	-1.60472	-0.945085	-4.11763	-0.0540983	-0.12028	-0.0629701	-0.350571	0.306965	0.108556	0.344615	3.83e-05	0.645476	0.50406	0.697512	0.00075419
ENSG00000008952	SEC62	protein_coding	14522.5	-1.69739	-0.754741	-1.67126	-2.63667	-0.0828066	-0.052079	-0.0891142	-0.179532	0.0896228	0.450404	0.0946694	0.00837242	0.370326	0.756448	0.414808	0.0239584
ENSG00000008988	RPS20	protein_coding	8312.65	0.782462	0.637575	0.799	0.854582	0.049351	0.0568718	0.0502819	0.0686701	0.433943	0.52375	0.424291	0.392782	0.74014	0.798106	0.752895	0.498709
ENSG00000009307	CSDE1	protein_coding	21753.7	-1.16668	-0.970704	-1.2067	-2.38527	-0.0626541	-0.0737279	-0.0676068	-0.170633	0.243339	0.331696	0.227547	0.0170665	0.58146	0.68143	0.595369	0.0418495
ENSG00000009335	UBE3C	protein_coding	4859.38	1.54097	-0.448145	1.19362	-2.61036	0.0498655	-0.0205355	0.0441126	-0.123388	0.123324	0.654049	0.232626	0.00904464	0.43396	0.868651	0.60059	0.0254272
ENSG00000009413	REV3L	protein_coding	5538.5	-0.403366	1.89118	-0.231156	3.31271	-0.0260798	0.172908	-0.0155144	0.283848	0.686679	0.0586005	0.817194	0.000923981	0.881832	0.456508	0.942696	0.00483872
ENSG00000009694	TENM1	protein_coding	2377.39	-3.11273	-1.046	-2.63896	-4.0215	-0.244399	-0.116264	-0.284843	-0.554603	0.00185365	0.295563	0.00831611	5.78e-05	0.0499789	0.658355	0.141623	0.000914497
ENSG00000009709	PAX7	protein_coding	339.757	0.745529	-0.249541	0.676877	-1.70446	0.0925381	-0.0439206	0.0890641	-0.287417	0.455952	0.802942	0.498484	0.0882958	0.755405	0.932212	0.798649	0.151706
ENSG00000009724	MASP2	protein_coding	13.7489	2.58174	0.932929	1.80145	3.35757	1.27906	0.642156	1.09203	2.5533	0.00983045	0.350857	0.0716315	0.000786321	0.121358	0.6909	0.367885	0.00434329
ENSG00000009780	FAM76A	protein_coding	870.394	-0.722144	0.281308	-0.804092	-2.32359	-0.0418372	0.0230827	-0.0575052	-0.212659	0.470206	0.778474	0.421344	0.0201474	0.764476	0.923573	0.751352	0.047688
ENSG00000009790	TRAF3IP3	protein_coding	77.2079	0.523801	0.528325	0.58998	1.44844	0.101338	0.144555	0.115384	0.361994	0.600417	0.597274	0.555204	0.147495	0.839248	0.83915	0.828564	0.229377
ENSG00000009830	POMT2	protein_coding	1640.75	-1.37233	0.157761	-0.898714	2.71081	-0.0888306	0.0144348	-0.0691543	0.266187	0.16996	0.874645	0.368805	0.00671188	0.496587	0.957936	0.715694	0.0202892
ENSG00000009844	VTA1	protein_coding	2677.44	-0.0351823	-1.92741	-0.0544256	-4.28746	-0.00263231	-0.204161	-0.00492687	-0.496088	0.971934	0.0539284	0.956596	1.81e-05	0.990831	0.445432	0.987832	0.000537575
ENSG00000009950	MLXIPL	protein_coding	1784.23	1.89536	2.2148	1.99921	4.03061	0.185813	0.306985	0.210435	0.541576	0.0580446	0.0267737	0.045586	5.56e-05	0.299119	0.408117	0.305077	0.000906085
ENSG00000009954	BAZ1B	protein_coding	7317.05	-0.363034	0.695552	-0.0865306	3.06468	-0.0115174	0.0312117	-0.00322283	0.145764	0.716579	0.486709	0.931045	0.00217901	0.89579	0.776732	0.9811	0.00883382
ENSG00000010017	RANBP9	protein_coding	5548.43	0.724632	-0.693083	0.592591	-2.41156	0.0441415	-0.0597338	0.038889	-0.20218	0.468678	0.488257	0.553455	0.0158845	0.76307	0.77762	0.828338	0.0394867
ENSG00000010030	ETV7	protein_coding	37.7097	-1.32962	-0.660541	-1.34562	-1.12646	-0.24233	-0.171442	-0.245508	-0.26505	0.183643	0.508907	0.178424	0.259969	0.513774	0.789395	0.540221	0.361405
ENSG00000010072	SPRTN	protein_coding	525.977	-0.442405	-0.992881	-0.48297	-1.61608	-0.0258294	-0.0821584	-0.028218	-0.121082	0.658196	0.320768	0.629117	0.106077	0.868765	0.673602	0.860815	0.176075
ENSG00000010165	EEF1AKNMT	protein_coding	1312.43	-0.630157	-1.39247	-0.665336	-2.92878	-0.0373555	-0.116953	-0.0414924	-0.233823	0.528592	0.163781	0.505836	0.00340295	0.801977	0.553529	0.802335	0.0121393
ENSG00000010219	DYRK4	protein_coding	499.436	-0.349688	-0.107322	-0.411256	-1.06168	-0.0138806	-0.00605425	-0.016563	-0.0551306	0.726573	0.914533	0.680885	0.288383	0.899959	0.972426	0.883938	0.391495
ENSG00000010244	ZNF207	protein_coding	8540.16	1.39301	0.523886	1.47374	1.99547	0.0592721	0.0315277	0.0658381	0.113843	0.163617	0.600358	0.140552	0.0459921	0.489657	0.841348	0.493288	0.0906118
ENSG00000010256	UQCRC1	protein_coding	5881.37	0.857061	-0.875794	0.565089	-3.58487	0.075422	-0.109034	0.0628842	-0.50949	0.391411	0.381142	0.572013	0.000337252	0.71146	0.71255	0.835809	0.00250014
ENSG00000010270	STARD3NL	protein_coding	1837.81	0.544478	-0.178191	0.466129	-1.71525	0.03699	-0.0171324	0.0334273	-0.157244	0.586113	0.858573	0.641123	0.0862999	0.832609	0.952352	0.866314	0.148918
ENSG00000010278	CD9	protein_coding	3102.38	-0.382362	-2.01682	-0.424202	-3.50195	-0.0368141	-0.274633	-0.0428911	-0.452164	0.702193	0.0437139	0.671418	0.000461875	0.888662	0.43326	0.879512	0.00305339
ENSG00000010282	HHATL	protein_coding	2914.92	0.616948	2.2081	0.463711	0.268091	0.0691423	0.349913	0.0562457	0.0415134	0.537269	0.027237	0.642855	0.788629	0.806621	0.409427	0.867052	0.847887
ENSG00000010292	NCAPD2	protein_coding	1573.47	-3.06017	-2.53521	-2.83345	-1.24296	-0.129392	-0.151701	-0.125863	-0.070557	0.00221212	0.0112381	0.0046049	0.213883	0.0538946	0.355733	0.103723	0.309379
ENSG00000010295	IFFO1	protein_coding	1975.04	1.4572	0.225313	1.50469	1.35127	0.0934986	0.020453	0.0992483	0.113866	0.145061	0.821736	0.132404	0.17661	0.466488	0.93952	0.481617	0.265425
ENSG00000010310	GIPR	protein_coding	132.298	3.76923	1.71928	4.17443	3.24796	0.935371	0.6006	1.07655	1.06446	0.000163751	0.0855634	2.99e-05	0.00116234	0.0126805	0.481122	0.00688077	0.00566201
ENSG00000010318	PHF7	protein_coding	297.016	-1.1677	-0.241492	-1.25873	-2.0677	-0.109274	-0.0320372	-0.128837	-0.271223	0.242927	0.809174	0.208128	0.0386684	0.581304	0.934323	0.572897	0.0789165
ENSG00000010319	SEMA3G	protein_coding	878.077	-0.200268	1.14837	-0.244406	0.865721	-0.0405143	0.328477	-0.0495488	0.224037	0.841271	0.250815	0.806916	0.386643	0.948683	0.627616	0.939238	0.492521
ENSG00000010322	NISCH	protein_coding	20565.4	-0.579612	-1.33674	-0.43322	-0.329088	-0.0349158	-0.113886	-0.0267913	-0.0259845	0.562176	0.181307	0.664855	0.742089	0.820607	0.56957	0.87662	0.810064
ENSG00000010327	STAB1	protein_coding	2295.27	-0.541507	-1.81319	-0.29973	0.595887	-0.120638	-0.571315	-0.0740327	0.187908	0.588158	0.0698018	0.764383	0.551251	0.833665	0.462744	0.921548	0.648946
ENSG00000010361	FUZ	protein_coding	1024.77	-0.528163	-0.273448	-0.495085	0.399099	-0.029108	-0.021315	-0.0274685	0.0282995	0.597386	0.784509	0.62054	0.68982	0.837962	0.925837	0.857604	0.767164
ENSG00000010379	SLC6A13	protein_coding	392.045	1.73792	3.71158	1.64505	3.63707	0.316684	0.955535	0.300697	0.848237	0.082225	0.000205971	0.0999602	0.000275755	0.354602	0.12467	0.426733	0.00222131
ENSG00000010404	IDS	protein_coding	123456	-0.689676	-1.07536	-0.787398	-3.27634	-0.0461817	-0.101834	-0.0614276	-0.326312	0.490398	0.282213	0.431049	0.00105161	0.778102	0.65025	0.757864	0.00528924
ENSG00000010438	PRSS3	protein_coding	678.102	1.97804	-0.813609	1.73288	-2.9255	0.216747	-0.12646	0.217802	-0.471192	0.0479239	0.415869	0.0831161	0.003439	0.272877	0.734813	0.392904	0.0122377
ENSG00000010539	ZNF200	protein_coding	405.557	1.47047	0.120366	1.50814	0.469165	0.0665666	0.00773245	0.0679069	0.027192	0.141433	0.904193	0.131519	0.638951	0.460284	0.969013	0.480323	0.724745
ENSG00000010610	CD4	protein_coding	898.757	-0.505658	0.626751	-0.478129	1.01369	-0.0768481	0.134717	-0.0728141	0.197138	0.613097	0.530822	0.632558	0.310729	0.845801	0.801794	0.862932	0.415503
ENSG00000010626	LRRC23	protein_coding	521.457	-0.969466	1.07658	-0.942212	1.62059	-0.0500281	0.0785808	-0.0485454	0.106866	0.332313	0.281668	0.346084	0.105105	0.666451	0.649785	0.698766	0.174719
ENSG00000010671	BTK	protein_coding	120.772	-0.298771	-0.289795	-0.298413	-0.311004	-0.0584069	-0.0802644	-0.0582182	-0.0777268	0.765115	0.771973	0.765388	0.755798	0.915836	0.920602	0.92178	0.821171
ENSG00000010704	HFE	protein_coding	159.183	-1.40788	0.910966	-1.40497	1.20901	-0.194137	0.17738	-0.193292	0.212221	0.159168	0.362313	0.160029	0.226661	0.484027	0.697687	0.515863	0.324155
ENSG00000010803	SCMH1	protein_coding	2164.91	-1.05481	1.54279	-0.845634	3.09989	-0.048567	0.10049	-0.0408106	0.191136	0.291511	0.122881	0.397757	0.00193589	0.631365	0.515411	0.736088	0.00811231
ENSG00000010810	FYN	protein_coding	8735.31	-4.35363	-0.948889	-2.74598	2.75002	-0.182484	-0.0562452	-0.169852	0.21715	1.34e-05	0.342677	0.00603309	0.00595908	0.00341292	0.687245	0.119888	0.0185804
ENSG00000010818	HIVEP2	protein_coding	17599.6	-1.22788	-1.09755	-1.258	-2.73211	-0.0843026	-0.106579	-0.0925271	-0.256579	0.219492	0.2724	0.20839	0.006293	0.555559	0.642162	0.572993	0.0193603
ENSG00000010932	FMO1	protein_coding	5.63523	0.2795	0.940504	0.0939947	0.551807	0.111159	0.524201	0.037336	0.278733	0.779861	0.346959	0.925113	0.58108	NA	0.688881	0.980422	0.676014
ENSG00000011007	ELOA	protein_coding	2282.41	-2.50273	-1.39087	-2.26514	-0.000838437	-0.0587265	-0.0462956	-0.0557606	-2.65e-05	0.012324	0.164266	0.0235042	0.999331	0.137526	0.553635	0.226069	0.999485
ENSG00000011009	LYPLA2	protein_coding	1129.14	-0.0935486	-1.328	-0.105474	-1.60617	-0.00509262	-0.102462	-0.00571923	-0.111568	0.925468	0.184177	0.915999	0.108236	0.977669	0.571189	0.977399	0.178725
ENSG00000011021	CLCN6	protein_coding	7772.43	-1.09189	-1.51394	-1.14345	-2.679	-0.0553379	-0.108553	-0.0593821	-0.177728	0.274881	0.130042	0.25285	0.00738423	0.614621	0.522557	0.620229	0.0218149
ENSG00000011028	MRC2	protein_coding	898.509	-1.12791	-0.273451	-1.15728	-0.292658	-0.188854	-0.0647539	-0.188518	-0.0608685	0.25936	0.784506	0.247158	0.769784	0.598236	0.925837	0.615871	0.832338
ENSG00000011052	NME1-NME2	protein_coding	273.149	0.360426	-1.50639	0.306292	-2.21725	0.0598147	-0.354432	0.0512494	-0.475441	0.718528	0.131968	0.759382	0.026606	0.896781	0.52392	0.918944	0.0590848
ENSG00000011083	SLC6A7	protein_coding	2790.07	2.0703	0.750374	1.56762	-1.6694	0.17988	0.0922547	0.159854	-0.217485	0.0384247	0.45303	0.11697	0.0950387	0.245828	0.757971	0.457421	0.161008
ENSG00000011105	TSPAN9	protein_coding	1435.59	0.826228	0.162155	0.836094	0.307588	0.0711103	0.0197459	0.071837	0.0337678	0.408675	0.871184	0.403102	0.758396	0.722564	0.956843	0.739303	0.823335
ENSG00000011114	BTBD7	protein_coding	3475.72	0.663889	1.40598	0.805402	3.83389	0.0311936	0.0934087	0.0451972	0.274674	0.506761	0.15973	0.420588	0.000126131	0.789264	0.55017	0.750815	0.00138793
ENSG00000011132	APBA3	protein_coding	910.743	1.93957	0.872646	1.74052	3.99549	0.18421	0.117102	0.219598	0.643092	0.0524324	0.382856	0.0817675	6.46e-05	0.284574	0.713753	0.389702	0.000970963
ENSG00000011143	MKS1	protein_coding	439.545	-0.802341	0.266857	-0.840594	-0.221144	-0.044883	0.0211546	-0.0470144	-0.0158634	0.422355	0.789579	0.400575	0.82498	0.732659	0.927158	0.737953	0.876005
ENSG00000011198	ABHD5	protein_coding	1255.71	-2.36246	-0.921908	-1.84782	1.59357	-0.119466	-0.0659393	-0.10967	0.120779	0.018154	0.356577	0.0646286	0.111033	0.167424	0.693672	0.35399	0.182382
ENSG00000011201	ANOS1	protein_coding	2419.39	-4.23753	-2.7553	-4.2289	-3.49895	-0.471503	-0.433738	-0.472528	-0.499416	2.26e-05	0.00586385	2.35e-05	0.000467093	0.00418835	0.324809	0.00664634	0.00307695
ENSG00000011243	AKAP8L	protein_coding	3462.97	1.28374	1.23279	1.38295	3.32982	0.0921188	0.125093	0.110987	0.341161	0.199234	0.217654	0.166681	0.000869012	0.532243	0.601367	0.524763	0.00463099
ENSG00000011258	MBTD1	protein_coding	1248.73	0.479875	0.712964	0.580604	1.81324	0.0304055	0.063875	0.037636	0.150091	0.631316	0.475868	0.561507	0.0697945	0.855405	0.770817	0.831677	0.126044
ENSG00000011260	UTP18	protein_coding	1152.05	1.18091	-0.450322	0.975782	-2.27131	0.0760341	-0.0410792	0.0683736	-0.203763	0.237637	0.652478	0.329172	0.0231284	0.575398	0.867715	0.686028	0.052941
ENSG00000011275	RNF216	protein_coding	4552.96	1.62114	1.13741	1.54752	3.90969	0.0568137	0.0563744	0.0697421	0.224992	0.104989	0.255367	0.121738	9.24e-05	0.398992	0.63085	0.465198	0.0011536
ENSG00000011295	TTC19	protein_coding	2942.16	-0.916217	-1.34589	-0.948233	-3.20612	-0.0676315	-0.140588	-0.0771247	-0.333209	0.359553	0.178339	0.343011	0.00134536	0.688854	0.567229	0.696342	0.00626063
ENSG00000011304	PTBP1	protein_coding	3099.73	1.14975	1.05049	1.33735	4.20264	0.0870667	0.112467	0.138655	0.556159	0.250247	0.293494	0.181108	2.64e-05	0.588497	0.65772	0.543037	0.000630089
ENSG00000011332	DPF1	protein_coding	2833.85	1.42553	-0.27501	1.48461	0.307274	0.0916112	-0.0250053	0.0959801	0.0253804	0.154005	0.783309	0.137647	0.758635	0.478399	0.925753	0.489728	0.823497
ENSG00000011347	SYT7	protein_coding	17499.1	0.487111	-0.419679	0.402662	-1.27135	0.0372897	-0.0454381	0.0312946	-0.126159	0.626179	0.67472	0.687197	0.203605	0.852167	0.878383	0.886479	0.297793
ENSG00000011376	LARS2	protein_coding	2541.99	-0.940619	0.476321	-0.770886	2.49084	-0.0467225	0.0334671	-0.0419405	0.173079	0.3469	0.633846	0.440774	0.012744	0.678316	0.858341	0.763112	0.0332169
ENSG00000011405	PIK3C2A	protein_coding	8250.15	-1.78172	1.71666	-1.79821	1.68283	-0.147199	0.200555	-0.1485	0.177414	0.0747951	0.0860411	0.072144	0.092408	0.337297	0.481587	0.368969	0.157454
ENSG00000011422	PLAUR	protein_coding	225.132	0.302002	-1.60311	0.507042	1.08086	0.0535925	-0.402783	0.102184	0.278186	0.76265	0.108911	0.612125	0.279758	0.915043	0.504387	0.853383	0.382439
ENSG00000011426	ANLN	protein_coding	7761.63	2.08991	-0.436399	2.13368	0.331175	0.211206	-0.0623584	0.21873	0.0433348	0.0366257	0.662547	0.0328693	0.740512	0.240327	0.872281	0.26234	0.808835
ENSG00000011451	WIZ	protein_coding	6503.02	-0.39137	0.454683	-0.00392585	2.95817	-0.0274393	0.0450818	-0.000322332	0.310067	0.695524	0.649337	0.996868	0.00309468	0.885881	0.866371	0.998921	0.0113668
ENSG00000011454	RABGAP1	protein_coding	9491.05	-2.18078	-1.19315	-2.16665	-2.71461	-0.0748313	-0.0579285	-0.0781398	-0.125086	0.0291999	0.232809	0.0302616	0.00663541	0.213997	0.612225	0.253906	0.0201517
ENSG00000011465	DCN	protein_coding	3082.07	2.24278	1.68605	2.25838	1.89492	0.36669	0.389822	0.367023	0.393155	0.0249108	0.0917865	0.0239222	0.0581025	0.195795	0.486722	0.227549	0.10899
ENSG00000011478	QPCTL	protein_coding	342.737	1.0027	-0.553753	0.628415	-3.23635	0.0614779	-0.0484352	0.0503392	-0.33403	0.316005	0.579748	0.529732	0.0012107	0.653577	0.829938	0.814616	0.00581704
ENSG00000011485	PPP5C	protein_coding	3612.02	0.45399	0.0413855	0.273767	-2.0311	0.0210251	0.00271257	0.0141939	-0.134603	0.649836	0.966989	0.784264	0.0422445	0.863975	0.991661	0.929721	0.0846047
ENSG00000011523	CEP68	protein_coding	4780.28	-1.91725	-1.36721	-1.80202	-3.45656	-0.0959074	-0.096782	-0.102038	-0.250093	0.055206	0.17156	0.0715416	0.000547123	0.291613	0.561262	0.367732	0.00341896
ENSG00000011566	MAP4K3	protein_coding	3353.18	0.475323	0.312935	0.230772	-2.0194	0.0203212	0.0189392	0.0114957	-0.128615	0.634557	0.75433	0.817492	0.0434454	0.857455	0.912821	0.942734	0.0865749
ENSG00000011600	TYROBP	protein_coding	437.477	0.0354871	-0.647631	0.0349013	-0.388055	0.00805973	-0.208102	0.00771806	-0.10965	0.971691	0.517224	0.972158	0.697975	0.990831	0.794111	0.9917	0.773853
ENSG00000011638	TMEM159	protein_coding	203.18	0.303914	-1.50485	0.222043	-2.21911	0.0365796	-0.257318	0.0268076	-0.344488	0.761193	0.132364	0.82428	0.0264791	0.914044	0.524584	0.945578	0.0588783
ENSG00000011677	GABRA3	protein_coding	3064	-1.09976	-2.0816	-1.11784	-4.61484	-0.122024	-0.326962	-0.166196	-0.876593	0.271438	0.0373789	0.263637	3.93e-06	0.610603	0.419358	0.632603	0.000299124
ENSG00000012048	BRCA1	protein_coding	588.857	-1.21583	-0.147028	-0.926087	2.20025	-0.0840212	-0.0143509	-0.0723612	0.219188	0.224048	0.88311	0.354401	0.0277894	0.561219	0.961079	0.704821	0.0610718
ENSG00000012061	ERCC1	protein_coding	3387.77	0.489226	-0.561775	0.608442	2.47388	0.0143707	-0.0233534	0.0235783	0.122488	0.624682	0.57427	0.542894	0.0133655	0.851634	0.826979	0.823356	0.0345103
ENSG00000012124	CD22	protein_coding	1724.85	0.0749138	-0.0081425	0.242579	2.01535	0.0122833	-0.00188705	0.0437018	0.463255	0.940283	0.993503	0.808331	0.0438675	0.981277	0.998277	0.939705	0.0872756
ENSG00000012171	SEMA3B	protein_coding	4783.66	-2.28494	0.00596103	-2.30172	-1.26996	-0.180537	0.00066582	-0.188108	-0.13246	0.0223164	0.995244	0.0213507	0.204101	0.185827	0.998433	0.214637	0.298417
ENSG00000012174	MBTPS2	protein_coding	1707.9	-1.79064	-1.51661	-1.4257	-4.10262	-0.14692	-0.176195	-0.150686	-0.554245	0.0733506	0.129365	0.153954	4.09e-05	0.334721	0.522188	0.510443	0.000782925
ENSG00000012211	PRICKLE3	protein_coding	191.956	-0.0666888	0.361609	0.398721	3.83992	-0.00639726	0.0489077	0.0527806	0.647382	0.946829	0.717644	0.690098	0.000123072	0.982946	0.898375	0.887718	0.00136732
ENSG00000012223	LTF	protein_coding	106.91	-2.85441	-2.44757	-3.07839	-1.43957	-1.15709	-1.40545	-1.27635	-0.763012	0.00431162	0.0143825	0.0020812	0.149989	0.0776363	0.378127	0.0711891	0.232505
ENSG00000012232	EXTL3	protein_coding	7287.69	-1.46212	-1.1854	-1.49592	-2.38106	-0.0787807	-0.0903556	-0.0829931	-0.168731	0.143707	0.23586	0.134675	0.0172629	0.464167	0.614626	0.485497	0.0422259
ENSG00000012660	ELOVL5	protein_coding	4615.49	-0.646393	-0.270782	-0.545751	0.764138	-0.0487973	-0.0289082	-0.0421977	0.0754346	0.518025	0.786559	0.585237	0.444785	0.796468	0.926576	0.841245	0.549844
ENSG00000012779	ALOX5	protein_coding	353.577	-1.68507	-1.81736	-1.53155	-0.531681	-0.338643	-0.516846	-0.320461	-0.142113	0.091976	0.0691624	0.125633	0.594947	0.375396	0.462356	0.470958	0.687658
ENSG00000012817	KDM5D	protein_coding	2483.9	3.6818	2.95463	3.71315	3.90394	0.242112	0.299243	0.245552	0.351476	0.000231591	0.00313049	0.000204697	9.46e-05	0.0155288	0.287139	0.0201805	0.00117016
ENSG00000012822	CALCOCO1	protein_coding	6333.97	0.305279	0.401564	0.437324	2.63487	0.0135405	0.0251894	0.0221349	0.170281	0.760153	0.688005	0.661877	0.00841692	0.913574	0.88501	0.87565	0.0240601
ENSG00000012963	UBR7	protein_coding	2586.03	0.109368	-1.09213	0.0743822	-2.58744	0.00648593	-0.0916713	0.00465501	-0.207015	0.912911	0.274778	0.940706	0.00966909	0.973581	0.644971	0.983143	0.0267806
ENSG00000012983	MAP4K5	protein_coding	3735.53	1.23454	1.54402	1.39907	3.45171	0.0963064	0.170297	0.118935	0.374529	0.217002	0.122584	0.161791	0.000557047	0.552449	0.515295	0.517261	0.00345203
ENSG00000013016	EHD3	protein_coding	10292.5	0.0884366	-1.72928	-0.0205035	-3.84763	0.00640515	-0.177172	-0.0017086	-0.409469	0.92953	0.0837597	0.983642	0.000119266	0.978858	0.481122	0.995102	0.00134495
ENSG00000013275	PSMC4	protein_coding	3102.37	-0.148414	-1.54443	-0.229192	-3.91997	-0.0116217	-0.171164	-0.02162	-0.472484	0.882016	0.122484	0.81872	8.86e-05	0.961908	0.515295	0.943131	0.00113146
ENSG00000013288	MAN2B2	protein_coding	4586.2	-1.55429	-0.333911	-1.42744	0.602166	-0.0664974	-0.0202111	-0.0621515	0.0334957	0.120115	0.738446	0.153452	0.547063	0.427707	0.905899	0.50962	0.645207
ENSG00000013293	SLC7A14	protein_coding	7343.91	-1.09999	-2.29599	-1.03688	-4.66196	-0.115444	-0.340881	-0.139893	-0.803198	0.271337	0.0216764	0.299793	3.13e-06	0.610495	0.401099	0.663145	0.000278228
ENSG00000013297	CLDN11	protein_coding	9133.93	-0.192795	-2.56901	-0.235969	-3.76275	-0.0197578	-0.372275	-0.0247845	-0.504521	0.84712	0.0101988	0.813457	0.000168058	0.950432	0.355733	0.941503	0.00164809
ENSG00000013306	SLC25A39	protein_coding	2318.2	-0.720703	-0.651699	-0.338163	2.72695	-0.0359796	-0.0460093	-0.0231154	0.237967	0.471092	0.514596	0.735241	0.0063922	0.764891	0.792283	0.907375	0.0195861
ENSG00000013364	MVP	protein_coding	2006.68	-2.17566	-2.72443	-1.81974	-0.509014	-0.253967	-0.449832	-0.2379	-0.0849579	0.0295805	0.00644133	0.0687986	0.610742	0.215223	0.324809	0.36297	0.700934
ENSG00000013374	NUB1	protein_coding	2380.02	-2.30373	-1.25041	-2.27091	-0.901687	-0.0770938	-0.0592444	-0.0759643	-0.0385989	0.0212377	0.211151	0.0231527	0.367223	0.181107	0.595363	0.22443	0.473389
ENSG00000013375	PGM3	protein_coding	1593.07	-1.00825	-1.00104	-0.95326	-0.326702	-0.0459173	-0.0645156	-0.04386	-0.0192211	0.313334	0.316809	0.340458	0.743893	0.651865	0.67095	0.694206	0.811421
ENSG00000013392	RWDD2A	protein_coding	1059.04	0.404462	-1.48885	0.227924	-3.81015	0.0273383	-0.142732	0.0186519	-0.399408	0.685873	0.136527	0.819705	0.000138885	0.88155	0.528275	0.94351	0.00146465
ENSG00000013441	CLK1	protein_coding	3625.5	1.61135	1.21328	1.91149	3.36159	0.227531	0.24225	0.272171	0.610983	0.107104	0.225023	0.0559421	0.000774954	0.403155	0.607098	0.332521	0.00430425
ENSG00000013503	POLR3B	protein_coding	1032.95	0.915763	0.17185	0.707838	-2.37279	0.0621889	0.0165372	0.0573111	-0.245917	0.359791	0.863555	0.479046	0.0176545	0.68899	0.954061	0.787245	0.0429713
ENSG00000013523	ANGEL1	protein_coding	3375.17	-0.805749	-0.684224	-0.659582	0.466464	-0.0430363	-0.0516974	-0.0363059	0.0327967	0.420388	0.493833	0.509522	0.640883	0.73128	0.78091	0.804749	0.726271
ENSG00000013561	RNF14	protein_coding	3465.17	-0.0111799	-1.01636	-0.146861	-3.60427	-0.000717319	-0.0922956	-0.0116315	-0.36476	0.99108	0.309458	0.883242	0.000313031	0.996137	0.666516	0.966741	0.00239555
ENSG00000013563	DNASE1L1	protein_coding	956.625	-1.45031	-1.26444	-1.53239	-2.30775	-0.0960712	-0.118676	-0.103462	-0.199504	0.146972	0.206074	0.125427	0.0210128	0.469214	0.591943	0.470726	0.0492969
ENSG00000013573	DDX11	protein_coding	516.627	-0.452934	0.566756	-0.172633	1.80098	-0.0827052	0.146307	-0.0323215	0.430302	0.650596	0.57088	0.86294	0.0717062	0.864338	0.825003	0.959694	0.128696
ENSG00000013583	HEBP1	protein_coding	991.779	-1.21152	-1.66111	-1.2582	-2.52334	-0.0655914	-0.127392	-0.0685617	-0.176084	0.225697	0.0966916	0.208318	0.0116244	0.563281	0.492011	0.572897	0.030885
ENSG00000013588	GPRC5A	protein_coding	93.647	0.358175	-0.255822	0.581076	1.8504	0.12546	-0.126609	0.215802	0.876687	0.720213	0.798088	0.561189	0.0642564	0.89712	0.930399	0.83167	0.118074
ENSG00000013619	MAMLD1	protein_coding	2173.58	-0.579519	0.366627	-0.456312	1.19476	-0.0421552	0.0377287	-0.0335699	0.112276	0.562239	0.713897	0.648166	0.232182	0.820644	0.896704	0.86916	0.330381
ENSG00000013725	CD6	protein_coding	105.819	-0.804416	-1.03994	-0.906019	-2.14104	-0.156431	-0.287516	-0.18011	-0.547568	0.421157	0.298367	0.364926	0.0322704	0.731876	0.660172	0.713111	0.0684684
ENSG00000013810	TACC3	protein_coding	279.392	2.30022	1.51017	2.22512	4.14621	0.26387	0.244571	0.303383	0.720868	0.0214355	0.131	0.0260729	3.38e-05	0.181647	0.523481	0.237306	0.000712792
ENSG00000014123	UFL1	protein_coding	2319.47	-2.2899	-1.23085	-2.16504	-3.34028	-0.154445	-0.11747	-0.164475	-0.324249	0.0220272	0.218378	0.030385	0.000836931	0.184421	0.601831	0.254085	0.00453198
ENSG00000014138	POLA2	protein_coding	340.021	-0.919606	-0.857188	-0.930615	-1.01929	-0.0575072	-0.0760262	-0.0578412	-0.0813852	0.357779	0.391341	0.352053	0.308067	0.687144	0.720117	0.703558	0.412622
ENSG00000014164	ZC3H3	protein_coding	1806.1	-1.12258	-0.401292	-0.976542	0.616269	-0.0547337	-0.0276926	-0.0486449	0.0392425	0.261616	0.688205	0.328796	0.537717	0.600197	0.885117	0.685902	0.637215
ENSG00000014216	CAPN1	protein_coding	5463.03	0.721046	-0.669086	0.673205	-1.3583	0.0353973	-0.0464772	0.03323	-0.0856765	0.470881	0.503441	0.500817	0.17437	0.764857	0.786156	0.799944	0.262687
ENSG00000014257	ACP3	protein_coding	39.8931	-1.79374	-2.35407	-1.80967	-2.12207	-0.494362	-0.925234	-0.500052	-0.755435	0.0728543	0.0185693	0.0703466	0.0338317	0.333844	0.390521	0.365894	0.071073
ENSG00000014641	MDH1	protein_coding	17176	0.700985	-1.51479	0.45371	-3.71961	0.092393	-0.282398	0.0971734	-1.01711	0.483312	0.129825	0.650038	0.000199527	0.772758	0.522493	0.869918	0.00183049
ENSG00000014824	SLC30A9	protein_coding	5995.23	-0.721726	-1.0894	-0.579155	-3.78412	-0.0550549	-0.117571	-0.0577837	-0.482188	0.470463	0.275979	0.562485	0.000154253	0.764764	0.645691	0.832061	0.00156459
ENSG00000014914	MTMR11	protein_coding	386.829	0.734738	1.12996	0.805573	3.54676	0.0681127	0.147922	0.0872805	0.490137	0.462499	0.258492	0.420489	0.000390004	0.758512	0.63312	0.750815	0.00273307
ENSG00000014919	COX15	protein_coding	2171.99	-2.00889	-1.49127	-1.80008	-3.73733	-0.0882871	-0.0928546	-0.0915003	-0.243123	0.0445483	0.13589	0.0718486	0.000185985	0.264289	0.527575	0.368413	0.00175385
ENSG00000015133	CCDC88C	protein_coding	608.981	-0.355594	1.08656	-0.115198	2.69307	-0.0406095	0.17547	-0.0138059	0.412032	0.722145	0.277232	0.908288	0.00707974	0.898054	0.646058	0.974895	0.0211507
ENSG00000015153	YAF2	protein_coding	2428.75	1.70223	0.356638	1.49444	-1.12077	0.0974603	0.0288984	0.0903546	-0.0866354	0.0887117	0.721363	0.135061	0.262384	0.368588	0.899774	0.486202	0.363848
ENSG00000015171	ZMYND11	protein_coding	8115.63	-0.922994	0.711977	-0.948467	0.507705	-0.036877	0.0402364	-0.0377863	0.0258344	0.35601	0.476479	0.342892	0.61166	0.685979	0.771079	0.696325	0.701802
ENSG00000015285	WAS	protein_coding	285.838	-1.09463	-0.855412	-0.941579	0.397801	-0.188549	-0.208518	-0.167964	0.0906766	0.273678	0.392323	0.346408	0.690777	0.612884	0.720812	0.698962	0.767885
ENSG00000015475	BID	protein_coding	1204.37	2.32316	1.93679	2.33211	2.18856	0.179529	0.211681	0.179741	0.21551	0.0201705	0.0527705	0.019695	0.028629	0.176121	0.444684	0.207112	0.0624425
ENSG00000015479	MATR3	protein_coding	25209.8	0.219603	-0.885829	0.0358092	-3.53842	0.0128185	-0.0731322	0.00267482	-0.337468	0.82618	0.37571	0.971435	0.000402528	0.943734	0.708286	0.991559	0.00278707
ENSG00000015520	NPC1L1	protein_coding	74.8711	3.05183	0.530234	2.46938	4.00225	1.10868	0.270163	1.14668	2.36417	0.00227448	0.595949	0.0135346	6.27e-05	0.0543529	0.838692	0.175082	0.000962556
ENSG00000015532	XYLT2	protein_coding	1479.09	-1.40593	-0.682516	-1.35011	-0.107614	-0.0642578	-0.04418	-0.0619942	-0.00632328	0.159745	0.494913	0.176979	0.914302	0.484987	0.781256	0.538741	0.941152
ENSG00000015568	RGPD5	protein_coding	6611.44	2.13091	0.934253	2.14798	1.15723	0.248712	0.154205	0.250755	0.172474	0.0330968	0.350174	0.0317156	0.247177	0.227302	0.690674	0.258928	0.347164
ENSG00000015592	STMN4	protein_coding	5658.93	-0.392119	-1.21407	-0.486219	-3.29876	-0.0469919	-0.205792	-0.0657409	-0.569529	0.69497	0.22472	0.626812	0.000971131	0.88549	0.606846	0.859951	0.00500607
ENSG00000015676	NUDCD3	protein_coding	12773.9	-0.692756	-2.02889	-0.705619	-4.2311	-0.0359232	-0.148834	-0.0427273	-0.327208	0.488462	0.0424693	0.480425	2.33e-05	0.776858	0.429534	0.788201	0.000602577
ENSG00000016391	CHDH	protein_coding	2844.45	-1.60614	0.596328	-0.979634	3.60073	-0.172341	0.0904697	-0.130791	0.613588	0.108243	0.550956	0.327267	0.000317323	0.405134	0.813164	0.684739	0.00241208
ENSG00000016402	IL20RA	protein_coding	205.982	-0.835722	0.834753	-0.750903	1.91591	-0.120395	0.169931	-0.11038	0.3594	0.403311	0.403857	0.452711	0.0553764	0.718647	0.727669	0.770931	0.104805
ENSG00000016602	CLCA4	protein_coding	323.932	0.518339	1.02847	0.510725	0.806566	0.0609795	0.170536	0.060107	0.120886	0.604222	0.303728	0.609544	0.419916	0.841192	0.662879	0.852523	0.525732
ENSG00000016864	GLT8D1	protein_coding	1033.18	-1.75492	-1.64403	-1.67078	-3.65438	-0.0685183	-0.0911262	-0.0730844	-0.20526	0.0792731	0.10017	0.0947643	0.000257799	0.34774	0.496586	0.415014	0.00212522
ENSG00000017260	ATP2C1	protein_coding	7130.18	-0.599276	-0.811725	-0.637681	-2.00999	-0.0365673	-0.0700621	-0.0399843	-0.16096	0.548989	0.416949	0.523682	0.0444324	0.813596	0.735463	0.811602	0.0881636
ENSG00000017427	IGF1	protein_coding	374.779	-3.07894	-2.20738	-1.45398	-4.53605	-0.234813	-0.242901	-0.281308	-1.12481	0.0020774	0.0272872	0.145951	5.73e-06	0.0524458	0.409427	0.500102	0.000347839
ENSG00000017483	SLC38A5	protein_coding	870.211	1.69096	2.70236	1.37487	1.27069	0.299356	0.676419	0.248723	0.293482	0.0908435	0.00688502	0.169173	0.203837	0.372681	0.327001	0.528644	0.298083
ENSG00000017797	RALBP1	protein_coding	5951.08	-1.06788	-0.381853	-0.86022	1.24201	-0.0546403	-0.0276356	-0.0469804	0.0866194	0.285573	0.70257	0.389668	0.214234	0.62599	0.891903	0.730052	0.309719
ENSG00000018189	RUFY3	protein_coding	16298.5	-0.416721	-1.61868	-0.484235	-4.05219	-0.0294222	-0.161646	-0.0415715	-0.444193	0.676882	0.105517	0.628219	5.07e-05	0.877158	0.50108	0.860426	0.000863438
ENSG00000018236	CNTN1	protein_coding	27504.5	-1.85723	-0.38688	-1.60303	-2.90332	-0.136397	-0.0401835	-0.140543	-0.324986	0.0632785	0.698845	0.108929	0.00369223	0.312104	0.889952	0.443955	0.0128817
ENSG00000018280	SLC11A1	protein_coding	787.97	-2.00219	-2.01524	-1.65607	-0.0952484	-0.573206	-0.81602	-0.505979	-0.0371554	0.0452638	0.043879	0.0977073	0.924118	0.265736	0.43407	0.422726	0.947979
ENSG00000018408	WWTR1	protein_coding	2837	-0.476037	0.0203476	-0.0958082	2.82486	-0.0507176	0.0030655	-0.0124004	0.466718	0.634048	0.983766	0.923673	0.0047302	0.857187	0.995982	0.980319	0.0155662
ENSG00000018510	AGPS	protein_coding	2895.69	-0.529931	-1.93364	-0.591884	-3.99629	-0.0251692	-0.130033	-0.0316126	-0.272937	0.59616	0.0531571	0.553928	6.43e-05	0.837539	0.445177	0.828442	0.000970963
ENSG00000018607	ZNF806	transcribed_unprocessed_pseudogene	50.5499	-0.851388	0.220337	-0.873153	-0.0632141	-0.111615	0.0409923	-0.114187	-0.0106316	0.394554	0.825609	0.38258	0.949596	0.713196	0.940667	0.72556	0.965397
ENSG00000018610	CXorf56	protein_coding	908.053	0.39917	-0.705555	0.145724	-3.6304	0.0222873	-0.055928	0.0111812	-0.35694	0.689768	0.480465	0.884139	0.00028298	0.883245	0.773162	0.967072	0.00225508
ENSG00000018625	ATP1A2	protein_coding	89368.6	-1.54729	2.08761	-1.46275	2.91721	-0.15839	0.302208	-0.150442	0.383025	0.121793	0.0368326	0.143536	0.00353183	0.43154	0.419358	0.496785	0.0124641
ENSG00000018699	TTC27	protein_coding	527.983	-1.22293	-0.00760846	-1.25657	-0.379706	-0.060129	-0.000529708	-0.0615693	-0.0238455	0.221357	0.993929	0.20891	0.704163	0.558268	0.998277	0.573593	0.778917
ENSG00000018869	ZNF582	protein_coding	320.096	2.47147	2.11671	2.45881	1.99659	0.121473	0.147091	0.120239	0.125388	0.013456	0.0342844	0.0139398	0.0458699	0.144009	0.416923	0.176625	0.0904026
ENSG00000019102	VSIG2	protein_coding	13.4863	2.80742	1.46265	2.50892	4.04749	0.56062	0.401988	0.574526	1.15499	0.00499402	0.143562	0.0121103	5.18e-05	0.0846337	0.534701	0.166308	0.000869229
ENSG00000019144	PHLDB1	protein_coding	15503.9	-3.39076	-1.99597	-3.15242	-0.821016	-0.231271	-0.192501	-0.224337	-0.0745803	0.000696986	0.0459369	0.00161923	0.411637	0.0290925	0.435348	0.0627446	0.517944
ENSG00000019169	MARCO	protein_coding	29.2375	2.63618	2.27183	2.614	2.02296	0.932777	1.13196	0.929835	0.919726	0.00838454	0.0230967	0.008949	0.0430774	0.111789	0.402399	0.146225	0.085993
ENSG00000019186	CYP24A1	protein_coding	24.2669	-0.106549	0.329338	-0.0974163	-0.472224	-0.0301381	0.13245	-0.0282009	-0.176041	0.915147	0.7419	0.922396	0.636767	0.974804	0.907313	0.979735	0.722897
ENSG00000019485	PRDM11	protein_coding	2819.59	0.32707	0.168051	0.491952	1.9908	0.0206076	0.0149771	0.0335395	0.173328	0.743615	0.866543	0.622753	0.0465026	0.907372	0.95501	0.857884	0.0914211
ENSG00000019505	SYT13	protein_coding	11793.7	1.26261	-1.62664	0.900489	-4.21365	0.104979	-0.191328	0.101718	-0.607806	0.206731	0.103814	0.36786	2.51e-05	0.540837	0.500105	0.715211	0.000617575
ENSG00000019549	SNAI2	protein_coding	93.6854	0.455558	0.151496	0.552402	0.847713	0.0595293	0.0280131	0.0726322	0.1426	0.648708	0.879585	0.580673	0.396598	0.863899	0.95951	0.839457	0.502591
ENSG00000019582	CD74	protein_coding	10618.7	0.0243633	-0.260974	0.0135375	-0.464585	0.0058905	-0.0892329	0.00323373	-0.141681	0.980563	0.794113	0.989199	0.642229	0.993327	0.928957	0.996647	0.727036
ENSG00000019991	HGF	protein_coding	976.184	-0.539168	-0.878813	-0.287294	1.16679	-0.101595	-0.234204	-0.0588466	0.305145	0.589771	0.379503	0.773887	0.243295	0.83419	0.711377	0.925471	0.343117
ENSG00000019995	ZRANB1	protein_coding	4545.79	0.862239	0.0671264	0.902216	0.839338	0.0374293	0.00412225	0.0395896	0.0470562	0.388556	0.946481	0.366942	0.40128	0.709935	0.983316	0.714449	0.507266
ENSG00000020129	NCDN	protein_coding	53330	1.67437	-1.48147	1.43784	-3.16361	0.140281	-0.175534	0.128991	-0.362343	0.0940575	0.138482	0.150478	0.00155827	0.380047	0.529022	0.506138	0.00694793
ENSG00000020181	ADGRA2	protein_coding	1847.36	1.56428	2.42747	1.73943	3.98394	0.188501	0.413557	0.217734	0.636501	0.117751	0.0152043	0.0819586	6.78e-05	0.422821	0.378683	0.390327	0.000996549
ENSG00000020256	ZFP64	protein_coding	1223.21	-2.97884	-1.10937	-3.00609	-2.30502	-0.133019	-0.0702337	-0.137919	-0.135544	0.00289339	0.26727	0.00264631	0.0211653	0.0626012	0.638756	0.0802267	0.0495698
ENSG00000020426	MNAT1	protein_coding	1133.32	1.79971	2.0421	1.73626	1.59794	0.120838	0.193952	0.11732	0.138017	0.0719062	0.0411417	0.0825177	0.110055	0.331707	0.427142	0.391226	0.181074
ENSG00000020577	SAMD4A	protein_coding	6804.2	-0.176308	-0.345853	0.40768	3.27794	-0.0155954	-0.0432636	0.0498911	0.512093	0.860052	0.729453	0.683508	0.00104568	0.955772	0.902483	0.884828	0.0052673
ENSG00000020633	RUNX3	protein_coding	116.667	-0.139233	0.386402	0.206043	2.79216	-0.0246671	0.0967107	0.0407233	0.703469	0.889266	0.699199	0.836758	0.00523571	0.963728	0.890185	0.949773	0.0168318
ENSG00000020922	MRE11	protein_coding	1318.78	-0.0497623	1.03	-0.0786725	0.900937	-0.00271639	0.0795314	-0.00428157	0.0626722	0.960312	0.303009	0.937293	0.367622	0.987495	0.662879	0.982464	0.473715
ENSG00000021300	PLEKHB1	protein_coding	39362.9	-1.46067	1.05473	-1.14055	3.07486	-0.100646	0.102772	-0.0863063	0.297034	0.144107	0.291551	0.254059	0.002106	0.464855	0.655703	0.621506	0.00861026
ENSG00000021355	SERPINB1	protein_coding	745.324	-0.350033	-1.76704	-0.185435	-0.423344	-0.0500497	-0.357431	-0.027745	-0.0809043	0.726314	0.077221	0.852888	0.672044	0.899846	0.472164	0.956376	0.751767
ENSG00000021461	CYP3A43	protein_coding	24.1899	0.150416	0.716728	0.234869	1.14314	0.0279375	0.18772	0.0436029	0.27125	0.880436	0.473542	0.81431	0.252982	0.961864	0.769583	0.941613	0.353561
ENSG00000021488	SLC7A9	protein_coding	48.9544	3.10347	2.08663	2.51899	4.47455	0.635546	0.597511	0.61375	1.38256	0.00191268	0.0369217	0.0117692	7.66e-06	0.0503394	0.419358	0.164598	0.000387334
ENSG00000021574	SPAST	protein_coding	3437.91	-0.156771	-0.951133	-0.252265	-2.1785	-0.00749108	-0.064309	-0.0124128	-0.137	0.875426	0.341537	0.800836	0.0293685	0.959717	0.686894	0.937167	0.0637479
ENSG00000021645	NRXN3	protein_coding	14671.5	-0.948749	-1.00869	-0.913632	-3.94272	-0.0653526	-0.098284	-0.0905191	-0.498775	0.342748	0.313121	0.36091	8.06e-05	0.675949	0.668814	0.71021	0.00107784
ENSG00000021762	OSBPL5	protein_coding	1743.1	-0.573106	0.355352	-0.328984	2.06878	-0.0344035	0.0301684	-0.0211431	0.169764	0.566573	0.722326	0.742168	0.0385664	0.82201	0.900215	0.910678	0.078764
ENSG00000021776	AQR	protein_coding	4356.77	-0.922975	-0.134691	-0.960553	-1.06577	-0.0317154	-0.00655101	-0.0335178	-0.0475598	0.35602	0.892856	0.336777	0.286526	0.685979	0.964908	0.691705	0.389665
ENSG00000021826	CPS1	protein_coding	452.674	-1.94582	-0.95488	-1.94058	-0.596923	-0.171107	-0.118837	-0.170891	-0.0672065	0.0516765	0.339638	0.0523098	0.550558	0.283085	0.686264	0.323619	0.648271
ENSG00000022267	FHL1	protein_coding	9180.15	-1.03468	0.0375709	-0.999901	-2.63764	-0.048565	0.00249499	-0.0576567	-0.194271	0.300819	0.97003	0.317358	0.00834856	0.639811	0.992332	0.676752	0.0239041
ENSG00000022277	RTF2	protein_coding	3410.68	-1.98921	-1.55536	-2.00244	-2.77543	-0.0956807	-0.105881	-0.098773	-0.174992	0.0466785	0.119859	0.0452379	0.0055128	0.269738	0.512721	0.303934	0.0174935
ENSG00000022355	GABRA1	protein_coding	15371.5	1.18269	-1.82569	0.803194	-4.22266	0.131212	-0.286525	0.14113	-0.947359	0.236933	0.0678965	0.421863	2.41e-05	0.574966	0.461383	0.751837	0.000611262
ENSG00000022556	NLRP2	protein_coding	237.967	0.408	-1.586	0.318256	-2.62957	0.132489	-0.730018	0.106569	-1.12723	0.683274	0.112739	0.750291	0.00854939	0.880371	0.508312	0.913918	0.0243546
ENSG00000022567	SLC45A4	protein_coding	7584.83	4.17419	0.991667	3.94578	2.90984	0.269781	0.090648	0.277746	0.261538	2.99e-05	0.32136	7.95e-05	0.00361617	0.00458527	0.674077	0.0116302	0.0126758
ENSG00000022840	RNF10	protein_coding	7756.02	-2.06621	-2.17714	-1.89926	-1.11895	-0.0850741	-0.126824	-0.0807539	-0.060772	0.0388089	0.0294698	0.0575301	0.263159	0.246497	0.410986	0.335828	0.36471
ENSG00000022976	ZNF839	protein_coding	726.396	-2.11646	-0.169731	-2.16096	-1.20166	-0.107306	-0.0121913	-0.111917	-0.079747	0.0343057	0.865221	0.0306985	0.229495	0.232274	0.954653	0.255268	0.327327
ENSG00000023041	ZDHHC6	protein_coding	1114.8	0.628544	-0.210468	0.601373	-0.78029	0.0270681	-0.0128461	0.0259504	-0.0431786	0.529648	0.833303	0.547592	0.43522	0.802425	0.942784	0.825256	0.540433
ENSG00000023171	GRAMD1B	protein_coding	13474.4	-0.408327	-0.73512	-0.43859	-1.36051	-0.0238572	-0.060751	-0.0257402	-0.101963	0.683034	0.462267	0.660959	0.17367	0.880281	0.763833	0.875257	0.261837
ENSG00000023191	RNH1	protein_coding	4439.61	-1.1666	-1.48588	-1.20058	-2.17268	-0.0653897	-0.117812	-0.0675321	-0.156097	0.243372	0.137311	0.229913	0.0298041	0.581478	0.529022	0.59793	0.0644278
ENSG00000023228	NDUFS1	protein_coding	21188.3	0.599671	-0.923433	0.327126	-3.43789	0.0277821	-0.0605145	0.0187241	-0.251277	0.548726	0.355781	0.743572	0.000586273	0.813427	0.693337	0.911093	0.00356267
ENSG00000023287	RB1CC1	protein_coding	13427.5	0.186873	0.465405	0.1047	-0.799991	0.0119903	0.0422338	0.00699404	-0.0682354	0.851761	0.641641	0.916614	0.423716	0.953018	0.862177	0.977654	0.529295
ENSG00000023318	ERP44	protein_coding	1884.7	-1.70886	-1.77191	-1.74738	-2.7685	-0.0582447	-0.0856723	-0.0602254	-0.122445	0.0874774	0.0764088	0.080572	0.00563142	0.366158	0.471022	0.387606	0.0177746
ENSG00000023330	ALAS1	protein_coding	2742.03	0.118582	-1.69216	0.0365947	-3.51913	0.00854079	-0.17252	0.00288328	-0.354424	0.905607	0.0906146	0.970808	0.000432966	0.970326	0.486314	0.991559	0.00292632
ENSG00000023445	BIRC3	protein_coding	381.081	-3.10242	-3.04591	-3.09707	-3.26232	-0.414899	-0.576922	-0.413444	-0.557121	0.00191949	0.00231977	0.00195444	0.00110506	0.0503394	0.262507	0.0692948	0.00546691
ENSG00000023516	AKAP11	protein_coding	34364.6	-1.53608	-1.8061	-1.25958	-4.38592	-0.0980334	-0.163025	-0.10769	-0.478758	0.124519	0.0709031	0.207823	1.15e-05	0.436228	0.464484	0.572897	0.000435016
ENSG00000023572	GLRX2	protein_coding	2040.37	1.91461	-1.20936	1.47772	-3.52395	0.135354	-0.121089	0.123951	-0.378061	0.0555426	0.226525	0.139482	0.000425161	0.292525	0.607667	0.492243	0.00289753
ENSG00000023608	SNAPC1	protein_coding	312.666	1.54839	-0.465249	1.54329	-0.718676	0.0988187	-0.0421245	0.0980037	-0.0586639	0.121528	0.641753	0.12276	0.47234	0.431065	0.862177	0.466366	0.576137
ENSG00000023697	DERA	protein_coding	471.383	-0.946878	-1.36694	-0.95542	-1.6518	-0.0736802	-0.150651	-0.074057	-0.164001	0.343701	0.171644	0.339365	0.0985757	0.676316	0.5613	0.693434	0.165813
ENSG00000023734	STRAP	protein_coding	5133.86	-0.217082	-1.31251	-0.275465	-3.28366	-0.0150298	-0.128571	-0.0211018	-0.321329	0.828145	0.189348	0.782959	0.00102469	0.944285	0.576933	0.929081	0.00519325
ENSG00000023839	ABCC2	protein_coding	58.2886	1.21716	0.772524	1.62302	3.95314	0.192338	0.171101	0.323857	0.998475	0.223542	0.439804	0.104586	7.71e-05	0.560897	0.750704	0.436242	0.00105826
ENSG00000023892	DEF6	protein_coding	166.344	-0.421731	-0.616734	-0.285762	0.528124	-0.0585623	-0.121306	-0.0409378	0.0967988	0.673221	0.53741	0.77506	0.597413	0.874769	0.805218	0.925967	0.689773
ENSG00000023902	PLEKHO1	protein_coding	2043.93	1.31739	1.10056	1.35975	3.60758	0.0822285	0.0971461	0.10091	0.341828	0.187708	0.271088	0.173909	0.000309064	0.519422	0.641689	0.534895	0.00238059
ENSG00000023909	GCLM	protein_coding	1742.79	-0.267027	-2.88284	-0.258297	-2.34132	-0.0184143	-0.28147	-0.0180609	-0.209361	0.789448	0.00394109	0.796178	0.0192156	0.925691	0.303476	0.935841	0.0459167
ENSG00000024048	UBR2	protein_coding	5098.26	0.973594	0.814558	1.04644	2.05317	0.0454504	0.0537841	0.0502614	0.125949	0.330258	0.415326	0.29536	0.0400557	0.665173	0.734535	0.661561	0.0810361
ENSG00000024422	EHD2	protein_coding	2809.4	-0.0133493	0.440403	0.331097	3.29062	-0.00136278	0.0635738	0.0407172	0.516547	0.989349	0.659645	0.740571	0.000999683	0.995554	0.870795	0.910337	0.00510784
ENSG00000024526	DEPDC1	protein_coding	41.4393	-0.163784	-0.961757	-0.292919	-3.12703	-0.0209129	-0.17808	-0.0429851	-0.6048	0.869901	0.336172	0.769584	0.00176584	0.958212	0.684181	0.923601	0.00759036
ENSG00000024862	CCDC28A	protein_coding	845.27	0.352622	-0.985016	0.163229	-3.32256	0.0261501	-0.103606	0.0142186	-0.370832	0.724372	0.324616	0.870338	0.00089194	0.898969	0.676493	0.962249	0.0047184
ENSG00000025039	RRAGD	protein_coding	4255.77	-0.491846	-0.999166	-0.445915	-0.476414	-0.0236151	-0.0678761	-0.0215224	-0.0293815	0.622828	0.317714	0.655659	0.633779	0.850872	0.671306	0.87306	0.720511
ENSG00000025156	HSF2	protein_coding	1139.95	0.689424	-0.84821	0.4443	-3.17054	0.0516584	-0.0900598	0.0394883	-0.360635	0.490557	0.396321	0.656825	0.00152157	0.778102	0.723393	0.873853	0.00682304
ENSG00000025293	PHF20	protein_coding	4398.38	-1.20754	-1.84939	-1.25494	-3.03432	-0.0455031	-0.0986615	-0.0483415	-0.149488	0.227223	0.0644011	0.209502	0.00241078	0.564994	0.460332	0.574391	0.00949968
ENSG00000025423	HSD17B6	protein_coding	403.008	-0.744108	1.41727	-0.797241	0.335934	-0.0779629	0.210001	-0.0860104	0.0463137	0.456811	0.156405	0.425311	0.736921	0.755589	0.54886	0.753591	0.805781
ENSG00000025434	NR1H3	protein_coding	447.667	0.428196	1.38622	0.59103	3.97038	0.0298653	0.136551	0.0484783	0.415338	0.668508	0.165681	0.554501	7.18e-05	0.873222	0.55504	0.828557	0.00102058
ENSG00000025708	TYMP	protein_coding	443.798	-1.50455	-2.53651	-1.36193	-1.28545	-0.424527	-1.01279	-0.396828	-0.478401	0.132439	0.0111962	0.17322	0.198636	0.447934	0.355733	0.534685	0.29187
ENSG00000025770	NCAPH2	protein_coding	2636.65	0.829145	-0.798438	0.835516	-0.847926	0.0407741	-0.0555678	0.0409167	-0.0530854	0.407022	0.424616	0.403427	0.396479	0.721328	0.739404	0.739489	0.502491
ENSG00000025772	TOMM34	protein_coding	2201.95	1.12942	-1.58749	0.983276	-3.24354	0.117889	-0.234538	0.109383	-0.461182	0.258723	0.112403	0.325472	0.00118056	0.597786	0.507723	0.683683	0.00571973
ENSG00000025796	SEC63	protein_coding	4787.93	-2.15043	-0.933232	-2.01305	-3.20556	-0.110123	-0.067628	-0.120382	-0.244918	0.0315213	0.3507	0.0441094	0.001348	0.22279	0.6909	0.300454	0.00626488
ENSG00000025800	KPNA6	protein_coding	8946.64	-1.6977	-2.61594	-1.70703	-4.18017	-0.0828891	-0.180704	-0.0876227	-0.274105	0.0895635	0.00889813	0.0878173	2.91e-05	0.370289	0.349432	0.402327	0.000659588
ENSG00000026025	VIM	protein_coding	16680.2	-1.07676	-0.108516	-0.918006	1.67418	-0.160357	-0.0228539	-0.143613	0.334359	0.281586	0.913587	0.358616	0.0940952	0.621456	0.972154	0.708453	0.159688
ENSG00000026036	RTEL1-TNFRSF6B	protein_coding	1039.01	2.4855	2.22365	2.63602	4.17129	0.333004	0.421069	0.378781	0.764827	0.012937	0.0261722	0.00838838	3.03e-05	0.140756	0.406664	0.142231	0.000672041
ENSG00000026103	FAS	protein_coding	417.499	-2.84824	-0.739663	-2.66202	0.627688	-0.418306	-0.15361	-0.410955	0.123694	0.00439616	0.459505	0.00776741	0.530208	0.078445	0.762433	0.135953	0.630372
ENSG00000026297	RNASET2	protein_coding	2160.29	0.00743663	-0.0870438	0.23869	1.50376	0.000876193	-0.0145044	0.0296606	0.238586	0.994066	0.930637	0.811346	0.132643	0.997374	0.977824	0.940632	0.210339
ENSG00000026508	CD44	protein_coding	2310.79	-1.3946	-2.99965	-1.37604	-1.35391	-0.365727	-1.11254	-0.392692	-0.493286	0.163137	0.00270293	0.168809	0.175764	0.489114	0.278224	0.528013	0.264398
ENSG00000026559	KCNG1	protein_coding	671.909	-2.80331	-1.42346	-2.82769	-1.69244	-0.432097	-0.310482	-0.435673	-0.333162	0.00505814	0.154602	0.00468852	0.0905615	0.0850644	0.548057	0.104297	0.154865
ENSG00000026652	AGPAT4	protein_coding	5103.63	-1.31878	-0.298519	-1.36038	-0.964584	-0.0873081	-0.0279509	-0.0907023	-0.082121	0.187244	0.765307	0.173711	0.334753	0.518596	0.917744	0.534869	0.44061
ENSG00000026751	SLAMF7	protein_coding	6.84205	-1.14391	-0.344865	-1.15874	-0.529666	-0.394441	-0.16948	-0.399538	-0.235694	0.252659	0.730196	0.246563	0.596343	NA	0.902603	0.615391	0.688966
ENSG00000026950	BTN3A1	protein_coding	712.782	-1.45126	0.730983	-1.47858	0.504636	-0.140474	0.10008	-0.143041	0.0623677	0.146706	0.46479	0.139253	0.613814	0.469103	0.764715	0.491876	0.703777
ENSG00000027001	MIPEP	protein_coding	459.423	0.080626	0.336615	-0.0995996	-2.11805	0.00460694	0.0272948	-0.00674523	-0.184118	0.935739	0.736407	0.920662	0.0341708	0.980062	0.904633	0.97914	0.0716363
ENSG00000027075	PRKCH	protein_coding	752.039	2.08624	2.88561	2.31582	5.45673	0.223875	0.437337	0.282349	0.848528	0.0369566	0.00390657	0.020568	4.85e-08	0.241261	0.303476	0.211923	4.74e-05
ENSG00000027644	INSRR	protein_coding	24.9239	1.91325	2.15446	1.85657	3.53073	0.912443	1.43585	0.900001	2.16781	0.055716	0.0312043	0.0633726	0.000414414	0.292694	0.410986	0.350042	0.00284401
ENSG00000027697	IFNGR1	protein_coding	2413.12	0.853457	0.499536	0.778678	-0.0115436	0.0808186	0.0669038	0.0741584	-0.00140404	0.393406	0.617402	0.43617	0.99079	0.712588	0.850398	0.76085	0.993309
ENSG00000027847	B4GALT7	protein_coding	889.789	-0.0456612	-0.122627	-0.0133734	0.24943	-0.00229344	-0.00872375	-0.000670261	0.0160061	0.96358	0.902402	0.98933	0.803028	0.988579	0.96805	0.996647	0.859251
ENSG00000027869	SH2D2A	protein_coding	23.4254	-0.410816	0.555043	-0.255242	2.08173	-0.100027	0.18996	-0.0647771	0.669196	0.681208	0.578865	0.798536	0.0373674	0.879365	0.829358	0.9367	0.0769066
ENSG00000028116	VRK2	protein_coding	867.462	-1.44586	-0.361092	-1.31217	0.881482	-0.157632	-0.0556117	-0.148098	0.126845	0.148216	0.718031	0.189463	0.378057	0.471156	0.898565	0.553016	0.484046
ENSG00000028137	TNFRSF1B	protein_coding	1066.34	-1.30972	-1.75774	-1.08958	0.369543	-0.235877	-0.44778	-0.214969	0.0930875	0.190289	0.0787924	0.275898	0.711723	0.522299	0.474047	0.644828	0.785082
ENSG00000028203	VEZT	protein_coding	4780.78	-0.748873	1.64369	-0.826258	-0.971887	-0.0285061	0.0885331	-0.037776	-0.0567775	0.453933	0.10024	0.408658	0.331107	0.753955	0.496586	0.74268	0.436672
ENSG00000028277	POU2F2	protein_coding	661.738	0.467287	0.48747	0.556063	1.77899	0.0578019	0.0852869	0.0711309	0.290601	0.640295	0.625925	0.578168	0.0752417	0.859507	0.855034	0.838608	0.133637
ENSG00000028310	BRD9	protein_coding	2314.88	-1.16578	0.218791	-0.870729	2.07631	-0.0597165	0.0158496	-0.0485458	0.147807	0.243702	0.826813	0.383902	0.0378655	0.581698	0.940864	0.726725	0.0775882
ENSG00000028528	SNX1	protein_coding	6464.25	-3.39261	-0.500179	-3.4464	-1.07831	-0.138336	-0.0288473	-0.140784	-0.0562549	0.0006923	0.616949	0.000568119	0.280897	0.0289495	0.850228	0.03649	0.383735
ENSG00000028839	TBPL1	protein_coding	1694.41	1.64181	-1.02177	1.34027	-3.05629	0.121039	-0.10668	0.111128	-0.324147	0.100629	0.306888	0.180159	0.00224094	0.390609	0.664838	0.541945	0.00901329
ENSG00000029153	ARNTL2	protein_coding	1638.71	0.972014	-1.0547	0.717935	-2.89969	0.0638099	-0.0980875	0.0516541	-0.266986	0.331043	0.291561	0.472798	0.00373534	0.665589	0.655703	0.784308	0.0129869
ENSG00000029363	BCLAF1	protein_coding	10370	-1.95238	-1.86387	-1.89752	-3.58198	-0.107089	-0.144619	-0.112392	-0.270967	0.0508927	0.0623401	0.0577591	0.000341	0.280634	0.458174	0.336232	0.00251707
ENSG00000029364	SLC39A9	protein_coding	4538.25	-1.81456	-1.64876	-1.74779	-3.63813	-0.0902046	-0.115988	-0.096806	-0.257499	0.0695911	0.099197	0.0805007	0.00027462	0.327604	0.495025	0.387568	0.00221492
ENSG00000029534	ANK1	protein_coding	3119.06	2.66525	0.619933	2.4722	-0.355373	0.279593	0.0919976	0.265503	-0.048749	0.00769315	0.535302	0.0134283	0.72231	0.107068	0.804147	0.17475	0.793968
ENSG00000029639	TFB1M	protein_coding	372.47	-0.0416617	0.600505	-0.2228	-2.41328	-0.00243675	0.049916	-0.01703	-0.236954	0.966768	0.54817	0.823691	0.0158096	0.98944	0.811421	0.945226	0.0393386
ENSG00000029725	RABEP1	protein_coding	8131.5	-1.03557	0.429386	-1.07523	-0.493426	-0.039746	0.0233133	-0.0420455	-0.0246465	0.300401	0.667642	0.282273	0.621712	0.63942	0.874917	0.650671	0.710547
ENSG00000029993	HMGB3	protein_coding	694.361	-1.58813	-0.25635	-1.64639	-1.86876	-0.184134	-0.0420793	-0.202254	-0.293562	0.112258	0.797681	0.0996826	0.0616568	0.412035	0.930311	0.426259	0.114151
ENSG00000030066	NUP160	protein_coding	1281.21	1.06602	0.921111	1.21457	2.98441	0.0576118	0.0703847	0.0727912	0.228396	0.286414	0.356992	0.224532	0.00284127	0.626367	0.69379	0.592026	0.010691
ENSG00000030110	BAK1	protein_coding	504.607	0.32779	-0.872085	0.519928	1.6758	0.0235838	-0.0888141	0.0435947	0.179469	0.743071	0.383162	0.603114	0.0937764	0.90724	0.713855	0.849004	0.159295
ENSG00000030304	MUSK	protein_coding	24.7551	0.277613	1.53021	0.27742	0.727286	0.0672554	0.520612	0.0683718	0.228227	0.78131	0.125966	0.781458	0.467051	0.923114	0.518645	0.928552	0.571371
ENSG00000030419	IKZF2	protein_coding	1555.69	-1.79677	-1.1563	-0.931241	2.28865	-0.146762	-0.133512	-0.100842	0.316266	0.0723726	0.24756	0.351729	0.0220996	0.332873	0.624521	0.703376	0.0512281
ENSG00000030582	GRN	protein_coding	3051.61	-1.32454	-1.41317	-1.23849	-0.574596	-0.0997557	-0.150558	-0.0951418	-0.0563783	0.185325	0.157607	0.215533	0.565564	0.516338	0.549117	0.580907	0.662344
ENSG00000031003	FAM13B	protein_coding	6692.69	3.99876	1.41599	3.97416	1.27188	0.287295	0.143883	0.285475	0.11667	6.37e-05	0.156778	7.06e-05	0.203417	0.00687533	0.54886	0.0109859	0.297569
ENSG00000031081	ARHGAP31	protein_coding	4389.32	-2.03995	0.695757	-1.01981	4.05355	-0.191341	0.0922733	-0.129495	0.657004	0.0413553	0.486581	0.307818	5.04e-05	0.254974	0.776732	0.66992	0.000860235
ENSG00000031691	CENPQ	protein_coding	220.513	-0.540927	-0.238517	-0.641906	-1.29959	-0.060799	-0.0379426	-0.0736412	-0.190892	0.588558	0.811481	0.520934	0.19374	0.833714	0.935525	0.810054	0.286017
ENSG00000031698	SARS1	protein_coding	6916.5	-0.160183	-1.57982	-0.213699	-3.97708	-0.0131089	-0.182901	-0.0210969	-0.501436	0.872737	0.114148	0.830782	6.98e-05	0.958911	0.508546	0.948103	0.00100823
ENSG00000031823	RANBP3	protein_coding	3923.54	-0.500468	-0.302992	-0.134221	2.27129	-0.0191978	-0.0164437	-0.00612124	0.132304	0.616746	0.761896	0.893228	0.0231295	0.84781	0.916046	0.970204	0.052941
ENSG00000032219	ARID4A	protein_coding	2553.39	-0.173413	0.948083	-0.221748	0.565297	-0.00770222	0.0595829	-0.00986074	0.0321325	0.862327	0.343087	0.82451	0.571872	0.956429	0.687245	0.945729	0.667808
ENSG00000032389	EIPR1	protein_coding	1431.26	-1.37989	-1.14099	-1.33679	-3.47253	-0.0624597	-0.0732477	-0.0710581	-0.236489	0.16762	0.253875	0.18129	0.000515571	0.494242	0.629647	0.543286	0.00328328
ENSG00000032444	PNPLA6	protein_coding	9399.13	1.3437	-1.21949	1.44746	0.750543	0.0673044	-0.086398	0.0797259	0.0527876	0.179046	0.222658	0.147769	0.452928	0.508506	0.604895	0.502109	0.557527
ENSG00000032742	IFT88	protein_coding	901.887	-0.144574	1.13499	-0.212651	0.106402	-0.00902953	0.100241	-0.013644	0.00872428	0.885048	0.25638	0.831599	0.915264	0.963059	0.631656	0.948374	0.94175
ENSG00000033011	ALG1	protein_coding	896.581	-0.050397	-0.548175	-0.0820058	-1.04326	-0.00266663	-0.0410863	-0.00433854	-0.0707018	0.959806	0.583572	0.934642	0.296828	0.987324	0.832413	0.981934	0.40066
ENSG00000033030	ZCCHC8	protein_coding	843.546	2.13474	1.46287	2.07281	3.97466	0.156927	0.151985	0.179909	0.440254	0.0327824	0.143503	0.03819	7.05e-05	0.226337	0.53465	0.279758	0.00101457
ENSG00000033050	ABCF2	protein_coding	2516.31	0.801557	-1.27158	0.775209	-1.84115	0.0341364	-0.0766899	0.0330202	-0.100372	0.422809	0.203523	0.438216	0.0655999	0.732906	0.589928	0.761795	0.120026
ENSG00000033100	CHPF2	protein_coding	2446.71	1.37953	0.324734	1.45504	1.35135	0.0808295	0.0269157	0.0870159	0.103232	0.167731	0.745382	0.145658	0.176582	0.494418	0.90859	0.499866	0.265398
ENSG00000033122	LRRC7	protein_coding	19362.4	-0.609835	-0.551385	-0.764618	-2.37787	-0.0404753	-0.0517588	-0.0557975	-0.221558	0.541971	0.58137	0.444499	0.0174129	0.809689	0.831026	0.764863	0.0425145
ENSG00000033170	FUT8	protein_coding	4842.77	0.156483	0.311927	0.150411	0.219568	0.010101	0.0284744	0.00968656	0.018055	0.875652	0.755096	0.88044	0.826208	0.959793	0.913271	0.965523	0.876915
ENSG00000033178	UBA6	protein_coding	3306.95	0.503602	0.712959	0.381244	-0.798635	0.0224858	0.045037	0.0180362	-0.048282	0.614541	0.475871	0.703022	0.424502	0.846419	0.770817	0.892782	0.530012
ENSG00000033327	GAB2	protein_coding	10341.8	-3.53123	-0.623392	-3.2072	0.901479	-0.307634	-0.0767988	-0.295859	0.106156	0.000413633	0.533027	0.00134031	0.367334	0.0219055	0.802841	0.0559044	0.473396
ENSG00000033627	ATP6V0A1	protein_coding	23519.9	-1.31169	-1.62752	-1.21321	-3.93565	-0.0824865	-0.144757	-0.0907544	-0.375904	0.189624	0.103628	0.225049	8.3e-05	0.521344	0.500105	0.592665	0.00109343
ENSG00000033800	PIAS1	protein_coding	5800.05	-1.11248	-0.776061	-1.1536	-2.56554	-0.055159	-0.0544469	-0.0620583	-0.176346	0.265933	0.437713	0.248662	0.0103015	0.605203	0.748787	0.617721	0.0281676
ENSG00000033867	SLC4A7	protein_coding	4831.22	1.79153	-1.01428	1.50808	-2.83346	0.124568	-0.0997959	0.114367	-0.274554	0.073208	0.31045	0.131534	0.00460478	0.33454	0.666971	0.480323	0.0152537
ENSG00000034053	APBA2	protein_coding	13695.6	0.812094	-0.665213	0.528629	-2.83009	0.0469556	-0.0544063	0.0350862	-0.239871	0.416738	0.505914	0.597063	0.00465352	0.729085	0.787997	0.846622	0.015376
ENSG00000034152	MAP2K3	protein_coding	787.548	0.680162	-1.80277	0.745121	1.23026	0.0585649	-0.219752	0.0792118	0.167057	0.496402	0.0714247	0.456198	0.218599	0.782344	0.465781	0.773113	0.314892
ENSG00000034239	EFCAB1	protein_coding	124.526	-0.96952	-0.296316	-0.970216	-0.319713	-0.202404	-0.0875622	-0.202187	-0.0851984	0.332286	0.766989	0.331939	0.749186	0.666451	0.918431	0.688473	0.81586
ENSG00000034510	TMSB10	protein_coding	16354.6	1.11479	-0.535811	0.786955	-2.83232	0.0986678	-0.0670729	0.080519	-0.370013	0.264942	0.592089	0.431308	0.00462116	0.603634	0.836692	0.757993	0.0152944
ENSG00000034533	ASTE1	protein_coding	263.918	-0.523083	-0.152283	-0.590566	-1.62612	-0.0251457	-0.0104156	-0.029887	-0.106378	0.600917	0.878964	0.554811	0.103923	0.839555	0.95948	0.828564	0.173219
ENSG00000034677	RNF19A	protein_coding	5510.68	-1.92473	-0.983463	-1.89906	-0.496558	-0.109942	-0.0794595	-0.10902	-0.0364069	0.0542636	0.32538	0.057557	0.619501	0.288958	0.677067	0.335828	0.70858
ENSG00000034693	PEX3	protein_coding	879.145	0.747893	1.10027	0.366799	-1.89986	0.0479458	0.0999235	0.0302598	-0.200556	0.454524	0.271216	0.713769	0.0574518	0.754228	0.64183	0.897843	0.108042
ENSG00000034713	GABARAPL2	protein_coding	6541.08	0.325417	-0.388255	0.204906	-2.88473	0.0259601	-0.043812	0.0194894	-0.350391	0.744865	0.697827	0.837645	0.0039175	0.907485	0.889439	0.950182	0.0134673
ENSG00000035115	SH3YL1	protein_coding	2070.59	1.34191	0.740654	1.41497	2.96907	0.093575	0.0730314	0.111918	0.299804	0.179624	0.458903	0.157076	0.00298701	0.50923	0.76197	0.512822	0.0110973
ENSG00000035141	FAM136A	protein_coding	727.233	-0.394116	-1.90454	-0.457196	-3.82619	-0.0208726	-0.143471	-0.0268342	-0.288867	0.693495	0.0568397	0.64753	0.000130142	0.884473	0.451158	0.868905	0.00140987
ENSG00000035403	VCL	protein_coding	2749.96	0.27277	0.552448	0.438939	2.36291	0.0219817	0.0629602	0.0383372	0.263495	0.78503	0.580641	0.660706	0.018132	0.924139	0.830532	0.875257	0.0439119
ENSG00000035499	DEPDC1B	protein_coding	49.8732	-0.472511	-1.42233	-0.475354	-1.5637	-0.0520027	-0.22418	-0.0519891	-0.222703	0.636562	0.154929	0.634535	0.117889	0.858165	0.54827	0.86357	0.191231
ENSG00000035664	DAPK2	protein_coding	548.36	-2.26165	-0.147005	-2.1289	0.935129	-0.180106	-0.0165315	-0.173325	0.0970337	0.0237189	0.883128	0.0332627	0.349722	0.191744	0.961079	0.263146	0.455543
ENSG00000035681	NSMAF	protein_coding	1206.16	0.631708	1.94163	0.656299	2.38827	0.0339172	0.14749	0.0351346	0.163464	0.527578	0.0521815	0.511632	0.0169278	0.801545	0.444629	0.805628	0.0415693
ENSG00000035687	ADSS2	protein_coding	2148.16	-0.957496	-1.78644	-0.986084	-4.1796	-0.0759934	-0.200705	-0.0959367	-0.519655	0.338317	0.0740279	0.324092	2.92e-05	0.671932	0.468595	0.682676	0.000659628
ENSG00000035862	TIMP2	protein_coding	14551.1	-4.51549	-2.55316	-4.54957	-3.63558	-0.28617	-0.228851	-0.292222	-0.298163	6.32e-06	0.0106752	5.38e-06	0.000277352	0.00210556	0.355733	0.00285534	0.00222729
ENSG00000035928	RFC1	protein_coding	2884.66	-1.67494	-0.197494	-1.70841	-1.29375	-0.0719585	-0.0120047	-0.0752241	-0.0728085	0.0939451	0.843441	0.0875611	0.195753	0.379693	0.946584	0.40179	0.288427
ENSG00000036054	TBC1D23	protein_coding	2065.91	1.41586	-0.328241	1.34506	-1.34396	0.0766322	-0.0251455	0.0743368	-0.0949894	0.156816	0.74273	0.178605	0.178962	0.481653	0.907603	0.540342	0.268349
ENSG00000036257	CUL3	protein_coding	5140.75	0.0929455	-0.85053	-0.019604	-3.04206	0.00460576	-0.059644	-0.00111328	-0.220749	0.925947	0.39503	0.984359	0.00234963	0.977726	0.722502	0.995102	0.0093265
ENSG00000036448	MYOM2	protein_coding	1289.55	1.24848	1.02828	1.21071	0.743506	0.115481	0.134563	0.112155	0.0880102	0.211856	0.303819	0.226007	0.457175	0.547383	0.662937	0.59375	0.561818
ENSG00000036473	OTC	protein_coding	10.9902	-1.48283	-0.0326145	-1.48434	-0.248385	-0.27981	-0.00871424	-0.279184	-0.0601623	0.13812	0.973982	0.137719	0.803837	NA	0.993851	0.489728	0.859898
ENSG00000036530	CYP46A1	protein_coding	5231.58	-1.76963	-0.56584	-1.83002	-1.80426	-0.0979635	-0.0443173	-0.104483	-0.131598	0.0767895	0.571503	0.0672474	0.0711908	0.341732	0.825259	0.359088	0.127988
ENSG00000036549	ZZZ3	protein_coding	4285.14	0.55678	-0.312391	0.646766	1.60081	0.0263796	-0.0209325	0.0334999	0.105884	0.577678	0.754744	0.517783	0.109418	0.827758	0.913067	0.808787	0.180273
ENSG00000036672	USP2	protein_coding	2932.27	-0.470011	-0.715743	-0.427464	-0.247724	-0.0267827	-0.0577065	-0.0244554	-0.018108	0.638347	0.47415	0.669041	0.804348	0.858931	0.769926	0.87871	0.860239
ENSG00000036828	CASR	protein_coding	12.2723	0.589249	-0.686504	0.657932	0.494437	0.116783	-0.193724	0.133809	0.12862	0.555695	0.492395	0.510582	0.620998	NA	0.780106	0.805339	0.709949
ENSG00000037042	TUBG2	protein_coding	4709.7	-1.39387	-0.562538	-1.47998	-2.68629	-0.0996684	-0.056907	-0.119263	-0.27649	0.163358	0.57375	0.138878	0.00722511	0.489282	0.826724	0.491173	0.021452
ENSG00000037241	RPL26L1	protein_coding	258.819	0.62353	-0.815872	0.37085	-3.22979	0.0487721	-0.0910348	0.0352477	-0.395802	0.532936	0.414573	0.710749	0.00123883	0.804423	0.734345	0.89608	0.00590746
ENSG00000037280	FLT4	protein_coding	359.4	1.51577	1.2003	1.79651	4.40485	0.174387	0.194953	0.256103	0.800423	0.129578	0.230022	0.0724128	1.06e-05	0.442865	0.609589	0.369692	0.000425842
ENSG00000037474	NSUN2	protein_coding	1391.04	-0.516565	0.799773	-0.596215	-0.196089	-0.0369152	0.0808477	-0.0436876	-0.0183565	0.60546	0.423843	0.551031	0.84454	0.841998	0.738921	0.826515	0.891429
ENSG00000037637	FBXO42	protein_coding	2469.81	0.209452	-0.373399	0.288909	0.402095	0.00873631	-0.0220447	0.0121812	0.0216792	0.834095	0.708852	0.772651	0.687614	0.946576	0.894369	0.925146	0.765365
ENSG00000037749	MFAP3	protein_coding	1409.16	1.03583	-0.550713	1.10055	1.53776	0.0514979	-0.0387575	0.0608283	0.108682	0.300282	0.58183	0.271092	0.124108	0.639372	0.831196	0.640152	0.199207
ENSG00000037757	MRI1	protein_coding	1212.15	0.649647	1.59958	0.70792	2.76936	0.0529044	0.184115	0.0590955	0.29506	0.51592	0.109691	0.478995	0.00561664	0.795179	0.505208	0.787245	0.0177473
ENSG00000037897	METTL1	protein_coding	148.297	-0.954427	-2.12917	-0.980968	-3.55196	-0.0950272	-0.302632	-0.101902	-0.477305	0.339867	0.03324	0.326609	0.000382374	0.673339	0.416498	0.684715	0.00269557
ENSG00000038002	AGA	protein_coding	415.671	-0.786148	-0.53397	-0.858952	-3.07737	-0.0928745	-0.0893762	-0.123215	-0.564778	0.431781	0.593363	0.390367	0.00208839	0.738604	0.837225	0.730783	0.00855787
ENSG00000038210	PI4K2B	protein_coding	269.562	-0.505752	1.41357	-0.488979	1.76182	-0.0371533	0.146695	-0.0357599	0.164645	0.613031	0.157488	0.624857	0.0781002	0.845801	0.549117	0.859054	0.137569
ENSG00000038219	BOD1L1	protein_coding	6616.08	-2.65948	0.457421	-2.67828	0.426677	-0.134846	0.0328047	-0.135307	0.027527	0.0078262	0.647368	0.00740004	0.669615	0.107781	0.865519	0.133476	0.749691
ENSG00000038274	MAT2B	protein_coding	4186.63	0.871577	-1.18003	0.685806	-3.60623	0.0747901	-0.143276	0.0707687	-0.475371	0.383439	0.23799	0.492835	0.000310674	0.706279	0.617256	0.795428	0.00238663
ENSG00000038295	TLL1	protein_coding	379.108	2.89599	2.22392	2.50658	0.576838	0.247207	0.268984	0.229069	0.0676075	0.00377968	0.0261537	0.0121906	0.564049	0.0725012	0.406664	0.166308	0.661046
ENSG00000038358	EDC4	protein_coding	4438.3	-0.454545	-1.90829	-0.388264	-1.38638	-0.0207144	-0.123073	-0.0178341	-0.0813841	0.649437	0.0563538	0.697821	0.16563	0.863925	0.449776	0.89039	0.25192
ENSG00000038382	TRIO	protein_coding	16770.3	1.03389	0.39619	1.14226	2.48846	0.0594128	0.0321987	0.0733069	0.203895	0.30119	0.691965	0.253346	0.0128297	0.640137	0.887027	0.620656	0.0334018
ENSG00000038427	VCAN	protein_coding	11983.9	-0.7455	1.18565	-0.343869	3.2911	-0.0649627	0.146102	-0.0336556	0.411199	0.45597	0.235761	0.730945	0.000997972	0.755405	0.614598	0.905804	0.00510299
ENSG00000038532	CLEC16A	protein_coding	5491.84	-1.29014	-0.0176526	-0.868631	2.25765	-0.0628187	-0.00121574	-0.0481108	0.159667	0.197001	0.985916	0.385049	0.0239676	0.529611	0.996206	0.727368	0.0544046
ENSG00000038945	MSR1	protein_coding	294.755	-0.308687	-1.12517	-0.297727	-0.902205	-0.083984	-0.433253	-0.0808449	-0.313183	0.75756	0.260516	0.765911	0.366948	0.912397	0.634349	0.921932	0.473127
ENSG00000039068	CDH1	protein_coding	294.052	0.880031	-0.425386	0.790547	-1.31199	0.150082	-0.102552	0.137055	-0.290467	0.378843	0.670555	0.429208	0.189523	0.704534	0.876307	0.756279	0.280922
ENSG00000039123	MTREX	protein_coding	3172.32	0.953444	-0.304299	0.746372	-2.31432	0.0466943	-0.0210933	0.0406584	-0.161166	0.340365	0.7609	0.455443	0.0206501	0.673787	0.915713	0.77263	0.0486346
ENSG00000039139	DNAH5	protein_coding	336.815	-3.81704	-0.478081	-3.8794	-1.42983	-0.332156	-0.0589682	-0.3424	-0.161703	0.000135061	0.632593	0.000104715	0.152767	0.0112955	0.858152	0.0140485	0.235829
ENSG00000039319	ZFYVE16	protein_coding	5409.13	0.849919	1.76768	0.826181	1.76306	0.0664672	0.195472	0.0645484	0.175841	0.39537	0.077115	0.408701	0.0778906	0.713348	0.47203	0.74268	0.137302
ENSG00000039523	RIPOR1	protein_coding	8075.41	-0.100901	0.162879	-0.00379096	1.12455	-0.00486161	0.0111007	-0.000186053	0.0704844	0.919629	0.870613	0.996975	0.260778	0.975796	0.95662	0.998921	0.362181
ENSG00000039560	RAI14	protein_coding	845.727	0.569199	1.41783	0.785425	3.58815	0.0461958	0.162575	0.0713536	0.415787	0.569221	0.15624	0.432205	0.000333027	0.823314	0.54886	0.758211	0.00248002
ENSG00000039600	SOX30	protein_coding	7.45301	0.377733	-0.189014	0.375752	-0.373653	0.0827299	-0.0585136	0.0819632	-0.104511	0.705629	0.850082	0.707101	0.708663	NA	0.949004	0.894665	0.782602
ENSG00000039650	PNKP	protein_coding	856.339	1.75966	2.44432	1.68105	2.07029	0.0983638	0.193169	0.0944104	0.148608	0.0784656	0.0145124	0.0927539	0.0384253	0.345971	0.378571	0.411656	0.078519
ENSG00000040199	PHLPP2	protein_coding	4977.21	0.480334	-0.400906	0.371571	-1.79964	0.0190272	-0.0224778	0.0154227	-0.0954972	0.63099	0.688489	0.710212	0.0719175	0.855204	0.885172	0.895782	0.12892
ENSG00000040275	SPDL1	protein_coding	531.705	-2.33084	-0.237958	-2.26013	0.335925	-0.169989	-0.0245367	-0.165488	0.0313996	0.0197619	0.811914	0.0238132	0.736927	0.174492	0.935569	0.227549	0.805781
ENSG00000040341	STAU2	protein_coding	7374.5	0.855923	-0.839679	0.544259	-3.5052	0.0563845	-0.0782643	0.0464264	-0.381895	0.39204	0.401088	0.586263	0.00045627	0.711813	0.726218	0.841503	0.00303019
ENSG00000040487	SLC66A1	protein_coding	758.446	0.806225	0.158078	1.00027	2.70008	0.0496134	0.013758	0.0727032	0.250584	0.420113	0.874395	0.317181	0.0069322	0.731153	0.957823	0.676531	0.0207982
ENSG00000040531	CTNS	protein_coding	526.81	-0.417351	0.408852	-0.270635	2.04743	-0.0241353	0.0333989	-0.0166542	0.160817	0.676422	0.682648	0.786672	0.0406156	0.876798	0.882559	0.931134	0.0819841
ENSG00000040608	RTN4R	protein_coding	2294.18	1.41529	0.500761	1.17326	-1.43082	0.1212	0.0606795	0.110476	-0.172139	0.156984	0.616539	0.240691	0.152482	0.481872	0.850142	0.609747	0.235471
ENSG00000040633	PHF23	protein_coding	1789.23	1.60929	-0.604663	1.60594	-0.815507	0.0802332	-0.0426977	0.0797641	-0.0518447	0.107552	0.545403	0.108287	0.414782	0.40372	0.809933	0.442437	0.520852
ENSG00000040731	CDH10	protein_coding	2971.7	-2.89274	-0.820787	-2.48527	-3.40665	-0.182185	-0.0731733	-0.194063	-0.339947	0.00381898	0.411768	0.0129453	0.000657657	0.0728297	0.732559	0.171203	0.00384562
ENSG00000040933	INPP4A	protein_coding	9801.93	-0.339207	-1.85529	-0.454493	-4.05892	-0.0176454	-0.136553	-0.0274982	-0.313692	0.734454	0.0635541	0.649474	4.93e-05	0.903493	0.459731	0.869629	0.000854758
ENSG00000041353	RAB27B	protein_coding	3549.37	-0.464808	-1.89466	-0.342402	-4.29	-0.0619265	-0.357306	-0.0642424	-1.02818	0.642069	0.0581375	0.732048	1.79e-05	0.860363	0.455081	0.906203	0.00053415
ENSG00000041357	PSMA4	protein_coding	1887.76	1.86415	-0.588871	1.41595	-2.99502	0.125723	-0.0562409	0.115087	-0.311296	0.0623006	0.555948	0.15679	0.00274426	0.310411	0.816065	0.512503	0.0104055
ENSG00000041515	MYO16	protein_coding	1527.18	-1.55394	-1.02766	-1.69513	-3.6988	-0.0976428	-0.091538	-0.133534	-0.372817	0.120198	0.304109	0.0900511	0.000216618	0.42783	0.663062	0.406127	0.00191878
ENSG00000041802	LSG1	protein_coding	1514.99	0.134566	-1.12915	0.0722511	-2.24291	0.00690921	-0.082133	0.0038016	-0.151098	0.892955	0.258833	0.942402	0.0249024	0.965074	0.63312	0.983768	0.0559896
ENSG00000041880	PARP3	protein_coding	793.713	-0.629586	0.770127	-0.614872	1.05327	-0.034977	0.0605703	-0.0340245	0.0746024	0.528965	0.441225	0.538639	0.292217	0.802183	0.751703	0.820191	0.39571
ENSG00000041982	TNC	protein_coding	945.653	-0.934932	0.04781	-0.907116	-0.283347	-0.234603	0.0169636	-0.227232	-0.0906086	0.349823	0.961868	0.364345	0.776911	0.680514	0.989659	0.712672	0.837916
ENSG00000041988	THAP3	protein_coding	758.847	2.02809	-0.06377	1.93667	2.6109	0.126139	-0.00560899	0.143125	0.246387	0.0425512	0.949153	0.0527855	0.00903053	0.258224	0.984383	0.32494	0.0253957
ENSG00000042062	RIPOR3	protein_coding	249.281	3.00841	1.78584	3.38829	5.18349	0.619543	0.51894	0.851472	1.65938	0.00262621	0.0741245	0.00070331	2.18e-07	0.058927	0.468595	0.0408595	8.98e-05
ENSG00000042088	TDP1	protein_coding	565.467	-0.607304	-0.939748	-0.704231	-3.20034	-0.0393951	-0.08654	-0.0537088	-0.313068	0.543649	0.347347	0.481289	0.00137264	0.810445	0.68916	0.788525	0.00634558
ENSG00000042286	AIFM2	protein_coding	533.636	-1.8562	0.919208	-1.53184	3.08167	-0.156011	0.10916	-0.144338	0.370437	0.0634254	0.357987	0.125562	0.00205844	0.312427	0.69426	0.470898	0.00846099
ENSG00000042304	C2orf83	protein_coding	8.49162	2.59438	2.08497	2.62738	2.89068	0.631329	0.691333	0.639315	0.876645	0.00947626	0.0370719	0.00860454	0.00384408	NA	0.419358	0.144104	0.0132657
ENSG00000042317	SPATA7	protein_coding	1481.85	-0.063744	1.43461	-0.120392	0.472777	-0.00599645	0.190855	-0.0116089	0.0582203	0.949174	0.151397	0.904172	0.636372	0.983825	0.543806	0.973721	0.72267
ENSG00000042429	MED17	protein_coding	1360.21	2.17854	0.70188	2.22886	1.46002	0.11952	0.0544789	0.123183	0.10316	0.0293658	0.482754	0.0258235	0.144286	0.2144	0.774629	0.236242	0.225504
ENSG00000042445	RETSAT	protein_coding	2044.29	-2.39103	-1.12161	-2.35795	-2.81821	-0.164706	-0.109335	-0.172792	-0.26392	0.0168012	0.262028	0.0183764	0.00482916	0.1611	0.635168	0.200453	0.0158039
ENSG00000042493	CAPG	protein_coding	691.916	-2.05322	-0.634729	-1.99925	-0.104093	-0.287583	-0.125765	-0.282049	-0.018758	0.040051	0.525605	0.0455811	0.917096	0.25072	0.798641	0.305077	0.94315
ENSG00000042753	AP2S1	protein_coding	2326.4	0.428996	-1.60059	0.258429	-4.11159	0.0399672	-0.211095	0.0294747	-0.599313	0.667926	0.109468	0.796076	3.93e-05	0.873012	0.504893	0.935839	0.000765496
ENSG00000042781	USH2A	protein_coding	136.667	2.60327	0.969779	2.70483	2.00761	0.258397	0.136395	0.273011	0.25983	0.00923404	0.332156	0.00683391	0.0446849	0.117724	0.681861	0.128866	0.0885567
ENSG00000042832	TG	protein_coding	67.6462	-0.79193	-0.234132	-0.428842	0.989626	-0.133081	-0.0556336	-0.0735604	0.216489	0.428402	0.814882	0.668039	0.322357	0.736273	0.937144	0.878233	0.427363
ENSG00000042980	ADAM28	protein_coding	360.838	-0.0756568	0.189647	-0.0879149	0.124179	-0.0162015	0.0574484	-0.01859	0.0335438	0.939692	0.849585	0.929944	0.901174	0.981069	0.948811	0.981091	0.931635
ENSG00000043039	BARX2	protein_coding	30.4455	2.2493	1.22695	2.25871	1.05925	0.305804	0.237187	0.306484	0.186983	0.0244931	0.219842	0.0239015	0.289487	0.19438	0.603169	0.227549	0.392686
ENSG00000043093	DCUN1D1	protein_coding	4541.42	-0.347079	-0.235414	-0.304133	0.306109	-0.018596	-0.0178405	-0.0163564	0.0210258	0.728532	0.813887	0.761027	0.759522	0.901076	0.936474	0.919673	0.824151
ENSG00000043143	JADE2	protein_coding	8179.42	0.411796	-1.30083	0.632384	0.645208	0.0283957	-0.126867	0.0478365	0.0623162	0.680489	0.193315	0.527136	0.518792	0.879047	0.581029	0.813466	0.619698
ENSG00000043355	ZIC2	protein_coding	1662.28	-0.703598	1.58231	-0.0562074	4.40262	-0.0881366	0.280183	-0.00832703	0.832372	0.481683	0.11358	0.955177	1.07e-05	0.771561	0.508348	0.98751	0.000426132
ENSG00000043462	LCP2	protein_coding	627.816	1.48124	-0.273112	1.53822	0.595693	0.173917	-0.0453895	0.183714	0.0909638	0.138544	0.784767	0.123994	0.551381	0.456245	0.925916	0.468505	0.648963
ENSG00000043514	TRIT1	protein_coding	735.238	1.13122	0.060449	1.20986	1.07277	0.062765	0.004748	0.0685427	0.0777577	0.257962	0.951798	0.226333	0.283372	0.597075	0.985084	0.594072	0.386568
ENSG00000043591	ADRB1	protein_coding	2036.34	2.09611	1.53644	1.91107	4.02513	0.151468	0.156992	0.165641	0.445378	0.0360723	0.12443	0.0559952	5.69e-05	0.238294	0.517172	0.332521	0.000911365
ENSG00000044090	CUL7	protein_coding	1908.69	0.1308	0.402518	0.0661881	-0.247748	0.0053611	0.0233673	0.00272965	-0.0130836	0.895934	0.687303	0.947228	0.80433	0.966044	0.884853	0.985336	0.860239
ENSG00000044115	CTNNA1	protein_coding	9730.05	-2.41591	-3.07044	-2.1686	-1.63483	-0.114372	-0.205594	-0.108912	-0.10484	0.0156958	0.00213746	0.0301127	0.102086	0.156136	0.257885	0.253683	0.170516
ENSG00000044446	PHKA2	protein_coding	1160.46	-0.165796	2.06454	0.0179882	3.97338	-0.00948534	0.166889	0.00111331	0.313791	0.868318	0.0389663	0.985648	7.09e-05	0.95765	0.421669	0.995281	0.00101534
ENSG00000044459	CNTLN	protein_coding	555.871	0.746135	1.39464	0.96437	3.98256	0.0590495	0.155884	0.091195	0.480418	0.455586	0.163125	0.334861	6.82e-05	0.755116	0.552982	0.690895	0.000998319
ENSG00000044524	EPHA3	protein_coding	883.446	3.22564	3.31649	2.61946	0.789475	0.241201	0.350942	0.230549	0.088849	0.00125693	0.000911546	0.00880679	0.429834	0.0403182	0.215844	0.145113	0.535277
ENSG00000044574	HSPA5	protein_coding	11341.7	0.804025	-1.64671	0.820441	-1.40972	0.0871544	-0.252452	0.0892283	-0.195752	0.421382	0.0996178	0.411965	0.158623	0.731887	0.496166	0.745218	0.243252
ENSG00000046604	DSG2	protein_coding	58.0703	-0.595479	-1.46778	-0.62298	-1.80328	-0.19545	-0.684738	-0.204437	-0.760705	0.551523	0.142164	0.533297	0.0713437	0.815041	0.533154	0.817199	0.128217
ENSG00000046647	GEMIN8	protein_coding	449.002	-2.82124	-0.679396	-2.71232	-2.52774	-0.190912	-0.0651343	-0.198585	-0.237124	0.00478379	0.496887	0.00668138	0.0114798	0.0825742	0.782438	0.127593	0.0305693
ENSG00000046651	OFD1	protein_coding	1037.88	0.562368	2.14274	0.821349	4.52635	0.0399248	0.214861	0.0676979	0.475838	0.573865	0.0321342	0.411447	6e-06	0.826238	0.411632	0.744926	0.000353377
ENSG00000046653	GPM6B	protein_coding	60788.2	-1.77204	0.0730024	-1.80212	-0.920186	-0.121759	0.00709364	-0.126411	-0.0824037	0.0763887	0.941804	0.0715265	0.357476	0.340675	0.981554	0.367732	0.463265
ENSG00000046889	PREX2	protein_coding	9625	-2.22833	0.886177	-1.90492	2.76018	-0.221779	0.124724	-0.20339	0.376213	0.0258587	0.375522	0.0567907	0.005777	0.200466	0.708173	0.334269	0.0181285
ENSG00000047056	WDR37	protein_coding	6088.66	0.436961	-1.17012	0.27252	-3.0816	0.0233561	-0.0885033	0.0161382	-0.233164	0.662139	0.241955	0.785222	0.00205895	0.869823	0.620249	0.93018	0.00846174
ENSG00000047188	YTHDC2	protein_coding	2870.01	3.44482	2.8026	3.01329	1.10681	0.187082	0.215306	0.177777	0.0834351	0.00057143	0.00506922	0.00258429	0.268375	0.0264433	0.323808	0.0798827	0.370428
ENSG00000047230	CTPS2	protein_coding	727.746	-1.52769	0.490807	-1.44399	1.50145	-0.0721028	0.0327474	-0.0693892	0.092219	0.12659	0.623563	0.148741	0.13324	0.439257	0.853913	0.503546	0.211119
ENSG00000047249	ATP6V1H	protein_coding	7075.78	-0.958818	-2.24676	-0.734852	-4.84817	-0.0934264	-0.309729	-0.0944009	-0.795388	0.337651	0.0246557	0.462429	1.25e-06	0.671361	0.40605	0.777145	0.000184267
ENSG00000047315	POLR2B	protein_coding	4457.81	-0.160195	-1.57034	-0.167689	-3.94635	-0.0125885	-0.174606	-0.0159489	-0.479461	0.872728	0.116337	0.866828	7.94e-05	0.958911	0.510194	0.960652	0.00107398
ENSG00000047346	FAM214A	protein_coding	2285.64	0.379759	1.12175	0.556554	2.66996	0.0257848	0.107684	0.0397995	0.24373	0.704124	0.26197	0.577832	0.00758592	0.890037	0.635159	0.838401	0.0222266
ENSG00000047365	ARAP2	protein_coding	12033.3	-1.76769	0.652643	-1.47878	2.50582	-0.0842244	0.0439708	-0.0765874	0.165667	0.0771129	0.513986	0.139199	0.0122168	0.342184	0.792198	0.491876	0.0321502
ENSG00000047410	TPR	protein_coding	6645.7	-3.15079	0.835553	-3.20177	0.155833	-0.130151	0.0488212	-0.133459	0.00829627	0.00162832	0.403406	0.00136587	0.876165	0.0465792	0.727261	0.0564276	0.913546
ENSG00000047457	CP	protein_coding	1693.06	-1.56919	-1.9979	-1.27386	0.464688	-0.490706	-0.883614	-0.421993	0.196522	0.116603	0.0457278	0.202713	0.642155	0.420402	0.435348	0.566887	0.727036
ENSG00000047578	KIAA0556	protein_coding	2273.62	-2.66786	-0.0969903	-2.01823	2.29613	-0.143722	-0.00738985	-0.126875	0.184287	0.00763356	0.922734	0.0435674	0.0216686	0.106791	0.974754	0.298663	0.0504635
ENSG00000047579	DTNBP1	protein_coding	1084.61	-1.20529	-1.19632	-1.27208	-2.41029	-0.0591364	-0.0832524	-0.0640723	-0.15572	0.228091	0.23157	0.203344	0.0159396	0.566249	0.610894	0.567857	0.0396049
ENSG00000047597	XK	protein_coding	1547.23	0.708695	-1.69088	0.519012	-4.05726	0.0708893	-0.239642	0.0653176	-0.653055	0.478514	0.0908593	0.603752	4.97e-05	0.76983	0.486314	0.849526	0.000856586
ENSG00000047617	ANO2	protein_coding	306.965	1.69535	1.47399	1.83207	4.41	0.228029	0.279888	0.291864	0.895807	0.0900097	0.140485	0.0669415	1.03e-05	0.370992	0.530473	0.358495	0.000425842
ENSG00000047621	C12orf4	protein_coding	1490.35	0.339468	-1.38368	0.255648	-3.90522	0.0190443	-0.110082	0.0185606	-0.362962	0.734257	0.166457	0.798222	9.41e-05	0.903493	0.555582	0.936619	0.00116563
ENSG00000047634	SCML1	protein_coding	559.141	0.0969112	0.660874	0.132732	1.36949	0.00823526	0.0794289	0.0113549	0.149718	0.922797	0.508693	0.894405	0.170845	0.976812	0.789285	0.970291	0.258372
ENSG00000047644	WWC3	protein_coding	3215.33	-0.130415	1.04514	0.327651	4.06639	-0.00884105	0.100167	0.0288429	0.456851	0.896238	0.295957	0.743176	4.77e-05	0.966049	0.658575	0.910907	0.00084082
ENSG00000047648	ARHGAP6	protein_coding	393.032	-3.04729	-1.04549	-2.93244	-0.591344	-0.328834	-0.159691	-0.317452	-0.0818021	0.00230916	0.295797	0.0033631	0.55429	0.0549776	0.658459	0.089055	0.651456
ENSG00000047662	FAM184B	protein_coding	311.566	-1.10204	0.40086	-1.16619	-0.0517567	-0.0943512	0.0485905	-0.0999962	-0.00567449	0.270444	0.688523	0.243537	0.958723	0.609857	0.885172	0.611848	0.971989
ENSG00000047849	MAP4	protein_coding	48654.3	-3.28933	-0.556386	-2.66639	1.90844	-0.224363	-0.0536686	-0.208503	0.190512	0.00100425	0.577947	0.00766699	0.0563343	0.0361588	0.8286	0.135154	0.106293
ENSG00000047932	GOPC	protein_coding	3362.56	0.318452	-1.48561	0.179848	-3.84589	0.0213882	-0.141227	0.0145468	-0.397518	0.750142	0.137382	0.857272	0.000120117	0.908944	0.529022	0.958255	0.0013487
ENSG00000047936	ROS1	protein_coding	1002.9	1.98623	0.485428	1.99594	0.947005	0.281338	0.0972597	0.283893	0.172065	0.0470081	0.627373	0.04594	0.343636	0.270562	0.855589	0.305879	0.449507
ENSG00000048028	USP28	protein_coding	1387.29	1.69998	0.832428	1.72596	2.1855	0.143001	0.0990362	0.151087	0.244334	0.0891338	0.405167	0.0843547	0.028852	0.369478	0.728821	0.395007	0.0628185
ENSG00000048052	HDAC9	protein_coding	3664.74	-2.78622	-2.29844	-2.06695	-4.94706	-0.160182	-0.187115	-0.174755	-0.534443	0.00533267	0.0215368	0.0387387	7.53e-07	0.0876744	0.401099	0.281949	0.000159172
ENSG00000048140	TSPAN17	protein_coding	1869.88	2.25404	0.255789	2.23248	2.39312	0.188927	0.0303232	0.207876	0.284529	0.0241935	0.798114	0.0255832	0.0167058	0.193674	0.930399	0.234786	0.0411161
ENSG00000048162	NOP16	protein_coding	194.246	0.869907	-0.689326	0.774678	-1.83322	0.0702179	-0.0793268	0.0643318	-0.196776	0.384351	0.490618	0.43853	0.0667703	0.70707	0.778733	0.762077	0.12174
ENSG00000048342	CC2D2A	protein_coding	1032.4	-0.839424	1.88962	-0.775175	2.74881	-0.0689516	0.219433	-0.0641633	0.290457	0.401232	0.0588084	0.438236	0.00598126	0.716398	0.456741	0.761795	0.0186282
ENSG00000048392	RRM2B	protein_coding	2567.45	0.532386	-1.19259	0.398376	-3.41752	0.0425616	-0.13494	0.0368284	-0.403757	0.594458	0.23303	0.690353	0.000631937	0.836515	0.612225	0.887913	0.00374331
ENSG00000048405	ZNF800	protein_coding	2911.94	-0.132058	0.167165	0.0406289	2.04312	-0.00676742	0.0121161	0.00227121	0.145853	0.894939	0.86724	0.967592	0.0410407	0.965734	0.955242	0.990781	0.0826946
ENSG00000048471	SNX29	protein_coding	3184.51	-3.50118	-0.0682264	-3.40703	0.636177	-0.201203	-0.00554456	-0.197526	0.0470885	0.000463208	0.945605	0.000656736	0.524661	0.0233257	0.982833	0.0396155	0.625192
ENSG00000048540	LMO3	protein_coding	15267.2	0.934433	0.0960804	0.71796	-2.14831	0.0729085	0.0106028	0.0650193	-0.248414	0.35008	0.923457	0.472782	0.031689	0.680715	0.975063	0.784308	0.0674768
ENSG00000048544	MRPS10	protein_coding	1747.33	0.433004	-0.743018	0.296974	-2.81281	0.0297824	-0.0723531	0.0228716	-0.27702	0.665012	0.457471	0.766486	0.00491106	0.871736	0.761429	0.921953	0.0160156
ENSG00000048545	GUCA1A	protein_coding	26.4912	-0.494464	-0.731197	-0.577211	-1.66121	-0.164881	-0.347276	-0.19571	-0.72628	0.620978	0.464659	0.563797	0.096672	0.849815	0.764648	0.832725	0.163329
ENSG00000048649	RSF1	protein_coding	8242.32	-0.474989	1.28084	-0.509769	1.09774	-0.0164383	0.0627044	-0.0175891	0.0483877	0.634795	0.20025	0.610214	0.272318	0.857455	0.586676	0.852718	0.374571
ENSG00000048707	VPS13D	protein_coding	18705.6	-1.6293	-0.443067	-1.67251	-0.99269	-0.0774383	-0.0297839	-0.0796515	-0.0603659	0.103249	0.657717	0.0944241	0.320861	0.396102	0.870368	0.414571	0.425857
ENSG00000048740	CELF2	protein_coding	21924.5	-1.00684	-0.47257	-1.08965	-2.21483	-0.0625374	-0.041514	-0.0733639	-0.1904	0.314011	0.63652	0.275868	0.0267716	0.652329	0.859501	0.644815	0.0593411
ENSG00000048828	FAM120A	protein_coding	8183.92	-2.73099	-0.13044	-2.14346	2.27374	-0.0936606	-0.00632737	-0.085494	0.115806	0.0063144	0.896219	0.0320761	0.0229818	0.0959847	0.965675	0.259309	0.0527233
ENSG00000048991	R3HDM1	protein_coding	12676.5	0.566837	0.928913	0.405404	-0.471855	0.0361641	0.0838229	0.027325	-0.0406112	0.570825	0.352934	0.68518	0.63703	0.824234	0.69212	0.885602	0.723069
ENSG00000049089	COL9A2	protein_coding	2108.98	-0.145419	1.7036	-0.306368	0.0775247	-0.0120515	0.199535	-0.027252	0.00880012	0.88438	0.0884555	0.759325	0.938206	0.962834	0.48356	0.918944	0.957896
ENSG00000049130	KITLG	protein_coding	2740.12	-0.29224	-1.38159	-0.276171	-3.69345	-0.0226138	-0.151357	-0.025691	-0.439161	0.770103	0.167099	0.782417	0.000221229	0.918053	0.556816	0.928994	0.00194459
ENSG00000049167	ERCC8	protein_coding	876.691	0.47744	0.204891	0.509567	0.535847	0.0210178	0.0127774	0.0223543	0.0301329	0.633049	0.837658	0.610355	0.592064	0.856577	0.94437	0.852718	0.685087
ENSG00000049192	ADAMTS6	protein_coding	166.887	0.248112	0.299885	0.345516	1.01371	0.0258112	0.0441857	0.0361592	0.135813	0.804048	0.764265	0.729706	0.310719	0.933012	0.917167	0.905607	0.415503
ENSG00000049239	H6PD	protein_coding	3099.3	-2.48809	-0.971801	-2.17278	0.615122	-0.206432	-0.114023	-0.192069	0.0694172	0.012843	0.331149	0.0297971	0.538474	0.140159	0.681188	0.252863	0.637822
ENSG00000049245	VAMP3	protein_coding	3605.03	-1.66642	-0.61505	-1.55061	0.341647	-0.090967	-0.0474736	-0.0864161	0.0243083	0.095629	0.538522	0.120995	0.732617	0.382688	0.805928	0.464107	0.8027
ENSG00000049246	PER3	protein_coding	4544.2	-1.39482	3.08574	-1.40383	3.38547	-0.0828358	0.259107	-0.0831167	0.255881	0.16307	0.0020305	0.16037	0.000710573	0.489049	0.257823	0.516066	0.00406017
ENSG00000049283	EPN3	protein_coding	539.071	4.22434	0.675586	4.22829	0.934416	0.740457	0.167554	0.741392	0.209433	2.4e-05	0.499304	2.35e-05	0.350089	0.00422833	0.783798	0.00664634	0.455931
ENSG00000049323	LTBP1	protein_coding	1421.65	0.923948	0.535676	0.979338	1.90391	0.103158	0.0845677	0.114014	0.282962	0.355513	0.592183	0.327413	0.0569214	0.685427	0.836739	0.684739	0.107269
ENSG00000049449	RCN1	protein_coding	1690.75	-0.80408	-1.3316	-0.694743	0.0319407	-0.06336	-0.148471	-0.0573447	0.00336836	0.421351	0.18299	0.487217	0.974519	0.731887	0.570925	0.791732	0.982408
ENSG00000049540	ELN	protein_coding	604.57	1.54124	2.40024	1.5688	3.0276	0.223976	0.492899	0.228425	0.562535	0.123257	0.0163843	0.116695	0.00246502	0.43396	0.383778	0.456959	0.00965929
ENSG00000049541	RFC2	protein_coding	661.837	-0.422199	-1.9767	-0.440805	-3.7975	-0.029184	-0.193939	-0.0332849	-0.367991	0.67288	0.0480751	0.659354	0.000146165	0.874769	0.441926	0.874673	0.00150842
ENSG00000049618	ARID1B	protein_coding	13225.1	-0.121093	0.770702	0.190581	3.30071	-0.00612611	0.0551393	0.0114289	0.252702	0.903617	0.440884	0.848854	0.000964396	0.96958	0.751515	0.954841	0.00498089
ENSG00000049656	CLPTM1L	protein_coding	2284.17	-0.455432	-2.88827	-0.436116	-2.87936	-0.0186777	-0.167845	-0.0178348	-0.150766	0.648798	0.00387367	0.662753	0.00398486	0.863899	0.303476	0.875949	0.013652
ENSG00000049759	NEDD4L	protein_coding	11877.2	1.22605	-0.0176636	1.07842	-1.27731	0.0665358	-0.00135592	0.0607128	-0.0918387	0.220179	0.985907	0.280847	0.201493	0.556413	0.996206	0.649021	0.295401
ENSG00000049768	FOXP3	protein_coding	29.4706	-2.18697	0.606474	-2.24842	-0.211789	-0.280718	0.110956	-0.29231	-0.0356405	0.0287449	0.5442	0.0245494	0.832272	0.212565	0.808903	0.230368	0.881518
ENSG00000049769	PPP1R3F	protein_coding	3448.01	0.677917	-1.13966	0.70896	-0.930196	0.0378112	-0.0899493	0.0395045	-0.0662351	0.497824	0.254426	0.478349	0.35227	0.782815	0.629925	0.786957	0.45826
ENSG00000049860	HEXB	protein_coding	1238.99	0.719039	-1.42003	0.556629	-3.61515	0.0450932	-0.126276	0.0401538	-0.334079	0.472117	0.155599	0.577781	0.00030017	0.765851	0.548585	0.838401	0.00234107
ENSG00000049883	PTCD2	protein_coding	1568.91	-1.54475	-1.82359	-1.52482	-3.70523	-0.0709113	-0.11866	-0.0766224	-0.238495	0.122407	0.0682138	0.127305	0.000211197	0.432448	0.461383	0.47322	0.00189089
ENSG00000050030	NEXMIF	protein_coding	3905.85	-0.694995	-1.49196	-0.672503	-4.05581	-0.046701	-0.141922	-0.0605916	-0.466921	0.487058	0.13571	0.501263	5e-05	0.775644	0.527417	0.800048	0.00085832
ENSG00000050130	JKAMP	protein_coding	1634.41	-0.017138	-1.21441	-0.0446235	-3.47406	-0.00106502	-0.106876	-0.0032179	-0.320455	0.986327	0.224592	0.964407	0.000512654	0.994724	0.606628	0.989671	0.00327039
ENSG00000050165	DKK3	protein_coding	42248.6	-0.847548	-0.790347	-0.885278	-2.04226	-0.0608176	-0.0802053	-0.0655264	-0.192991	0.39669	0.429325	0.376007	0.0411259	0.713679	0.742454	0.720855	0.0828203
ENSG00000050327	ARHGEF5	protein_coding	113.385	-2.12478	-0.236212	-1.77662	1.91807	-0.414688	-0.0651127	-0.375571	0.516478	0.0336051	0.813269	0.0756312	0.0551026	0.229206	0.936072	0.377083	0.104409
ENSG00000050344	NFE2L3	protein_coding	42.8216	-1.41075	-1.16614	-1.55564	-2.86085	-0.199483	-0.234401	-0.230999	-0.548497	0.158318	0.243559	0.119793	0.00422506	0.48299	0.621122	0.462259	0.0142746
ENSG00000050393	MCUR1	protein_coding	3756.62	-0.485768	-0.438098	-0.445742	0.107054	-0.0227141	-0.0289859	-0.0209299	0.00642433	0.627132	0.661315	0.655784	0.914746	0.852699	0.871623	0.873137	0.941491
ENSG00000050405	LIMA1	protein_coding	1016.56	-0.717824	1.14536	-0.648083	1.87946	-0.0599516	0.135233	-0.0544468	0.201552	0.472866	0.252061	0.516931	0.0601818	0.76619	0.628113	0.808155	0.111986
ENSG00000050426	LETMD1	protein_coding	2066.72	-1.00165	-1.62843	-0.967536	-4.16219	-0.0620369	-0.142858	-0.0747757	-0.411353	0.316513	0.103434	0.333276	3.15e-05	0.653714	0.500105	0.689685	0.000688829
ENSG00000050438	SLC4A8	protein_coding	10239.1	0.319544	-0.957791	0.10975	-2.92644	0.0309878	-0.131373	0.0118604	-0.403815	0.749314	0.338168	0.912607	0.00342864	0.908944	0.685925	0.976248	0.0122126
ENSG00000050555	LAMC3	protein_coding	562.561	-1.00756	0.795528	-1.07692	0.543151	-0.123925	0.138389	-0.132553	0.0853675	0.313665	0.426306	0.281514	0.587026	0.652107	0.740744	0.650015	0.680952
ENSG00000050628	PTGER3	protein_coding	358.152	-2.57302	-3.4319	-2.66283	-4.28275	-0.725008	-1.37014	-0.753324	-1.55045	0.0100816	0.000599376	0.00774871	1.85e-05	0.122746	0.185714	0.135717	0.000540942
ENSG00000050730	TNIP3	protein_coding	37.0598	0.43438	0.252858	0.275855	-1.56725	0.0911923	0.0757492	0.0636889	-0.467299	0.664012	0.800378	0.782659	0.117056	0.87097	0.931222	0.929081	0.190199
ENSG00000050748	MAPK9	protein_coding	9276.58	0.137971	-1.44452	0.000256148	-4.05022	0.0114988	-0.170311	2.9e-05	-0.586362	0.890263	0.148592	0.999796	5.12e-05	0.964177	0.539051	0.999885	0.00086591
ENSG00000050767	COL23A1	protein_coding	258.011	-0.0624545	0.575696	-0.212711	-0.125437	-0.00694358	0.0907071	-0.0239105	-0.0180564	0.950201	0.564821	0.831552	0.900178	0.98411	0.821445	0.948372	0.931086
ENSG00000050820	BCAR1	protein_coding	6351.76	-0.439076	-1.61263	-0.0199476	1.70874	-0.0273805	-0.142222	-0.00160154	0.17514	0.660607	0.106824	0.984085	0.0874989	0.86938	0.501509	0.995102	0.150647
ENSG00000051009	FAM160A2	protein_coding	1904.89	-2.31785	-0.891994	-2.36196	-1.87227	-0.127407	-0.0694079	-0.131864	-0.133652	0.0204576	0.372396	0.0181785	0.0611687	0.177616	0.705496	0.199381	0.11345
ENSG00000051108	HERPUD1	protein_coding	3735.24	2.05699	0.21432	2.04457	1.91957	0.148786	0.0219247	0.157702	0.189062	0.0396871	0.830297	0.0408977	0.0549128	0.249837	0.941823	0.290596	0.104147
ENSG00000051128	HOMER3	protein_coding	1079.33	1.29258	1.37693	1.40847	3.41893	0.100107	0.150732	0.119869	0.371337	0.196157	0.168534	0.158992	0.000628674	0.528851	0.55807	0.515056	0.00373402
ENSG00000051180	RAD51	protein_coding	16.3276	0.398221	-0.218817	0.409514	0.112996	0.0577304	-0.0454866	0.059171	0.021453	0.690467	0.826793	0.682163	0.910034	0.883636	0.940864	0.884364	0.938187
ENSG00000051341	POLQ	protein_coding	86.2668	2.80963	1.65529	2.86211	2.34137	0.330085	0.274987	0.336889	0.353393	0.00495987	0.0978652	0.00420827	0.0192132	0.0843727	0.493823	0.0996698	0.0459153
ENSG00000051382	PIK3CB	protein_coding	4429.82	1.37888	-0.574162	1.0756	-2.90212	0.0936069	-0.0551562	0.0874157	-0.301327	0.167933	0.565858	0.282106	0.0037065	0.494776	0.822082	0.650638	0.0129162
ENSG00000051523	CYBA	protein_coding	769.602	0.578099	-0.408493	0.749395	0.786166	0.103702	-0.103645	0.135061	0.180946	0.563197	0.682912	0.453619	0.43177	0.820955	0.882694	0.771564	0.537123
ENSG00000051596	THOC3	protein_coding	977.227	0.36981	-2.19595	0.274156	-4.16487	0.0383849	-0.323025	0.0319229	-0.620759	0.711524	0.0280952	0.783965	3.12e-05	0.893445	0.410986	0.929537	0.000682518
ENSG00000051620	HEBP2	protein_coding	1073.14	1.21109	0.962638	1.16705	4.60792	0.0891715	0.100127	0.130548	0.657644	0.225862	0.335729	0.243189	4.07e-06	0.563405	0.683743	0.611496	0.00029987
ENSG00000051825	MPHOSPH9	protein_coding	2712.27	1.56787	1.71864	1.67674	3.18229	0.126363	0.195864	0.140771	0.341096	0.116911	0.0856806	0.0935928	0.00146114	0.421052	0.481122	0.412766	0.00663107
ENSG00000052126	PLEKHA5	protein_coding	4114.15	1.97103	1.86985	2.02979	2.61581	0.126541	0.169786	0.130989	0.21559	0.0487201	0.061505	0.0423777	0.00890162	0.274522	0.458174	0.295216	0.0251146
ENSG00000052344	PRSS8	protein_coding	7.99328	1.83406	0.396165	1.7989	2.5123	0.496203	0.150644	0.534205	0.942147	0.066645	0.691983	0.0720351	0.0119946	NA	0.887027	0.368776	0.0316735
ENSG00000052723	SIKE1	protein_coding	1896.72	-0.408919	-1.76652	-0.471185	-3.63433	-0.0191054	-0.116964	-0.0241933	-0.238929	0.682599	0.0773093	0.637509	0.0002787	0.880093	0.472164	0.86464	0.00223498
ENSG00000052749	RRP12	protein_coding	2211.77	2.61852	-0.298437	2.62351	-0.369622	0.16883	-0.0272345	0.168653	-0.0303781	0.00883133	0.76537	0.00870289	0.711664	0.114623	0.917744	0.144541	0.78505
ENSG00000052795	FNIP2	protein_coding	5621.74	0.028687	-1.97581	-0.0170687	-2.63185	0.00175098	-0.170619	-0.00104411	-0.205667	0.977114	0.0481761	0.986382	0.00849223	0.992608	0.441926	0.995562	0.0242328
ENSG00000052802	MSMO1	protein_coding	4473.86	0.92698	-0.834563	0.871546	-2.49313	0.104055	-0.132509	0.106116	-0.387659	0.353937	0.403964	0.383456	0.0126622	0.68443	0.727762	0.726309	0.0330483
ENSG00000052841	TTC17	protein_coding	2750.04	0.206624	1.55237	0.354749	3.10825	0.0111037	0.117965	0.0199658	0.223372	0.836303	0.120574	0.722778	0.00188196	0.947025	0.51329	0.902328	0.00795028
ENSG00000052850	ALX4	protein_coding	40.3697	1.32975	1.30594	1.39458	1.95297	0.461271	0.63886	0.485428	0.866267	0.183602	0.191572	0.163142	0.0508228	0.513774	0.579524	0.519166	0.0979989
ENSG00000053108	FSTL4	protein_coding	3300.2	1.8609	0.148968	1.57343	-1.7168	0.163681	0.0185396	0.152878	-0.213104	0.0627586	0.881579	0.115619	0.0860163	0.311246	0.960549	0.455595	0.148507
ENSG00000053254	FOXN3	protein_coding	6527.72	0.402199	1.09352	0.59126	3.93512	0.0218128	0.0838633	0.0413138	0.351016	0.687537	0.274166	0.554346	8.32e-05	0.882251	0.644382	0.828557	0.00109529
ENSG00000053328	METTL24	protein_coding	105.336	1.57415	2.06672	1.60217	2.45304	0.164171	0.304094	0.166324	0.325704	0.115452	0.0387602	0.109119	0.0141656	0.418088	0.421456	0.444431	0.0361212
ENSG00000053371	AKR7A2	protein_coding	1863.11	-2.59065	-0.641273	-2.62882	-1.15159	-0.154274	-0.0540283	-0.156676	-0.0877046	0.0095795	0.521346	0.00856815	0.249489	0.119866	0.796592	0.144104	0.349694
ENSG00000053372	MRTO4	protein_coding	1552.25	-0.528357	-1.48753	-0.561735	-4.10328	-0.0250919	-0.100225	-0.0353859	-0.330999	0.597252	0.136874	0.574296	4.07e-05	0.837961	0.528627	0.836553	0.000781832
ENSG00000053438	NNAT	protein_coding	1728.52	-2.30207	-1.71845	-1.91217	-4.29411	-0.296715	-0.313583	-0.33863	-0.971601	0.0213311	0.0857151	0.055855	1.75e-05	0.181426	0.481122	0.332436	0.000530869
ENSG00000053501	USE1	protein_coding	686.478	1.36389	1.49674	1.18711	0.228134	0.07024	0.109182	0.0636968	0.0156882	0.172602	0.134462	0.235185	0.819542	0.500406	0.525921	0.603692	0.871919
ENSG00000053524	MCF2L2	protein_coding	11718	2.89619	3.3887	2.90211	5.20353	0.195977	0.32426	0.20901	0.478432	0.0037772	0.000702259	0.00370653	1.96e-07	0.0725012	0.192397	0.0924925	8.98e-05
ENSG00000053702	NRIP2	protein_coding	766.224	4.24178	0.762822	4.30752	1.31363	0.584271	0.148588	0.595837	0.232078	2.22e-05	0.445569	1.65e-05	0.18897	0.00418835	0.754006	0.00557334	0.280269
ENSG00000053747	LAMA3	protein_coding	644.345	0.749858	1.84263	0.961713	4.15227	0.0850322	0.29525	0.122313	0.673695	0.45334	0.0653829	0.336194	3.29e-05	0.753518	0.461158	0.691545	0.000702562
ENSG00000053770	AP5M1	protein_coding	6670.07	2.12628	-0.705029	2.14602	-0.493902	0.144378	-0.0677144	0.145652	-0.042812	0.0334799	0.480792	0.031871	0.621376	0.228932	0.773446	0.259284	0.710288
ENSG00000053900	ANAPC4	protein_coding	924.676	0.340297	1.02325	0.187474	-0.712852	0.0174156	0.0741492	0.0103478	-0.0503744	0.733633	0.30619	0.851289	0.475937	0.903493	0.66425	0.955645	0.579593
ENSG00000053918	KCNQ1	protein_coding	142.332	-0.615202	-0.202017	-0.516817	0.761923	-0.113367	-0.0526798	-0.0971944	0.183117	0.538422	0.839904	0.605284	0.446106	0.806952	0.9451	0.849945	0.550954
ENSG00000054116	TRAPPC3	protein_coding	1708.92	1.76762	-0.467078	1.49809	-2.44013	0.105061	-0.0393155	0.0988402	-0.205977	0.0771242	0.640444	0.134111	0.014682	0.342184	0.861759	0.484855	0.0371435
ENSG00000054118	THRAP3	protein_coding	6380.76	-2.62104	-0.669049	-2.54914	-2.44431	-0.14377	-0.0519151	-0.151769	-0.185871	0.0087663	0.503464	0.0107989	0.014513	0.11411	0.786156	0.159333	0.0368224
ENSG00000054148	PHPT1	protein_coding	2154.77	0.118582	0.717644	0.078206	-0.0634218	0.00968671	0.0829132	0.00647726	-0.00670895	0.905607	0.472977	0.937664	0.949431	0.970326	0.769001	0.982564	0.965397
ENSG00000054179	ENTPD2	protein_coding	716.794	-1.29612	1.40927	-1.32609	1.27297	-0.204034	0.313653	-0.208984	0.256089	0.194935	0.158755	0.184809	0.20303	0.527386	0.549857	0.547014	0.297186
ENSG00000054219	LY75	protein_coding	272.733	0.364085	1.40339	0.34467	1.43572	0.0570982	0.311133	0.0539638	0.287051	0.715795	0.1605	0.730342	0.151083	0.895289	0.550897	0.90561	0.233756
ENSG00000054267	ARID4B	protein_coding	4259.8	0.132312	0.733894	0.202225	1.40147	0.0047453	0.0372356	0.00727384	0.0644067	0.894738	0.463013	0.839741	0.161074	0.965691	0.76413	0.950984	0.246344
ENSG00000054277	OPN3	protein_coding	1730.05	-0.234316	-1.62757	-0.178573	-3.85978	-0.0203775	-0.200501	-0.0192542	-0.532157	0.814739	0.103616	0.858273	0.00011349	0.93823	0.500105	0.958807	0.00130989
ENSG00000054282	SDCCAG8	protein_coding	2011.86	0.345805	1.96306	0.406962	2.72545	0.0143286	0.115054	0.0169049	0.14468	0.729489	0.049639	0.684036	0.00642135	0.901748	0.442893	0.885125	0.0196576
ENSG00000054356	PTPRN	protein_coding	17738.2	-0.547278	-1.83073	-0.680038	-4.11507	-0.0442979	-0.209591	-0.0651895	-0.503686	0.584188	0.0671408	0.49648	3.87e-05	0.832017	0.461383	0.797451	0.000759156
ENSG00000054392	HHAT	protein_coding	411.722	1.70746	1.53875	1.47702	-0.0373365	0.12239	0.156394	0.112617	-0.00365261	0.087736	0.123865	0.139671	0.970217	0.366609	0.516218	0.492461	0.979861
ENSG00000054523	KIF1B	protein_coding	64637.3	-0.703855	0.111876	-0.765963	-0.778957	-0.0333652	0.00750001	-0.0368389	-0.0478297	0.481523	0.910922	0.443698	0.436005	0.771561	0.971506	0.764678	0.541201
ENSG00000054598	FOXC1	protein_coding	1139.59	1.10986	0.810993	1.46327	2.95717	0.188861	0.195119	0.269056	0.694028	0.267058	0.417369	0.143392	0.00310474	0.606744	0.735618	0.496418	0.0113919
ENSG00000054611	TBC1D22A	protein_coding	1847.71	-1.82208	-0.344002	-1.64747	0.806547	-0.0709947	-0.0189766	-0.0659308	0.0412844	0.0684426	0.730845	0.0994615	0.419927	0.324679	0.902914	0.426137	0.525732
ENSG00000054654	SYNE2	protein_coding	4294.23	0.78823	2.17379	1.15885	4.9704	0.0712285	0.277729	0.125701	0.688169	0.430562	0.029721	0.246516	6.68e-07	0.737727	0.410986	0.615391	0.000157371
ENSG00000054690	PLEKHH1	protein_coding	11110.7	-1.38252	0.717907	-1.41809	-0.704739	-0.107727	0.0790891	-0.116381	-0.073822	0.166813	0.472815	0.156165	0.480973	0.493063	0.768929	0.511709	0.584502
ENSG00000054793	ATP9A	protein_coding	42039.4	-2.23681	-2.15687	-2.01768	-4.4023	-0.150136	-0.204747	-0.1595	-0.44431	0.0252989	0.0310155	0.0436245	1.07e-05	0.19784	0.410986	0.298922	0.000426132
ENSG00000054803	CBLN4	protein_coding	1812.08	-0.313518	-2.75946	-0.272524	-5.13472	-0.0319098	-0.398049	-0.0386779	-0.931803	0.753887	0.00578973	0.785219	2.83e-07	0.910289	0.324809	0.93018	0.000102607
ENSG00000054938	CHRDL2	protein_coding	12.0381	-2.04787	0.767351	-2.05729	-0.61088	-0.508385	0.269323	-0.533381	-0.203243	0.0405724	0.442873	0.0396588	0.541279	NA	0.752638	0.286195	0.640242
ENSG00000054965	FAM168A	protein_coding	21325.7	-3.28151	-1.13105	-3.2405	-0.758073	-0.144413	-0.0703992	-0.142824	-0.0426619	0.00103252	0.258034	0.00119321	0.448407	0.036578	0.632557	0.0529961	0.553192
ENSG00000054967	RELT	protein_coding	794.539	0.453242	-1.52146	0.532473	-0.649797	0.0422542	-0.200789	0.0506437	-0.0789981	0.650374	0.128145	0.594398	0.515823	0.864175	0.521447	0.845747	0.616973
ENSG00000054983	GALC	protein_coding	2775.97	-2.90403	-1.86119	-2.70937	-3.85734	-0.169869	-0.15406	-0.175447	-0.319207	0.00368389	0.0627179	0.00674114	0.000114628	0.0714969	0.458397	0.128166	0.00131719
ENSG00000055044	NOP58	protein_coding	978.317	1.89933	1.23173	1.81332	0.592106	0.100088	0.091916	0.0964535	0.0403322	0.0575205	0.21805	0.0697823	0.553779	0.297551	0.601632	0.364932	0.651033
ENSG00000055070	SZRD1	protein_coding	3400.17	-0.946945	0.466467	-0.359509	3.37448	-0.0555025	0.0386577	-0.0264397	0.316777	0.343667	0.640882	0.719215	0.000739558	0.676306	0.862072	0.900208	0.00416634
ENSG00000055118	KCNH2	protein_coding	2016.83	0.593079	-0.350364	0.641675	-0.0175706	0.037007	-0.0309422	0.0400328	-0.00140125	0.553128	0.726065	0.521084	0.985981	0.816121	0.900902	0.810054	0.989899
ENSG00000055130	CUL1	protein_coding	3819.79	0.546911	-0.706444	0.36819	-3.02833	0.0297171	-0.0543335	0.0234047	-0.246034	0.58444	0.479912	0.712731	0.00245909	0.832051	0.773095	0.897278	0.00963895
ENSG00000055147	FAM114A2	protein_coding	870.06	0.437285	0.982084	0.436287	1.04921	0.0271821	0.0863556	0.0270083	0.0830437	0.661904	0.326059	0.662629	0.29408	0.869823	0.677605	0.875885	0.397849
ENSG00000055163	CYFIP2	protein_coding	29367.5	-0.722779	-1.23584	-0.739914	-3.45235	-0.050187	-0.121365	-0.0590026	-0.351494	0.469816	0.216518	0.459352	0.000555734	0.764219	0.600362	0.774992	0.00344958
ENSG00000055208	TAB2	protein_coding	7192.29	-2.81298	-1.03618	-2.28833	1.28798	-0.182517	-0.0950846	-0.170955	0.122852	0.00490851	0.30012	0.0221184	0.197752	0.083747	0.661013	0.218556	0.29085
ENSG00000055211	GINM1	protein_coding	1530.74	-0.557165	0.540532	-0.627369	-0.205982	-0.0294485	0.0404155	-0.0334951	-0.0140581	0.577415	0.58883	0.530417	0.836805	0.82767	0.835176	0.815165	0.885382
ENSG00000055332	EIF2AK2	protein_coding	9577.85	-0.189165	-0.871441	-0.232078	-1.65982	-0.0100772	-0.0656668	-0.0124775	-0.113976	0.849963	0.383513	0.816478	0.0969509	0.951819	0.714141	0.942447	0.163715
ENSG00000055483	USP36	protein_coding	2615.6	0.296832	1.50888	0.553483	3.50763	0.0197663	0.142066	0.0401268	0.324605	0.766595	0.131329	0.579933	0.000452124	0.916988	0.523698	0.839343	0.00300727
ENSG00000055609	KMT2C	protein_coding	20309.1	-1.11618	1.17716	-0.556611	3.98379	-0.0666868	0.0994551	-0.0419655	0.383429	0.264345	0.239131	0.577793	6.78e-05	0.602843	0.618079	0.838401	0.000996549
ENSG00000055732	MCOLN3	protein_coding	25.3625	2.46725	-0.543959	2.599	0.459389	0.586667	-0.184936	0.630591	0.144539	0.0136154	0.58647	0.00934958	0.645955	0.144644	0.834192	0.148651	0.730047
ENSG00000055813	CCDC85A	protein_coding	2810.56	0.39886	-1.0747	0.0888302	-3.52336	0.0280109	-0.106859	0.00774023	-0.392405	0.689996	0.282509	0.929217	0.000426104	0.883439	0.650453	0.981014	0.00290058
ENSG00000055917	PUM2	protein_coding	12488.3	0.350185	-0.574666	0.395775	-0.0680137	0.0145536	-0.0337826	0.0165044	-0.00362236	0.7262	0.565517	0.692271	0.945775	0.899846	0.821733	0.889112	0.963356
ENSG00000055950	MRPL43	protein_coding	1594.43	0.696494	-0.0187738	0.670199	-0.465248	0.0375628	-0.00143277	0.0361638	-0.0321022	0.486119	0.985022	0.502731	0.641754	0.774932	0.996082	0.80077	0.726846
ENSG00000055955	ITIH4	protein_coding	175.225	1.29151	2.38536	1.34509	3.24376	0.206578	0.53835	0.216465	0.66538	0.196526	0.0170625	0.178596	0.00117964	0.529122	0.384666	0.540342	0.00571848
ENSG00000056050	HPF1	protein_coding	710.746	0.437914	-0.756493	0.316334	-3.22096	0.0443891	-0.108663	0.039058	-0.50892	0.661448	0.449353	0.751749	0.00127763	0.869791	0.756098	0.915017	0.00602518
ENSG00000056097	ZFR	protein_coding	12066	0.543588	0.214685	0.545241	0.234602	0.0274608	0.0153391	0.0274434	0.0150787	0.586725	0.830013	0.585587	0.814517	0.832609	0.941823	0.841306	0.868296
ENSG00000056277	ZNF280C	protein_coding	489.204	-2.39822	-0.467412	-2.4248	-1.95043	-0.117791	-0.0326211	-0.12514	-0.129479	0.0164751	0.640205	0.0153166	0.0511249	0.1597	0.861675	0.184402	0.0984775
ENSG00000056291	NPFFR2	protein_coding	68.4036	-0.257362	0.115574	-0.390943	-1.28408	-0.0557345	0.0355442	-0.0893851	-0.377252	0.796899	0.90799	0.695839	0.199113	0.929924	0.970325	0.889694	0.292439
ENSG00000056487	PHF21B	protein_coding	633.4	0.0566235	2.48343	0.613624	5.78227	0.0071773	0.444372	0.103168	1.23939	0.954845	0.0130124	0.539464	7.37e-09	0.985571	0.372628	0.820881	2.02e-05
ENSG00000056558	TRAF1	protein_coding	765.353	-2.62567	-0.141078	-1.84338	2.63357	-0.247353	-0.0187721	-0.204884	0.373186	0.00864777	0.887808	0.0652742	0.00844921	0.113134	0.963141	0.354886	0.0241391
ENSG00000056586	RC3H2	protein_coding	9121.14	0.0550122	-1.25445	0.134337	-0.356678	0.002223	-0.0717111	0.00554348	-0.0188012	0.956129	0.209678	0.893136	0.721333	0.98601	0.594072	0.970186	0.793094
ENSG00000056736	IL17RB	protein_coding	1260.05	0.952199	0.944723	0.938808	3.48018	0.136624	0.19161	0.168088	0.795249	0.340996	0.344801	0.347829	0.000501078	0.674513	0.687842	0.700205	0.00321855
ENSG00000056972	TRAF3IP2	protein_coding	965.779	-2.51472	-0.804079	-1.84293	2.40744	-0.278318	-0.125833	-0.258047	0.430247	0.0119128	0.421352	0.0653391	0.0160647	0.134751	0.737592	0.355028	0.0398623
ENSG00000056998	GYG2	protein_coding	551.305	-4.35994	-3.56423	-4.23862	-2.7505	-0.579147	-0.670326	-0.580422	-0.481325	1.3e-05	0.000364923	2.25e-05	0.00595047	0.00340013	0.154097	0.00658013	0.0185632
ENSG00000057019	DCBLD2	protein_coding	1557.88	1.73657	-0.656007	1.70974	-1.25985	0.0837062	-0.0447973	0.0826836	-0.0780348	0.0824636	0.51182	0.0873131	0.207723	0.355032	0.790665	0.401289	0.30249
ENSG00000057252	SOAT1	protein_coding	1858.94	1.38271	-0.84349	1.40018	0.971276	0.0889646	-0.0767904	0.097585	0.0864994	0.166754	0.398955	0.161461	0.331411	0.492954	0.724787	0.516796	0.436962
ENSG00000057294	PKP2	protein_coding	428.714	0.269375	0.400493	0.120531	-0.512946	0.0513449	0.108021	0.023329	-0.126894	0.787641	0.688793	0.904062	0.607989	0.925065	0.885243	0.973691	0.698575
ENSG00000057468	MSH4	protein_coding	124.072	2.60878	1.01035	2.59327	3.08926	0.531692	0.290601	0.573757	0.871328	0.00908662	0.312327	0.00950689	0.00200657	0.116628	0.668332	0.14987	0.00830947
ENSG00000057593	F7	protein_coding	56.1478	-1.29073	-2.03206	-1.13459	-3.64981	-0.191755	-0.436629	-0.185573	-0.781134	0.196799	0.0421479	0.256546	0.000262434	0.529433	0.428439	0.623856	0.00215245
ENSG00000057608	GDI2	protein_coding	7900.09	-0.363099	-1.60741	-0.351042	-3.76944	-0.0271653	-0.170115	-0.0302575	-0.414923	0.716531	0.107963	0.725557	0.000163615	0.89579	0.503217	0.903679	0.00161943
ENSG00000057657	PRDM1	protein_coding	325.411	-1.41043	1.16564	-1.44282	1.00538	-0.170096	0.198786	-0.1738	0.15472	0.158413	0.24376	0.149072	0.314714	0.483062	0.621263	0.504013	0.419602
ENSG00000057663	ATG5	protein_coding	1799.09	1.9814	-0.349875	1.61392	-2.5746	0.135062	-0.0337735	0.127156	-0.259441	0.0475459	0.726433	0.106544	0.0100356	0.271949	0.901005	0.438977	0.0275903
ENSG00000057704	TMCC3	protein_coding	2252.2	0.0334744	-0.264793	-0.0756548	-1.44062	0.00180878	-0.0202223	-0.00421544	-0.102463	0.973296	0.791169	0.939694	0.149691	0.991192	0.927926	0.983143	0.232112
ENSG00000057757	PITHD1	protein_coding	5074.48	-0.0464286	-1.91719	-0.113608	-4.20222	-0.00423767	-0.247582	-0.0124534	-0.58836	0.962969	0.0552134	0.909548	2.64e-05	0.988383	0.448347	0.975173	0.000630089
ENSG00000057935	MTA3	protein_coding	6213.34	-1.13141	-1.71888	-1.19958	-3.12204	-0.0467009	-0.100419	-0.0514417	-0.171126	0.257881	0.0856367	0.230302	0.00179602	0.597015	0.481122	0.598449	0.00768285
ENSG00000058056	USP13	protein_coding	1602.76	-1.36582	-1.78026	-1.35396	-3.94004	-0.0711314	-0.131376	-0.081404	-0.303162	0.171995	0.0750339	0.175748	8.15e-05	0.499458	0.470471	0.53694	0.00108257
ENSG00000058063	ATP11B	protein_coding	2808.59	0.770447	-1.55142	0.833229	-0.105145	0.032061	-0.0913952	0.0366963	-0.00592052	0.441035	0.120801	0.404716	0.916261	0.74512	0.51333	0.739717	0.942552
ENSG00000058085	LAMC2	protein_coding	16.0714	0.0811061	-0.364235	-0.122098	-1.42218	0.0234339	-0.151347	-0.0361938	-0.550643	0.935358	0.715682	0.902821	0.154975	0.979893	0.897562	0.972999	0.238727
ENSG00000058091	CDK14	protein_coding	9846.21	1.08749	-1.06515	0.79765	-3.64483	0.0844183	-0.116973	0.0823539	-0.480564	0.276822	0.28681	0.425074	0.00026757	0.616682	0.653108	0.753439	0.00217817
ENSG00000058262	SEC61A1	protein_coding	4565.66	-3.37555	-3.11582	-2.55559	-0.216751	-0.134545	-0.175726	-0.123869	-0.0134189	0.000736683	0.00183435	0.0106007	0.828402	0.0301476	0.250453	0.157856	0.878747
ENSG00000058272	PPP1R12A	protein_coding	9509.08	0.257125	0.561006	0.0869396	-1.18996	0.00952475	0.0294039	0.00347922	-0.0608441	0.797082	0.574793	0.930719	0.234061	0.930091	0.827119	0.9811	0.332455
ENSG00000058335	RASGRF1	protein_coding	9904.81	-1.38203	-1.16996	-1.22645	-3.69149	-0.130354	-0.15609	-0.144568	-0.55561	0.166963	0.242017	0.220028	0.000222948	0.493272	0.620249	0.586845	0.00195142
ENSG00000058404	CAMK2B	protein_coding	20502.2	1.13734	-0.378295	0.900937	-2.12021	0.07145	-0.0336125	0.0610997	-0.183597	0.255398	0.705211	0.367622	0.0339881	0.594283	0.892678	0.715211	0.0713109
ENSG00000058453	CROCC	protein_coding	1865.74	1.51299	1.79764	1.70274	4.30136	0.172655	0.289998	0.225637	0.72743	0.130283	0.0722339	0.088616	1.7e-05	0.444172	0.466528	0.403712	0.000519775
ENSG00000058600	POLR3E	protein_coding	1566.45	-1.19184	0.796109	-1.21151	0.765963	-0.0527882	0.0498946	-0.0534113	0.0431731	0.233324	0.425969	0.2257	0.443698	0.571725	0.740297	0.593482	0.548866
ENSG00000058668	ATP2B4	protein_coding	23885.9	-1.01333	-0.671925	-1.08267	-2.02344	-0.0626108	-0.058716	-0.06953	-0.165916	0.310903	0.501631	0.278956	0.0430283	0.649413	0.785128	0.647383	0.0859188
ENSG00000058673	ZC3H11A	protein_coding	5050.3	0.35041	1.04041	0.359328	1.23552	0.0170637	0.0716599	0.0174315	0.076552	0.726031	0.29815	0.71935	0.216635	0.899846	0.660027	0.900208	0.312559
ENSG00000058729	RIOK2	protein_coding	730.785	-0.379658	-1.49993	-0.45883	-3.08908	-0.0181387	-0.101771	-0.0232862	-0.201551	0.704199	0.133631	0.646357	0.00200777	0.890079	0.524903	0.868135	0.00831179
ENSG00000058799	YIPF1	protein_coding	818.992	-0.479782	-2.00645	-0.476629	-2.87491	-0.0321707	-0.190728	-0.0321927	-0.248881	0.631383	0.0448084	0.633627	0.00404146	0.855431	0.435057	0.863424	0.0138113
ENSG00000058804	NDC1	protein_coding	1055.71	0.329556	-1.11066	0.125583	-3.44717	0.0158758	-0.0759367	0.00722317	-0.254259	0.741735	0.266715	0.900062	0.000566486	0.906631	0.638562	0.971949	0.00348392
ENSG00000058866	DGKG	protein_coding	5655.26	-0.132809	0.756597	0.00449989	1.8899	-0.0111879	0.0901325	0.000387632	0.207847	0.894344	0.449291	0.99641	0.0587717	0.965522	0.756045	0.998904	0.110025
ENSG00000059122	FLYWCH1	protein_coding	5061.54	0.615458	-0.085196	0.642655	0.195656	0.0363794	-0.00712348	0.0379412	0.0147536	0.538252	0.932106	0.520448	0.844879	0.806952	0.978262	0.809816	0.891554
ENSG00000059145	UNKL	protein_coding	2442.79	0.31547	-0.36767	0.571387	2.67461	0.0171338	-0.0282423	0.0396782	0.237119	0.752405	0.71312	0.567737	0.00748167	0.909972	0.896333	0.833871	0.0220253
ENSG00000059377	TBXAS1	protein_coding	326.607	-1.0046	-0.618626	-0.814375	0.452732	-0.177552	-0.154691	-0.147602	0.104836	0.315089	0.536162	0.41543	0.650741	0.652935	0.804703	0.746994	0.73415
ENSG00000059378	PARP12	protein_coding	346.807	-0.607984	-0.00117243	-0.357143	1.58578	-0.0634746	-0.000172972	-0.0394009	0.223203	0.543198	0.999065	0.720984	0.11279	0.810445	0.999783	0.90143	0.184547
ENSG00000059573	ALDH18A1	protein_coding	1563.24	-1.16399	-1.6846	-1.18022	-2.81926	-0.0427575	-0.0878113	-0.0441821	-0.135493	0.24443	0.0920661	0.237915	0.00481348	0.582471	0.486722	0.606253	0.0157665
ENSG00000059588	TARBP1	protein_coding	2778.79	-0.422737	1.96666	-0.711984	-0.0153071	-0.0506457	0.333216	-0.0954763	-0.00262085	0.672487	0.0492223	0.476474	0.987787	0.874769	0.442285	0.785881	0.991096
ENSG00000059691	GATB	protein_coding	2207.31	-1.0916	-1.5955	-1.08712	-3.80551	-0.0721785	-0.14938	-0.0813651	-0.3642	0.275008	0.110601	0.276982	0.000141512	0.614637	0.506052	0.645458	0.00148215
ENSG00000059728	MXD1	protein_coding	2027.34	0.275114	-0.371415	0.379429	2.05724	0.0233559	-0.0445933	0.0371029	0.256835	0.783228	0.710329	0.70437	0.0396634	0.923859	0.895075	0.893272	0.0805052
ENSG00000059758	CDK17	protein_coding	6899.37	-0.0383778	-1.65508	-0.193422	-3.7883	-0.00223769	-0.136524	-0.0128164	-0.320628	0.969386	0.0979084	0.846629	0.00015168	0.990682	0.493945	0.953962	0.00154512
ENSG00000059769	DNAJC25	protein_coding	263.017	0.915447	-1.67949	0.815886	-2.97784	0.05969	-0.156379	0.0550632	-0.260344	0.359957	0.0930565	0.414565	0.00290286	0.689084	0.487909	0.746634	0.0108631
ENSG00000059804	SLC2A3	protein_coding	6491.59	1.61223	0.0183101	1.71366	-0.169809	0.236935	0.00380562	0.234934	-0.0297237	0.106913	0.985391	0.086591	0.86516	0.402926	0.996151	0.399735	0.906159
ENSG00000059915	PSD	protein_coding	23212.4	1.46236	-0.316535	1.40211	-0.815981	0.0768804	-0.0235365	0.0738316	-0.0548645	0.143642	0.751597	0.160881	0.414511	0.46416	0.911462	0.516425	0.520604
ENSG00000060069	CTDP1	protein_coding	1179.19	-0.167854	-1.75194	0.02594	-0.180017	-0.00725488	-0.107285	0.00119259	-0.0105903	0.866698	0.0797841	0.979305	0.857139	0.957321	0.475834	0.99417	0.900491
ENSG00000060138	YBX3	protein_coding	1955.54	-0.384546	-1.60143	-0.137183	1.21652	-0.0895181	-0.527233	-0.0370162	0.419055	0.700574	0.109282	0.890886	0.223786	0.888279	0.504728	0.969563	0.320872
ENSG00000060140	STYK1	protein_coding	474.804	0.83422	-1.67748	0.553191	-4.24752	0.0880144	-0.252207	0.082955	-0.817626	0.404157	0.0934495	0.580133	2.16e-05	0.719221	0.488102	0.83935	0.000579984
ENSG00000060237	WNK1	protein_coding	57018.6	-3.15812	-0.211557	-2.22789	2.62764	-0.193571	-0.0183373	-0.168385	0.25353	0.00158788	0.832453	0.0258876	0.00859789	0.0462089	0.942509	0.236412	0.0244405
ENSG00000060339	CCAR1	protein_coding	2701.18	0.511401	2.87487	0.686713	5.17477	0.0260395	0.206918	0.0412604	0.396863	0.609071	0.00404196	0.492264	2.28e-07	0.843907	0.305314	0.794924	9.14e-05
ENSG00000060491	OGFR	protein_coding	3483.76	1.88605	1.28424	1.9264	3.23907	0.125696	0.121034	0.141103	0.302895	0.0592887	0.199057	0.0540545	0.00119918	0.302548	0.585894	0.328479	0.00578198
ENSG00000060558	GNA15	protein_coding	318.74	-1.47047	-1.28341	-1.45837	-2.38538	-0.18028	-0.223237	-0.183132	-0.384135	0.141434	0.199348	0.144739	0.0170615	0.460284	0.586198	0.498044	0.0418451
ENSG00000060566	CREB3L3	protein_coding	41.9097	0.500333	-0.187271	0.404632	-1.24946	0.0778518	-0.0416694	0.0647904	-0.259964	0.616841	0.851448	0.685748	0.211495	0.84788	0.94952	0.885602	0.306833
ENSG00000060642	PIGV	protein_coding	747.188	-0.607382	0.189658	-0.327961	2.75755	-0.0252474	0.011143	-0.0162904	0.174959	0.543597	0.849577	0.742941	0.00582372	0.810445	0.948811	0.910907	0.0182477
ENSG00000060656	PTPRU	protein_coding	4357.93	2.73941	-0.0259518	2.80433	1.29128	0.190165	-0.00254819	0.202707	0.119204	0.00615499	0.979296	0.00504205	0.196606	0.094688	0.99531	0.108724	0.289444
ENSG00000060688	SNRNP40	protein_coding	950.508	-0.305766	-0.86012	-0.377169	-2.75252	-0.0168006	-0.0669672	-0.0227486	-0.212641	0.759782	0.389723	0.706048	0.00591382	0.913368	0.718379	0.894137	0.0184732
ENSG00000060709	RIMBP2	protein_coding	5848.09	-0.414356	-0.479013	-0.578703	-2.70096	-0.0249589	-0.0408275	-0.0398671	-0.237703	0.678614	0.63193	0.56279	0.00691403	0.877985	0.857976	0.832163	0.0207557
ENSG00000060718	COL11A1	protein_coding	1010.1	1.29667	2.19957	1.50351	3.79791	0.175369	0.420541	0.212458	0.684951	0.194744	0.0278374	0.132708	0.000145922	0.527243	0.410986	0.482067	0.00150732
ENSG00000060749	QSER1	protein_coding	6486.17	-1.91115	0.213283	-1.46387	2.49278	-0.091778	0.0144854	-0.0807335	0.175529	0.0559848	0.831107	0.14323	0.0126747	0.293511	0.942003	0.496211	0.0330677
ENSG00000060762	MPC1	protein_coding	1801.23	0.194027	-0.351292	0.0922849	-2.76081	0.016552	-0.0424106	0.00929493	-0.355335	0.846155	0.72537	0.926472	0.00576585	0.950251	0.900771	0.980601	0.0180979
ENSG00000060971	ACAA1	protein_coding	2199.24	-1.0388	0.381438	-1.08835	-0.287856	-0.0513086	0.0266513	-0.0541592	-0.0183049	0.2989	0.702879	0.27644	0.773457	0.637969	0.892098	0.645365	0.834933
ENSG00000060982	BCAT1	protein_coding	3770.35	-0.0182203	-1.93347	-0.17649	-4.40526	-0.00164753	-0.247436	-0.0207619	-0.662031	0.985463	0.0531788	0.859909	1.06e-05	0.994282	0.445177	0.958905	0.000425842
ENSG00000061273	HDAC7	protein_coding	2479.84	1.47368	0.637261	1.55883	4.06648	0.141371	0.0864304	0.207481	0.690818	0.140568	0.523955	0.119037	4.77e-05	0.45905	0.798131	0.461232	0.00084082
ENSG00000061337	LZTS1	protein_coding	6415.3	0.965407	0.602858	0.845032	-0.496867	0.0699254	0.0617644	0.0630525	-0.0473462	0.334341	0.546603	0.398093	0.619283	0.668755	0.81049	0.736192	0.70845
ENSG00000061455	PRDM6	protein_coding	121.277	1.25908	0.4924	1.34774	1.56505	0.237065	0.131001	0.258598	0.383512	0.208001	0.622437	0.177742	0.11757	0.542322	0.853179	0.539503	0.190824
ENSG00000061492	WNT8A	protein_coding	8.64661	-0.683238	-0.864848	-0.767757	-1.72711	-0.164728	-0.304053	-0.187638	-0.562776	0.494456	0.387122	0.442632	0.0841479	NA	0.716918	0.764002	0.145823
ENSG00000061656	SPAG4	protein_coding	84.4356	1.79152	1.76646	1.55543	0.327808	0.231828	0.323953	0.211603	0.0573101	0.0732102	0.0773183	0.119844	0.743057	0.33454	0.472164	0.462275	0.810927
ENSG00000061676	NCKAP1	protein_coding	22717.4	0.226041	-0.974608	0.0746261	-3.31798	0.0132597	-0.0808626	0.00521546	-0.296087	0.82117	0.329755	0.940512	0.000906701	0.94178	0.679966	0.983143	0.00477127
ENSG00000061794	MRPS35	protein_coding	1924.73	0.343756	-0.930598	0.244018	-3.28419	0.0274772	-0.105304	0.0230423	-0.396428	0.73103	0.352061	0.807217	0.00102275	0.902481	0.691398	0.939285	0.00518489
ENSG00000061918	GUCY1B1	protein_coding	8261.46	0.229628	-1.54972	0.140925	-4.34562	0.0238532	-0.227752	0.0207603	-0.817509	0.818381	0.121209	0.88793	1.39e-05	0.940438	0.513851	0.968371	0.000470935
ENSG00000061936	SFSWAP	protein_coding	3274.51	0.426239	1.67808	0.682109	3.87529	0.0297079	0.165356	0.0536655	0.389143	0.669934	0.0933319	0.49517	0.000106499	0.874004	0.488102	0.796822	0.00125671
ENSG00000061938	TNK2	protein_coding	20017.5	0.589961	0.338322	0.822639	2.31346	0.0439829	0.03567	0.0670441	0.240705	0.555217	0.73512	0.410713	0.0206972	0.816994	0.904122	0.74452	0.0487189
ENSG00000061987	MON2	protein_coding	7045.08	-0.341074	-0.179055	-0.49573	-2.10034	-0.0148809	-0.0110515	-0.0238118	-0.128872	0.733048	0.857894	0.620085	0.035699	0.903406	0.952009	0.857329	0.0742214
ENSG00000062038	CDH3	protein_coding	262.576	-1.56068	-1.55204	-1.46423	-1.0131	-0.165894	-0.233864	-0.157108	-0.13927	0.1186	0.120654	0.143131	0.311013	0.424741	0.51333	0.496211	0.415839
ENSG00000062096	ARSF	protein_coding	109.064	0.142796	1.74127	0.136596	1.10437	0.0253987	0.43768	0.0246185	0.254211	0.886451	0.081636	0.89135	0.269434	0.96349	0.478977	0.969647	0.371565
ENSG00000062194	GPBP1	protein_coding	6874.43	0.674434	-0.462137	0.681575	-0.437332	0.0357414	-0.034642	0.0359971	-0.0295001	0.500036	0.643983	0.495508	0.66187	0.784362	0.863661	0.796996	0.742938
ENSG00000062282	DGAT2	protein_coding	521.651	-1.20044	-2.30646	-1.22317	-3.90736	-0.0989576	-0.269911	-0.107036	-0.438765	0.22997	0.021085	0.221265	9.33e-05	0.567681	0.400008	0.58806	0.00116087
ENSG00000062370	ZNF112	protein_coding	627.969	-0.314201	1.26799	-0.0661545	3.20123	-0.0181235	0.103344	-0.00417506	0.25785	0.753368	0.204802	0.947255	0.00136842	0.910129	0.590717	0.985336	0.00632835
ENSG00000062485	CS	protein_coding	9052.97	-0.334896	-1.15624	-0.413877	-3.24061	-0.0209427	-0.102288	-0.0292959	-0.292966	0.737704	0.247582	0.678964	0.00119275	0.90463	0.624521	0.883131	0.00576469
ENSG00000062524	LTK	protein_coding	96.6777	2.57804	1.4051	2.53093	1.09407	0.410471	0.316824	0.403703	0.223832	0.00993628	0.159992	0.011376	0.273923	0.12201	0.550239	0.162787	0.37632
ENSG00000062582	MRPS24	protein_coding	1376.13	1.18034	-0.269407	1.14521	-0.90518	0.0747918	-0.0241688	0.0729447	-0.0737729	0.237864	0.787617	0.252123	0.36537	0.575588	0.926872	0.620164	0.471537
ENSG00000062598	ELMO2	protein_coding	4516.73	-4.86784	-2.72642	-4.89118	-3.06986	-0.220811	-0.175011	-0.220911	-0.177176	1.13e-06	0.00640261	1e-06	0.00214156	0.000665333	0.324809	0.00089959	0.00871868
ENSG00000062650	WAPL	protein_coding	3874.07	-1.07768	0.0700721	-0.899869	1.43926	-0.0347636	0.00319832	-0.0302931	0.0619238	0.281176	0.944136	0.36819	0.150078	0.621267	0.982534	0.715456	0.232615
ENSG00000062716	VMP1	protein_coding	3883.47	1.24743	-0.207192	1.08608	-1.93431	0.0987666	-0.0232067	0.0924584	-0.210336	0.212238	0.83586	0.277444	0.0530754	0.547395	0.943862	0.646014	0.101439
ENSG00000062725	APPBP2	protein_coding	6464.09	-0.26692	-1.77385	-0.304662	-3.66349	-0.0141856	-0.133381	-0.0178216	-0.273774	0.789531	0.0760882	0.760623	0.000248801	0.925691	0.470951	0.919496	0.00209066
ENSG00000062822	POLD1	protein_coding	498.232	1.45507	-0.159923	1.48197	3.1047	0.107008	-0.0166199	0.141237	0.377485	0.145649	0.872941	0.138349	0.00190471	0.467388	0.957429	0.490507	0.00801646
ENSG00000063015	SEZ6	protein_coding	2709.58	-2.61086	-1.80307	-2.27504	-4.58644	-0.238257	-0.232908	-0.279686	-0.720345	0.00903153	0.0713772	0.0229035	4.51e-06	0.116237	0.465697	0.223345	0.000312097
ENSG00000063046	EIF4B	protein_coding	16716.6	-1.42354	-0.999379	-1.45983	-1.75285	-0.103889	-0.103148	-0.107418	-0.164676	0.15458	0.317611	0.144337	0.079628	0.479329	0.671306	0.497809	0.139711
ENSG00000063127	SLC6A16	protein_coding	65.3643	-0.163636	2.10124	0.0193981	3.43171	-0.0214756	0.387419	0.00260403	0.585188	0.870018	0.0356203	0.984524	0.000599786	0.958212	0.419358	0.995102	0.00361525
ENSG00000063169	BICRA	protein_coding	3414.65	-0.321207	0.55878	0.16438	2.97839	-0.0297682	0.07323	0.0173892	0.40219	0.748053	0.576312	0.869432	0.00289764	0.908463	0.828024	0.962023	0.0108467
ENSG00000063176	SPHK2	protein_coding	4194.31	2.48885	0.394159	2.55648	1.97845	0.14041	0.0314537	0.152384	0.150612	0.0128156	0.693463	0.0105736	0.0478777	0.140159	0.887445	0.157856	0.0934678
ENSG00000063177	RPL18	protein_coding	8890.31	0.8239	0.285373	0.854052	0.595798	0.0538099	0.026359	0.0557321	0.0496427	0.409996	0.775358	0.393076	0.55131	0.723374	0.922201	0.732693	0.648951
ENSG00000063180	CA11	protein_coding	10853.3	0.302202	0.0726924	0.181265	-1.03494	0.0190784	0.00649106	0.0118008	-0.0860393	0.762498	0.942051	0.856159	0.300697	0.914961	0.981653	0.957865	0.404938
ENSG00000063241	ISOC2	protein_coding	1312.19	0.060496	-1.68362	0.0661263	-1.76069	0.00345835	-0.136309	0.00376597	-0.128339	0.951761	0.0922546	0.947277	0.0782909	0.984419	0.486722	0.985336	0.137783
ENSG00000063244	U2AF2	protein_coding	5703.75	1.21075	0.345739	1.27515	1.98227	0.0505585	0.020422	0.0565275	0.112234	0.225993	0.729539	0.202256	0.0474489	0.563488	0.902483	0.56635	0.0928187
ENSG00000063245	EPN1	protein_coding	13282.7	0.692327	-0.400194	0.777028	0.499583	0.0391449	-0.0320027	0.0447443	0.0367328	0.488732	0.689014	0.437142	0.617369	0.776957	0.885332	0.761303	0.706949
ENSG00000063322	MED29	protein_coding	5610.47	-4.38504	-1.32541	-4.20642	-3.03585	-0.321608	-0.1375	-0.32997	-0.304117	1.16e-05	0.185036	2.59e-05	0.00239856	0.00315437	0.571974	0.00674076	0.00946443
ENSG00000063438	AHRR	protein_coding	72.4403	-0.514882	0.733289	-0.415285	1.44909	-0.0938383	0.188834	-0.0761061	0.338826	0.606635	0.463382	0.677933	0.147314	0.842541	0.76413	0.882802	0.229191
ENSG00000063587	ZNF275	protein_coding	2930.98	-4.03567	-1.49056	-3.34517	0.730329	-0.193776	-0.101249	-0.182057	0.05076	5.44e-05	0.136076	0.000822316	0.465189	0.00657067	0.527739	0.0444034	0.569522
ENSG00000063601	MTMR1	protein_coding	2231.35	-2.95028	-0.70879	-2.98519	-1.39386	-0.110111	-0.0374732	-0.111822	-0.0668596	0.00317485	0.478455	0.002834	0.163361	0.0659607	0.771928	0.0832141	0.249106
ENSG00000063660	GPC1	protein_coding	9297.11	-1.06725	-0.254629	-1.04471	-0.0683399	-0.0720806	-0.0243225	-0.070473	-0.00588619	0.285858	0.79901	0.296157	0.945515	0.62618	0.930825	0.661703	0.963129
ENSG00000063761	ADCK1	protein_coding	573.415	-1.37526	0.35421	-1.4255	-1.63724	-0.101127	0.0368821	-0.116002	-0.170482	0.16905	0.723182	0.154013	0.10158	0.496224	0.900564	0.510443	0.169868
ENSG00000063854	HAGH	protein_coding	3570.42	-0.124065	-1.45127	-0.224402	-3.41912	-0.00629809	-0.10429	-0.0126401	-0.246202	0.901264	0.146705	0.822444	0.000628245	0.96869	0.538113	0.944608	0.00373318
ENSG00000063978	RNF4	protein_coding	3049.79	-2.67424	-3.21706	-2.61205	-2.74866	-0.113151	-0.192751	-0.111686	-0.150322	0.00748982	0.0012951	0.00900017	0.00598402	0.105745	0.22422	0.146225	0.0186321
ENSG00000064012	CASP8	protein_coding	91.6785	0.571455	1.11554	0.680544	2.44372	0.0695066	0.191496	0.0856449	0.39297	0.567691	0.264619	0.49616	0.0145367	0.822506	0.636601	0.797451	0.0368651
ENSG00000064042	LIMCH1	protein_coding	15765.5	-1.14905	-0.397005	-1.07666	0.33325	-0.0564783	-0.0275966	-0.0534863	0.0211362	0.250537	0.691364	0.28163	0.738946	0.588717	0.886629	0.650178	0.807557
ENSG00000064102	INTS13	protein_coding	625.234	1.50878	0.735041	1.54225	1.51463	0.088415	0.0609462	0.0910058	0.114321	0.131354	0.462315	0.123013	0.129865	0.445771	0.763833	0.466576	0.20674
ENSG00000064115	TM7SF3	protein_coding	3568.44	-0.169833	-0.188501	-0.173224	-0.276652	-0.00840053	-0.0131916	-0.00853491	-0.0174182	0.865142	0.850484	0.862475	0.782047	0.957066	0.94912	0.959549	0.841993
ENSG00000064195	DLX3	protein_coding	10.5928	1.77711	0.371006	1.76414	0.564689	0.483311	0.143538	0.478645	0.198718	0.0755502	0.710633	0.077708	0.572285	NA	0.895202	0.381153	0.668081
ENSG00000064199	SPA17	protein_coding	241.311	-0.507336	0.750732	-0.496732	-1.46933	-0.0434346	0.0912563	-0.04832	-0.183681	0.611919	0.452814	0.619378	0.141743	0.845388	0.757851	0.857183	0.222251
ENSG00000064201	TSPAN32	protein_coding	12.3611	0.97988	2.12678	1.01434	3.08306	0.232628	0.694277	0.242506	0.920357	0.327146	0.0334385	0.310419	0.00204884	NA	0.416498	0.67216	0.00843483
ENSG00000064205	CCN5	protein_coding	69.6716	-2.79864	-0.765164	-2.87375	-1.49017	-0.516818	-0.199884	-0.534119	-0.354253	0.00513189	0.444174	0.0040563	0.136178	0.0857388	0.753052	0.0975946	0.214911
ENSG00000064218	DMRT3	protein_coding	62.2934	3.5528	1.19835	3.31483	0.0738863	0.965392	0.462167	0.937627	0.0268674	0.000381157	0.23078	0.000917005	0.941101	0.0209884	0.610422	0.0468383	0.960031
ENSG00000064225	ST3GAL6	protein_coding	978.213	5.47571	1.11077	5.48598	1.14959	0.363113	0.10426	0.362508	0.0972191	4.36e-08	0.266668	4.11e-08	0.250312	8.35e-05	0.638562	0.000133771	0.350583
ENSG00000064270	ATP2C2	protein_coding	237.811	-1.80567	0.51446	-1.96321	-0.94941	-0.167185	0.0674663	-0.191068	-0.118299	0.0709698	0.606931	0.0496218	0.342412	0.329823	0.845044	0.316349	0.448226
ENSG00000064300	NGFR	protein_coding	460.282	-0.0543703	-1.59552	0.245708	-0.182428	-0.0110357	-0.458034	0.050858	-0.0481945	0.95664	0.110597	0.805908	0.855247	0.986233	0.506052	0.938655	0.899193
ENSG00000064309	CDON	protein_coding	1197.5	2.32723	0.436218	2.37294	1.91349	0.172308	0.0456959	0.184664	0.19028	0.019953	0.662678	0.0176469	0.0556855	0.175124	0.872305	0.196876	0.105283
ENSG00000064313	TAF2	protein_coding	1721.33	0.515323	-0.288018	0.451998	-1.18397	0.0194847	-0.0154291	0.0173222	-0.058132	0.606328	0.773333	0.65127	0.236427	0.8423	0.921506	0.870604	0.335394
ENSG00000064393	HIPK2	protein_coding	116002	-2.30186	-0.208672	-1.62195	2.55653	-0.240302	-0.0308064	-0.201899	0.406262	0.021343	0.834704	0.104813	0.0105721	0.181426	0.943631	0.436267	0.0287433
ENSG00000064419	TNPO3	protein_coding	3516.98	-1.62984	-2.45403	-1.64335	-2.98166	-0.0713006	-0.152	-0.0716779	-0.16634	0.103136	0.0141266	0.10031	0.0028669	0.396102	0.378127	0.426861	0.0107579
ENSG00000064489	BORCS8-MEF2B	protein_coding	128.041	0.374127	0.00463371	0.666362	2.28401	0.084505	0.00147867	0.162234	0.708519	0.70831	0.996303	0.50518	0.0223709	0.892107	0.998836	0.802171	0.051668
ENSG00000064490	RFXANK	protein_coding	622.249	-1.23681	0.275348	-1.13459	1.57086	-0.0749313	0.0235915	-0.0710053	0.125616	0.216158	0.783049	0.256546	0.116215	0.551584	0.925753	0.623856	0.189068
ENSG00000064545	TMEM161A	protein_coding	714.021	-0.156471	-1.37842	-0.0485567	0.0514073	-0.00867816	-0.108319	-0.00282823	0.00383277	0.875662	0.168074	0.961273	0.959001	0.959793	0.557321	0.988796	0.972173
ENSG00000064547	LPAR2	protein_coding	164.401	1.11588	0.855667	1.2655	2.98253	0.130193	0.141052	0.165059	0.496401	0.264472	0.392182	0.205694	0.00285875	0.602952	0.720754	0.571033	0.010735
ENSG00000064601	CTSA	protein_coding	4036.36	-0.246134	-1.68039	-0.213777	-1.18063	-0.0112057	-0.108276	-0.00979885	-0.0691755	0.805578	0.0928807	0.830721	0.237749	0.933846	0.487366	0.948103	0.336884
ENSG00000064607	SUGP2	protein_coding	11316.9	1.47549	1.71568	1.5391	2.61261	0.0843495	0.138709	0.0888691	0.192609	0.14008	0.0862202	0.12378	0.00898545	0.458345	0.481841	0.468214	0.0252991
ENSG00000064651	SLC12A2	protein_coding	9208.64	2.32347	-0.394421	1.84942	-2.60251	0.115512	-0.0277337	0.105086	-0.188832	0.0201541	0.693271	0.0643976	0.00925447	0.176111	0.887445	0.353603	0.0258731
ENSG00000064652	SNX24	protein_coding	750.362	-1.94574	-0.662877	-1.84548	-2.56849	-0.115124	-0.0556113	-0.120515	-0.214929	0.0516862	0.507409	0.0649681	0.0102142	0.283085	0.788972	0.354566	0.0279925
ENSG00000064655	EYA2	protein_coding	720.994	-1.15432	1.42123	-0.617063	4.47391	-0.144858	0.251969	-0.0957334	0.885394	0.248369	0.155251	0.537193	7.68e-06	0.586588	0.548364	0.819813	0.000387334
ENSG00000064666	CNN2	protein_coding	429.036	0.324882	0.188602	0.682304	2.77558	0.0532317	0.0436654	0.127676	0.662474	0.745271	0.850405	0.495047	0.00551031	0.907572	0.94912	0.79682	0.0174877
ENSG00000064687	ABCA7	protein_coding	1384.49	2.60445	1.53121	2.58925	3.35548	0.238135	0.197952	0.255507	0.422705	0.00920214	0.125718	0.00961858	0.00079227	0.117507	0.518445	0.150813	0.00436134
ENSG00000064692	SNCAIP	protein_coding	410.25	0.00733052	3.57257	0.0872506	4.88226	0.000665806	0.457855	0.00807759	0.576097	0.994151	0.000353494	0.930472	1.05e-06	0.997374	0.154097	0.9811	0.000169008
ENSG00000064703	DDX20	protein_coding	623.74	1.80399	-0.404743	1.32113	-2.78412	0.0925755	-0.0295345	0.0810409	-0.219575	0.0712336	0.685666	0.186459	0.00536739	0.330303	0.88413	0.549334	0.0171503
ENSG00000064726	BTBD1	protein_coding	6822.61	-0.373992	-1.39637	-0.418966	-2.9486	-0.0224512	-0.118587	-0.026506	-0.238278	0.70841	0.162603	0.675241	0.00319218	0.892117	0.552592	0.881157	0.0116363
ENSG00000064763	FAR2	protein_coding	1643.72	0.156799	-1.7417	0.0319954	-4.28648	0.0137514	-0.216464	0.00394533	-0.675811	0.875403	0.0815616	0.974476	1.82e-05	0.959717	0.478977	0.992675	0.000538725
ENSG00000064787	BCAS1	protein_coding	17264.2	-1.16758	1.14417	-0.915833	2.73206	-0.145987	0.2023	-0.119958	0.456809	0.242977	0.252555	0.359755	0.00629403	0.581304	0.628658	0.70914	0.0193611
ENSG00000064886	CHI3L2	protein_coding	200.38	-1.23618	-3.09278	-1.50991	-2.43387	-0.556342	-1.97116	-0.692788	-1.42808	0.216392	0.00198291	0.131067	0.0149382	0.551828	0.255491	0.479314	0.0376049
ENSG00000064932	SBNO2	protein_coding	1797.42	-0.2094	-1.3604	0.0946813	1.84365	-0.0278915	-0.256267	0.015343	0.381369	0.834136	0.173704	0.924568	0.0652343	0.946576	0.563674	0.980356	0.119483
ENSG00000064933	PMS1	protein_coding	1355.18	2.69604	1.80084	2.52008	0.734465	0.137683	0.13017	0.132758	0.0495148	0.00701685	0.0717274	0.011733	0.462665	0.101839	0.465781	0.164598	0.567073
ENSG00000064961	HMG20B	protein_coding	1157.58	0.114209	0.575776	0.504382	3.84334	0.00821071	0.0584864	0.0494602	0.480803	0.909072	0.564766	0.613993	0.000121373	0.971955	0.821445	0.854338	0.00135862
ENSG00000064989	CALCRL	protein_coding	1249.24	0.886258	0.344775	0.95221	1.07038	0.0758505	0.0417367	0.0821935	0.118023	0.375478	0.730264	0.34099	0.28445	0.701434	0.902603	0.694669	0.387599
ENSG00000064995	TAF11	protein_coding	559.186	1.08048	-1.65977	1.02634	-2.59361	0.0499743	-0.109192	0.04794	-0.156196	0.279927	0.0969613	0.304733	0.00949736	0.619884	0.49224	0.666926	0.0264287
ENSG00000064999	ANKS1A	protein_coding	4360.54	-0.0438898	0.57158	0.301563	2.81183	-0.00320156	0.0589631	0.0249648	0.297173	0.964992	0.567607	0.762985	0.00492603	0.989075	0.823289	0.920696	0.0160503
ENSG00000065000	AP3D1	protein_coding	11133.4	-2.57539	-1.40005	-2.59948	-1.70803	-0.116684	-0.0897289	-0.117349	-0.0984753	0.0100127	0.161498	0.00933655	0.0876306	0.122425	0.55157	0.148651	0.150787
ENSG00000065029	ZNF76	protein_coding	1382.03	0.843855	1.87236	0.962379	3.23034	0.0527151	0.165367	0.0620987	0.266139	0.398751	0.0611568	0.335859	0.00123642	0.715038	0.458174	0.691169	0.00589925
ENSG00000065054	SLC9A3R2	protein_coding	3742.93	1.36865	1.25682	1.62141	3.19915	0.141628	0.183902	0.180736	0.455202	0.171109	0.208819	0.10493	0.00137832	0.498416	0.593922	0.436544	0.00636845
ENSG00000065057	NTHL1	protein_coding	555.77	0.599702	-1.01744	0.437558	-3.32819	0.0441745	-0.106367	0.0381655	-0.372258	0.548705	0.308944	0.661707	0.00087411	0.813427	0.666132	0.87547	0.00464864
ENSG00000065060	UHRF1BP1	protein_coding	2346.93	-0.684819	0.522421	-0.566906	1.89039	-0.0350354	0.0378101	-0.0301194	0.128316	0.493458	0.601377	0.570778	0.0587056	0.780379	0.841598	0.83529	0.109931
ENSG00000065135	GNAI3	protein_coding	2205.56	-0.246827	-0.483443	0.0108261	2.23456	-0.011734	-0.0325123	0.000635666	0.167586	0.805042	0.628781	0.991362	0.0254466	0.933506	0.856122	0.997301	0.0570062
ENSG00000065150	IPO5	protein_coding	10150.5	-1.30888	-1.57833	-1.12592	-3.97304	-0.072139	-0.123063	-0.075005	-0.338022	0.190576	0.114489	0.2602	7.1e-05	0.522567	0.509045	0.628689	0.00101534
ENSG00000065154	OAT	protein_coding	5966.77	0.185655	-0.781281	0.0460274	-3.77934	0.016885	-0.100529	0.00583145	-0.61149	0.852715	0.434637	0.963288	0.000157245	0.953177	0.746399	0.989482	0.0015826
ENSG00000065183	WDR3	protein_coding	1173.23	-1.76398	-2.73742	-1.60968	-4.79902	-0.0866359	-0.190894	-0.0909794	-0.347954	0.0777359	0.00619232	0.107468	1.59e-06	0.343817	0.324809	0.440726	0.000217012
ENSG00000065243	PKN2	protein_coding	3578.09	0.180667	1.69728	0.328329	3.40003	0.0110973	0.147404	0.0214104	0.283032	0.856629	0.089644	0.742663	0.000673775	0.95439	0.485027	0.910813	0.00392136
ENSG00000065268	WDR18	protein_coding	831.974	-0.276395	-1.00133	-0.361467	-2.17185	-0.0216616	-0.111147	-0.0289548	-0.222646	0.782245	0.316668	0.71775	0.0298672	0.923507	0.67095	0.899893	0.0645053
ENSG00000065308	TRAM2	protein_coding	707.131	0.883713	-0.0560408	1.00998	3.11779	0.0733004	-0.00657173	0.11074	0.436267	0.376851	0.955309	0.312503	0.00182211	0.70277	0.986821	0.672914	0.0077643
ENSG00000065320	NTN1	protein_coding	747.171	-2.00556	-0.553754	-1.70284	1.04452	-0.209485	-0.0818094	-0.190753	0.149376	0.0449037	0.579747	0.0885989	0.296245	0.265009	0.829938	0.403712	0.399957
ENSG00000065325	GLP2R	protein_coding	377.085	-2.90579	-2.65842	-2.81503	-3.97391	-0.5402	-0.700748	-0.542255	-0.980217	0.00366326	0.00785086	0.00487725	7.07e-05	0.0712786	0.338302	0.106673	0.00101524
ENSG00000065328	MCM10	protein_coding	9.14845	1.0311	0.96894	1.0365	1.1236	0.2916	0.386806	0.292701	0.408742	0.302493	0.332575	0.29997	0.261184	NA	0.682143	0.663211	0.362648
ENSG00000065357	DGKA	protein_coding	1075.66	2.4308	1.14852	2.4419	1.31614	0.17777	0.118874	0.17804	0.122719	0.0150656	0.250754	0.0146103	0.188127	0.152842	0.627593	0.180475	0.279235
ENSG00000065361	ERBB3	protein_coding	3762.53	-1.39463	-1.2348	-1.43707	-2.64546	-0.0838599	-0.104919	-0.0901911	-0.211856	0.163128	0.216906	0.150698	0.00815803	0.489114	0.600703	0.506396	0.0235189
ENSG00000065413	ANKRD44	protein_coding	1566.12	0.819216	1.8915	0.869251	2.46061	0.0551537	0.180023	0.0585116	0.21145	0.412663	0.0585576	0.38471	0.01387	0.725821	0.456362	0.727102	0.0354906
ENSG00000065427	KARS1	protein_coding	2592.89	-1.80011	-2.75513	-1.81936	-4.12346	-0.0934874	-0.202647	-0.0973842	-0.282379	0.0718427	0.00586691	0.0688561	3.73e-05	0.331707	0.324809	0.36297	0.000743591
ENSG00000065457	ADAT1	protein_coding	1172.2	0.133391	-0.298662	0.00132229	-1.67824	0.00632768	-0.0200803	6.56e-05	-0.106643	0.893884	0.765198	0.998945	0.0933009	0.965484	0.917744	0.999406	0.158695
ENSG00000065485	PDIA5	protein_coding	113.82	2.44478	0.740986	2.45044	1.70841	0.2614	0.112323	0.26612	0.238054	0.0144942	0.458702	0.0142681	0.0875607	0.149552	0.761856	0.178967	0.150734
ENSG00000065491	TBC1D22B	protein_coding	950.601	-0.985885	-0.998424	-1.01345	-3.00162	-0.0406491	-0.0584833	-0.0467599	-0.177871	0.32419	0.318074	0.310845	0.00268551	0.659768	0.671454	0.672369	0.0102357
ENSG00000065518	NDUFB4	protein_coding	2681.37	0.483344	-0.586662	0.333191	-2.67609	0.03447	-0.0592158	0.0265903	-0.272953	0.628852	0.557431	0.73899	0.0074487	0.853978	0.816952	0.909266	0.0219506
ENSG00000065526	SPEN	protein_coding	16132	-1.13785	-0.0184655	-0.485043	3.13387	-0.0704074	-0.00161582	-0.0394953	0.325762	0.255182	0.985267	0.627646	0.00172517	0.594074	0.996151	0.860297	0.00746113
ENSG00000065534	MYLK	protein_coding	5100.95	-4.03519	0.240619	-3.95497	0.957518	-0.294677	0.024848	-0.291196	0.0899983	5.46e-05	0.809851	7.65e-05	0.338306	0.00657067	0.934635	0.0113973	0.444163
ENSG00000065548	ZC3H15	protein_coding	2869.76	0.951466	-0.660018	0.643561	-3.14461	0.0581332	-0.0570917	0.0478495	-0.29886	0.341368	0.509242	0.51986	0.0016631	0.674901	0.789448	0.809671	0.00727852
ENSG00000065559	MAP2K4	protein_coding	8835.54	1.64551	-0.686767	1.19428	-3.20443	0.139845	-0.0825634	0.126305	-0.432775	0.0998638	0.49223	0.23237	0.00135331	0.389283	0.779985	0.600405	0.0062808
ENSG00000065600	PACC1	protein_coding	1007.82	0.0992704	-1.0285	0.0374388	-3.15312	0.00726703	-0.106486	0.00308452	-0.33195	0.920924	0.303713	0.970135	0.00161538	0.976097	0.662879	0.991466	0.00712238
ENSG00000065609	SNAP91	protein_coding	20086.6	0.312913	-1.72266	0.114515	-4.18224	0.0287778	-0.224083	0.0134388	-0.62666	0.754347	0.0849493	0.908829	2.89e-05	0.91053	0.481122	0.974895	0.000654975
ENSG00000065613	SLK	protein_coding	5684.56	-3.33258	-0.54908	-3.36822	-1.25706	-0.145664	-0.033953	-0.148082	-0.0706004	0.000860441	0.58295	0.000756539	0.208733	0.0331479	0.831824	0.04262	0.30362
ENSG00000065615	CYB5R4	protein_coding	1083.85	3.25162	1.2063	3.29479	1.75512	0.192918	0.101292	0.195559	0.133262	0.00114751	0.227703	0.000984954	0.0792387	0.0384156	0.607667	0.0479166	0.139167
ENSG00000065618	COL17A1	protein_coding	32.6717	-0.473661	-0.662991	-0.46342	-1.22023	-0.0672558	-0.134207	-0.0659301	-0.224495	0.635742	0.507336	0.643064	0.222378	0.857827	0.788937	0.867128	0.319381
ENSG00000065621	GSTO2	protein_coding	837.813	-2.028	-0.00826641	-2.02975	-1.50624	-0.180467	-0.00104098	-0.191203	-0.181374	0.0425598	0.993404	0.0423817	0.132006	0.258224	0.998277	0.295216	0.209547
ENSG00000065665	SEC61A2	protein_coding	2054.53	0.133673	-0.902434	-0.0915197	-4.0589	0.00937118	-0.089626	-0.0100121	-0.567509	0.893661	0.366827	0.92708	4.93e-05	0.965454	0.701231	0.980601	0.000854758
ENSG00000065675	PRKCQ	protein_coding	496.223	-2.24593	-1.78007	-1.96029	-4.16061	-0.210955	-0.23686	-0.224083	-0.608464	0.0247085	0.0750652	0.0499621	3.17e-05	0.195148	0.470471	0.31723	0.000690764
ENSG00000065717	TLE2	protein_coding	1559.52	2.27556	1.77693	2.33663	3.98601	0.188262	0.207862	0.215919	0.470207	0.0228721	0.0755793	0.0194586	6.72e-05	0.188341	0.470661	0.206143	0.000991961
ENSG00000065802	ASB1	protein_coding	4580.15	-2.60638	-1.46718	-2.34593	-0.200576	-0.142551	-0.113514	-0.13368	-0.0145958	0.00915048	0.142327	0.0189795	0.84103	0.117118	0.533308	0.203364	0.888589
ENSG00000065809	FAM107B	protein_coding	4745.53	0.652513	-0.23862	0.666487	-0.122061	0.0476873	-0.0246508	0.0486216	-0.0113638	0.51407	0.8114	0.5051	0.902851	0.793657	0.935525	0.802171	0.932776
ENSG00000065833	ME1	protein_coding	2298.53	-1.35017	-1.51325	-1.316	-3.31929	-0.0950101	-0.150733	-0.0998958	-0.322116	0.17696	0.130217	0.188175	0.000902479	0.506024	0.522777	0.551039	0.00475839
ENSG00000065882	TBC1D1	protein_coding	3451.92	0.977234	2.31062	1.06013	4.70966	0.0451119	0.150818	0.05924	0.336017	0.328453	0.020854	0.289084	2.48e-06	0.66371	0.399589	0.656834	0.000256276
ENSG00000065883	CDK13	protein_coding	6830.1	1.14704	1.69894	1.29577	3.8961	0.0562147	0.117742	0.0721255	0.276871	0.251364	0.0893303	0.195054	9.78e-05	0.589309	0.485008	0.558932	0.00119784
ENSG00000065911	MTHFD2	protein_coding	485.863	-0.397192	-1.919	-0.43322	0.357696	-0.0814746	-0.556909	-0.0989721	0.104349	0.691226	0.054984	0.664855	0.720571	0.883728	0.448189	0.87662	0.792491
ENSG00000065923	SLC9A7	protein_coding	6174.79	0.00276866	-1.81196	-0.174195	-4.20325	0.000171587	-0.15892	-0.0133564	-0.41173	0.997791	0.069992	0.861712	2.63e-05	0.999269	0.462963	0.959549	0.000629421
ENSG00000065970	FOXJ2	protein_coding	2477.62	-0.89314	-0.3553	-0.846398	0.268513	-0.0475494	-0.0267647	-0.045376	0.018394	0.371782	0.722365	0.397331	0.788305	0.699781	0.900215	0.735852	0.847608
ENSG00000065978	YBX1	protein_coding	3352.25	-0.116068	-0.0450105	0.268139	2.4786	-0.00813379	-0.00446066	0.0221052	0.260861	0.907599	0.964099	0.788592	0.01319	0.971329	0.990331	0.932073	0.0341521
ENSG00000065989	PDE4A	protein_coding	5747.44	-0.399826	-0.759156	-0.520014	-2.28802	-0.0271285	-0.072873	-0.0374581	-0.210521	0.689285	0.447759	0.603054	0.0221362	0.882922	0.755211	0.849004	0.0512853
ENSG00000066027	PPP2R5A	protein_coding	3165.96	-0.962117	-0.274606	-0.676987	1.94126	-0.0689627	-0.027834	-0.0540506	0.197853	0.335991	0.783619	0.498415	0.0522273	0.669912	0.925753	0.798602	0.100171
ENSG00000066032	CTNNA2	protein_coding	11871.7	0.297521	3.35932	0.196047	1.74209	0.0182965	0.292159	0.0129447	0.146868	0.766069	0.000781358	0.844574	0.0814921	0.916501	0.199376	0.953281	0.142358
ENSG00000066044	ELAVL1	protein_coding	4789.98	-1.13637	-2.37742	-1.17143	-3.25421	-0.0495334	-0.146683	-0.0513502	-0.182364	0.255801	0.0174342	0.241425	0.00113708	0.594763	0.384724	0.610419	0.00557494
ENSG00000066056	TIE1	protein_coding	1339.75	0.741168	1.84065	1.04547	4.28179	0.101221	0.355302	0.15785	0.824933	0.458592	0.065673	0.295806	1.85e-05	0.756641	0.461217	0.661703	0.000540942
ENSG00000066084	DIP2B	protein_coding	12923.9	-1.51211	-1.98162	-1.46542	-1.69863	-0.0775595	-0.143746	-0.0753495	-0.111512	0.130507	0.0475216	0.142808	0.0893898	0.444604	0.440785	0.495883	0.153224
ENSG00000066117	SMARCD1	protein_coding	2279.83	-2.79935	-2.09572	-2.78034	-2.01429	-0.117672	-0.124729	-0.116578	-0.108039	0.00512063	0.0361073	0.00543025	0.0439786	0.0857388	0.419358	0.112387	0.0874432
ENSG00000066135	KDM4A	protein_coding	2630.98	-3.23975	-2.46043	-3.2336	-2.4629	-0.104875	-0.112881	-0.104194	-0.101644	0.00119635	0.013877	0.00122239	0.0137817	0.0395327	0.376335	0.0535906	0.0353205
ENSG00000066136	NFYC	protein_coding	2331.91	0.610763	-0.375283	0.560302	-1.07267	0.0263345	-0.0229147	0.0242967	-0.0595353	0.541357	0.70745	0.575274	0.283421	0.809385	0.893485	0.836563	0.386614
ENSG00000066185	ZMYND12	protein_coding	129.474	-2.20039	0.0328709	-2.01136	-2.02059	-0.274553	0.00581842	-0.277073	-0.357324	0.0277792	0.973778	0.0442876	0.0433221	0.209215	0.993839	0.301116	0.0863952
ENSG00000066230	SLC9A3	protein_coding	313.131	-1.11143	-0.968852	-1.05912	-0.5092	-0.0791264	-0.0978254	-0.0754762	-0.0465139	0.266382	0.332619	0.289545	0.610612	0.605866	0.682143	0.657048	0.700816
ENSG00000066248	NGEF	protein_coding	11664.3	0.624251	-1.08514	0.443064	-3.44024	0.0486285	-0.11957	0.0417373	-0.413825	0.532463	0.277858	0.65772	0.000581197	0.804271	0.64662	0.87432	0.00354923
ENSG00000066279	ASPM	protein_coding	41.5976	-0.460207	-1.4726	-0.491736	-0.968116	-0.10066	-0.458393	-0.108416	-0.274101	0.645368	0.140859	0.622906	0.332986	0.86174	0.531094	0.857884	0.438617
ENSG00000066294	CD84	protein_coding	479.857	0.0490529	0.648753	0.0413948	0.602411	0.0101316	0.189519	0.0083142	0.154545	0.960877	0.516498	0.966981	0.546901	0.987495	0.793583	0.990656	0.645119
ENSG00000066322	ELOVL1	protein_coding	2327.28	-1.08935	-0.918672	-1.13345	-2.84759	-0.0708493	-0.0844592	-0.0808884	-0.259442	0.275999	0.358267	0.257026	0.00440521	0.615513	0.694661	0.62426	0.0147485
ENSG00000066336	SPI1	protein_coding	560.309	-1.46857	-1.63185	-1.24616	-0.148958	-0.264379	-0.41566	-0.236866	-0.0361632	0.14195	0.102711	0.212705	0.881587	0.461311	0.500105	0.577999	0.917876
ENSG00000066379	ZNRD1	protein_coding	181.265	1.49591	-1.05553	1.48514	-1.395	0.125178	-0.125647	0.123734	-0.149837	0.134677	0.291184	0.137507	0.163015	0.45166	0.655687	0.489522	0.248655
ENSG00000066382	MPPED2	protein_coding	1214.06	0.526068	1.88846	0.298437	-0.519253	0.0239283	0.121743	0.0158544	-0.0353351	0.598841	0.0589648	0.76537	0.603585	0.838523	0.457157	0.92178	0.695326
ENSG00000066422	ZBTB11	protein_coding	3712.85	2.23095	-0.777363	2.06549	-2.20056	0.146788	-0.0723766	0.142371	-0.193834	0.0256844	0.436944	0.0388768	0.0277669	0.199733	0.748226	0.282674	0.0610327
ENSG00000066427	ATXN3	protein_coding	2801.8	1.29564	-0.527315	1.02872	-2.58338	0.0627863	-0.0361839	0.0560691	-0.180079	0.195101	0.597975	0.30361	0.0097837	0.527648	0.839409	0.666558	0.027029
ENSG00000066455	GOLGA5	protein_coding	1702.67	-1.78955	-1.40978	-1.81898	-2.54873	-0.0870144	-0.0970701	-0.0904763	-0.162225	0.073526	0.158605	0.0689151	0.0108115	0.334923	0.549751	0.36297	0.0292142
ENSG00000066468	FGFR2	protein_coding	8558.65	-2.1245	-0.737919	-1.96446	0.638986	-0.113698	-0.0558398	-0.110315	0.0458033	0.0336284	0.460563	0.0494766	0.522832	0.229297	0.762472	0.315929	0.623465
ENSG00000066557	LRRC40	protein_coding	1314.9	-0.628609	-0.733645	-0.523436	-3.68279	-0.0528316	-0.0873514	-0.0630663	-0.567261	0.529605	0.463165	0.600671	0.000230697	0.802425	0.76413	0.847972	0.00199878
ENSG00000066583	ISOC1	protein_coding	689.007	-0.359637	-0.806475	-0.460773	-2.60742	-0.028501	-0.0905397	-0.03938	-0.285299	0.719119	0.419969	0.644962	0.00912285	0.896861	0.737205	0.867626	0.0255709
ENSG00000066629	EML1	protein_coding	1579.26	-1.86163	-1.03237	-1.89898	-2.68585	-0.121483	-0.0953404	-0.131417	-0.237597	0.0626549	0.301901	0.0575671	0.00723464	0.311164	0.662648	0.335828	0.0214754
ENSG00000066651	TRMT11	protein_coding	1264.35	2.39809	1.77703	2.34767	1.55205	0.128413	0.134657	0.125691	0.106297	0.0164806	0.0755635	0.0188912	0.120649	0.1597	0.470661	0.20309	0.194822
ENSG00000066654	THUMPD1	protein_coding	2681.95	0.232249	-1.32406	0.0546309	-3.48001	0.0102527	-0.0827971	0.00278078	-0.226642	0.816345	0.185484	0.956432	0.000501389	0.939225	0.572462	0.987778	0.00321975
ENSG00000066697	MSANTD3	protein_coding	869.224	-0.788684	0.331551	-0.898204	-1.39931	-0.0443468	0.0264164	-0.0547242	-0.109175	0.430297	0.740229	0.369077	0.161719	0.737511	0.906429	0.715829	0.247141
ENSG00000066735	KIF26A	protein_coding	595.156	1.04322	1.2007	1.28073	3.39745	0.13788	0.224301	0.185662	0.628369	0.296847	0.229869	0.200289	0.000680165	0.636717	0.609589	0.564354	0.0039462
ENSG00000066739	ATG2B	protein_coding	7580.12	-0.278773	-0.824947	-0.376602	-3.0759	-0.0147859	-0.061901	-0.023225	-0.242288	0.780419	0.409401	0.706469	0.00209868	0.922809	0.730599	0.894323	0.00858843
ENSG00000066777	ARFGEF1	protein_coding	5627.58	-0.000388268	0.269175	-0.0518705	-0.46425	-1.17e-05	0.0114888	-0.0015771	-0.0180497	0.99969	0.787795	0.958632	0.642468	0.999853	0.926872	0.988311	0.727163
ENSG00000066827	ZFAT	protein_coding	1174.39	3.44289	2.21881	3.28247	4.46468	0.161118	0.146873	0.177007	0.307679	0.000575526	0.0264994	0.00102903	8.02e-06	0.0265793	0.407624	0.0490524	0.000395273
ENSG00000066855	MTFR1	protein_coding	488.509	1.15395	0.270517	1.20997	0.953349	0.0782242	0.0259112	0.0824246	0.0829406	0.248521	0.786762	0.22629	0.340413	0.58671	0.926638	0.594072	0.446344
ENSG00000066923	STAG3	protein_coding	64.8122	-0.673192	1.10427	-0.609738	2.26972	-0.0816817	0.187737	-0.0756548	0.356392	0.500825	0.269477	0.542035	0.0232249	0.784584	0.640167	0.822568	0.0531172
ENSG00000066926	FECH	protein_coding	1858.68	-0.772288	-1.71299	-0.80948	-3.83382	-0.0492285	-0.15461	-0.0593709	-0.359558	0.439944	0.0867152	0.418239	0.00012617	0.744319	0.482073	0.748932	0.00138793
ENSG00000066933	MYO9A	protein_coding	12303.6	-0.757736	-1.25202	-0.799241	-2.22603	-0.0306774	-0.0717078	-0.0328307	-0.116802	0.448609	0.210564	0.42415	0.0260124	0.75015	0.595084	0.752895	0.0580142
ENSG00000067048	DDX3Y	protein_coding	2226.56	3.02939	1.04918	2.62192	3.3692	0.209922	0.111539	0.225764	0.393078	0.00245046	0.294096	0.00874361	0.000753864	0.0567034	0.658006	0.144863	0.004222
ENSG00000067057	PFKP	protein_coding	12987.5	1.44084	0.192942	1.24175	-1.50935	0.142411	0.0269711	0.13304	-0.206473	0.149629	0.847004	0.214329	0.13121	0.472578	0.947832	0.579569	0.20857
ENSG00000067064	IDI1	protein_coding	3902.48	1.40648	-0.214182	1.17686	-2.4	0.137379	-0.0295939	0.132171	-0.344249	0.159583	0.830405	0.239253	0.0163953	0.48484	0.941823	0.60799	0.0405114
ENSG00000067066	SP100	protein_coding	704.328	0.217873	0.26099	0.525284	2.38427	0.0264811	0.0448533	0.0699008	0.405016	0.827528	0.794101	0.599386	0.0171131	0.944078	0.928957	0.847515	0.0419399
ENSG00000067082	KLF6	protein_coding	3236.89	-0.234732	0.584787	-0.0250128	3.03866	-0.016281	0.057354	-0.00202094	0.31342	0.814417	0.558691	0.980045	0.00237631	0.938222	0.817418	0.994515	0.00940659
ENSG00000067113	PLPP1	protein_coding	2329	0.986134	0.126746	1.08111	1.39837	0.0573981	0.0104341	0.0649614	0.107326	0.324067	0.899141	0.279649	0.162001	0.659738	0.966603	0.64804	0.247441
ENSG00000067141	NEO1	protein_coding	10802	-4.38389	-2.52437	-3.09082	1.00711	-0.199426	-0.162395	-0.187317	0.0779169	1.17e-05	0.0115906	0.00199605	0.313881	0.00315437	0.36079	0.0701095	0.41875
ENSG00000067167	TRAM1	protein_coding	3279.95	0.505944	-0.76307	0.570524	-0.0958997	0.0299996	-0.0640035	0.0341636	-0.00733551	0.612896	0.445422	0.568322	0.9236	0.845767	0.753884	0.834102	0.947743
ENSG00000067177	PHKA1	protein_coding	894.113	-1.96026	0.91179	-1.56092	3.01446	-0.17976	0.11819	-0.157877	0.38906	0.0499654	0.361879	0.118543	0.00257439	0.278706	0.697418	0.460427	0.00995595
ENSG00000067182	TNFRSF1A	protein_coding	2197.36	-1.68241	-2.50126	-1.07298	1.03057	-0.21483	-0.45174	-0.188558	0.231201	0.0924898	0.0123752	0.283279	0.302742	0.376357	0.364249	0.65124	0.407229
ENSG00000067191	CACNB1	protein_coding	7184.51	-0.0421389	-0.525985	-0.175003	-2.95636	-0.00322819	-0.0570029	-0.0162707	-0.351021	0.966388	0.598899	0.861077	0.0031129	0.989271	0.840109	0.959304	0.011406
ENSG00000067208	EVI5	protein_coding	3755.03	-0.615127	0.0300937	-0.612695	0.0961779	-0.0276097	0.00191084	-0.0273805	0.0054915	0.538471	0.975992	0.540078	0.923379	0.806952	0.994423	0.821063	0.947554
ENSG00000067221	STOML1	protein_coding	2373.33	-0.303853	-1.99937	-0.341761	-4.08487	-0.0204202	-0.190249	-0.0260607	-0.398267	0.76124	0.0455685	0.732531	4.41e-05	0.914052	0.435348	0.906396	0.000811973
ENSG00000067225	PKM	protein_coding	50081.7	-1.04254	-1.41125	-0.844263	-4.05207	-0.0773505	-0.148083	-0.0811342	-0.497153	0.297162	0.158172	0.398522	5.08e-05	0.63684	0.549117	0.736591	0.000863438
ENSG00000067248	DHX29	protein_coding	1820.93	-1.4704	-1.28154	-1.49368	-3.06196	-0.054429	-0.0672359	-0.0596671	-0.156688	0.141455	0.200004	0.135258	0.00219891	0.460288	0.586676	0.486326	0.00889094
ENSG00000067334	DNTTIP2	protein_coding	1957	1.03748	-0.0141248	0.973739	-0.67783	0.0586449	-0.00113011	0.0554338	-0.0493444	0.299512	0.98873	0.330186	0.497879	0.638353	0.997215	0.687086	0.600645
ENSG00000067365	METTL22	protein_coding	878.136	1.69951	2.09478	1.77982	4.26042	0.103689	0.180586	0.122243	0.373476	0.0892236	0.0361902	0.0751058	2.04e-05	0.369641	0.419358	0.376477	0.000563766
ENSG00000067369	TP53BP1	protein_coding	10433.5	-2.98285	-1.11878	-2.37476	-3.96739	-0.114688	-0.0608672	-0.12411	-0.264839	0.00285582	0.263233	0.0175604	7.27e-05	0.0623159	0.63578	0.196876	0.00102728
ENSG00000067445	TRO	protein_coding	2795.14	-0.555224	-1.44895	-0.646689	-3.28512	-0.0336278	-0.124234	-0.0430333	-0.279461	0.578741	0.147351	0.517833	0.00101939	0.828076	0.538427	0.808788	0.0051769
ENSG00000067533	RRP15	protein_coding	1258.4	-0.390642	-1.67312	-0.484885	-3.27075	-0.0232008	-0.140816	-0.030523	-0.263676	0.696062	0.0943033	0.627758	0.00107263	0.886312	0.48904	0.860297	0.00535328
ENSG00000067560	RHOA	protein_coding	12110.4	-1.89841	-1.04414	-1.92244	-1.51845	-0.101414	-0.07889	-0.102669	-0.10355	0.0576422	0.29642	0.0545505	0.128901	0.297913	0.658731	0.329704	0.205596
ENSG00000067596	DHX8	protein_coding	2467.09	-2.20288	-1.1133	-2.23867	-1.70706	-0.0682484	-0.048878	-0.0692893	-0.0676973	0.0276029	0.265579	0.0251771	0.0878113	0.208281	0.637425	0.232987	0.151035
ENSG00000067601	PMS2P4	transcribed_unprocessed_pseudogene	213.927	-0.369918	2.07167	-0.580242	0.0322773	-0.0240329	0.190832	-0.0418694	0.00299183	0.711443	0.0382967	0.561752	0.974251	0.893445	0.420243	0.831677	0.982214
ENSG00000067606	PRKCZ	protein_coding	7175.82	0.428269	-1.49126	0.313766	-3.22497	0.0270416	-0.133216	0.0214205	-0.281226	0.668455	0.135892	0.753698	0.00125987	0.873222	0.527575	0.915897	0.00596804
ENSG00000067646	ZFY	protein_coding	791.27	1.94068	0.740715	1.94146	0.677844	0.163836	0.0963458	0.163115	0.077621	0.0522973	0.458866	0.0522028	0.497871	0.284288	0.761957	0.323188	0.600645
ENSG00000067704	IARS2	protein_coding	3163.27	-0.610091	-0.937172	-0.630364	-2.9916	-0.0333203	-0.0724447	-0.038528	-0.233708	0.541802	0.34867	0.528456	0.0027752	0.809635	0.689955	0.814135	0.0104925
ENSG00000067715	SYT1	protein_coding	68082	-0.23075	-1.73048	-0.195612	-4.16437	-0.0269132	-0.285437	-0.0316646	-0.860606	0.817509	0.0835451	0.844914	3.12e-05	0.939845	0.481122	0.953477	0.000683415
ENSG00000067798	NAV3	protein_coding	7690.22	-3.56852	0.170236	-3.48587	-1.4945	-0.200165	0.0135068	-0.210272	-0.115126	0.000358998	0.864824	0.000490548	0.135045	0.0205575	0.954652	0.034045	0.213459
ENSG00000067829	IDH3G	protein_coding	2479.95	-0.150174	-0.709403	-0.283834	-3.26398	-0.0129842	-0.0868095	-0.0298717	-0.438934	0.880627	0.478074	0.776538	0.00109858	0.961908	0.771842	0.926368	0.0054413
ENSG00000067836	ROGDI	protein_coding	4477	-0.199639	-0.79958	-0.282991	-1.78577	-0.0117914	-0.0668079	-0.0170085	-0.137092	0.841763	0.423954	0.777183	0.0741373	0.94883	0.739016	0.926588	0.13206
ENSG00000067840	PDZD4	protein_coding	23250.9	1.68473	0.201464	1.72413	0.589158	0.0881585	0.0149101	0.0901762	0.0393452	0.0920402	0.840335	0.0846851	0.555755	0.375436	0.945178	0.395638	0.652795
ENSG00000067842	ATP2B3	protein_coding	7727.36	1.24685	-0.893709	0.895991	-3.1846	0.104734	-0.1062	0.0889478	-0.403752	0.212453	0.371478	0.370257	0.00144952	0.547598	0.70516	0.716536	0.00660683
ENSG00000067900	ROCK1	protein_coding	4054.32	0.0326526	1.41996	0.502986	4.40091	0.00241577	0.148531	0.048804	0.545039	0.973952	0.155618	0.614974	1.08e-05	0.991234	0.548585	0.854835	0.000426388
ENSG00000067955	CBFB	protein_coding	1697.89	-1.77318	-1.8397	-1.14653	1.0989	-0.131097	-0.192343	-0.102568	0.125486	0.0761992	0.065813	0.251576	0.271813	0.340491	0.461237	0.619891	0.374014
ENSG00000067992	PDK3	protein_coding	11574.5	-0.573796	-2.06913	-0.544214	-4.1244	-0.0499736	-0.254906	-0.0548104	-0.530438	0.566106	0.0385339	0.586294	3.72e-05	0.82201	0.421042	0.841503	0.000743591
ENSG00000068001	HYAL2	protein_coding	1369.2	0.385574	0.00907318	0.799813	2.25564	0.0541281	0.00180103	0.12388	0.445964	0.699813	0.992761	0.423819	0.0240934	0.887771	0.99824	0.752849	0.0545951
ENSG00000068024	HDAC4	protein_coding	9149.44	1.80179	0.285632	1.78444	3.27254	0.139793	0.0313391	0.175931	0.411892	0.071579	0.77516	0.0743522	0.00106587	0.331288	0.922121	0.37421	0.00533002
ENSG00000068028	RASSF1	protein_coding	571.949	1.59366	0.115401	1.57876	2.82747	0.0938362	0.00960844	0.112886	0.258192	0.111013	0.908127	0.114391	0.00469178	0.409793	0.970392	0.45354	0.015475
ENSG00000068078	FGFR3	protein_coding	12433.1	-1.42056	2.2247	-1.42476	2.40884	-0.19866	0.439957	-0.199394	0.430357	0.155445	0.0261016	0.154226	0.0160034	0.480456	0.406664	0.51064	0.0397443
ENSG00000068079	IFI35	protein_coding	293.129	-1.79567	-0.590848	-1.74341	-0.0274596	-0.244662	-0.113868	-0.239059	-0.00480907	0.0725473	0.554622	0.0812615	0.978093	0.33329	0.815361	0.388642	0.984638
ENSG00000068097	HEATR6	protein_coding	1463.52	-2.9543	-1.46709	-2.43869	0.87904	-0.0935034	-0.0657196	-0.0892193	0.041127	0.00313384	0.142351	0.0147407	0.379379	0.0654634	0.533308	0.180884	0.48531
ENSG00000068120	COASY	protein_coding	2436.35	0.5636	-2.07851	0.606302	-0.135077	0.0283901	-0.148195	0.0336124	-0.00957114	0.573026	0.0376624	0.544314	0.892551	0.82574	0.419358	0.823963	0.925699
ENSG00000068137	PLEKHH3	protein_coding	806.129	1.76306	1.10199	1.81304	3.63819	0.152675	0.134885	0.183604	0.470129	0.0778906	0.270465	0.0698256	0.000274566	0.344239	0.640881	0.365034	0.00221492
ENSG00000068305	MEF2A	protein_coding	9664.01	1.69866	-0.220147	1.3922	-2.34152	0.0895304	-0.016415	0.084035	-0.180526	0.0893842	0.825757	0.163862	0.0192053	0.370005	0.940667	0.520259	0.045908
ENSG00000068308	OTUD5	protein_coding	4808.06	-2.38921	-2.70417	-2.37301	-4.21201	-0.120311	-0.192731	-0.124579	-0.282617	0.0168848	0.00684742	0.017644	2.53e-05	0.161666	0.326532	0.196876	0.00061913
ENSG00000068323	TFE3	protein_coding	5231.14	-2.76089	-2.30702	-1.94912	0.997294	-0.13354	-0.157859	-0.122551	0.080066	0.00576446	0.0210536	0.0512816	0.318622	0.0916219	0.400008	0.320843	0.423598
ENSG00000068354	TBC1D25	protein_coding	1740.76	-0.336743	-1.23799	-0.420589	-2.66849	-0.0165581	-0.0862439	-0.0216528	-0.175874	0.736311	0.215721	0.674055	0.00761939	0.904133	0.599628	0.880493	0.0223096
ENSG00000068366	ACSL4	protein_coding	5070.43	-0.382596	-1.9616	-0.399742	-4.52843	-0.0324963	-0.235766	-0.0444905	-0.643786	0.702019	0.0498085	0.689347	5.94e-06	0.888624	0.442893	0.887345	0.000351593
ENSG00000068383	INPP5A	protein_coding	3110.97	-0.0219174	-1.16948	0.0178254	-0.802701	-0.00104591	-0.078999	0.00085191	-0.0490481	0.982514	0.242211	0.985778	0.422148	0.993876	0.620255	0.995281	0.527801
ENSG00000068394	GPKOW	protein_coding	1196.14	-2.52682	-1.56177	-2.53064	-2.90838	-0.151866	-0.132954	-0.157266	-0.231296	0.0115101	0.118341	0.0113856	0.00363302	0.132096	0.51164	0.162803	0.0127195
ENSG00000068400	GRIPAP1	protein_coding	4322.93	-0.627363	0.547518	-0.712773	-0.22674	-0.0347471	0.0429	-0.039997	-0.0162529	0.530421	0.584023	0.475986	0.820626	0.803052	0.832714	0.785823	0.87277
ENSG00000068438	FTSJ1	protein_coding	930.88	0.885445	-0.636906	0.66542	-2.37913	0.0461743	-0.0471025	0.0374146	-0.171557	0.375917	0.524186	0.505782	0.0173533	0.701648	0.798256	0.802335	0.042389
ENSG00000068489	PRR11	protein_coding	261.124	-3.0718	-0.45225	-3.08757	-1.24853	-0.277624	-0.0578796	-0.281384	-0.145725	0.00212774	0.651089	0.00201801	0.211837	0.0531996	0.866798	0.0704902	0.307243
ENSG00000068615	REEP1	protein_coding	4762.84	1.29893	-1.31335	0.823281	-4.06859	0.109358	-0.156503	0.1044	-0.65903	0.193967	0.189066	0.410348	4.73e-05	0.526198	0.576483	0.744297	0.000836874
ENSG00000068650	ATP11A	protein_coding	6762.24	-1.65698	-2.25308	-0.724758	2.13249	-0.0850212	-0.163478	-0.0587767	0.220759	0.0975229	0.024254	0.4686	0.0329667	0.385851	0.40605	0.781561	0.0696731
ENSG00000068654	POLR1A	protein_coding	4597.21	-2.95269	-3.21142	-2.89045	-2.99021	-0.146426	-0.225387	-0.143814	-0.190123	0.0031502	0.00132081	0.00384696	0.00278782	0.0655322	0.22422	0.0943907	0.0105325
ENSG00000068697	LAPTM4A	protein_coding	3408.81	-0.0786509	-0.263274	-0.100154	-0.54676	-0.00586291	-0.0277613	-0.00745956	-0.052018	0.93731	0.79234	0.920222	0.584544	0.980675	0.928311	0.979033	0.67886
ENSG00000068724	TTC7A	protein_coding	1483.2	-1.40517	-0.19265	-0.649859	2.96699	-0.105048	-0.0203593	-0.0624574	0.363876	0.15997	0.847233	0.515783	0.00300732	0.485311	0.947832	0.807282	0.0111576
ENSG00000068745	IP6K2	protein_coding	2222.55	2.03009	-0.0351599	1.93513	-0.797007	0.116473	-0.00285458	0.112217	-0.0590878	0.0423475	0.971952	0.0529744	0.425447	0.257725	0.992887	0.325391	0.530906
ENSG00000068781	STON1-GTF2A1L	protein_coding	69.2715	1.24893	1.88058	1.27509	2.25304	0.426419	0.90663	0.422941	0.953372	0.21169	0.0600289	0.202276	0.0242564	0.547226	0.458174	0.56635	0.0548784
ENSG00000068784	SRBD1	protein_coding	560.384	-1.32819	1.04582	-1.42562	-0.737085	-0.0976958	0.108877	-0.113352	-0.0749626	0.184116	0.295642	0.153979	0.461071	0.514519	0.658355	0.510443	0.56574
ENSG00000068796	KIF2A	protein_coding	10952.9	-0.939657	-0.321504	-1.01107	-1.6918	-0.0444831	-0.0215267	-0.0499673	-0.10677	0.347393	0.747828	0.311983	0.0906837	0.678571	0.909478	0.672686	0.155033
ENSG00000068831	RASGRP2	protein_coding	1268.28	3.6679	2.18556	3.7236	3.27405	0.266225	0.224377	0.274348	0.308211	0.000244555	0.0288482	0.000196404	0.00106016	0.0161624	0.410986	0.0197367	0.00531342
ENSG00000068878	PSME4	protein_coding	3485.59	-0.918536	-0.110851	-0.87851	0.332577	-0.0450796	-0.00769479	-0.0431563	0.020865	0.358338	0.911735	0.379667	0.739453	0.68776	0.971632	0.72366	0.807966
ENSG00000068885	IFT80	protein_coding	2659.06	-0.359383	-0.00668949	-0.428874	-2.32625	-0.0232053	-0.000611113	-0.0322535	-0.223505	0.719309	0.994663	0.668015	0.0200052	0.897049	0.998427	0.878233	0.0474032
ENSG00000068903	SIRT2	protein_coding	8626.33	-0.42834	-2.08932	-0.236031	-0.167383	-0.0154174	-0.106346	-0.00934586	-0.0084618	0.668403	0.0366791	0.813409	0.867069	0.873222	0.419358	0.941503	0.907553
ENSG00000068912	ERLEC1	protein_coding	3683.17	-0.752945	-1.69129	-0.588305	-4.34982	-0.0768149	-0.244155	-0.0784676	-0.741074	0.451483	0.0907819	0.556328	1.36e-05	0.752399	0.486314	0.829421	0.000465994
ENSG00000068971	PPP2R5B	protein_coding	5281.88	-0.491179	-1.62963	-0.588276	-3.61315	-0.0281517	-0.132161	-0.0376844	-0.295699	0.6233	0.103181	0.556347	0.000302505	0.850973	0.500105	0.829421	0.00234953
ENSG00000068976	PYGM	protein_coding	1791.22	2.48865	3.90497	2.52548	4.9349	0.320324	0.710514	0.32789	0.81775	0.012823	9.42e-05	0.0115542	8.02e-07	0.140159	0.0940053	0.16388	0.000159172
ENSG00000069018	TRPC7	protein_coding	6.33804	-3.46718	-2.11189	-3.54382	-2.79629	-0.823777	-0.749874	-0.844802	-0.906369	0.000525956	0.0346957	0.000394374	0.00516936	NA	0.418014	0.030368	0.0166798
ENSG00000069020	MAST4	protein_coding	9167.39	-0.180179	0.785083	-0.0308603	2.28491	-0.0102258	0.0630165	-0.00183564	0.173537	0.857012	0.432405	0.975381	0.0223178	0.954426	0.744473	0.992837	0.0515821
ENSG00000069122	ADGRF5	protein_coding	3073.14	-0.161964	1.80632	0.0121187	3.28457	-0.0141575	0.223263	0.00109757	0.379754	0.871334	0.0708682	0.990331	0.00102136	0.958465	0.464484	0.996919	0.00518456
ENSG00000069188	SDK2	protein_coding	2268.07	-1.85897	-0.323278	-1.85373	-0.315339	-0.186697	-0.045922	-0.185981	-0.0403978	0.063032	0.746484	0.0637774	0.752505	0.311691	0.909035	0.351458	0.818435
ENSG00000069248	NUP133	protein_coding	3355.33	-1.40815	0.00640578	-1.294	-2.53643	-0.0582421	0.000374987	-0.064896	-0.162591	0.159086	0.994889	0.195664	0.0111988	0.483908	0.998433	0.559215	0.0299806
ENSG00000069275	NUCKS1	protein_coding	27013.4	-3.41966	-1.70593	-3.17866	-3.73926	-0.21419	-0.151116	-0.222728	-0.334519	0.000626995	0.0880213	0.00147957	0.000184565	0.027784	0.482786	0.0595994	0.00174489
ENSG00000069329	VPS35	protein_coding	8884.08	-0.220612	-1.44179	-0.139803	-4.06504	-0.0185058	-0.171087	-0.0150655	-0.559407	0.825394	0.149363	0.888816	4.8e-05	0.943696	0.540227	0.968601	0.000842509
ENSG00000069345	DNAJA2	protein_coding	4637.43	0.996261	-0.469658	0.664314	-3.31616	0.0725153	-0.0483749	0.0639749	-0.407943	0.319124	0.638599	0.506489	0.000912626	0.654964	0.860917	0.802923	0.00479179
ENSG00000069399	BCL3	protein_coding	445.014	-0.133257	-1.35173	0.00429722	1.30428	-0.0238161	-0.341783	0.000870651	0.33739	0.89399	0.176461	0.996571	0.19214	0.965484	0.565725	0.998921	0.284073
ENSG00000069424	KCNAB2	protein_coding	30623.7	1.20068	-1.34829	0.954529	-3.12969	0.0736338	-0.116947	0.0634913	-0.2658	0.229876	0.177564	0.339816	0.00174989	0.567681	0.566315	0.693673	0.00753657
ENSG00000069431	ABCC9	protein_coding	3028.93	-1.94377	-0.377434	-1.81953	0.817637	-0.21163	-0.0581159	-0.204566	0.117359	0.0519232	0.705851	0.06883	0.413565	0.28325	0.892772	0.36297	0.519742
ENSG00000069482	GAL	protein_coding	39.8334	0.463403	-0.577026	0.469586	-0.608961	0.0867494	-0.154063	0.0876063	-0.14695	0.643076	0.563922	0.638651	0.54255	0.8607	0.821102	0.865287	0.641512
ENSG00000069493	CLEC2D	protein_coding	167.534	0.200898	2.10841	0.494057	3.8176	0.0248473	0.367658	0.0640326	0.630338	0.840778	0.0349956	0.621266	0.000134758	0.948453	0.418733	0.857687	0.00143921
ENSG00000069509	FUNDC1	protein_coding	730.977	0.264438	0.222837	0.189319	-2.31522	0.0240601	0.0287317	0.0206248	-0.322827	0.791443	0.823663	0.849843	0.0206008	0.926902	0.939972	0.955198	0.0485405
ENSG00000069535	MAOB	protein_coding	6021.31	-4.4843	-3.37551	-4.47213	-4.12042	-0.517702	-0.551202	-0.518091	-0.609549	7.32e-06	0.000736782	7.74e-06	3.78e-05	0.0023356	0.196662	0.00373269	0.000749653
ENSG00000069667	RORA	protein_coding	7067.75	2.36684	2.1513	2.37392	4.19281	0.134564	0.172963	0.148006	0.333759	0.0179408	0.0314524	0.0176005	2.76e-05	0.166561	0.410986	0.196876	0.000644351
ENSG00000069696	DRD4	protein_coding	120.573	-3.33917	0.0373138	-3.39043	-0.794983	-0.578722	0.00914517	-0.596979	-0.178745	0.000840293	0.970235	0.000697825	0.426623	0.0329744	0.992401	0.0407226	0.532139
ENSG00000069702	TGFBR3	protein_coding	2332.95	-1.05959	-0.317604	-0.850365	2.24004	-0.108843	-0.0461318	-0.101645	0.341798	0.289332	0.750785	0.395122	0.0250883	0.629161	0.910964	0.734259	0.0563415
ENSG00000069849	ATP1B3	protein_coding	2547.58	2.88744	0.485633	2.78508	-0.158731	0.232175	0.0552475	0.226003	-0.0164582	0.00388395	0.627227	0.00535153	0.873881	0.0736414	0.855589	0.111657	0.911902
ENSG00000069869	NEDD4	protein_coding	1419.34	0.599351	1.86435	0.962419	4.15808	0.0701197	0.308332	0.127076	0.700664	0.548939	0.0622727	0.335839	3.21e-05	0.813575	0.458174	0.691169	0.00069377
ENSG00000069943	PIGB	protein_coding	220.227	-0.888404	-0.454151	-0.898354	-2.83404	-0.0514	-0.0375504	-0.0631755	-0.25798	0.374324	0.64972	0.368997	0.00459632	0.701278	0.866438	0.715775	0.0152381
ENSG00000069956	MAPK6	protein_coding	4399.57	0.553227	-1.70996	0.367555	-4.06354	0.0428128	-0.187261	0.0350379	-0.494857	0.580108	0.0872725	0.713205	4.83e-05	0.828978	0.482567	0.897611	0.000844839
ENSG00000069966	GNB5	protein_coding	7058.08	1.08087	-1.57055	0.774419	-3.83057	0.0638918	-0.131374	0.0546854	-0.345566	0.279757	0.116287	0.438683	0.000127845	0.619799	0.510133	0.762086	0.00139573
ENSG00000069974	RAB27A	protein_coding	334.577	0.365372	-0.233	0.525185	1.89133	0.0371459	-0.0335081	0.0594713	0.273526	0.714833	0.815762	0.599454	0.0585799	0.894767	0.937406	0.847535	0.109727
ENSG00000069998	HDHD5	protein_coding	873.639	1.08135	-0.553523	1.14919	0.784745	0.0448815	-0.0325641	0.0496877	0.0434827	0.279541	0.579906	0.250477	0.432603	0.619799	0.829981	0.61901	0.537927
ENSG00000070010	UFD1	protein_coding	1378.23	1.93919	1.36211	1.97335	3.72914	0.0912662	0.0906016	0.108987	0.262971	0.0524778	0.173165	0.0484561	0.000192137	0.284588	0.563674	0.31388	0.00178982
ENSG00000070018	LRP6	protein_coding	4953.02	-1.82442	0.861587	-1.54925	2.52603	-0.0842813	0.0562805	-0.0762405	0.158692	0.0680893	0.388915	0.121321	0.0115359	0.323856	0.718058	0.464492	0.0306969
ENSG00000070019	GUCY2C	protein_coding	7.97764	0.670959	-0.644878	0.53205	-1.54139	0.168618	-0.236477	0.135108	-0.526801	0.502247	0.519007	0.594692	0.123221	NA	0.795301	0.845887	0.198115
ENSG00000070047	PHRF1	protein_coding	4034.63	-0.0919266	0.116974	0.166015	2.08598	-0.00514821	0.00926531	0.0102052	0.163723	0.926756	0.906881	0.868145	0.0369804	0.978066	0.970071	0.961408	0.0763214
ENSG00000070061	ELP1	protein_coding	4794.34	0.913989	0.710753	0.949453	1.31224	0.0689215	0.0757995	0.0719035	0.126893	0.360723	0.477238	0.34239	0.189438	0.689803	0.771303	0.695714	0.280827
ENSG00000070081	NUCB2	protein_coding	1519.52	0.0443186	1.5917	0.00534821	1.33135	0.00169963	0.0864395	0.000204727	0.0652704	0.96465	0.111453	0.995733	0.183075	0.988884	0.506686	0.998654	0.273341
ENSG00000070087	PFN2	protein_coding	19995	-0.147243	-1.54604	-0.0827006	-4.21636	-0.0142742	-0.211984	-0.0107669	-0.700866	0.88294	0.122096	0.93409	2.48e-05	0.962244	0.51462	0.981934	0.00061556
ENSG00000070159	PTPN3	protein_coding	1328.66	0.573004	-0.922955	0.643884	-2.96279	0.054221	-0.123695	0.0710733	-0.418248	0.566642	0.356031	0.519651	0.00304866	0.82201	0.693562	0.809671	0.0112646
ENSG00000070182	SPTB	protein_coding	5588.88	0.810259	-0.493589	0.560783	-2.33683	0.0578394	-0.0498499	0.0434336	-0.231195	0.417791	0.621596	0.574945	0.019448	0.729566	0.852911	0.836563	0.046374
ENSG00000070190	DAPP1	protein_coding	40.6383	-0.366184	-1.70927	-0.361553	-1.4475	-0.0732182	-0.488318	-0.0724094	-0.37527	0.714228	0.0874006	0.717686	0.147756	0.894544	0.48257	0.899893	0.229646
ENSG00000070193	FGF10	protein_coding	170.483	3.26211	0.16691	3.27331	0.271517	0.523008	0.0379168	0.523585	0.055718	0.00110585	0.867441	0.00106294	0.785994	0.0379727	0.955272	0.0497574	0.845648
ENSG00000070214	SLC44A1	protein_coding	17353.3	0.102729	-1.49399	0.11779	-1.46386	0.00587859	-0.120891	0.0067256	-0.106702	0.918178	0.135179	0.906234	0.143233	0.975523	0.526733	0.974237	0.224128
ENSG00000070269	TMEM260	protein_coding	1451.74	1.0373	0.489925	0.981262	-0.0788077	0.051916	0.0347083	0.0493649	-0.00507222	0.299597	0.624187	0.326463	0.937186	0.638476	0.854184	0.684598	0.957305
ENSG00000070366	SMG6	protein_coding	4686.39	-1.75633	-0.060528	-1.19241	2.68768	-0.0891466	-0.00434482	-0.0741124	0.21327	0.079032	0.951735	0.2331	0.00719496	0.347211	0.985084	0.601192	0.0213844
ENSG00000070367	EXOC5	protein_coding	6110.57	-0.0798991	-0.384074	-0.169217	-1.53884	-0.00359741	-0.0244651	-0.00783004	-0.0909722	0.936318	0.700924	0.865626	0.123844	0.980285	0.891151	0.960097	0.198871
ENSG00000070371	CLTCL1	protein_coding	543.812	-1.82277	0.307894	-1.84919	-0.441666	-0.161342	0.0385367	-0.165349	-0.0504592	0.0683387	0.758163	0.0644303	0.658731	0.324468	0.914864	0.353633	0.74034
ENSG00000070388	FGF22	protein_coding	170.92	0.520072	0.924853	0.616643	1.84672	0.0535756	0.134577	0.0642352	0.245477	0.603013	0.355043	0.53747	0.0647879	0.84032	0.692979	0.819813	0.118833
ENSG00000070404	FSTL3	protein_coding	520.519	-0.163345	-0.0454519	0.00217707	2.065	-0.0164984	-0.00649016	0.000246205	0.29803	0.870247	0.963747	0.998263	0.0389234	0.958288	0.990285	0.999031	0.0793188
ENSG00000070413	DGCR2	protein_coding	11386.8	-0.765419	-2.16504	-0.798957	-2.82164	-0.0349002	-0.13965	-0.0364459	-0.164403	0.444022	0.0303843	0.424315	0.00477782	0.747096	0.410986	0.752895	0.0156733
ENSG00000070423	RNF126	protein_coding	1813.23	0.47682	0.213959	0.328677	-0.901053	0.0353241	0.0224262	0.0251205	-0.0879971	0.63349	0.830579	0.742399	0.36756	0.856733	0.941886	0.910705	0.473659
ENSG00000070444	MNT	protein_coding	5773.27	0.115873	0.139508	0.284998	1.66924	0.00740482	0.0126095	0.0191959	0.143559	0.907754	0.889048	0.775645	0.0950695	0.971407	0.963631	0.926127	0.16104
ENSG00000070476	ZXDC	protein_coding	2096.93	-1.21574	-0.0502025	-0.615822	2.91007	-0.0772203	-0.00450861	-0.0498386	0.300598	0.224083	0.959961	0.538012	0.00361343	0.561219	0.98886	0.820038	0.0126679
ENSG00000070495	JMJD6	protein_coding	2370.8	2.01156	-0.140855	1.71586	3.05463	0.246537	-0.0244121	0.268695	0.61061	0.0442669	0.887985	0.086187	0.0022534	0.263639	0.963141	0.398783	0.00904106
ENSG00000070501	POLB	protein_coding	762.273	1.76517	0.442131	1.39615	-1.71803	0.12884	0.0457239	0.115014	-0.181243	0.0775349	0.658394	0.16267	0.0857912	0.343395	0.870418	0.518596	0.148158
ENSG00000070526	ST6GALNAC1	protein_coding	156.435	0.654247	2.4556	0.612903	2.44149	0.105419	0.558081	0.0986487	0.500868	0.512952	0.0140651	0.539941	0.0146267	0.792569	0.377783	0.821047	0.0370319
ENSG00000070540	WIPI1	protein_coding	633.202	-2.06195	0.166705	-1.9492	0.940781	-0.125682	0.0143757	-0.119849	0.073934	0.0392129	0.867602	0.051271	0.346817	0.248274	0.955368	0.320843	0.452643
ENSG00000070601	FRMPD1	protein_coding	497.133	1.12672	1.41568	1.13042	1.56236	0.0876067	0.155729	0.0875373	0.154728	0.25986	0.15687	0.258298	0.118204	0.59832	0.54886	0.62566	0.191634
ENSG00000070610	GBA2	protein_coding	5742.19	1.978	0.0344031	2.00882	0.374168	0.096074	0.00236401	0.097436	0.0231853	0.0479293	0.972556	0.0445564	0.708279	0.272877	0.993162	0.301998	0.782289
ENSG00000070614	NDST1	protein_coding	11088.3	-4.48146	-2.16427	-4.43961	-1.99827	-0.271293	-0.185304	-0.268994	-0.154586	7.41e-06	0.0304434	9.01e-06	0.0456879	0.0023356	0.410986	0.00411512	0.0900916
ENSG00000070669	ASNS	protein_coding	2528.88	0.500537	-1.41154	0.447878	-3.5465	0.0653974	-0.260957	0.0656485	-0.664107	0.616697	0.158085	0.654241	0.000390389	0.84781	0.549117	0.872338	0.0027343
ENSG00000070718	AP3M2	protein_coding	4428.83	-0.744155	-1.36966	-0.580958	-4.32613	-0.051389	-0.133879	-0.0588865	-0.560168	0.456783	0.170793	0.561268	1.52e-05	0.755589	0.560699	0.83167	0.000491253
ENSG00000070729	CNGB1	protein_coding	528.375	-2.68158	-1.22142	-2.81187	-2.68404	-0.440186	-0.283939	-0.482012	-0.588456	0.00732759	0.221928	0.00492537	0.00727391	0.104158	0.604614	0.107364	0.0215679
ENSG00000070731	ST6GALNAC2	protein_coding	44.5986	-1.39611	-1.1685	-1.41039	-1.19574	-0.261484	-0.310552	-0.263423	-0.286967	0.162681	0.242605	0.158423	0.231797	0.488511	0.62063	0.514061	0.329941
ENSG00000070756	PABPC1	protein_coding	12134.6	-2.975	-1.04392	-2.68134	0.508076	-0.172403	-0.0855585	-0.165293	0.0399892	0.00292989	0.296524	0.00733285	0.6114	0.0632718	0.658731	0.133091	0.70165
ENSG00000070759	TESK2	protein_coding	522.091	0.484807	1.20847	0.520157	1.86805	0.0268781	0.0943943	0.0288705	0.132057	0.627814	0.226866	0.602954	0.0617545	0.852907	0.607667	0.848983	0.114267
ENSG00000070761	CFAP20	protein_coding	1378.79	-0.66062	-0.956096	-0.537128	-3.40231	-0.0612214	-0.125453	-0.0604113	-0.489206	0.508856	0.339024	0.591179	0.00066819	0.790343	0.686001	0.844184	0.00389408
ENSG00000070770	CSNK2A2	protein_coding	3359.14	-1.97381	-2.18976	-1.84383	-1.05555	-0.0839333	-0.131809	-0.0814873	-0.0596367	0.0484037	0.0285416	0.0652081	0.291175	0.274061	0.410986	0.354863	0.394566
ENSG00000070778	PTPN21	protein_coding	2008.28	-1.25428	0.557247	-0.56572	3.72331	-0.088837	0.0557986	-0.0548323	0.460584	0.209742	0.577359	0.571584	0.000196627	0.544883	0.828386	0.835755	0.0018154
ENSG00000070785	EIF2B3	protein_coding	780.504	0.504579	-0.911527	0.315023	-3.31919	0.0305923	-0.0784272	0.0228676	-0.308918	0.613854	0.362018	0.752744	0.00090279	0.846236	0.697523	0.915199	0.00475839
ENSG00000070808	CAMK2A	protein_coding	116172	1.27381	-1.1697	1.04396	-2.92495	0.0654219	-0.0849592	0.0582677	-0.208425	0.202729	0.242123	0.296505	0.00344507	0.53673	0.620255	0.661703	0.0122476
ENSG00000070814	TCOF1	protein_coding	2933.59	0.679525	-0.570627	0.813822	0.835	0.035682	-0.042396	0.0447458	0.0586507	0.496805	0.568253	0.415747	0.403718	0.782484	0.823675	0.747282	0.509828
ENSG00000070831	CDC42	protein_coding	9145.87	-0.540396	-1.20366	-0.565061	-3.66326	-0.0350341	-0.110382	-0.0446306	-0.369491	0.588924	0.22872	0.572032	0.000249024	0.83388	0.608351	0.835809	0.00209066
ENSG00000070882	OSBPL3	protein_coding	1788.29	-0.298457	0.465766	-0.401122	-1.45404	-0.0237011	0.0523443	-0.0350586	-0.162408	0.765354	0.641383	0.68833	0.145934	0.91598	0.862177	0.887017	0.227389
ENSG00000070886	EPHA8	protein_coding	151.63	-1.46982	-0.279688	-1.62929	-2.44239	-0.146903	-0.0397946	-0.181347	-0.350176	0.141609	0.779717	0.103252	0.0145903	0.460466	0.924163	0.433164	0.0369794
ENSG00000070915	SLC12A3	protein_coding	25.7857	2.87433	1.01491	2.78793	4.10375	0.756658	0.373159	0.890278	1.65594	0.00404883	0.310151	0.00530468	4.07e-05	0.0747944	0.666971	0.111163	0.000781832
ENSG00000070950	RAD18	protein_coding	556.095	1.23122	0.896341	1.28425	1.49426	0.0708263	0.0729995	0.0739264	0.110154	0.218239	0.370071	0.199054	0.135107	0.554193	0.704056	0.563427	0.213544
ENSG00000070961	ATP2B1	protein_coding	28480.2	1.04706	-1.10374	0.694118	-3.7867	0.0866099	-0.129127	0.0802001	-0.558608	0.29507	0.269707	0.487608	0.000152659	0.634427	0.640351	0.79189	0.00155205
ENSG00000071051	NCK2	protein_coding	3310.19	1.3382	0.254457	1.34314	2.39643	0.0634971	0.0170833	0.0723556	0.164927	0.18083	0.799143	0.179228	0.0165558	0.510824	0.930825	0.541352	0.0408317
ENSG00000071054	MAP4K4	protein_coding	31101.2	-1.85197	0.110637	-1.2727	2.91277	-0.165908	0.014016	-0.140131	0.409411	0.0640299	0.911904	0.203124	0.00358235	0.31383	0.971664	0.567586	0.0125963
ENSG00000071073	MGAT4A	protein_coding	5217.79	1.80159	-0.595774	1.82781	-0.159557	0.100672	-0.047096	0.102461	-0.0114266	0.0716101	0.551326	0.0675777	0.87323	0.331314	0.813364	0.359871	0.911508
ENSG00000071082	RPL31	protein_coding	6320.02	2.36327	1.02072	2.18728	0.0645412	0.192027	0.117303	0.181596	0.00684252	0.0181146	0.307389	0.028722	0.948539	0.167424	0.665042	0.250419	0.964926
ENSG00000071127	WDR1	protein_coding	5274.97	-1.40206	-1.50947	-1.31945	-0.847621	-0.0758619	-0.115536	-0.0722544	-0.0592863	0.160898	0.131178	0.187018	0.396649	0.486794	0.523644	0.549748	0.502591
ENSG00000071189	SNX13	protein_coding	5701.67	0.139505	0.817691	0.0186353	-0.60207	0.00648512	0.053773	0.00091144	-0.0376189	0.889051	0.413533	0.985132	0.547128	0.963676	0.73379	0.99526	0.645223
ENSG00000071205	ARHGAP10	protein_coding	999.879	3.25309	2.19057	3.32162	3.2934	0.28419	0.270566	0.29446	0.372833	0.00114156	0.0284826	0.000894954	0.000989849	0.038404	0.410986	0.0464003	0.00507241
ENSG00000071242	RPS6KA2	protein_coding	9236.55	-3.09337	-1.71783	-2.90212	-0.815654	-0.161192	-0.126611	-0.154429	-0.0554226	0.00197897	0.0858271	0.00370646	0.414698	0.0510251	0.481181	0.0924925	0.520789
ENSG00000071243	ING3	protein_coding	663.33	0.97943	0.324904	0.581995	-2.37477	0.0484691	0.0228434	0.0362765	-0.190007	0.327368	0.745254	0.56057	0.0175599	0.663026	0.90859	0.831319	0.0428051
ENSG00000071246	VASH1	protein_coding	4138.06	0.0515379	1.0988	0.336878	3.18992	0.00483224	0.145678	0.035023	0.423305	0.958897	0.271857	0.736209	0.00142311	0.986985	0.641951	0.907731	0.00651987
ENSG00000071282	LMCD1	protein_coding	301.612	-1.8805	-0.245135	-1.9476	-0.679481	-0.194052	-0.0358109	-0.201032	-0.0896854	0.0600406	0.806352	0.0514634	0.496833	0.304627	0.933125	0.321431	0.599661
ENSG00000071462	BUD23	protein_coding	1262.39	2.09925	0.260009	2.13142	1.39161	0.0803838	0.0140949	0.0837003	0.0699557	0.0357949	0.794857	0.0330546	0.16404	0.237229	0.929143	0.262501	0.249986
ENSG00000071537	SEL1L	protein_coding	8394.77	-1.34376	-2.80329	-1.26618	-4.93963	-0.0746667	-0.220381	-0.0818971	-0.4081	0.179026	0.00505843	0.20545	7.83e-07	0.508506	0.323808	0.570712	0.000159172
ENSG00000071539	TRIP13	protein_coding	91.3246	-1.11708	-1.82243	-1.16898	-3.79523	-0.127322	-0.298402	-0.146803	-0.621245	0.26396	0.0683903	0.24241	0.000147504	0.602526	0.461786	0.6109	0.00151623
ENSG00000071553	ATP6AP1	protein_coding	9173.04	-0.848692	-2.1602	-0.83319	-4.4417	-0.0746324	-0.268715	-0.0867737	-0.590725	0.396052	0.0307575	0.404738	8.93e-06	0.713491	0.410986	0.739717	0.000412314
ENSG00000071564	TCF3	protein_coding	1774.46	-0.0526011	0.446804	0.370069	3.84203	-0.00409077	0.0491206	0.0411653	0.545402	0.95805	0.655017	0.711331	0.000122019	0.986802	0.86896	0.896391	0.001363
ENSG00000071575	TRIB2	protein_coding	3115.88	-0.726785	1.5471	-0.800629	0.999949	-0.0721216	0.217115	-0.0802387	0.12795	0.467358	0.12184	0.423346	0.317335	0.762052	0.51443	0.752471	0.422362
ENSG00000071626	DAZAP1	protein_coding	3000.62	0.484001	0.529016	0.665781	3.04212	0.0318369	0.0492028	0.0517429	0.301783	0.628385	0.596794	0.505551	0.00234917	0.853394	0.839029	0.802335	0.00932608
ENSG00000071655	MBD3	protein_coding	6473.59	0.807061	-0.0983139	1.04737	2.91019	0.0712177	-0.012269	0.116196	0.412161	0.419631	0.921683	0.294931	0.00361212	0.730985	0.974356	0.66109	0.0126674
ENSG00000071794	HLTF	protein_coding	3187.85	-1.06332	-0.578746	-0.977661	-3.52421	-0.0712784	-0.0549036	-0.0892645	-0.411065	0.287636	0.56276	0.328242	0.00042475	0.627185	0.820237	0.685288	0.00289623
ENSG00000071859	FAM50A	protein_coding	1372.21	0.293373	-0.166143	0.53057	2.49381	0.0125233	-0.0100348	0.0272563	0.163626	0.769237	0.868045	0.595717	0.012638	0.917696	0.955539	0.846158	0.0329951
ENSG00000071889	FAM3A	protein_coding	2186.2	-2.6965	-1.21939	-2.67615	-0.940434	-0.114308	-0.0731431	-0.113299	-0.050888	0.00700733	0.222696	0.00744742	0.346995	0.101839	0.604895	0.133922	0.452693
ENSG00000071894	CPSF1	protein_coding	4271.07	2.83034	2.7813	2.84989	3.96438	0.163706	0.227473	0.167746	0.297933	0.00464988	0.0054141	0.00437345	7.36e-05	0.0810171	0.324809	0.102053	0.00103526
ENSG00000071909	MYO3B	protein_coding	21.8814	1.07732	1.2894	0.37636	-1.1623	0.14478	0.250446	0.0601529	-0.244728	0.281336	0.19726	0.706649	0.245115	0.621442	0.584016	0.89442	0.344931
ENSG00000071967	CYBRD1	protein_coding	4042.74	-1.61582	0.0965381	-1.58759	1.23455	-0.202503	0.0171085	-0.204697	0.203203	0.106132	0.923093	0.11238	0.216999	0.401404	0.974897	0.449383	0.31298
ENSG00000071991	CDH19	protein_coding	1189.43	1.1445	-0.306146	1.16507	-0.0944068	0.113863	-0.0430261	0.115904	-0.0119816	0.252416	0.759493	0.243991	0.924786	0.591111	0.915154	0.612317	0.948398
ENSG00000071994	PDCD2	protein_coding	987.354	0.522826	-0.468481	0.552933	-0.130902	0.0195631	-0.024852	0.0206222	-0.00626732	0.601096	0.639441	0.580309	0.895853	0.839564	0.861425	0.839457	0.927867
ENSG00000072041	SLC6A15	protein_coding	3926.19	-1.13611	-2.82562	-1.13149	-4.99019	-0.103699	-0.364959	-0.122978	-0.692864	0.255908	0.00471889	0.257848	6.03e-07	0.594763	0.316336	0.624861	0.000148111
ENSG00000072042	RDH11	protein_coding	3992.12	-0.275787	-1.36709	-0.344885	-3.59316	-0.0171041	-0.119982	-0.0252337	-0.335897	0.782712	0.171598	0.730181	0.000326687	0.923774	0.561262	0.905607	0.00245672
ENSG00000072062	PRKACA	protein_coding	7581.45	-1.4876	-1.39875	-1.51863	-3.46119	-0.0993231	-0.132118	-0.114303	-0.33272	0.136855	0.161888	0.128855	0.00053779	0.454058	0.552149	0.475772	0.00338093
ENSG00000072071	ADGRL1	protein_coding	28716.8	-0.141232	-0.935568	-0.0365279	-0.190979	-0.00936946	-0.0877775	-0.00245888	-0.0164131	0.887687	0.349496	0.970861	0.848542	0.963523	0.690476	0.991559	0.894528
ENSG00000072110	ACTN1	protein_coding	9107.74	2.5885	0.244987	2.6265	1.56672	0.163189	0.0218449	0.171944	0.13097	0.00963959	0.806466	0.0086267	0.11718	0.119968	0.933133	0.144104	0.190306
ENSG00000072121	ZFYVE26	protein_coding	3151.11	-1.72309	-0.528474	-1.17775	2.07712	-0.0961679	-0.0417137	-0.0782123	0.1761	0.0848721	0.59717	0.238898	0.0377904	0.360602	0.83905	0.607539	0.0774853
ENSG00000072133	RPS6KA6	protein_coding	965.363	-1.06557	-1.98814	-1.16011	-3.91187	-0.0693948	-0.183755	-0.0837467	-0.362117	0.28662	0.0467962	0.246004	9.16e-05	0.626571	0.439161	0.614922	0.00114654
ENSG00000072134	EPN2	protein_coding	9261.89	-0.705279	0.303357	-0.465862	2.24963	-0.0382874	0.0232882	-0.0276526	0.170468	0.480637	0.761618	0.641314	0.0244723	0.77118	0.916018	0.866314	0.055242
ENSG00000072135	PTPN18	protein_coding	1861.07	-1.33829	0.693316	-1.06878	2.34711	-0.0930327	0.0681612	-0.0789137	0.221288	0.180802	0.488111	0.285167	0.0189194	0.510824	0.77762	0.653636	0.0454091
ENSG00000072163	LIMS2	protein_coding	887.7	0.27016	1.53313	0.469957	2.64769	0.0386042	0.309668	0.0683497	0.491415	0.787037	0.125243	0.638385	0.00810433	0.924845	0.517937	0.865198	0.0233926
ENSG00000072182	ASIC4	protein_coding	344.665	0.894099	0.585666	1.03666	1.81697	0.0994871	0.0921743	0.1188	0.265941	0.371269	0.5581	0.299895	0.0692221	0.699157	0.817151	0.663211	0.125184
ENSG00000072195	SPEG	protein_coding	5479.62	1.2398	1.5192	1.37568	3.23427	0.105487	0.182793	0.124411	0.373405	0.21505	0.128712	0.168921	0.00121954	0.550404	0.521996	0.528235	0.00585305
ENSG00000072201	LNX1	protein_coding	3117.97	1.31352	-1.61643	0.828501	-4.23316	0.100482	-0.175121	0.0888254	-0.580033	0.189006	0.106001	0.407387	2.3e-05	0.520594	0.50108	0.741732	0.000600939
ENSG00000072210	ALDH3A2	protein_coding	5123.41	0.589817	-2.83621	0.621286	-0.220129	0.0364549	-0.247976	0.0451128	-0.0204115	0.555313	0.00456527	0.534412	0.82577	0.816994	0.314902	0.817921	0.876594
ENSG00000072274	TFRC	protein_coding	5886.42	0.725081	0.105499	0.738592	0.317619	0.0777646	0.0160017	0.0792435	0.0435088	0.468403	0.91598	0.460154	0.750774	0.762849	0.97283	0.775475	0.817145
ENSG00000072310	SREBF1	protein_coding	5868.45	-1.34636	0.102386	-1.50884	-1.17028	-0.153505	0.016508	-0.178694	-0.176942	0.178187	0.91845	0.13134	0.241887	0.507336	0.973746	0.479974	0.341632
ENSG00000072315	TRPC5	protein_coding	1036.55	0.758707	-1.27727	0.378823	-3.62911	0.0629468	-0.150274	0.03825	-0.469152	0.448028	0.201508	0.704819	0.000284397	0.749667	0.587678	0.893581	0.0022643
ENSG00000072364	AFF4	protein_coding	13493.1	-2.61976	-1.53999	-2.34929	-0.0778481	-0.0819772	-0.0681666	-0.0776632	-0.00328693	0.00879911	0.123564	0.0188094	0.937949	0.114377	0.515666	0.202778	0.957782
ENSG00000072401	UBE2D1	protein_coding	1070.21	-0.162992	-1.9274	-0.253092	-3.61961	-0.00894206	-0.150025	-0.0148762	-0.272874	0.870525	0.0539292	0.800197	0.000295044	0.958321	0.445432	0.937167	0.00231508
ENSG00000072415	MPP5	protein_coding	4262.24	0.00184855	-0.879035	0.0363599	-0.513844	9.28e-05	-0.062438	0.00182765	-0.0329929	0.998525	0.379382	0.970995	0.607361	0.999481	0.71137	0.991559	0.698131
ENSG00000072422	RHOBTB1	protein_coding	868.333	0.93256	1.43065	0.873324	0.692462	0.0601657	0.130555	0.0572976	0.0580746	0.351047	0.152532	0.382487	0.488648	0.681611	0.544981	0.72556	0.592059
ENSG00000072501	SMC1A	protein_coding	4526.47	-0.465566	0.424732	-0.0878821	3.05643	-0.0205065	0.0264557	-0.00466236	0.207024	0.641526	0.671032	0.92997	0.00223991	0.860363	0.876622	0.981091	0.00901055
ENSG00000072506	HSD17B10	protein_coding	799.435	-1.81198	-1.38455	-1.81465	-1.43118	-0.143515	-0.15524	-0.143326	-0.144569	0.0699889	0.166192	0.0695771	0.152378	0.328176	0.555473	0.364803	0.23541
ENSG00000072518	MARK2	protein_coding	6197.8	-0.342157	-0.387659	-0.287466	0.096542	-0.0169664	-0.0271925	-0.0142932	0.00613101	0.732232	0.698268	0.773756	0.92309	0.903105	0.88965	0.925448	0.947369
ENSG00000072571	HMMR	protein_coding	30.3253	-1.13475	-1.12865	-1.09609	-1.94762	-0.183601	-0.26145	-0.178836	-0.413734	0.256478	0.259045	0.273041	0.0514608	0.595652	0.633356	0.641664	0.099
ENSG00000072609	CHFR	protein_coding	2084.42	0.834364	0.901452	1.03948	3.57735	0.0839136	0.128185	0.126306	0.554794	0.404076	0.367348	0.29858	0.000347091	0.719167	0.701671	0.662633	0.00254218
ENSG00000072657	TRHDE	protein_coding	4224.78	0.705452	-1.40787	0.450886	-3.63398	0.0538245	-0.152023	0.0408815	-0.420992	0.480529	0.15917	0.652072	0.00027908	0.77118	0.549857	0.871072	0.00223634
ENSG00000072682	P4HA2	protein_coding	915.037	1.16649	-0.305984	1.26545	1.89857	0.134601	-0.0499419	0.161077	0.308569	0.243418	0.759617	0.20571	0.0576209	0.581528	0.915228	0.571033	0.108289
ENSG00000072694	FCGR2B	protein_coding	65.1046	0.685557	-0.673362	0.827815	0.48257	0.231182	-0.321258	0.277973	0.207118	0.492993	0.500717	0.407775	0.629401	0.779928	0.784598	0.742167	0.71688
ENSG00000072736	NFATC3	protein_coding	4491.38	0.954411	1.18335	0.969279	4.32656	0.0415949	0.072919	0.0613657	0.349673	0.339876	0.236669	0.332406	1.51e-05	0.673339	0.615301	0.688871	0.000490902
ENSG00000072756	TRNT1	protein_coding	948.029	0.270178	-0.492751	0.189304	-2.74998	0.0156794	-0.0405424	0.012747	-0.237216	0.787023	0.622189	0.849855	0.0059599	0.924845	0.853143	0.955198	0.0185804
ENSG00000072778	ACADVL	protein_coding	6717.57	0.866465	1.98259	1.03092	4.59917	0.0554969	0.17955	0.0789061	0.449347	0.386235	0.0474135	0.30258	4.24e-06	0.708263	0.440468	0.665195	0.000303296
ENSG00000072786	STK10	protein_coding	772.045	-0.791496	0.419713	-0.378464	2.88806	-0.0706184	0.0529461	-0.039072	0.380561	0.428654	0.674695	0.705086	0.0038763	0.736543	0.878383	0.893626	0.0133574
ENSG00000072803	FBXW11	protein_coding	8608.76	-1.15171	-1.87921	-1.16091	-2.1654	-0.0546922	-0.126241	-0.0549168	-0.130839	0.249441	0.0602155	0.245678	0.030357	0.587857	0.458174	0.614716	0.0653462
ENSG00000072818	ACAP1	protein_coding	65.8808	-1.73511	-1.3074	-1.53018	-0.199959	-0.226664	-0.242427	-0.205217	-0.0343476	0.0827207	0.191076	0.125972	0.841513	0.35541	0.579146	0.471584	0.888954
ENSG00000072832	CRMP1	protein_coding	7727.75	-2.90741	-2.2861	-2.39263	-4.72533	-0.193517	-0.215286	-0.202013	-0.509556	0.00364434	0.0222484	0.0167282	2.3e-06	0.0710306	0.401099	0.192733	0.000246607
ENSG00000072840	EVC	protein_coding	705.698	-2.62212	0.894153	-1.87036	3.60638	-0.298157	0.143669	-0.253178	0.622646	0.0087385	0.37124	0.0614334	0.000310503	0.113976	0.704925	0.345043	0.00238663
ENSG00000072849	DERL2	protein_coding	1002.78	-2.17506	-3.11524	-2.17756	-3.27002	-0.082462	-0.167705	-0.0821001	-0.158521	0.0296256	0.00183796	0.0294387	0.00107542	0.215415	0.250453	0.252286	0.0053641
ENSG00000072858	SIDT1	protein_coding	1531.98	-2.47999	-1.41429	-2.44196	-3.53922	-0.218367	-0.176317	-0.243391	-0.450923	0.0131385	0.157278	0.0146079	0.000401318	0.141865	0.549117	0.180475	0.00278175
ENSG00000072864	NDE1	protein_coding	1568.96	0.636217	0.106452	0.907359	3.23753	0.0367594	0.00867746	0.0685958	0.31197	0.524635	0.915223	0.364217	0.00120569	0.800297	0.972743	0.712672	0.0058029
ENSG00000072952	IRAG1	protein_coding	9255.72	-3.10826	-0.884145	-2.35153	1.92329	-0.445437	-0.179181	-0.39512	0.412545	0.00188193	0.376618	0.0186963	0.054444	0.0501917	0.709074	0.202479	0.103539
ENSG00000072954	TMEM38A	protein_coding	2059.25	3.13089	0.729608	2.92209	-0.681402	0.215318	0.071017	0.212334	-0.0633014	0.00174277	0.46563	0.00347693	0.495617	0.0485969	0.765085	0.0902839	0.598553
ENSG00000072958	AP1M1	protein_coding	6404.95	0.454917	-1.29279	0.493028	-1.02367	0.0240253	-0.0965932	0.0260485	-0.0690919	0.649169	0.196085	0.621993	0.305991	0.863899	0.583229	0.857839	0.410496
ENSG00000073008	PVR	protein_coding	2515.07	1.48899	0.693465	1.55718	2.04365	0.0826674	0.0544687	0.0898211	0.150609	0.136489	0.488018	0.119429	0.0409881	0.453721	0.77762	0.461936	0.0826142
ENSG00000073050	XRCC1	protein_coding	1153.23	-1.51171	-0.0183231	-1.55207	-1.1961	-0.0865967	-0.00148596	-0.0918277	-0.0905368	0.130608	0.985381	0.120645	0.231658	0.444655	0.996151	0.463543	0.329797
ENSG00000073060	SCARB1	protein_coding	4198.58	0.608802	0.695395	0.883652	3.00743	0.0548412	0.0885803	0.0878005	0.381462	0.542656	0.486808	0.376884	0.00263463	0.810214	0.776786	0.721793	0.0101115
ENSG00000073111	MCM2	protein_coding	362.876	-1.79589	-2.56222	-1.68763	-4.47151	-0.196874	-0.398831	-0.206761	-0.702949	0.0725123	0.0104006	0.0914824	7.77e-06	0.333209	0.355733	0.408989	0.000387334
ENSG00000073146	MOV10L1	protein_coding	104.089	0.21404	1.23568	0.249644	1.73533	0.0299092	0.243922	0.0348832	0.309634	0.830516	0.216576	0.802863	0.0826816	0.94561	0.600362	0.93755	0.143836
ENSG00000073150	PANX2	protein_coding	5451.01	3.08819	1.26442	3.12399	2.29855	0.242174	0.140239	0.2493	0.234223	0.00201379	0.206078	0.00178419	0.0215303	0.0514132	0.591943	0.0657447	0.0501988
ENSG00000073169	SELENOO	protein_coding	1147.94	2.35017	1.10699	2.4019	2.5519	0.136153	0.0907134	0.145029	0.196882	0.018765	0.268298	0.01631	0.0107137	0.169711	0.639385	0.190353	0.0290283
ENSG00000073282	TP63	protein_coding	27.7642	1.48882	-0.070551	1.56531	0.870936	0.441856	-0.0296094	0.471061	0.335018	0.136535	0.943755	0.11751	0.383789	0.453721	0.982349	0.45837	0.489723
ENSG00000073331	ALPK1	protein_coding	322.078	-1.19508	-1.31478	-1.0118	0.659156	-0.135878	-0.211542	-0.125661	0.104584	0.232057	0.188584	0.311634	0.509796	0.570201	0.576111	0.672656	0.611816
ENSG00000073350	LLGL2	protein_coding	437.442	1.94318	0.755769	2.00903	3.16501	0.182581	0.100163	0.212196	0.425751	0.0519939	0.449787	0.0445344	0.0015508	0.283277	0.756421	0.301998	0.00691852
ENSG00000073417	PDE8A	protein_coding	3783	-0.379503	0.970468	-0.326418	1.52549	-0.0276149	0.0998263	-0.0238049	0.141973	0.704315	0.331813	0.744108	0.127137	0.890176	0.681511	0.911206	0.203255
ENSG00000073464	CLCN4	protein_coding	10472.7	-0.137966	-2.12253	-0.185305	-4.01857	-0.0119958	-0.261035	-0.0179198	-0.49623	0.890267	0.0337933	0.85299	5.86e-05	0.964177	0.416498	0.956376	0.00092194
ENSG00000073536	NLE1	protein_coding	1071.54	-1.3805	-2.26078	-1.15058	-0.798917	-0.0778351	-0.180618	-0.068826	-0.0611528	0.167434	0.0237731	0.249907	0.424338	0.494122	0.405557	0.618694	0.529904
ENSG00000073578	SDHA	protein_coding	7443.89	-0.64897	-1.56774	-0.625488	-3.94241	-0.0470036	-0.160635	-0.0543287	-0.437332	0.516358	0.116943	0.531651	8.07e-05	0.795602	0.511094	0.815992	0.00107784
ENSG00000073584	SMARCE1	protein_coding	2788.21	-0.776989	-0.407914	-0.853697	-1.789	-0.0295552	-0.0219639	-0.0339152	-0.0909063	0.437165	0.683337	0.393273	0.0736152	0.742047	0.883006	0.732766	0.131322
ENSG00000073605	GSDMB	protein_coding	896.577	2.12761	1.76483	2.13922	4.29789	0.389235	0.456339	0.455887	1.16882	0.0333694	0.077593	0.0324182	1.72e-05	0.22848	0.472843	0.260738	0.000526037
ENSG00000073614	KDM5A	protein_coding	5493.08	-1.26576	-0.157356	-0.669987	2.80132	-0.0439932	-0.00773523	-0.0296999	0.158562	0.205598	0.874965	0.502866	0.00508944	0.539726	0.958044	0.800866	0.0164632
ENSG00000073670	ADAM11	protein_coding	5291.85	0.222318	-0.617421	0.0414434	-2.93065	0.0154189	-0.060586	0.00342387	-0.30926	0.824066	0.536957	0.966942	0.00338252	0.943108	0.805011	0.990655	0.0120897
ENSG00000073711	PPP2R3A	protein_coding	1806.03	-2.58977	-1.14317	-2.535	-2.63632	-0.138738	-0.0866382	-0.14234	-0.189158	0.00960402	0.252967	0.0112446	0.00838111	0.119866	0.62909	0.161872	0.0239788
ENSG00000073712	FERMT2	protein_coding	4026.01	-3.35212	-0.525947	-3.25567	0.327292	-0.261512	-0.0580273	-0.258079	0.0331247	0.000801955	0.598925	0.00113126	0.743447	0.0320397	0.840109	0.0513847	0.8112
ENSG00000073734	ABCB11	protein_coding	9.65233	-1.20372	2.10232	-1.51598	0.148065	-0.262582	0.643011	-0.351482	0.0439039	0.228698	0.0355256	0.129524	0.882291	NA	0.419358	0.477362	0.918352
ENSG00000073737	DHRS9	protein_coding	73.1992	2.08816	1.69881	1.97011	1.15048	0.53116	0.610727	0.508839	0.379778	0.036783	0.0893552	0.0488262	0.249945	0.240881	0.485008	0.314685	0.350239
ENSG00000073756	PTGS2	protein_coding	514.684	0.617083	-0.501346	0.616938	-0.681204	0.0997759	-0.11474	0.0996993	-0.140731	0.53718	0.616127	0.537276	0.495742	0.806621	0.850007	0.819813	0.598596
ENSG00000073792	IGF2BP2	protein_coding	56.1712	0.521156	0.062431	0.872894	2.47375	0.0953688	0.0161068	0.17637	0.635521	0.602258	0.95022	0.382721	0.0133704	0.839882	0.984551	0.72556	0.0345128
ENSG00000073803	MAP3K13	protein_coding	3438.81	-2.06715	-1.24064	-1.73279	-3.72106	-0.0885917	-0.0753136	-0.0929426	-0.255221	0.0387202	0.214738	0.0831338	0.000198391	0.246342	0.598714	0.392904	0.00182457
ENSG00000073849	ST6GAL1	protein_coding	3767.86	-0.929097	-0.33699	-0.827585	0.632256	-0.0757392	-0.0388541	-0.0689733	0.0672889	0.352839	0.736125	0.407906	0.52722	0.683483	0.904543	0.742209	0.62749
ENSG00000073861	TBX21	protein_coding	8.63306	-0.95846	1.48888	-1.02521	1.11201	-0.312919	0.680735	-0.335762	0.462048	0.337831	0.13652	0.305266	0.266134	NA	0.528275	0.66738	0.368048
ENSG00000073910	FRY	protein_coding	11663.7	0.319831	-0.922575	0.00807157	-3.35577	0.0195502	-0.079775	0.000590789	-0.313672	0.749097	0.356229	0.99356	0.000791437	0.908944	0.693564	0.998008	0.00435977
ENSG00000073921	PICALM	protein_coding	14720	0.56376	-0.301557	0.600656	0.118296	0.0328113	-0.0248209	0.0350185	0.00880536	0.572917	0.76299	0.548069	0.905833	0.825649	0.916362	0.825406	0.935078
ENSG00000073969	NSF	protein_coding	25013.7	0.285976	-1.7946	0.192583	-3.64891	0.037009	-0.328477	0.0404675	-0.978908	0.774897	0.0727168	0.847286	0.000263351	0.920297	0.466839	0.954315	0.00215678
ENSG00000074047	GLI2	protein_coding	498.34	-1.19482	-0.094562	-0.601874	2.8076	-0.194954	-0.0218116	-0.117618	0.700053	0.232158	0.924663	0.547258	0.00499116	0.570387	0.975423	0.825088	0.0162259
ENSG00000074054	CLASP1	protein_coding	13939.7	-1.82386	-0.991232	-1.855	-1.43546	-0.0734161	-0.056442	-0.074518	-0.0736506	0.0681726	0.321572	0.0635957	0.151155	0.324014	0.674149	0.350864	0.23384
ENSG00000074071	MRPS34	protein_coding	1272.12	0.970431	-0.495486	0.910831	-1.39472	0.0586385	-0.0423908	0.0558362	-0.10941	0.331832	0.620257	0.362384	0.163101	0.6661	0.851838	0.711242	0.248771
ENSG00000074181	NOTCH3	protein_coding	6926.28	0.358003	1.34638	0.692772	2.75893	0.0540589	0.287502	0.104636	0.531962	0.720341	0.17818	0.488452	0.00579908	0.89712	0.566973	0.792331	0.0181803
ENSG00000074201	CLNS1A	protein_coding	2407.7	-0.985222	0.553621	-1.0412	-1.15688	-0.0476743	0.0379064	-0.0540492	-0.0767594	0.324515	0.579838	0.297784	0.247321	0.660029	0.829972	0.662633	0.347327
ENSG00000074211	PPP2R2C	protein_coding	20331.9	-0.848403	-0.361994	-0.841931	-0.264757	-0.0460814	-0.027808	-0.0455914	-0.0183054	0.396214	0.717357	0.399827	0.791197	0.713491	0.898145	0.737303	0.849981
ENSG00000074219	TEAD2	protein_coding	386.351	1.34177	1.62374	1.80759	4.40907	0.20832	0.356056	0.324195	1.00858	0.179671	0.104432	0.0706702	1.04e-05	0.509274	0.500105	0.366547	0.000425842
ENSG00000074266	EED	protein_coding	778.598	2.87731	2.28883	2.92276	3.02607	0.176362	0.198396	0.179361	0.237407	0.00401077	0.0220894	0.00346944	0.00247753	0.0745977	0.401099	0.0902839	0.00969375
ENSG00000074276	CDHR2	protein_coding	121.642	2.4581	2.22276	2.48198	2.58098	0.205228	0.26295	0.205991	0.276138	0.0139676	0.0262321	0.0130653	0.00985192	0.146619	0.406664	0.172003	0.0271627
ENSG00000074317	SNCB	protein_coding	22183.3	0.942432	-1.02358	0.508515	-3.68923	0.0849305	-0.130467	0.0613046	-0.567855	0.345972	0.306033	0.611092	0.000224931	0.677926	0.664093	0.852718	0.00196273
ENSG00000074319	TSG101	protein_coding	1847.28	-0.397395	-1.31903	-0.406764	-3.02697	-0.026588	-0.12494	-0.029272	-0.278572	0.691076	0.18716	0.684182	0.0024702	0.883691	0.57477	0.885226	0.00967231
ENSG00000074356	NCBP3	protein_coding	3019.16	-0.521651	0.912262	-0.273034	2.78667	-0.0271649	0.0671705	-0.0154558	0.201367	0.601913	0.361631	0.784827	0.00532534	0.839699	0.697238	0.929923	0.0170525
ENSG00000074370	ATP2A3	protein_coding	217.904	-0.481314	0.675059	-0.421819	1.22518	-0.0679902	0.134818	-0.0597168	0.221402	0.630293	0.499638	0.673157	0.220509	0.854836	0.78387	0.879988	0.317182
ENSG00000074410	CA12	protein_coding	200.161	-0.108423	-0.401905	0.275309	0.831994	-0.0216719	-0.113692	0.0562298	0.217097	0.91366	0.687754	0.783079	0.405412	0.973844	0.88501	0.929081	0.511521
ENSG00000074416	MGLL	protein_coding	17530.8	-0.639652	1.12522	-0.366189	3.22449	-0.0452512	0.112571	-0.0287298	0.322962	0.522399	0.260496	0.714224	0.00126197	0.799057	0.634349	0.89808	0.00597262
ENSG00000074527	NTN4	protein_coding	1558.26	-0.0824679	-0.933932	-0.0793959	-3.36995	-0.00680523	-0.109155	-0.00806489	-0.437716	0.934275	0.350339	0.936718	0.000751823	0.979621	0.690674	0.982429	0.00421482
ENSG00000074582	BCS1L	protein_coding	636.468	-0.481302	-1.16109	-0.513459	-2.42084	-0.0217684	-0.0745852	-0.0238824	-0.144849	0.630302	0.245604	0.60763	0.0154849	0.854836	0.62292	0.851173	0.038678
ENSG00000074590	NUAK1	protein_coding	12526.2	0.452122	-1.18406	0.320657	-3.58733	0.0379744	-0.140668	0.033074	-0.472462	0.651181	0.23639	0.74847	0.000334079	0.864595	0.615028	0.912925	0.00248289
ENSG00000074603	DPP8	protein_coding	7743.25	0.0932278	-0.699318	-0.00737764	-3.08425	0.00664537	-0.0705158	-0.000636276	-0.339702	0.925723	0.484354	0.994114	0.00204068	0.977696	0.775914	0.99814	0.0084128
ENSG00000074621	SLC24A1	protein_coding	357.208	-3.18789	1.30032	-3.23118	0.606544	-0.31711	0.182794	-0.324589	0.0777691	0.00143316	0.193491	0.00123279	0.544153	0.0436573	0.581388	0.0535906	0.642706
ENSG00000074657	ZNF532	protein_coding	10035.6	-1.58053	0.589297	-0.962341	3.25809	-0.0943144	0.0497273	-0.0703833	0.304191	0.113986	0.555662	0.335878	0.00112165	0.415577	0.815821	0.691169	0.00552065
ENSG00000074660	SCARF1	protein_coding	665.012	0.872587	0.880309	1.12203	3.2884	0.0932777	0.133028	0.134648	0.503588	0.382888	0.378692	0.26185	0.0010076	0.705987	0.710995	0.630834	0.00513529
ENSG00000074695	LMAN1	protein_coding	3104.89	-2.4199	-3.30037	-2.342	-2.83032	-0.109275	-0.210949	-0.106946	-0.165242	0.0155249	0.000965558	0.0191806	0.00465021	0.155025	0.216249	0.204512	0.015369
ENSG00000074696	HACD3	protein_coding	8556.25	-0.624817	-0.502333	-0.605193	-2.77911	-0.0391102	-0.0444778	-0.0436414	-0.255936	0.532091	0.615433	0.545051	0.00545082	0.804111	0.849746	0.824242	0.0173349
ENSG00000074706	IPCEF1	protein_coding	9710.54	-0.1163	-1.56517	-0.0562908	-3.80605	-0.0134088	-0.25526	-0.00810463	-0.699728	0.907415	0.117542	0.95511	0.000141205	0.971223	0.511366	0.98751	0.00148012
ENSG00000074755	ZZEF1	protein_coding	6817.44	-0.581628	-0.105423	-0.39988	1.23914	-0.0254142	-0.00651578	-0.0182283	0.072137	0.560818	0.91604	0.689245	0.215292	0.819769	0.97283	0.88733	0.310921
ENSG00000074800	ENO1	protein_coding	27510.7	-3.06391	-2.16694	-2.98766	-3.76668	-0.229593	-0.229648	-0.235695	-0.379389	0.00218466	0.0302397	0.00281124	0.00016543	0.0538531	0.410986	0.0829218	0.00163154
ENSG00000074803	SLC12A1	protein_coding	129.158	2.27128	0.72898	2.13295	-0.394903	0.235771	0.10771	0.228982	-0.0546655	0.0231297	0.466014	0.0329289	0.692914	0.189441	0.765323	0.262501	0.769694
ENSG00000074842	MYDGF	protein_coding	641.218	-0.0900393	-1.84434	-0.166883	-3.20336	-0.00758765	-0.220336	-0.0145352	-0.357505	0.928256	0.0651343	0.867462	0.00135832	0.97858	0.460662	0.96111	0.00630068
ENSG00000074855	ANO8	protein_coding	3292.25	-0.827748	0.0264396	-0.589938	1.68486	-0.0680293	0.00307311	-0.0516292	0.188249	0.407813	0.978907	0.555232	0.0920164	0.721873	0.995129	0.828564	0.15691
ENSG00000074935	TUBE1	protein_coding	1205.91	1.27443	0.987968	1.42167	2.0477	0.13948	0.152896	0.158639	0.291727	0.202512	0.323168	0.155121	0.0405895	0.5366	0.675873	0.510875	0.0819451
ENSG00000074964	ARHGEF10L	protein_coding	3048.97	1.0624	1.21864	1.17559	3.92799	0.057034	0.0925163	0.0780828	0.33309	0.288053	0.222981	0.239759	8.57e-05	0.627777	0.6051	0.608774	0.001112
ENSG00000074966	TXK	protein_coding	35.3556	1.39678	0.365019	1.39957	0.106815	0.230714	0.0859383	0.230899	0.0228442	0.16248	0.715097	0.161641	0.914936	0.488448	0.897172	0.517088	0.941599
ENSG00000075035	WSCD2	protein_coding	3001.23	1.40895	-0.462595	1.40425	-0.626012	0.0921979	-0.0428334	0.0916618	-0.0522211	0.158849	0.643655	0.160245	0.531307	0.483575	0.863362	0.51601	0.631257
ENSG00000075043	KCNQ2	protein_coding	30321.7	-0.0648308	-1.10809	0.0574619	-0.196898	-0.0056501	-0.136574	0.00511408	-0.0223722	0.948309	0.267822	0.954177	0.843907	0.983553	0.639194	0.987272	0.890991
ENSG00000075073	TACR2	protein_coding	42.3895	-2.98128	-1.75002	-2.83262	-3.33585	-0.320208	-0.272222	-0.324873	-0.505717	0.0028705	0.0801152	0.00461676	0.000850385	0.0623994	0.476281	0.103723	0.00457196
ENSG00000075089	ACTR6	protein_coding	1100.93	0.285721	-1.08748	0.192529	-3.6699	0.0238542	-0.128643	0.020036	-0.488596	0.775092	0.276826	0.847328	0.000242649	0.920302	0.64594	0.954321	0.00206208
ENSG00000075131	TIPIN	protein_coding	223.497	-0.738371	-0.249162	-0.804547	-1.09762	-0.0476449	-0.0228378	-0.05241	-0.0920987	0.460289	0.803235	0.421081	0.27237	0.757544	0.93229	0.751061	0.374622
ENSG00000075142	SRI	protein_coding	6686.05	-1.16395	0.504822	-1.18446	-1.09439	-0.0914341	0.0560889	-0.0988756	-0.116658	0.244446	0.613684	0.236232	0.273782	0.582471	0.848555	0.604682	0.376187
ENSG00000075151	EIF4G3	protein_coding	13233.9	0.342637	0.830344	0.146608	-1.12696	0.0167884	0.0575472	0.00796214	-0.0781583	0.731871	0.406345	0.883441	0.259758	0.90284	0.72933	0.966797	0.361265
ENSG00000075188	NUP37	protein_coding	172.598	-1.25972	-0.55063	-1.29462	-1.73296	-0.109732	-0.0680564	-0.115419	-0.198683	0.207771	0.581887	0.19545	0.0831019	0.542152	0.831196	0.55906	0.144472
ENSG00000075213	SEMA3A	protein_coding	1579.52	0.645739	-0.536206	0.539316	-1.9371	0.0867866	-0.10196	0.0764693	-0.350908	0.518449	0.591816	0.589669	0.052733	0.796726	0.836662	0.843444	0.100918
ENSG00000075218	GTSE1	protein_coding	25.8669	0.437435	-1.40805	0.432443	-1.32422	0.082113	-0.379056	0.0810122	-0.323111	0.661796	0.159116	0.665419	0.185429	0.869823	0.549857	0.876846	0.276096
ENSG00000075223	SEMA3C	protein_coding	1415.84	-0.772975	-1.67791	-0.881436	-3.47189	-0.101489	-0.311757	-0.124183	-0.624992	0.439537	0.0933648	0.378082	0.000516805	0.744114	0.488102	0.722014	0.00328712
ENSG00000075234	TTC38	protein_coding	547.799	-0.934864	-0.704902	-0.523448	2.29465	-0.103051	-0.109827	-0.0713257	0.39888	0.349858	0.480871	0.600663	0.0217532	0.680514	0.773505	0.847972	0.050623
ENSG00000075239	ACAT1	protein_coding	1973.88	0.307757	0.663892	0.149865	-1.48041	0.017662	0.0539272	0.00969239	-0.122407	0.758268	0.50676	0.880871	0.138764	0.912748	0.788559	0.965667	0.218435
ENSG00000075240	GRAMD4	protein_coding	3625.37	-0.799074	0.193676	-0.586373	1.75085	-0.060442	0.0207193	-0.0467575	0.178249	0.424247	0.846429	0.557625	0.0799712	0.733642	0.94765	0.83035	0.140172
ENSG00000075275	CELSR1	protein_coding	29.6855	-1.18592	-1.13606	-1.21485	-1.42752	-0.207031	-0.283656	-0.211369	-0.321749	0.235654	0.255933	0.224424	0.153429	0.57395	0.631211	0.591954	0.236698
ENSG00000075292	ZNF638	protein_coding	12389.4	0.810342	1.70909	0.948663	3.523	0.0404412	0.120619	0.0507775	0.24074	0.417744	0.0874336	0.342792	0.000426691	0.729566	0.482637	0.696277	0.00290177
ENSG00000075303	SLC25A40	protein_coding	1999.74	0.698678	-1.1651	0.404674	-3.90322	0.0539421	-0.127415	0.0418019	-0.515475	0.484754	0.243979	0.685717	9.49e-05	0.773876	0.621463	0.885602	0.00117255
ENSG00000075336	TIMM21	protein_coding	1006.15	0.494626	-0.0298755	0.528809	0.637249	0.0218867	-0.00187307	0.023516	0.0363097	0.620864	0.976166	0.596938	0.523963	0.849803	0.994472	0.846578	0.624613
ENSG00000075340	ADD2	protein_coding	21018	-0.45842	-2.03455	-0.528104	-4.19096	-0.0417163	-0.261861	-0.0571085	-0.57865	0.646651	0.0418961	0.597427	2.78e-05	0.862486	0.428407	0.846813	0.000644626
ENSG00000075391	RASAL2	protein_coding	7520.57	0.130515	-0.0218087	-0.051134	-2.24215	0.00629835	-0.00148911	-0.00287156	-0.160853	0.896159	0.982601	0.959219	0.024952	0.966044	0.995577	0.988557	0.0560768
ENSG00000075399	VPS9D1	protein_coding	2858.67	0.982342	0.64119	1.05241	1.37774	0.0489308	0.0451867	0.0527466	0.0882346	0.325932	0.521399	0.292614	0.168284	0.661587	0.796592	0.660056	0.255211
ENSG00000075407	ZNF37A	protein_coding	3362.92	0.269087	1.24267	0.489086	3.50821	0.0192649	0.125796	0.0398661	0.365024	0.787863	0.213988	0.624781	0.000451134	0.925201	0.597647	0.859029	0.00300221
ENSG00000075413	MARK3	protein_coding	5315.58	1.36457	1.61279	1.43418	4.07377	0.071175	0.118949	0.0888806	0.322299	0.172387	0.106791	0.151521	4.63e-05	0.500028	0.501509	0.507184	0.000829749
ENSG00000075415	SLC25A3	protein_coding	14176.4	1.37604	-0.827379	0.866026	-3.63111	0.0809256	-0.0688313	0.0677515	-0.36275	0.168811	0.408022	0.386476	0.000282204	0.495973	0.72985	0.727985	0.00225166
ENSG00000075420	FNDC3B	protein_coding	2397.37	1.23653	1.88433	1.32782	4.20756	0.0835861	0.180096	0.103165	0.417342	0.216263	0.0595204	0.184238	2.58e-05	0.55179	0.458174	0.546582	0.000622093
ENSG00000075426	FOSL2	protein_coding	9195.69	0.422435	-0.725942	0.534037	1.93695	0.0536182	-0.130307	0.078195	0.36207	0.672708	0.467874	0.593316	0.0527512	0.874769	0.766113	0.845164	0.100945
ENSG00000075429	CACNG5	protein_coding	1030.2	-0.977154	-0.117128	-0.944944	0.516751	-0.102514	-0.017382	-0.100039	0.0698698	0.328493	0.906759	0.344687	0.60533	0.66371	0.970045	0.697534	0.696566
ENSG00000075461	CACNG4	protein_coding	1321.18	-2.37443	0.215399	-2.37545	0.249789	-0.25614	0.0328645	-0.255947	0.0343649	0.0175759	0.829456	0.0175277	0.802751	0.164986	0.941574	0.196876	0.859043
ENSG00000075539	FRYL	protein_coding	10077.7	-0.223443	0.0292169	-0.10824	0.986872	-0.0118246	0.00218634	-0.00582925	0.0678469	0.823191	0.976692	0.913805	0.323706	0.942533	0.994575	0.976749	0.428692
ENSG00000075568	TMEM131	protein_coding	4971.69	-1.05529	0.868753	-1.11759	0.280987	-0.0435273	0.0506932	-0.0463977	0.0149042	0.291292	0.384982	0.263741	0.77872	0.631243	0.715194	0.632603	0.839383
ENSG00000075618	FSCN1	protein_coding	12121.8	0.354804	-1.93841	0.242048	-3.59455	0.0224989	-0.173859	0.0164646	-0.312223	0.722736	0.0525732	0.808743	0.000324947	0.898314	0.444684	0.939905	0.00244792
ENSG00000075624	ACTB	protein_coding	127916	-1.70253	-2.27492	-1.6253	-4.38301	-0.13765	-0.260112	-0.150713	-0.518871	0.0886568	0.0229109	0.104098	1.17e-05	0.368588	0.402399	0.435098	0.000436863
ENSG00000075643	MOCOS	protein_coding	59.6844	-0.469157	-1.52543	-0.271918	0.230612	-0.0693837	-0.320531	-0.0435348	0.0473214	0.638957	0.127152	0.785685	0.817616	0.859106	0.520752	0.930276	0.870458
ENSG00000075651	PLD1	protein_coding	2023.19	1.62881	0.59981	1.65359	0.92547	0.104012	0.0541121	0.105415	0.0752533	0.103354	0.548633	0.098211	0.354722	0.39637	0.81183	0.423578	0.460512
ENSG00000075673	ATP12A	protein_coding	16.2789	-0.811354	-1.18466	-0.590516	-2.47649	-0.207966	-0.442404	-0.161079	-0.894764	0.417163	0.236151	0.554845	0.013268	0.729267	0.614742	0.828564	0.0342891
ENSG00000075702	WDR62	protein_coding	135.741	0.168913	-0.301205	0.234075	0.162224	0.0154458	-0.0390266	0.0214217	0.0190318	0.865865	0.763258	0.814927	0.871129	0.957321	0.91655	0.941846	0.910068
ENSG00000075711	DLG1	protein_coding	10860.8	1.12343	0.779211	1.10133	0.590662	0.0620988	0.0609127	0.0607889	0.0416259	0.261255	0.435855	0.270753	0.554747	0.60016	0.747072	0.639768	0.651893
ENSG00000075785	RAB7A	protein_coding	12176.1	-1.82045	-1.29763	-1.76418	-3.21472	-0.118341	-0.119314	-0.126667	-0.29474	0.0686901	0.194416	0.0777023	0.0013057	0.325174	0.582051	0.381153	0.00611984
ENSG00000075790	BCAP29	protein_coding	3813.68	1.20312	-0.399582	0.781532	-3.28876	0.0939178	-0.0441421	0.0805091	-0.432807	0.228931	0.689464	0.43449	0.00100631	0.567064	0.885633	0.76008	0.0051305
ENSG00000075826	SEC31B	protein_coding	1540.07	1.26653	1.63035	1.44586	3.90583	0.15217	0.276926	0.197161	0.679767	0.205323	0.103027	0.148215	9.39e-05	0.539497	0.500105	0.502815	0.00116439
ENSG00000075856	SART3	protein_coding	2401.47	-1.36307	-1.76508	-1.41095	-3.15204	-0.0417199	-0.0766029	-0.0448078	-0.12834	0.172859	0.0775506	0.15826	0.00162134	0.500516	0.472826	0.513725	0.00714021
ENSG00000075884	ARHGAP15	protein_coding	104.457	0.756347	1.19165	0.769649	1.44269	0.124072	0.276385	0.12594	0.30212	0.449441	0.233398	0.441508	0.149106	0.750832	0.612225	0.763382	0.231358
ENSG00000075886	TUBA3D	protein_coding	31.415	0.55498	-0.503208	0.509669	-1.02092	0.126178	-0.163264	0.116194	-0.302443	0.578908	0.614818	0.610283	0.307294	0.828171	0.849623	0.852718	0.41182
ENSG00000075891	PAX2	protein_coding	16.4932	1.53706	0.751502	1.51071	0.577579	0.290571	0.202847	0.284686	0.142128	0.124277	0.452351	0.130861	0.563548	0.435776	0.757583	0.479177	0.660548
ENSG00000075914	EXOSC7	protein_coding	517.909	-0.348917	-1.43595	-0.456307	-2.9465	-0.0153624	-0.0900301	-0.0210152	-0.175124	0.727152	0.151015	0.648169	0.00321397	0.900385	0.543259	0.86916	0.011676
ENSG00000075945	KIFAP3	protein_coding	9469.15	0.76056	-0.90783	0.495645	-3.72831	0.0664574	-0.112216	0.0604036	-0.580194	0.44692	0.363968	0.620145	0.000192768	0.749171	0.698907	0.857329	0.00179377
ENSG00000075975	MKRN2	protein_coding	1810.13	0.931437	-1.7323	0.892106	-2.71688	0.0491666	-0.129536	0.0477284	-0.186104	0.351627	0.0832195	0.372336	0.00658996	0.682224	0.481122	0.718103	0.0200625
ENSG00000076003	MCM6	protein_coding	1006.62	-1.55096	-1.53608	-1.40051	-3.53531	-0.145955	-0.204737	-0.147574	-0.476566	0.120911	0.124519	0.161362	0.000407292	0.429738	0.517331	0.516766	0.00281257
ENSG00000076043	REXO2	protein_coding	697.362	1.66847	0.0221573	1.67847	1.27631	0.0768463	0.00144528	0.0799709	0.0778877	0.0952233	0.982322	0.0932557	0.201844	0.381557	0.995577	0.412223	0.295816
ENSG00000076053	RBM7	protein_coding	766.33	0.644232	-1.84771	0.707094	0.445698	0.0329956	-0.134033	0.0415716	0.0335194	0.519425	0.064645	0.479508	0.655816	0.797428	0.460332	0.787491	0.738306
ENSG00000076067	RBMS2	protein_coding	2664.51	-0.789983	0.935359	-0.0868042	4.37462	-0.0672944	0.11264	-0.0103141	0.663431	0.429538	0.349603	0.930827	1.22e-05	0.737301	0.690535	0.9811	0.000442174
ENSG00000076108	BAZ2A	protein_coding	7637.88	-1.04358	0.329161	-0.410605	3.4197	-0.0513688	0.0229117	-0.0268594	0.285564	0.296678	0.742034	0.681362	0.000626892	0.636635	0.907331	0.883938	0.0037294
ENSG00000076201	PTPN23	protein_coding	6436.43	-0.875126	-0.678077	-0.661082	0.674869	-0.0455555	-0.049927	-0.0359953	0.0469236	0.381505	0.497723	0.50856	0.499759	0.705753	0.782832	0.804393	0.602353
ENSG00000076242	MLH1	protein_coding	1187.74	0.100569	0.846363	0.0266134	0.163353	0.0047889	0.0570287	0.00127956	0.0100451	0.919893	0.39735	0.978768	0.87024	0.975796	0.723957	0.994008	0.909506
ENSG00000076248	UNG	protein_coding	1374.7	-0.655995	1.54207	-0.360937	3.93221	-0.0416072	0.138234	-0.0265287	0.368897	0.511827	0.123056	0.718146	8.42e-05	0.792251	0.515411	0.900062	0.00110303
ENSG00000076258	FMO4	protein_coding	73.627	-1.90926	0.511129	-1.9185	0.606423	-0.226134	0.0851403	-0.226085	0.0909258	0.056228	0.609261	0.0550471	0.544234	0.294051	0.84616	0.33088	0.642744
ENSG00000076321	KLHL20	protein_coding	1003.73	1.52337	0.528487	1.34959	-0.807377	0.064099	0.031518	0.0591897	-0.0454145	0.127665	0.597161	0.177147	0.41945	0.440133	0.83905	0.538936	0.52526
ENSG00000076344	RGS11	protein_coding	2547.76	1.15124	2.2232	1.25702	3.5405	0.128886	0.351912	0.144537	0.519634	0.249635	0.0262026	0.208746	0.000399364	0.587951	0.406664	0.573287	0.00277328
ENSG00000076351	SLC46A1	protein_coding	1746.19	-3.32103	-0.491093	-2.73927	1.7908	-0.209017	-0.0437056	-0.19437	0.162196	0.000896861	0.623361	0.00615766	0.0733259	0.0338701	0.853681	0.121404	0.130949
ENSG00000076356	PLXNA2	protein_coding	13151.7	0.750111	0.306267	0.87647	1.64267	0.0478763	0.0276458	0.0580938	0.139014	0.453188	0.759401	0.380774	0.100452	0.753424	0.915149	0.724262	0.168403
ENSG00000076382	SPAG5	protein_coding	834.524	4.28336	2.55142	3.88012	5.15414	0.418506	0.352213	0.468441	0.794116	1.84e-05	0.0107283	0.000104404	2.55e-07	0.00388436	0.355733	0.0140485	9.98e-05
ENSG00000076513	ANKRD13A	protein_coding	1647.13	0.370175	-0.099794	0.456623	1.05328	0.0192854	-0.00735007	0.0245271	0.072239	0.711252	0.920508	0.647942	0.292211	0.893445	0.97398	0.869099	0.39571
ENSG00000076554	TPD52	protein_coding	7316.29	0.673333	-1.79808	0.441714	-4.05637	0.057815	-0.218413	0.0452484	-0.530678	0.500736	0.0721651	0.658696	4.98e-05	0.784497	0.466528	0.874637	0.000857929
ENSG00000076555	ACACB	protein_coding	3888.14	-1.44691	1.6553	-0.907285	4.09389	-0.171208	0.276938	-0.120135	0.691893	0.147922	0.0978627	0.364256	4.24e-05	0.470725	0.493823	0.712672	0.000794578
ENSG00000076604	TRAF4	protein_coding	865.584	-1.32928	-0.388984	-0.83543	1.78977	-0.108246	-0.0447686	-0.0763121	0.208576	0.183757	0.697288	0.403476	0.0734911	0.513889	0.8892	0.739525	0.131163
ENSG00000076641	PAG1	protein_coding	3140.31	2.07006	0.0270309	2.04745	2.02787	0.125999	0.00232734	0.137958	0.174506	0.0384469	0.978435	0.0406142	0.0425737	0.245828	0.995129	0.289369	0.0851245
ENSG00000076650	GPATCH1	protein_coding	698.127	0.474198	0.388054	0.462438	0.233358	0.0176333	0.020489	0.0170827	0.0110965	0.635359	0.697976	0.643767	0.815484	0.857648	0.889504	0.867299	0.869041
ENSG00000076662	ICAM3	protein_coding	126.643	0.0455666	1.14691	0.20627	2.59969	0.0057594	0.204642	0.0271689	0.436382	0.963656	0.251419	0.83658	0.00933074	0.988579	0.628113	0.94975	0.026043
ENSG00000076685	NT5C2	protein_coding	4065.87	-0.853635	0.744293	-0.53032	3.57831	-0.0526192	0.0648701	-0.0405196	0.348998	0.393307	0.456699	0.59589	0.000345821	0.712588	0.760691	0.846158	0.0025354
ENSG00000076706	MCAM	protein_coding	3104.96	0.69319	1.16055	0.482737	-0.532326	0.0789449	0.186907	0.0595017	-0.0837709	0.48819	0.245824	0.629283	0.5945	0.776794	0.623099	0.860815	0.687308
ENSG00000076716	GPC4	protein_coding	1254.71	-0.987573	1.49659	-0.857232	2.60002	-0.0980514	0.210071	-0.086618	0.33537	0.323362	0.134501	0.391317	0.00932172	0.659369	0.525921	0.731599	0.0260234
ENSG00000076770	MBNL3	protein_coding	549.644	-4.26327	-0.517353	-4.19439	0.0512886	-0.435613	-0.0747478	-0.431219	0.0067316	2.01e-05	0.60491	2.74e-05	0.959096	0.00404488	0.843787	0.00674076	0.972182
ENSG00000076826	CAMSAP3	protein_coding	3222.15	1.5307	0.145279	1.48799	-0.224408	0.086918	0.011674	0.0845072	-0.0162888	0.125844	0.884491	0.136754	0.82244	0.438247	0.961785	0.488245	0.874125
ENSG00000076864	RAP1GAP	protein_coding	12893.4	-0.256427	-0.94662	-0.390678	-2.87848	-0.0173903	-0.0908028	-0.029627	-0.278736	0.797621	0.343832	0.696035	0.00399602	0.930437	0.687427	0.889813	0.0136812
ENSG00000076924	XAB2	protein_coding	2457.9	-1.26398	-2.22623	-1.29741	-3.1534	-0.0649817	-0.162029	-0.0672833	-0.209141	0.206239	0.025999	0.194491	0.00161382	0.540488	0.406664	0.558832	0.00711792
ENSG00000076928	ARHGEF1	protein_coding	2396.46	-0.220002	1.25157	0.189225	3.90793	-0.0190906	0.153514	0.0194316	0.51209	0.825869	0.210726	0.849917	9.31e-05	0.943734	0.595084	0.955211	0.00115877
ENSG00000076944	STXBP2	protein_coding	273.985	-0.485316	-0.864133	-0.209252	1.77864	-0.0735905	-0.185364	-0.0375506	0.40745	0.627452	0.387515	0.834251	0.0752993	0.852732	0.717191	0.949228	0.133712
ENSG00000076984	MAP2K7	protein_coding	3137.99	-0.273037	-0.627114	-0.0374184	1.43095	-0.0144299	-0.046876	-0.00220259	0.107549	0.784825	0.530585	0.970151	0.152444	0.924089	0.801621	0.991466	0.235471
ENSG00000077044	DGKD	protein_coding	1873.17	-2.47069	-1.57726	-2.41436	-1.2733	-0.146434	-0.13228	-0.143311	-0.0965604	0.0134854	0.114737	0.0157629	0.20291	0.144098	0.509665	0.186312	0.297094
ENSG00000077063	CTTNBP2	protein_coding	3048.83	0.288883	0.473647	0.333258	0.811329	0.0192075	0.0445408	0.0221392	0.0688278	0.772671	0.635751	0.73894	0.417177	0.919568	0.859134	0.909266	0.523119
ENSG00000077080	ACTL6B	protein_coding	2063.12	1.42271	-0.955618	1.04368	-3.66489	0.133785	-0.127268	0.131826	-0.591711	0.15482	0.339265	0.296635	0.000247443	0.479689	0.686001	0.661703	0.00208421
ENSG00000077092	RARB	protein_coding	907.582	2.9944	1.93602	2.80015	0.438865	0.233128	0.213397	0.232291	0.0465927	0.00274987	0.0528652	0.00510795	0.660759	0.0610466	0.444684	0.10951	0.74199
ENSG00000077097	TOP2B	protein_coding	9514.75	-2.35863	-0.828725	-2.17747	-2.9602	-0.125971	-0.0626097	-0.132941	-0.230802	0.0183427	0.40726	0.0294457	0.00307442	0.168409	0.729672	0.252286	0.0113227
ENSG00000077147	TM9SF3	protein_coding	8630.44	-1.63973	-1.49205	-1.57479	-3.66537	-0.0787974	-0.101436	-0.0866782	-0.257687	0.101062	0.135687	0.115305	0.000246983	0.391437	0.527417	0.455116	0.00208285
ENSG00000077150	NFKB2	protein_coding	544.083	-0.814325	-1.6505	-0.605882	1.75014	-0.120051	-0.344149	-0.115851	0.427089	0.415459	0.0988398	0.544593	0.0800945	0.728388	0.494578	0.824128	0.140341
ENSG00000077152	UBE2T	protein_coding	170.887	1.10531	-1.5358	0.858894	-3.87596	0.137638	-0.274039	0.137513	-0.801919	0.269025	0.124587	0.390399	0.000106207	0.608595	0.517331	0.73079	0.00125582
ENSG00000077157	PPP1R12B	protein_coding	11828.3	-2.26631	-0.432823	-2.2586	-0.284119	-0.101757	-0.0274864	-0.101078	-0.0162363	0.0234325	0.665144	0.0239081	0.776319	0.190231	0.873623	0.227549	0.837454
ENSG00000077232	DNAJC10	protein_coding	4473.83	-0.800609	-0.498027	-0.826898	-3.12093	-0.0270716	-0.0238473	-0.0351764	-0.169759	0.423358	0.618465	0.408295	0.00180284	0.733325	0.851141	0.742498	0.00770231
ENSG00000077235	GTF3C1	protein_coding	9486.52	-1.33816	-1.07758	-1.37391	-1.65717	-0.0445802	-0.0507941	-0.0457566	-0.0705206	0.180844	0.281222	0.169469	0.0974851	0.510824	0.64934	0.529186	0.164436
ENSG00000077238	IL4R	protein_coding	1238.18	-1.13719	-1.26738	-0.637522	1.58225	-0.218934	-0.345062	-0.139651	0.442453	0.25546	0.205018	0.523785	0.113592	0.594308	0.590767	0.811602	0.185555
ENSG00000077254	USP33	protein_coding	7553.35	1.45702	-0.021665	0.879128	-3.18742	0.0839444	-0.00176598	0.0714609	-0.330902	0.14511	0.982715	0.379332	0.00143546	0.466488	0.995577	0.723446	0.00656141
ENSG00000077264	PAK3	protein_coding	10078.3	-0.145305	-1.43279	-0.278825	-4.27235	-0.011226	-0.156612	-0.0324652	-0.635242	0.88447	0.151917	0.780379	1.93e-05	0.96284	0.544396	0.928215	0.000551116
ENSG00000077279	DCX	protein_coding	1460.44	-1.65717	-1.30682	-1.65664	-3.61142	-0.110853	-0.123876	-0.133211	-0.371527	0.0974855	0.191273	0.0975929	0.000304527	0.385832	0.579163	0.422497	0.00235866
ENSG00000077312	SNRPA	protein_coding	1099.19	-0.567729	-2.30397	-0.451267	-1.29914	-0.0322446	-0.185401	-0.0264387	-0.0974425	0.570219	0.0212241	0.651797	0.193896	0.823884	0.401099	0.87093	0.28615
ENSG00000077327	SPAG6	protein_coding	97.196	3.27547	0.620849	3.13171	-0.489009	0.532219	0.143277	0.528301	-0.106221	0.00105486	0.534699	0.00173789	0.624836	0.0369266	0.803871	0.0649887	0.713147
ENSG00000077348	EXOSC5	protein_coding	499.445	-0.243602	-1.5283	-0.323837	-3.96044	-0.0176121	-0.156995	-0.0283029	-0.444317	0.807539	0.126437	0.746062	7.48e-05	0.934879	0.519543	0.911868	0.00104348
ENSG00000077380	DYNC1I2	protein_coding	6457.37	-1.04929	-1.38416	-1.0214	-3.92584	-0.0502836	-0.093843	-0.0602508	-0.295795	0.294046	0.166309	0.307065	8.64e-05	0.633627	0.555582	0.669099	0.00111744
ENSG00000077420	APBB1IP	protein_coding	621.432	-0.0824702	-0.419767	-0.0828558	-0.451415	-0.0166749	-0.12007	-0.016258	-0.11315	0.934273	0.674656	0.933966	0.65169	0.979621	0.878383	0.981934	0.734998
ENSG00000077454	LRCH4	protein_coding	2335.91	1.51391	1.86663	1.62254	4.73357	0.131291	0.228827	0.179298	0.667561	0.130048	0.061953	0.104687	2.21e-06	0.443698	0.458174	0.436242	0.000242433
ENSG00000077458	FAM76B	protein_coding	671.196	1.24287	0.567684	1.35609	1.95199	0.0896295	0.0579023	0.101736	0.187088	0.213915	0.57025	0.175072	0.0509397	0.549254	0.824503	0.536058	0.0981862
ENSG00000077463	SIRT6	protein_coding	765.863	0.615876	-0.512972	0.708431	1.17149	0.0347837	-0.0410141	0.0428151	0.0905363	0.537976	0.607971	0.478678	0.2414	0.806789	0.845864	0.787021	0.341072
ENSG00000077514	POLD3	protein_coding	712.933	-0.178033	0.512031	-0.236284	-0.2787	-0.00589838	0.0240876	-0.00789644	-0.0120101	0.858697	0.608629	0.813213	0.780475	0.95522	0.845992	0.941482	0.840648
ENSG00000077522	ACTN2	protein_coding	2725.38	-0.579057	-0.209985	-0.621331	-2.56306	-0.0556494	-0.0285509	-0.0702041	-0.369903	0.562551	0.833679	0.534382	0.0103754	0.82074	0.942984	0.817921	0.028324
ENSG00000077549	CAPZB	protein_coding	7718.53	-2.98748	-1.06223	-2.86712	-2.9671	-0.0879394	-0.0442568	-0.0926026	-0.122493	0.00281289	0.28813	0.00414228	0.00300624	0.0618486	0.65432	0.0990911	0.0111573
ENSG00000077585	GPR137B	protein_coding	2519.91	-3.91491	-0.337391	-3.40109	1.72968	-0.281516	-0.0343108	-0.268705	0.174461	9.04e-05	0.735822	0.000671183	0.0836869	0.00871241	0.904513	0.0398833	0.145242
ENSG00000077616	NAALAD2	protein_coding	1107.43	2.94706	2.50725	2.99237	3.07986	0.356765	0.429126	0.362671	0.476595	0.00320809	0.0121675	0.0027682	0.002071	0.0661731	0.361787	0.0822377	0.0085019
ENSG00000077684	JADE1	protein_coding	2222.78	0.992124	-0.267157	1.01865	0.0652338	0.050911	-0.0194027	0.0522111	0.00427515	0.321137	0.789348	0.30837	0.947988	0.657044	0.927158	0.67045	0.964685
ENSG00000077713	SLC25A43	protein_coding	375.648	-1.59143	-0.362282	-1.26371	1.95697	-0.132526	-0.0426691	-0.121539	0.24035	0.111512	0.717141	0.206332	0.0503507	0.410411	0.898094	0.571794	0.0973103
ENSG00000077721	UBE2A	protein_coding	1778.83	-0.598143	-1.43576	-0.63858	-3.03349	-0.0339872	-0.115528	-0.0384657	-0.233772	0.549744	0.151072	0.523096	0.00241745	0.813876	0.543386	0.811167	0.00951875
ENSG00000077782	FGFR1	protein_coding	5758.54	-2.20989	-0.0112197	-1.4121	2.96945	-0.15192	-0.0010907	-0.120862	0.324439	0.0271128	0.991048	0.157921	0.00298334	0.205937	0.997834	0.513398	0.0110941
ENSG00000077942	FBLN1	protein_coding	1626.37	1.82364	2.95537	1.91012	4.59937	0.225861	0.517405	0.246744	0.758274	0.0682066	0.00312299	0.0561173	4.24e-06	0.324041	0.287139	0.332618	0.000303296
ENSG00000077943	ITGA8	protein_coding	734.718	2.03301	2.51721	2.095	3.03891	0.234745	0.41085	0.241843	0.447883	0.0420517	0.0118289	0.0361711	0.00237432	0.257357	0.36135	0.273678	0.00940013
ENSG00000077984	CST7	protein_coding	21.084	-1.68647	-0.518073	-1.44187	0.894493	-0.441201	-0.191896	-0.390831	0.309308	0.0917047	0.604407	0.149339	0.371058	0.374754	0.843571	0.504376	0.477151
ENSG00000078018	MAP2	protein_coding	111184	0.339677	-1.53328	0.0931944	-4.09688	0.0287484	-0.183521	0.0105815	-0.59386	0.7341	0.125208	0.925749	4.19e-05	0.903493	0.517937	0.980422	0.00079047
ENSG00000078043	PIAS2	protein_coding	5111.03	1.00631	0.995327	1.04507	1.45509	0.0480669	0.0672528	0.0498703	0.0886988	0.314267	0.319577	0.29599	0.145645	0.652626	0.672676	0.661703	0.227097
ENSG00000078053	AMPH	protein_coding	9694.64	0.237869	-1.86347	0.0365631	-4.2321	0.0229978	-0.254865	0.0043711	-0.646097	0.811983	0.0623966	0.970833	2.32e-05	0.937067	0.458174	0.991559	0.000602577
ENSG00000078061	ARAF	protein_coding	1167.31	-1.9168	-0.349384	-1.16891	2.81084	-0.0938481	-0.0241811	-0.0750589	0.230361	0.0552627	0.726801	0.242441	0.00494124	0.291779	0.901005	0.6109	0.0160915
ENSG00000078070	MCCC1	protein_coding	1727.65	1.88701	2.97621	1.77654	2.40704	0.0690408	0.154055	0.0657251	0.113928	0.0591584	0.00291836	0.0756438	0.0160825	0.302149	0.287139	0.377083	0.0399028
ENSG00000078081	LAMP3	protein_coding	19.8733	1.72502	1.74749	1.71162	3.70455	0.279705	0.39697	0.303304	0.833062	0.0845237	0.0805524	0.0869659	0.000211764	0.359993	0.477571	0.400329	0.00189401
ENSG00000078098	FAP	protein_coding	133.402	3.59258	3.40906	3.22922	5.66485	0.352796	0.469226	0.364016	0.811188	0.00032742	0.000651861	0.0012413	1.47e-08	0.0195087	0.18763	0.0535906	2.52e-05
ENSG00000078114	NEBL	protein_coding	19678.3	-2.28601	0.54032	-2.01927	2.27838	-0.119598	0.0399766	-0.112975	0.162743	0.0222536	0.588977	0.0434591	0.0227039	0.185418	0.835291	0.298503	0.0522563
ENSG00000078124	ACER3	protein_coding	3481.26	0.556166	-0.306554	0.448426	-1.57455	0.0347007	-0.0270563	0.0290596	-0.130347	0.578098	0.759183	0.653846	0.11536	0.827926	0.915065	0.872053	0.187959
ENSG00000078140	UBE2K	protein_coding	8193.99	1.53625	-1.05347	1.13466	-3.47684	0.104159	-0.101052	0.0940557	-0.368103	0.124478	0.292123	0.256517	0.000507355	0.436228	0.656396	0.623856	0.00324525
ENSG00000078142	PIK3C3	protein_coding	6266.43	-0.224954	-0.135867	-0.346489	-2.43543	-0.00976075	-0.00834182	-0.017483	-0.157005	0.822015	0.891927	0.728975	0.0148739	0.94207	0.964786	0.905507	0.0374654
ENSG00000078177	N4BP2	protein_coding	1552.42	2.79877	2.02126	2.83775	3.37582	0.204078	0.20841	0.213469	0.324357	0.00512971	0.0432527	0.00454321	0.000735951	0.0857388	0.431524	0.103362	0.00415321
ENSG00000078237	TIGAR	protein_coding	1817.38	2.98927	0.364235	3.00647	0.572392	0.24053	0.0414706	0.241581	0.0587808	0.00279642	0.715683	0.00264301	0.567057	0.0616633	0.897562	0.0802267	0.663823
ENSG00000078246	TULP3	protein_coding	1057.12	-2.83704	-1.13773	-2.3557	1.02037	-0.241731	-0.137065	-0.224932	0.124354	0.00455339	0.255232	0.0184877	0.307553	0.0800638	0.63085	0.201247	0.412102
ENSG00000078269	SYNJ2	protein_coding	9056.35	-0.0636392	-0.323061	-0.105616	-0.725666	-0.00533819	-0.038324	-0.00887471	-0.0778482	0.949257	0.746649	0.915887	0.468043	0.983825	0.90913	0.977319	0.57229
ENSG00000078295	ADCY2	protein_coding	13038.1	-4.31523	-0.0709132	-4.05744	1.36055	-0.23655	-0.00549746	-0.232288	0.0994437	1.59e-05	0.943467	4.96e-05	0.173655	0.0036306	0.982185	0.00915822	0.261837
ENSG00000078304	PPP2R5C	protein_coding	8638.79	-2.85785	-1.75078	-2.7361	-3.61882	-0.107201	-0.0929344	-0.112293	-0.189769	0.00426524	0.0799834	0.00621716	0.000295954	0.0771804	0.476025	0.121897	0.00231802
ENSG00000078319	PMS2P1	transcribed_unprocessed_pseudogene	1407.94	-1.40131	0.761426	-1.50003	-0.869661	-0.0756513	0.0581902	-0.0866682	-0.064259	0.161122	0.446403	0.133606	0.384486	0.486794	0.754535	0.483821	0.490443
ENSG00000078328	RBFOX1	protein_coding	17621.9	1.438	-1.0299	1.07974	-3.43977	0.131277	-0.132984	0.123878	-0.503888	0.150433	0.303057	0.280256	0.00058221	0.473706	0.662879	0.648722	0.00355145
ENSG00000078369	GNB1	protein_coding	33682.4	-1.29926	-1.75106	-1.28988	-3.53151	-0.0560197	-0.106786	-0.0603099	-0.21084	0.193854	0.0799356	0.197093	0.000413201	0.526069	0.476025	0.560688	0.00283982
ENSG00000078401	EDN1	protein_coding	689.193	-0.829786	-0.254538	-0.485126	0.646443	-0.196289	-0.085149	-0.115974	0.19729	0.40666	0.79908	0.627587	0.517993	0.721127	0.930825	0.860297	0.618885
ENSG00000078403	MLLT10	protein_coding	2196.91	1.32862	2.55091	1.45728	4.52744	0.0755384	0.205033	0.0904772	0.358834	0.183974	0.0107442	0.14504	5.97e-06	0.514308	0.355733	0.498453	0.000352347
ENSG00000078487	ZCWPW1	protein_coding	197.087	1.77094	2.71665	1.76866	2.9117	0.15092	0.325979	0.149959	0.314503	0.0765706	0.00659463	0.0769509	0.00359469	0.341096	0.324809	0.380157	0.0126243
ENSG00000078549	ADCYAP1R1	protein_coding	15576.1	-2.59598	0.758284	-2.14564	2.58223	-0.200972	0.0830159	-0.177082	0.272063	0.00943211	0.448281	0.0319017	0.00981628	0.119254	0.755358	0.259284	0.027088
ENSG00000078579	FGF20	protein_coding	28.9692	0.66526	1.36143	0.626355	-0.563353	0.100379	0.294255	0.108822	-0.127256	0.505884	0.173377	0.531082	0.573195	0.788855	0.563674	0.815715	0.668775
ENSG00000078596	ITM2A	protein_coding	3159.21	2.41245	2.91993	2.04331	1.45555	0.316413	0.541559	0.281351	0.255875	0.0158457	0.00350112	0.0410214	0.145517	0.156924	0.293619	0.290838	0.226966
ENSG00000078618	NRDC	protein_coding	5556.72	-0.758987	-0.184413	-0.79008	-2.60287	-0.0314008	-0.0107968	-0.0388529	-0.163549	0.44786	0.853689	0.429481	0.00924476	0.749592	0.950544	0.756555	0.0258585
ENSG00000078668	VDAC3	protein_coding	4360.22	0.98726	-0.953942	0.728948	-3.74676	0.100452	-0.137341	0.0992826	-0.651791	0.323515	0.340113	0.466033	0.00017913	0.659369	0.686586	0.779578	0.00171279
ENSG00000078674	PCM1	protein_coding	13058.9	-3.69699	0.441503	-3.71703	0.472434	-0.143042	0.0241606	-0.143107	0.0232261	0.000218174	0.658849	0.000201581	0.636617	0.0150684	0.87059	0.0200752	0.722785
ENSG00000078687	TNRC6C	protein_coding	8193.69	-1.93876	-0.394491	-1.34728	2.0796	-0.114212	-0.0328657	-0.0926573	0.182586	0.0525303	0.693219	0.17789	0.0375621	0.284738	0.887445	0.539672	0.0771669
ENSG00000078699	CBFA2T2	protein_coding	5033.04	-0.898035	0.983349	-0.694298	2.582	-0.0332934	0.0515616	-0.0271709	0.129045	0.369167	0.325436	0.487496	0.009823	0.697118	0.677067	0.791838	0.0270973
ENSG00000078725	BRINP1	protein_coding	4434.21	-0.285596	0.368298	-0.299694	-1.63801	-0.0164957	0.0301002	-0.0193742	-0.13529	0.775187	0.712651	0.76441	0.10142	0.920302	0.896155	0.921548	0.169666
ENSG00000078747	ITCH	protein_coding	6974.95	-0.255197	-1.39887	-0.322788	-2.75012	-0.0113418	-0.0879489	-0.0148825	-0.161971	0.798571	0.161852	0.746856	0.00595731	0.930776	0.552099	0.912271	0.0185779
ENSG00000078795	PKD2L2	protein_coding	8.15412	0.518225	1.09245	0.51333	1.539	0.111112	0.325466	0.109621	0.414165	0.604301	0.274637	0.607721	0.123805	NA	0.644774	0.851254	0.198832
ENSG00000078804	TP53INP2	protein_coding	21491.4	-2.32813	0.230813	-2.1535	1.53187	-0.305807	0.0428739	-0.292096	0.265245	0.0199049	0.81746	0.0312793	0.125555	0.175124	0.937915	0.257558	0.201121
ENSG00000078808	SDF4	protein_coding	3923.27	-1.09589	0.263212	-0.854664	2.04235	-0.0522612	0.0177518	-0.0438039	0.133657	0.273126	0.792387	0.392737	0.0411165	0.612191	0.928311	0.732408	0.0828088
ENSG00000078814	MYH7B	protein_coding	893.255	0.668182	0.709547	0.56434	0.129887	0.0733076	0.110097	0.0624003	0.0183417	0.504017	0.477985	0.572523	0.896656	0.787215	0.771842	0.836069	0.928366
ENSG00000078900	TP73	protein_coding	25.5407	-0.62248	1.09785	-0.673934	0.737592	-0.120954	0.300993	-0.131194	0.183044	0.533627	0.27227	0.500353	0.460763	0.804568	0.642137	0.799731	0.565483
ENSG00000078902	TOLLIP	protein_coding	18581.6	0.363774	-1.74466	0.28865	-3.11779	0.0227482	-0.154312	0.0187667	-0.258837	0.716027	0.0810446	0.772849	0.00182212	0.895464	0.478451	0.925146	0.0077643
ENSG00000078967	UBE2D4	protein_coding	1921.79	0.0497946	0.0710258	0.00184844	-0.677533	0.00194001	0.00391951	7.28e-05	-0.0341631	0.960286	0.943377	0.998525	0.498068	0.987495	0.98217	0.999139	0.600816
ENSG00000079101	CLUL1	protein_coding	136.769	1.52589	1.18568	1.48578	0.0037094	0.434088	0.477429	0.433352	0.00138397	0.127037	0.235749	0.137336	0.99704	0.439386	0.614598	0.489052	0.997922
ENSG00000079102	RUNX1T1	protein_coding	3908.28	-0.202553	0.487607	-0.277155	-0.169008	-0.012708	0.0432784	-0.0175375	-0.013662	0.839484	0.625828	0.781661	0.86579	0.948184	0.854985	0.928751	0.906652
ENSG00000079134	THOC1	protein_coding	979.855	0.439887	1.67583	0.645675	3.32196	0.0390557	0.2103	0.0604101	0.39662	0.660019	0.093772	0.51849	0.000893881	0.869077	0.488727	0.809072	0.0047277
ENSG00000079150	FKBP7	protein_coding	97.2106	1.97279	0.629289	1.99122	0.764725	0.186431	0.084265	0.187124	0.0924548	0.0485194	0.52916	0.0464565	0.444435	0.274202	0.80063	0.306972	0.54949
ENSG00000079156	OSBPL6	protein_coding	3541.71	1.98798	0.817022	1.80795	-0.624014	0.131975	0.0767422	0.126925	-0.055974	0.046814	0.413916	0.0706145	0.532619	0.270318	0.734105	0.366477	0.632469
ENSG00000079215	SLC1A3	protein_coding	56518.6	-2.0855	0.361503	-1.97855	1.57512	-0.252269	0.0618397	-0.247055	0.251086	0.0370237	0.717724	0.0478666	0.115228	0.241494	0.898432	0.311918	0.187781
ENSG00000079246	XRCC5	protein_coding	12654.6	-1.22049	-1.56651	-1.07229	-4.18542	-0.0767339	-0.139317	-0.0875648	-0.436448	0.222278	0.117229	0.28359	2.85e-05	0.559399	0.511366	0.651596	0.000650991
ENSG00000079257	LXN	protein_coding	53.8278	1.54703	1.34697	1.45904	0.786892	0.261271	0.321944	0.247899	0.171407	0.121856	0.177991	0.144554	0.431345	0.431694	0.566744	0.497864	0.536718
ENSG00000079263	SP140	protein_coding	81.118	-0.0315533	2.16017	-0.153086	1.45296	-0.00347694	0.336487	-0.0171056	0.208189	0.974828	0.0307592	0.878331	0.146235	0.991732	0.410986	0.964641	0.227757
ENSG00000079277	MKNK1	protein_coding	1603.12	0.644853	1.40619	0.768972	2.99344	0.0570625	0.175951	0.0717059	0.356395	0.519022	0.159667	0.44191	0.00275855	0.797075	0.55017	0.763643	0.0104447
ENSG00000079308	TNS1	protein_coding	20436.4	-0.669287	0.873381	0.0401921	3.81231	-0.0641881	0.118451	0.00459515	0.556409	0.503313	0.382455	0.96794	0.000137675	0.786712	0.713612	0.990819	0.00146077
ENSG00000079313	REXO1	protein_coding	6608.46	-0.0701464	0.383913	0.0029471	0.925325	-0.00465761	0.0360548	0.000196354	0.0787237	0.944077	0.701043	0.997649	0.354797	0.982239	0.891151	0.999002	0.460541
ENSG00000079332	SAR1A	protein_coding	5475.16	-1.6526	-1.75221	-1.59423	-3.67958	-0.0890723	-0.133626	-0.0948525	-0.27969	0.0984125	0.0797379	0.110885	0.000233622	0.386998	0.475718	0.447305	0.00201074
ENSG00000079335	CDC14A	protein_coding	753.963	-0.0571095	2.12415	0.116897	4.82225	-0.0058364	0.306546	0.0147843	0.777853	0.954458	0.0336576	0.906942	1.42e-06	0.985525	0.416498	0.974488	0.000198948
ENSG00000079337	RAPGEF3	protein_coding	5612.94	0.353766	2.14659	0.74842	4.8437	0.0393503	0.337596	0.0978309	0.808153	0.723514	0.0318262	0.454207	1.27e-06	0.898558	0.411291	0.77183	0.000186348
ENSG00000079385	CEACAM1	protein_coding	30.5675	-0.36655	-0.151354	-0.370368	0.797773	-0.0861888	-0.0503934	-0.0886531	0.244395	0.713955	0.879697	0.711108	0.425003	0.894421	0.959592	0.896229	0.53053
ENSG00000079387	SENP1	protein_coding	848.34	0.843996	1.32699	0.939891	3.39785	0.0376722	0.0837251	0.0470186	0.217199	0.398672	0.184511	0.347274	0.000679176	0.715038	0.571493	0.69952	0.00394381
ENSG00000079432	CIC	protein_coding	17741.1	0.965398	0.0515806	1.16588	2.52927	0.062921	0.00475428	0.0893592	0.247487	0.334346	0.958863	0.243665	0.01143	0.668755	0.988408	0.611999	0.0304711
ENSG00000079435	LIPE	protein_coding	1795.73	-0.57734	-0.757274	-0.677392	-2.20879	-0.0465557	-0.086316	-0.0572051	-0.23811	0.56371	0.448886	0.498157	0.0271894	0.820955	0.755652	0.798371	0.0600524
ENSG00000079459	FDFT1	protein_coding	5898.16	0.29968	-1.06531	0.283148	-1.80131	0.0232782	-0.11704	0.022173	-0.180133	0.764421	0.286735	0.777064	0.0716545	0.915458	0.653032	0.926588	0.128645
ENSG00000079462	PAFAH1B3	protein_coding	880.804	1.35449	-1.05091	1.25715	-2.11019	0.112505	-0.123651	0.106605	-0.229115	0.17558	0.293298	0.208699	0.0348421	0.504217	0.657452	0.573279	0.0727739
ENSG00000079482	OPHN1	protein_coding	5465.1	-3.83795	-0.132105	-3.05495	2.43122	-0.242906	-0.0118237	-0.226552	0.230165	0.000124067	0.894901	0.00225095	0.0150479	0.0108084	0.965324	0.0738782	0.0378262
ENSG00000079616	KIF22	protein_coding	721.322	-1.02622	-0.0650092	-0.950185	-2.55269	-0.059543	-0.00534704	-0.0673534	-0.231768	0.304786	0.948167	0.342018	0.0106895	0.64369	0.983929	0.69538	0.0289878
ENSG00000079689	SCGN	protein_coding	54.0265	1.86897	0.728472	1.88672	0.926803	0.373546	0.205655	0.376114	0.236725	0.0616265	0.466325	0.0591982	0.354029	0.308925	0.765366	0.340472	0.459796
ENSG00000079691	CARMIL1	protein_coding	3766.83	-0.0801354	2.64676	0.0665667	4.3391	-0.00598456	0.27948	0.0052407	0.436085	0.93613	0.00812669	0.946927	1.43e-05	0.980285	0.343773	0.985336	0.000475562
ENSG00000079739	PGM1	protein_coding	2553.92	-0.430118	1.33733	-0.464308	0.944108	-0.0284365	0.125056	-0.0308018	0.0800004	0.66711	0.181114	0.642427	0.345114	0.872894	0.569237	0.866974	0.450972
ENSG00000079785	DDX1	protein_coding	4802.93	0.884809	-1.01486	0.600579	-3.76052	0.0754433	-0.122441	0.0681831	-0.5453	0.37626	0.31017	0.54812	0.000169559	0.702175	0.666971	0.825406	0.00165782
ENSG00000079805	DNM2	protein_coding	6967.34	-0.158178	0.36943	0.246797	3.45755	-0.00684249	0.0225932	0.0141182	0.252459	0.874316	0.711807	0.805065	0.000545111	0.959508	0.895929	0.938655	0.00341048
ENSG00000079819	EPB41L2	protein_coding	12650.1	-1.58411	-0.199703	-1.28135	1.60016	-0.0862131	-0.015371	-0.0757311	0.120744	0.11317	0.841713	0.200072	0.109564	0.413798	0.945787	0.56403	0.180447
ENSG00000079841	RIMS1	protein_coding	11287.4	-1.02924	-0.181422	-0.955924	-2.95586	-0.0588984	-0.0146867	-0.0705801	-0.278703	0.303369	0.856036	0.339111	0.003118	0.642407	0.951164	0.693271	0.0114202
ENSG00000079931	MOXD1	protein_coding	1474.09	-0.596013	1.32335	-0.59823	1.30003	-0.072234	0.226794	-0.0725035	0.201172	0.551167	0.185718	0.549687	0.193589	0.814991	0.57283	0.825688	0.285827
ENSG00000079950	STX7	protein_coding	7823.42	0.290386	-0.610745	0.175531	-2.63973	0.014712	-0.0437741	0.00997911	-0.191689	0.771521	0.541369	0.860662	0.00829719	0.918818	0.807289	0.959211	0.0237858
ENSG00000079974	RABL2B	protein_coding	2158.27	1.92967	1.82442	1.94387	2.0753	0.0761297	0.101845	0.0762832	0.104162	0.0536478	0.0680888	0.0519111	0.037959	0.28777	0.461383	0.322302	0.0777431
ENSG00000079999	KEAP1	protein_coding	3039.7	1.42613	-1.51585	1.471	0.784802	0.0592375	-0.0890925	0.0693618	0.0472786	0.153832	0.129556	0.141292	0.43257	0.478399	0.522188	0.493773	0.537912
ENSG00000080007	DDX43	protein_coding	11.8049	0.547567	1.50817	0.621536	1.87951	0.144471	0.555039	0.163732	0.625067	0.583989	0.131512	0.534247	0.0601743	NA	0.523698	0.817921	0.11198
ENSG00000080031	PTPRH	protein_coding	190.264	-2.44446	-1.75919	-2.45262	-3.18242	-0.369437	-0.376359	-0.383966	-0.637113	0.0145067	0.0785455	0.0141819	0.00146047	0.149614	0.473767	0.178252	0.00663034
ENSG00000080166	DCT	protein_coding	212.842	-0.854669	0.753871	-0.916577	-0.0692863	-0.0846832	0.10582	-0.0920764	-0.00892182	0.392735	0.450927	0.359364	0.944762	0.712114	0.756492	0.708894	0.962579
ENSG00000080189	SLC35C2	protein_coding	1777.72	-3.29364	-0.158869	-3.2774	0.0750292	-0.191078	-0.0130375	-0.189708	0.00554762	0.000989007	0.873772	0.00104767	0.940192	0.0359908	0.957693	0.049398	0.959538
ENSG00000080200	CRYBG3	protein_coding	3277.48	-2.35112	-0.119816	-1.78703	2.15774	-0.154279	-0.0111165	-0.132229	0.203776	0.0187169	0.904629	0.0739325	0.0309477	0.169477	0.969115	0.373516	0.0663106
ENSG00000080224	EPHA6	protein_coding	2401.75	0.597777	1.567	0.278073	-0.562454	0.0460406	0.170785	0.0239076	-0.0617919	0.549989	0.117115	0.780956	0.573806	0.814084	0.511094	0.92827	0.669317
ENSG00000080293	SCTR	protein_coding	10.5027	-0.412908	-1.28965	-0.296887	-2.70558	-0.104408	-0.487355	-0.0800788	-0.992349	0.679674	0.197172	0.766553	0.00681849	NA	0.584016	0.921953	0.0205233
ENSG00000080298	RFX3	protein_coding	5028.23	-2.35049	-0.724844	-2.35983	-0.809821	-0.11683	-0.0509722	-0.116837	-0.0512269	0.0187487	0.468548	0.0182832	0.418043	0.169631	0.76637	0.19994	0.524028
ENSG00000080345	RIF1	protein_coding	10039.5	-0.145987	-1.0298	-0.152755	-1.22765	-0.00525995	-0.0524886	-0.00547542	-0.0562141	0.883932	0.303104	0.878592	0.21958	0.962573	0.662879	0.964735	0.31606
ENSG00000080371	RAB21	protein_coding	5624.93	-2.65673	-2.39693	-2.48937	-1.47082	-0.110872	-0.141518	-0.106621	-0.0804739	0.00789032	0.0165329	0.0127971	0.141341	0.10834	0.383778	0.170108	0.221775
ENSG00000080493	SLC4A4	protein_coding	11570.7	-2.31324	0.674897	-2.31276	0.747855	-0.286823	0.11834	-0.28682	0.118403	0.0207094	0.499741	0.0207361	0.454548	0.178656	0.78387	0.212097	0.55923
ENSG00000080503	SMARCA2	protein_coding	14182.2	-1.2835	0.772478	-1.20057	1.65701	-0.0498753	0.0424568	-0.0471403	0.0830845	0.199318	0.439831	0.229918	0.097517	0.532243	0.750704	0.59793	0.164468
ENSG00000080546	SESN1	protein_coding	4154.89	1.76763	-0.993311	1.77633	-1.01219	0.134099	-0.106602	0.134511	-0.0979152	0.0771223	0.320558	0.0756789	0.311446	0.342184	0.673287	0.377083	0.416226
ENSG00000080561	MID2	protein_coding	808.15	0.516241	0.0604574	0.429186	-1.14315	0.0306446	0.00508688	0.0263475	-0.0899762	0.605686	0.951791	0.667788	0.252978	0.842013	0.985084	0.878069	0.353561
ENSG00000080573	COL5A3	protein_coding	3592.91	1.78933	2.4956	2.01197	4.89519	0.290802	0.573473	0.360482	1.1195	0.0735612	0.0125745	0.0442233	9.82e-07	0.33495	0.366492	0.300915	0.000166459
ENSG00000080603	SRCAP	protein_coding	13383.7	-0.855648	0.297974	-0.425821	2.61164	-0.0544797	0.0268303	-0.0311992	0.244285	0.392193	0.765723	0.670238	0.00901092	0.712033	0.917744	0.879381	0.0253543
ENSG00000080608	PUM3	protein_coding	872.113	-2.14013	0.616863	-2.17438	0.50743	-0.0908619	0.0371179	-0.0918087	0.0274581	0.0323441	0.537325	0.0296767	0.611853	0.225074	0.805218	0.25243	0.701962
ENSG00000080709	KCNN2	protein_coding	2979.52	-0.331822	0.602834	-0.49141	-1.04961	-0.0265109	0.0681419	-0.0420235	-0.114669	0.740024	0.546619	0.623137	0.293899	0.905887	0.81049	0.857884	0.397636
ENSG00000080802	CNOT4	protein_coding	3652.85	-2.26117	-0.0999843	-2.18569	0.581679	-0.100417	-0.00628262	-0.0977734	0.0332495	0.023749	0.920357	0.0288381	0.560783	0.19192	0.97398	0.250531	0.6579
ENSG00000080815	PSEN1	protein_coding	5107.87	-1.96271	-1.62593	-1.99522	-2.30352	-0.0750176	-0.0878906	-0.0763495	-0.112583	0.0496796	0.103964	0.0460194	0.0212497	0.277663	0.500105	0.306016	0.0497049
ENSG00000080819	CPOX	protein_coding	1557.58	-0.13598	-1.97555	-0.0404963	-1.36669	-0.0102946	-0.211562	-0.00310251	-0.133732	0.891837	0.0482053	0.967697	0.171723	0.964922	0.441926	0.990781	0.259474
ENSG00000080822	CLDND1	protein_coding	19590.5	-0.151711	-1.53635	-0.176864	-2.12734	-0.0125983	-0.180417	-0.0147265	-0.226133	0.879415	0.124453	0.859615	0.0333918	0.961387	0.517186	0.958905	0.0703456
ENSG00000080823	MOK	protein_coding	1300.26	1.14368	2.31043	1.219	3.15101	0.124254	0.354902	0.133349	0.440032	0.252756	0.0208645	0.222844	0.0016271	0.591432	0.399589	0.590066	0.00715708
ENSG00000080824	HSP90AA1	protein_coding	79078.8	1.21725	-0.239819	1.20412	1.05607	0.155891	-0.0434337	0.159612	0.178713	0.223508	0.810471	0.228545	0.290935	0.560879	0.934857	0.596384	0.394281
ENSG00000080839	RBL1	protein_coding	582.783	1.81187	1.89054	1.84599	4.24607	0.131809	0.194169	0.155623	0.456536	0.0700056	0.058686	0.0648935	2.18e-05	0.328176	0.456741	0.354504	0.00058253
ENSG00000080845	DLGAP4	protein_coding	12977.7	-0.6577	-0.0831482	-0.619909	0.213278	-0.0400159	-0.00715508	-0.0376921	0.0165583	0.510731	0.933734	0.535318	0.83111	0.79134	0.978989	0.818418	0.880754
ENSG00000080854	IGSF9B	protein_coding	10020.1	0.999614	0.896945	1.04089	2.71608	0.126815	0.160919	0.142619	0.475086	0.317497	0.369748	0.297925	0.00660605	0.654566	0.703885	0.662633	0.020093
ENSG00000080947	CROCCP3	transcribed_unprocessed_pseudogene	1465.81	1.23609	1.97027	1.49036	3.94	0.169755	0.382528	0.220424	0.743706	0.216424	0.0488072	0.136131	8.15e-05	0.551833	0.442055	0.487353	0.00108257
ENSG00000081014	AP4E1	protein_coding	1087.17	1.65601	0.297689	1.69925	2.22888	0.0690808	0.017572	0.0778884	0.130652	0.0977202	0.76594	0.0892716	0.0258216	0.385937	0.917744	0.40528	0.0576721
ENSG00000081019	RSBN1	protein_coding	3300.53	0.856856	-1.06088	0.811373	-1.78849	0.0385055	-0.0674863	0.0366529	-0.103336	0.391525	0.288743	0.417152	0.0736973	0.71146	0.65439	0.747946	0.131405
ENSG00000081026	MAGI3	protein_coding	4815.8	2.04416	0.638955	1.82307	-0.950386	0.0970976	0.0429483	0.0925325	-0.0616511	0.0409376	0.522852	0.0682934	0.341916	0.253617	0.79775	0.361888	0.447728
ENSG00000081041	CXCL2	protein_coding	109.899	-0.83004	-1.02501	-0.767756	0.234975	-0.287586	-0.502506	-0.269834	0.105496	0.406516	0.305358	0.442632	0.814228	0.721127	0.663838	0.764002	0.868094
ENSG00000081052	COL4A4	protein_coding	224.093	0.85473	0.619967	1.10596	3.23112	0.117258	0.120183	0.173521	0.646168	0.392701	0.535279	0.268745	0.00123306	0.712114	0.804147	0.637787	0.00588753
ENSG00000081059	TCF7	protein_coding	168.654	-0.577068	0.954496	-0.128789	3.94239	-0.069716	0.162544	-0.0190172	0.740704	0.563893	0.339833	0.897525	8.07e-05	0.82103	0.686497	0.971297	0.00107784
ENSG00000081087	OSTM1	protein_coding	1894.83	1.52899	-0.985235	1.34225	-2.52872	0.0892629	-0.08145	0.0830327	-0.200139	0.126266	0.324509	0.179514	0.011448	0.439002	0.676493	0.541454	0.0305033
ENSG00000081138	CDH7	protein_coding	1036.67	2.88259	-0.169582	2.25877	-2.55734	0.238096	-0.0198588	0.219099	-0.317666	0.00394419	0.865338	0.023898	0.0105477	0.0741114	0.954653	0.227549	0.0286889
ENSG00000081148	IMPG2	protein_coding	191.192	2.3001	1.10299	2.33272	1.50691	0.218634	0.148529	0.221086	0.183184	0.0214427	0.270029	0.0196631	0.131833	0.181647	0.64057	0.206943	0.2094
ENSG00000081154	PCNP	protein_coding	6579.74	1.16515	-0.711252	0.856778	-2.84269	0.0829386	-0.0716225	0.0691069	-0.29285	0.24396	0.476928	0.391567	0.00447352	0.582037	0.771215	0.731599	0.0149253
ENSG00000081177	EXD2	protein_coding	2617.26	0.0840728	0.0240527	0.166683	1.47688	0.00377691	0.00152862	0.00785774	0.0889566	0.932999	0.980811	0.86762	0.139707	0.979621	0.995551	0.961162	0.21963
ENSG00000081181	ARG2	protein_coding	501.206	2.93746	-0.417792	2.7867	-1.51741	0.396252	-0.0798699	0.386252	-0.269424	0.00330917	0.676099	0.00532474	0.129164	0.0677114	0.87879	0.111393	0.205888
ENSG00000081189	MEF2C	protein_coding	30814.3	-0.271791	-1.83652	-0.253363	-4.44212	-0.0224152	-0.214226	-0.0314549	-0.704106	0.785782	0.0662807	0.799988	8.91e-06	0.924457	0.461268	0.937167	0.000412314
ENSG00000081237	PTPRC	protein_coding	743.169	-0.171868	-0.757818	-0.132046	-0.143321	-0.0343471	-0.214232	-0.0265735	-0.0368399	0.863541	0.44856	0.894948	0.886037	0.956429	0.755423	0.970452	0.920851
ENSG00000081248	CACNA1S	protein_coding	42.8354	-0.618853	1.59798	-0.607263	-0.316112	-0.0906108	0.3325	-0.0989659	-0.0663514	0.536013	0.110048	0.543676	0.751917	0.805808	0.505311	0.823507	0.817911
ENSG00000081277	PKP1	protein_coding	213.082	1.18607	-0.30576	1.20626	0.194336	0.15747	-0.0574939	0.160523	0.0331038	0.235593	0.759788	0.227717	0.845913	0.573861	0.915228	0.595536	0.892271
ENSG00000081307	UBA5	protein_coding	2453.76	1.69451	-0.183252	1.16313	-3.03858	0.0782484	-0.0119897	0.0701549	-0.234447	0.0901692	0.8546	0.244778	0.00237699	0.371274	0.950857	0.613619	0.00940785
ENSG00000081320	STK17B	protein_coding	1615.72	-2.14725	0.0267608	-1.78411	2.53444	-0.266856	0.00470227	-0.252747	0.458261	0.0317733	0.97865	0.074405	0.0112628	0.223678	0.995129	0.37421	0.0301087
ENSG00000081377	CDC14B	protein_coding	3410.14	-1.72392	0.245205	-1.27979	2.58001	-0.119168	0.0239637	-0.101259	0.260531	0.0847218	0.806297	0.20062	0.00987989	0.360303	0.933125	0.564753	0.0272283
ENSG00000081386	ZNF510	protein_coding	2069.85	0.587695	0.528755	0.658474	1.49835	0.0234555	0.0298706	0.0267589	0.0778887	0.556737	0.596975	0.510233	0.134042	0.817545	0.839048	0.805165	0.212183
ENSG00000081479	LRP2	protein_coding	4296.98	0.127988	0.0370306	0.278826	1.60395	0.0161828	0.00661889	0.0369897	0.271544	0.898158	0.970461	0.780379	0.108724	0.967157	0.992465	0.928215	0.179406
ENSG00000081665	ZNF506	protein_coding	2461.39	-0.2372	0.438402	-0.237215	0.494143	-0.0134991	0.0352884	-0.0134527	0.0357954	0.812502	0.661095	0.81249	0.621205	0.93743	0.871457	0.941365	0.710156
ENSG00000081692	JMJD4	protein_coding	782.197	-1.6325	-0.659601	-1.68288	-1.75465	-0.11206	-0.0641013	-0.118409	-0.157919	0.102575	0.50951	0.0923985	0.0793185	0.3947	0.7896	0.411014	0.139262
ENSG00000081721	DUSP12	protein_coding	351.655	0.945886	-0.610591	0.8695	-1.5189	0.0606423	-0.0555811	0.0564467	-0.126839	0.344207	0.54147	0.384574	0.128789	0.676674	0.807289	0.727102	0.205454
ENSG00000081760	AACS	protein_coding	4334.72	3.27909	0.697651	3.23011	0.247417	0.195565	0.058862	0.193347	0.0189203	0.00104144	0.485395	0.00123742	0.804586	0.036578	0.776223	0.0535906	0.860422
ENSG00000081791	DELE1	protein_coding	2777.76	-0.829711	1.29912	-0.668039	2.75621	-0.0521068	0.115371	-0.0437388	0.230395	0.406702	0.193901	0.504109	0.00584756	0.721127	0.581708	0.801541	0.018308
ENSG00000081803	CADPS2	protein_coding	7267.22	2.74429	-0.125865	2.55401	-1.6769	0.286043	-0.0185564	0.284812	-0.238801	0.00606427	0.899839	0.0106491	0.0935619	0.0941108	0.966934	0.158018	0.159034
ENSG00000081818	PCDHB4	protein_coding	1232.6	-0.131343	-0.554241	-0.112704	-0.488783	-0.0142816	-0.0852442	-0.012252	-0.0678706	0.895504	0.579414	0.910265	0.624996	0.965891	0.829825	0.975281	0.713167
ENSG00000081842	PCDHA6	protein_coding	769.52	0.277113	-1.19728	0.174394	-3.07083	0.0255622	-0.156538	0.017718	-0.399547	0.781693	0.231197	0.861556	0.00213467	0.923377	0.610715	0.9595	0.0086947
ENSG00000081853	PCDHGA2	protein_coding	1113.17	-2.15683	0.69146	-2.02893	1.61295	-0.229892	0.104214	-0.219116	0.222371	0.0310189	0.489277	0.0424653	0.106755	0.221348	0.778299	0.295424	0.176873
ENSG00000081870	HSPB11	protein_coding	454.94	1.08086	0.812224	0.79903	-1.36369	0.058952	0.0628796	0.0498505	-0.109333	0.27976	0.416663	0.424273	0.172665	0.619799	0.735269	0.752895	0.260624
ENSG00000081913	PHLPP1	protein_coding	12525.7	-1.18002	-0.278308	-0.776776	2.02307	-0.0661665	-0.0220666	-0.0497553	0.165417	0.237993	0.780776	0.437291	0.0430664	0.575674	0.924647	0.761383	0.0859775
ENSG00000081923	ATP8B1	protein_coding	493.721	2.59021	1.32673	2.61283	2.38338	0.209694	0.151952	0.215609	0.251517	0.00959164	0.184598	0.0089795	0.0171544	0.119866	0.571542	0.146225	0.0420136
ENSG00000081985	IL12RB2	protein_coding	638.619	-1.3913	-0.853893	-1.42398	-2.1314	-0.159866	-0.13894	-0.169307	-0.324148	0.164135	0.393164	0.154454	0.0330565	0.490043	0.721371	0.51064	0.0698025
ENSG00000082014	SMARCD3	protein_coding	5355.36	0.0682465	1.41839	-0.0675173	0.398527	0.00371748	0.109279	-0.00377336	0.0284462	0.945589	0.156077	0.94617	0.690242	0.98275	0.54886	0.98492	0.767535
ENSG00000082068	WDR70	protein_coding	1182.17	1.91194	3.28213	1.8939	3.39756	0.0823379	0.199836	0.0812174	0.186282	0.0558835	0.00103027	0.0582388	0.000679892	0.293238	0.216249	0.337665	0.0039455
ENSG00000082074	FYB1	protein_coding	773.605	-1.48046	-1.50466	-1.41825	-0.490794	-0.320385	-0.460623	-0.314564	-0.139016	0.138751	0.132411	0.156119	0.623572	0.456355	0.524584	0.511639	0.712142
ENSG00000082126	MPP4	protein_coding	30.416	2.29419	0.19657	2.37155	0.88291	0.33502	0.0409593	0.348894	0.168301	0.0217795	0.844164	0.0177135	0.377285	0.18278	0.946824	0.196876	0.483271
ENSG00000082146	STRADB	protein_coding	1155.48	-2.96272	-2.54553	-2.8006	-1.5934	-0.136754	-0.166429	-0.133111	-0.0969178	0.00304934	0.0109111	0.00510071	0.11107	0.0644002	0.355733	0.109445	0.182417
ENSG00000082153	BZW1	protein_coding	6093.31	0.161886	-0.942225	-0.000105968	-3.37379	0.0106654	-0.0878192	-8.34e-06	-0.339017	0.871395	0.346077	0.999915	0.000741406	0.958465	0.688696	0.999932	0.00417404
ENSG00000082175	PGR	protein_coding	256.747	0.978817	1.29312	1.16704	2.6074	0.147838	0.275884	0.18047	0.514354	0.327671	0.195971	0.243194	0.00912329	0.66326	0.583051	0.611496	0.0255709
ENSG00000082196	C1QTNF3	protein_coding	329.462	-1.91794	0.32212	-1.91316	0.448786	-0.16879	0.0400654	-0.167687	0.0502203	0.0551187	0.747362	0.0557276	0.653586	0.291352	0.90934	0.332283	0.736574
ENSG00000082212	ME2	protein_coding	3323.97	-0.998182	0.285883	-1.03335	-1.02488	-0.0527332	0.0213699	-0.0568819	-0.0720918	0.318191	0.774968	0.301442	0.305418	0.654802	0.92206	0.663852	0.409976
ENSG00000082213	C5orf22	protein_coding	1763.2	-0.53076	-1.62175	-0.443389	-4.21043	-0.0430794	-0.18647	-0.0486175	-0.590249	0.595585	0.104857	0.657484	2.55e-05	0.83727	0.500451	0.87432	0.000619287
ENSG00000082258	CCNT2	protein_coding	3315.57	1.43972	0.677026	1.39566	0.297048	0.0707781	0.0470873	0.0686713	0.0186777	0.149947	0.498389	0.162817	0.76643	0.472928	0.782934	0.518745	0.829641
ENSG00000082269	FAM135A	protein_coding	3607.23	-0.670905	-0.26382	-0.716424	-0.746989	-0.0280965	-0.0156364	-0.0300154	-0.0400097	0.502281	0.791919	0.473729	0.45507	0.785741	0.928226	0.784863	0.559688
ENSG00000082293	COL19A1	protein_coding	586.535	0.559946	-0.333771	0.294701	-2.2686	0.0491543	-0.0415422	0.029046	-0.286377	0.575516	0.738552	0.768222	0.0232925	0.826741	0.905915	0.922914	0.0532148
ENSG00000082397	EPB41L3	protein_coding	15399.9	1.00413	-0.775741	0.635057	-3.38066	0.087824	-0.0959656	0.0710568	-0.482973	0.315317	0.437902	0.525391	0.000723115	0.653037	0.748982	0.812961	0.00411108
ENSG00000082438	COBLL1	protein_coding	2142.24	0.83516	2.28581	1.02482	3.64546	0.082707	0.320059	0.104445	0.474246	0.403628	0.0222651	0.305449	0.000266918	0.718835	0.401099	0.667611	0.00217539
ENSG00000082458	DLG3	protein_coding	4931.64	-0.948456	-2.37426	-0.824215	-4.91308	-0.071769	-0.254288	-0.0873871	-0.665428	0.342897	0.0175844	0.409818	8.97e-07	0.675949	0.384724	0.743816	0.000164334
ENSG00000082482	KCNK2	protein_coding	692.573	0.344339	0.831466	0.173034	-0.879398	0.0335333	0.114616	0.0182402	-0.118546	0.730592	0.40571	0.862625	0.379185	0.902216	0.72899	0.959549	0.485133
ENSG00000082497	SERTAD4	protein_coding	671.24	3.44793	0.0160095	3.33839	-0.990984	0.408999	0.00268913	0.408404	-0.155105	0.000564901	0.987227	0.000842652	0.321694	0.0262999	0.996647	0.0447586	0.426778
ENSG00000082512	TRAF5	protein_coding	545.874	0.816134	1.12572	0.683995	0.0294024	0.057792	0.112894	0.0499451	0.00274904	0.414423	0.260282	0.493978	0.976544	0.727526	0.634186	0.796145	0.983724
ENSG00000082515	MRPL22	protein_coding	792.844	3.57838	0.818995	3.33657	-0.479039	0.19771	0.0641253	0.19243	-0.0354304	0.000345731	0.412789	0.000848189	0.631911	0.0201814	0.733156	0.0448195	0.71892
ENSG00000082516	GEMIN5	protein_coding	1634.11	-2.01908	-1.25731	-2.00416	-1.06551	-0.0597024	-0.0526968	-0.0590348	-0.0402607	0.0434784	0.20864	0.0450534	0.286644	0.261744	0.593732	0.303495	0.389764
ENSG00000082556	OPRK1	protein_coding	1179.75	-0.340588	-1.39702	-0.50465	-2.70394	-0.0415903	-0.241457	-0.063595	-0.43556	0.733414	0.162409	0.613805	0.00685226	0.903493	0.552592	0.854315	0.0206106
ENSG00000082641	NFE2L1	protein_coding	21167.3	-2.03433	-0.90967	-2.03048	-0.847594	-0.0986522	-0.0623901	-0.0981306	-0.0523033	0.0419188	0.362997	0.0423081	0.396664	0.257159	0.698211	0.295136	0.502591
ENSG00000082684	SEMA5B	protein_coding	921.081	1.61652	0.952902	1.57244	0.697366	0.149302	0.124524	0.145309	0.0823548	0.105982	0.34064	0.115848	0.485574	0.401032	0.686688	0.456086	0.589075
ENSG00000082701	GSK3B	protein_coding	11548	-1.05389	-1.29341	-1.01315	-3.50977	-0.0597487	-0.103731	-0.067494	-0.298603	0.291932	0.195871	0.310991	0.000448491	0.631475	0.58301	0.672496	0.00299228
ENSG00000082781	ITGB5	protein_coding	2076.5	-1.00343	1.01872	-0.522226	3.81732	-0.103371	0.148368	-0.0657818	0.613681	0.315654	0.308334	0.601513	0.000134911	0.653299	0.665754	0.848354	0.00143987
ENSG00000082805	ERC1	protein_coding	6877.26	-1.8389	1.00955	-1.40077	3.12101	-0.078182	0.0607049	-0.0659547	0.187632	0.0659295	0.312712	0.161282	0.00180234	0.318419	0.668498	0.516765	0.00770175
ENSG00000082898	XPO1	protein_coding	11356.7	1.40589	0.0216351	1.44494	1.97745	0.10333	0.00224875	0.115391	0.201607	0.159757	0.982739	0.148474	0.0479907	0.484987	0.995577	0.503364	0.0936532
ENSG00000082996	RNF13	protein_coding	5035.09	1.39937	-0.106704	1.2613	-1.53666	0.110269	-0.0118914	0.104389	-0.162402	0.161701	0.915024	0.207202	0.124376	0.487414	0.97265	0.572504	0.199502
ENSG00000083067	TRPM3	protein_coding	5494.27	0.464788	1.6411	0.527824	2.35383	0.0505767	0.252529	0.0577306	0.328667	0.642083	0.100777	0.597622	0.0185813	0.860363	0.497624	0.846813	0.0447586
ENSG00000083093	PALB2	protein_coding	815.427	-1.87319	-0.306475	-1.94001	-1.45402	-0.0825674	-0.019157	-0.0877337	-0.084383	0.0610418	0.759243	0.0523785	0.145942	0.307536	0.915065	0.323762	0.227389
ENSG00000083097	DOP1A	protein_coding	4834.89	-1.43989	0.966253	-1.45022	-1.72903	-0.0685597	0.0650931	-0.084695	-0.12899	0.149899	0.333918	0.146998	0.0838036	0.472928	0.682981	0.501298	0.145357
ENSG00000083099	LYRM2	protein_coding	2657.2	-1.89998	0.216888	-1.84205	-1.67416	-0.0847277	0.0136871	-0.0901657	-0.104757	0.0574356	0.828295	0.0654675	0.0940999	0.29738	0.941009	0.355108	0.159688
ENSG00000083123	BCKDHB	protein_coding	1718.01	-2.48172	0.257065	-2.50779	-0.40686	-0.168008	0.0246138	-0.170999	-0.0354383	0.0130749	0.797129	0.0121491	0.68411	0.141709	0.930002	0.166308	0.762182
ENSG00000083168	KAT6A	protein_coding	8167.88	-1.00094	0.778725	-0.390036	3.76067	-0.0348176	0.0383043	-0.0183905	0.226373	0.316857	0.436142	0.69651	0.00016946	0.654106	0.747348	0.889974	0.00165748
ENSG00000083223	TUT7	protein_coding	1909.11	-0.748088	0.59842	-0.599721	1.94844	-0.0299384	0.0338938	-0.0249651	0.103695	0.454407	0.54956	0.548692	0.0513623	0.754142	0.812139	0.82541	0.0988521
ENSG00000083290	ULK2	protein_coding	5490.15	-3.43505	-1.78884	-3.44929	-1.95887	-0.142666	-0.105112	-0.142592	-0.103459	0.000592443	0.0736404	0.000562059	0.0501277	0.0270298	0.468168	0.03649	0.0969728
ENSG00000083312	TNPO1	protein_coding	8081.68	1.45074	-0.700483	1.49851	-0.0609902	0.0681824	-0.0465679	0.0709989	-0.00369089	0.146851	0.483626	0.134002	0.951367	0.469103	0.775177	0.484668	0.966745
ENSG00000083444	PLOD1	protein_coding	3060.25	0.553629	-0.127108	0.862745	3.20586	0.0586561	-0.0190434	0.114669	0.543902	0.579833	0.898855	0.388278	0.00134659	0.828809	0.966545	0.728752	0.00626299
ENSG00000083454	P2RX5	protein_coding	553.515	0.553526	-0.604463	0.462656	-1.56672	0.0482244	-0.0746615	0.0410664	-0.178195	0.579903	0.545536	0.643611	0.11718	0.828809	0.809965	0.867223	0.190306
ENSG00000083457	ITGAE	protein_coding	263.88	2.54342	0.67111	2.54705	0.613901	0.182114	0.0680041	0.181424	0.0560602	0.0109773	0.502151	0.0108638	0.539281	0.128416	0.785331	0.159493	0.638487
ENSG00000083520	DIS3	protein_coding	2667.02	0.349732	0.553218	0.289395	-0.557245	0.0161958	0.0362527	0.0138401	-0.0340719	0.72654	0.580114	0.772279	0.57736	0.899959	0.830142	0.924994	0.672557
ENSG00000083535	PIBF1	protein_coding	1129.93	1.51095	2.07888	1.57084	2.78488	0.112504	0.218853	0.117242	0.26543	0.130802	0.037628	0.116221	0.00535475	0.444849	0.419358	0.456837	0.0171214
ENSG00000083544	TDRD3	protein_coding	1819.2	0.0183764	2.36846	-0.0337758	2.10304	0.00103679	0.188954	-0.00190972	0.151872	0.985339	0.0178621	0.973056	0.0354625	0.994282	0.386655	0.992037	0.0738505
ENSG00000083635	NUFIP1	protein_coding	642.799	-2.42724	-2.71428	-2.30094	-4.56539	-0.138962	-0.220786	-0.144555	-0.368391	0.0152141	0.00664208	0.0213952	4.99e-06	0.153671	0.324809	0.214919	0.000325222
ENSG00000083642	PDS5B	protein_coding	11040.1	0.83764	-0.231246	0.563335	-2.54164	0.0513856	-0.0200667	0.040578	-0.2338	0.402233	0.817124	0.573207	0.0110334	0.717462	0.937778	0.836356	0.0296594
ENSG00000083720	OXCT1	protein_coding	6836.65	-1.00106	-1.45574	-0.753801	-4.24029	-0.0789399	-0.16242	-0.0828327	-0.595081	0.316798	0.145463	0.450969	2.23e-05	0.654042	0.537552	0.770146	0.000591294
ENSG00000083750	RRAGB	protein_coding	1104.39	-1.1474	-1.37829	-1.07324	-3.8016	-0.0816286	-0.138956	-0.0913354	-0.414066	0.251216	0.168115	0.283164	0.000143765	0.589143	0.557321	0.651166	0.00149551
ENSG00000083799	CYLD	protein_coding	6551.59	-0.854562	-1.17159	-0.915983	-2.51301	-0.0384811	-0.0746439	-0.0428098	-0.150061	0.392794	0.241361	0.359676	0.0119705	0.712114	0.619272	0.70914	0.0316301
ENSG00000083807	SLC27A5	protein_coding	413.524	2.40745	0.999886	2.47443	3.23124	0.214751	0.126026	0.244585	0.407488	0.0160644	0.317366	0.0133448	0.00123252	0.158162	0.671095	0.174162	0.00588716
ENSG00000083812	ZNF324	protein_coding	1650.27	0.104305	-0.885728	0.363742	1.70223	0.00530411	-0.0637385	0.0219391	0.131157	0.916927	0.375764	0.71605	0.088712	0.975143	0.708337	0.899278	0.152252
ENSG00000083814	ZNF671	protein_coding	579.195	-0.367668	-0.576509	-0.462075	-2.1463	-0.0171512	-0.0382339	-0.0227726	-0.136142	0.713121	0.564271	0.644027	0.0318493	0.894087	0.821243	0.86749	0.0677456
ENSG00000083817	ZNF416	protein_coding	346.255	-0.141662	-1.56603	-0.200159	-2.73263	-0.00623933	-0.0984741	-0.00905285	-0.160321	0.887347	0.117342	0.841356	0.00628311	0.96349	0.511366	0.951838	0.019339
ENSG00000083828	ZNF586	protein_coding	962.399	1.2831	1.35802	1.40769	3.54273	0.137172	0.205211	0.168266	0.540405	0.199456	0.174458	0.159222	0.000396003	0.532414	0.564473	0.515132	0.00275877
ENSG00000083838	ZNF446	protein_coding	707.682	-0.684147	0.237655	-0.316453	2.73707	-0.0407341	0.0199996	-0.0223675	0.246906	0.493882	0.812149	0.751659	0.00619892	0.780556	0.935632	0.915017	0.0191319
ENSG00000083844	ZNF264	protein_coding	4830	-0.906233	-0.749894	-0.605429	1.20558	-0.0403571	-0.0472379	-0.029766	0.0756994	0.364813	0.453319	0.544894	0.227978	0.692889	0.758041	0.824242	0.325646
ENSG00000083845	RPS5	protein_coding	6316.07	0.887398	-0.332212	0.879463	-0.492745	0.0852363	-0.0451289	0.084424	-0.0603957	0.374865	0.739729	0.379151	0.622193	0.701412	0.906276	0.723153	0.710941
ENSG00000083857	FAT1	protein_coding	10926.9	-3.05094	1.49159	-2.75289	3.19087	-0.246375	0.17033	-0.234253	0.346614	0.00228128	0.135806	0.00590719	0.00141845	0.0544266	0.527575	0.118632	0.00650309
ENSG00000083896	YTHDC1	protein_coding	4600.13	-2.02577	-0.0237344	-1.92959	0.774587	-0.0906515	-0.00150225	-0.0872844	0.0447466	0.0427883	0.981064	0.0536578	0.438583	0.259107	0.995556	0.326922	0.543779
ENSG00000083937	CHMP2B	protein_coding	1916.26	-0.717507	-0.558621	-0.716944	-3.05303	-0.050092	-0.0552014	-0.0603195	-0.328297	0.473061	0.576421	0.473409	0.00226545	0.766202	0.82809	0.784758	0.00907541
ENSG00000084070	SMAP2	protein_coding	7394.7	-0.723661	-1.7862	-0.677202	-4.39038	-0.0494238	-0.172612	-0.0624586	-0.517173	0.469274	0.0740673	0.498278	1.13e-05	0.763799	0.468595	0.798514	0.000432292
ENSG00000084072	PPIE	protein_coding	1329.17	-0.274544	1.59878	-0.340426	0.422593	-0.00991106	0.0817041	-0.0127537	0.0202734	0.783667	0.109871	0.733536	0.672592	0.923859	0.505311	0.906912	0.752215
ENSG00000084073	ZMPSTE24	protein_coding	2691.07	0.984762	-0.506631	0.992995	-0.433034	0.0665271	-0.0484208	0.0669295	-0.0372918	0.324741	0.612414	0.320712	0.66499	0.660306	0.847771	0.679459	0.745441
ENSG00000084090	STARD7	protein_coding	9665.85	0.816805	-0.94621	0.860577	-0.38463	0.0386997	-0.0634127	0.0410444	-0.0234284	0.41404	0.344041	0.389471	0.700512	0.727092	0.687633	0.729788	0.775971
ENSG00000084092	NOA1	protein_coding	959.344	-2.13217	-2.9493	-2.12081	-4.32744	-0.0895301	-0.175968	-0.0919879	-0.241421	0.0329932	0.00318494	0.0339382	1.51e-05	0.227228	0.287139	0.265417	0.000490778
ENSG00000084093	REST	protein_coding	1598.54	-1.58908	0.384153	-0.924346	3.25875	-0.110336	0.037703	-0.0798659	0.359303	0.112042	0.700865	0.355306	0.00111903	0.411506	0.891151	0.705775	0.00551207
ENSG00000084110	HAL	protein_coding	6.05062	-0.967921	-1.7448	-0.585586	0.598165	-0.26652	-0.691789	-0.180778	0.233945	0.333084	0.0810189	0.558154	0.54973	NA	0.478451	0.83035	0.647471
ENSG00000084112	SSH1	protein_coding	5827.47	0.906507	-0.402589	1.00137	1.47676	0.0524927	-0.0329756	0.06313	0.118892	0.364668	0.687251	0.316649	0.13974	0.692853	0.884842	0.676469	0.219667
ENSG00000084207	GSTP1	protein_coding	4104.93	0.978682	0.790967	1.02161	1.38076	0.0554229	0.0633468	0.0580015	0.100113	0.327737	0.428963	0.306967	0.167353	0.66326	0.742132	0.669087	0.254006
ENSG00000084234	APLP2	protein_coding	27199.4	-1.37305	-1.04751	-1.23846	-3.57384	-0.0843576	-0.091024	-0.0946694	-0.348804	0.169738	0.294865	0.215544	0.000351786	0.496587	0.658137	0.580907	0.00255967
ENSG00000084444	FAM234B	protein_coding	7362.7	-0.374591	-1.77781	-0.279576	-4.25909	-0.0302753	-0.20329	-0.0296023	-0.575944	0.707965	0.0754347	0.779803	2.05e-05	0.891873	0.470661	0.928197	0.00056593
ENSG00000084453	SLCO1A2	protein_coding	8175.82	-0.92234	1.5618	-1.02356	0.606757	-0.0956953	0.229115	-0.108799	0.0823245	0.356351	0.118335	0.306045	0.544012	0.686122	0.51164	0.668128	0.642569
ENSG00000084463	WBP11	protein_coding	4024.87	-2.50597	-1.29759	-2.42815	-3.187	-0.162302	-0.118912	-0.172967	-0.290027	0.0122117	0.194427	0.0151762	0.00143756	0.13667	0.582051	0.18361	0.00656755
ENSG00000084623	EIF3I	protein_coding	2996.63	-0.00255018	-1.54041	-0.0471059	-3.48784	-0.000176947	-0.151271	-0.00359564	-0.340256	0.997965	0.123461	0.962429	0.000486942	0.999269	0.515617	0.98899	0.00316011
ENSG00000084628	NKAIN1	protein_coding	779.423	0.290434	0.278276	0.303476	0.488065	0.0350079	0.0474245	0.0365509	0.0750322	0.771485	0.780801	0.761527	0.625504	0.918818	0.924647	0.919728	0.713565
ENSG00000084636	COL16A1	protein_coding	3243.03	0.153399	2.20163	0.35491	3.63684	0.0182462	0.370255	0.0435846	0.570022	0.878083	0.0276913	0.722657	0.000276003	0.960788	0.410986	0.902279	0.00222263
ENSG00000084652	TXLNA	protein_coding	3110.1	-1.25506	-2.55439	-0.508759	1.58621	-0.0476235	-0.13716	-0.028708	0.114296	0.209458	0.0106375	0.610921	0.112692	0.544578	0.355733	0.852718	0.184467
ENSG00000084674	APOB	protein_coding	75.1957	-2.67295	-0.999199	-2.69575	-2.38918	-0.348977	-0.185391	-0.362797	-0.413991	0.00751879	0.317698	0.00702311	0.0168859	0.105894	0.671306	0.130785	0.0414964
ENSG00000084676	NCOA1	protein_coding	13876.2	-0.890838	0.647749	-0.786517	1.74315	-0.0363301	0.0373623	-0.0328043	0.0928402	0.373016	0.517148	0.431564	0.0813082	0.700726	0.794098	0.758094	0.142094
ENSG00000084693	AGBL5	protein_coding	980.965	-3.0438	-1.10373	-2.84924	0.232556	-0.149505	-0.076768	-0.14622	0.0152655	0.00233612	0.269709	0.00438242	0.816106	0.0552762	0.640351	0.102053	0.869491
ENSG00000084710	EFR3B	protein_coding	12529.2	-3.68377	-0.996488	-3.53165	-2.7735	-0.238865	-0.0913905	-0.246094	-0.246773	0.00022981	0.319013	0.000412973	0.00554577	0.01549	0.672228	0.0310648	0.0175703
ENSG00000084731	KIF3C	protein_coding	24165.6	0.517673	-1.28036	0.433219	-2.4015	0.0392365	-0.137249	0.0336896	-0.238446	0.604687	0.200418	0.664856	0.0163282	0.841585	0.586676	0.87662	0.0404044
ENSG00000084733	RAB10	protein_coding	8372.61	-1.72796	-1.94645	-1.7286	-3.28443	-0.087313	-0.139135	-0.0902001	-0.218915	0.0839956	0.051601	0.0838805	0.00102188	0.358659	0.443876	0.394285	0.00518456
ENSG00000084734	GCKR	protein_coding	39.0945	0.635935	0.797515	0.66851	1.26858	0.0816541	0.145082	0.0857266	0.209339	0.524819	0.425152	0.503808	0.20459	0.800377	0.739668	0.801478	0.29892
ENSG00000084754	HADHA	protein_coding	4866.29	-4.20901	-1.29231	-4.21082	-1.24501	-0.221307	-0.0961173	-0.220785	-0.0833753	2.56e-05	0.19625	2.54e-05	0.213129	0.00430584	0.583414	0.00668934	0.308636
ENSG00000084764	MAPRE3	protein_coding	10693.3	-0.229272	-1.51552	-0.381314	-4.11685	-0.0161909	-0.1514	-0.0344434	-0.474881	0.818657	0.12964	0.70297	3.84e-05	0.940522	0.522188	0.892782	0.000755594
ENSG00000084774	CAD	protein_coding	1995.85	-1.60072	-0.755964	-1.28817	1.31646	-0.0671823	-0.0448918	-0.060671	0.0792217	0.10944	0.449671	0.197686	0.188019	0.406749	0.756421	0.561657	0.279123
ENSG00000085063	CD59	protein_coding	17984.3	0.0863186	-0.730792	0.253194	2.25452	0.00583144	-0.069819	0.0214467	0.2438	0.931213	0.464906	0.800118	0.0241633	0.979316	0.764715	0.937167	0.0547201
ENSG00000085117	CD82	protein_coding	1572.9	-0.397987	-0.915171	-0.182564	0.462059	-0.0303255	-0.098571	-0.0145793	0.0470876	0.69064	0.360102	0.85514	0.644039	0.883636	0.69596	0.957403	0.72842
ENSG00000085185	BCORL1	protein_coding	1941.8	-1.14483	-0.831849	-0.868027	1.13431	-0.0687231	-0.0706599	-0.0573338	0.0957038	0.25228	0.405494	0.38538	0.256664	0.591035	0.728953	0.72755	0.357854
ENSG00000085224	ATRX	protein_coding	13836.4	-0.678069	0.972675	-0.775096	-0.348328	-0.0244558	0.0496224	-0.0292194	-0.016771	0.497728	0.330715	0.438283	0.727594	0.782815	0.680651	0.761795	0.798562
ENSG00000085231	AK6	protein_coding	416.053	1.50685	-0.776032	1.36784	-2.20521	0.102829	-0.0752563	0.0980618	-0.203352	0.131848	0.43773	0.171363	0.0274393	0.446924	0.748787	0.532353	0.0604557
ENSG00000085265	FCN1	protein_coding	45.2943	-4.34226	-2.60496	-4.13497	-1.14109	-1.06132	-0.905004	-1.06437	-0.375298	1.41e-05	0.00918862	3.55e-05	0.253835	0.00346431	0.35015	0.00766834	0.354581
ENSG00000085274	MYNN	protein_coding	1137	1.06498	-0.172874	0.924334	-1.48803	0.0548251	-0.0126078	0.0495337	-0.102155	0.286883	0.862751	0.355312	0.136743	0.626741	0.953819	0.705775	0.215711
ENSG00000085276	MECOM	protein_coding	727.718	1.46815	1.05199	1.70154	4.26104	0.177251	0.179484	0.254182	0.81209	0.142062	0.292802	0.0888422	2.03e-05	0.461482	0.656849	0.404301	0.000563297
ENSG00000085365	SCAMP1	protein_coding	9008.61	1.16009	-1.28274	0.779549	-3.98155	0.0883588	-0.138217	0.0799893	-0.521734	0.246011	0.199583	0.435656	6.85e-05	0.583614	0.586475	0.760786	0.000998319
ENSG00000085377	PREP	protein_coding	2347.71	-0.135344	-1.42008	-0.175168	-4.10664	-0.00874633	-0.130012	-0.0155985	-0.46754	0.89234	0.155585	0.860947	4.01e-05	0.964968	0.548585	0.959282	0.000775117
ENSG00000085382	HACE1	protein_coding	2766.47	0.396464	-0.530792	0.116978	-2.85999	0.0186721	-0.0354009	0.00647886	-0.20257	0.691762	0.595563	0.906877	0.00423657	0.883831	0.838622	0.974488	0.0143052
ENSG00000085415	SEH1L	protein_coding	2851.94	-0.440054	-2.32338	-0.383508	-4.83922	-0.0327361	-0.244744	-0.0382799	-0.617322	0.659898	0.0201586	0.701343	1.3e-06	0.869077	0.398713	0.891684	0.000188464
ENSG00000085433	WDR47	protein_coding	9118.69	0.267642	-1.17071	0.133727	-3.90644	0.0226228	-0.139988	0.0153267	-0.571737	0.788975	0.241716	0.893619	9.37e-05	0.925548	0.61994	0.970242	0.00116311
ENSG00000085449	WDFY1	protein_coding	2691.66	-2.2564	-1.97949	-2.17471	-3.97752	-0.0894475	-0.111169	-0.09607	-0.224881	0.0240453	0.0477608	0.0296522	6.96e-05	0.193161	0.441817	0.25243	0.00100693
ENSG00000085465	OVGP1	protein_coding	220.482	1.09648	1.3618	1.08152	1.40382	0.139965	0.24585	0.137668	0.22849	0.272867	0.17326	0.279466	0.160371	0.612081	0.563674	0.647815	0.245413
ENSG00000085491	SLC25A24	protein_coding	719.557	0.889209	-0.125513	0.967568	1.00675	0.0553072	-0.0110503	0.0619396	0.08245	0.373891	0.900118	0.33326	0.314055	0.701144	0.967018	0.689685	0.41891
ENSG00000085511	MAP3K4	protein_coding	3192.53	0.777973	0.972005	0.845924	2.08244	0.0265743	0.0469899	0.0295068	0.0928806	0.436585	0.331048	0.397595	0.037302	0.741856	0.681068	0.735951	0.0767963
ENSG00000085514	PILRA	protein_coding	288.661	1.44542	1.95631	1.56856	3.41835	0.221257	0.422946	0.250155	0.695497	0.148339	0.0504287	0.116751	0.000630029	0.471284	0.443421	0.456959	0.00373781
ENSG00000085552	IGSF9	protein_coding	18.6437	-1.55296	0.661821	-1.55349	0.795043	-0.305109	0.182135	-0.304121	0.196806	0.120433	0.508086	0.120305	0.426589	0.428437	0.788972	0.462918	0.532127
ENSG00000085563	ABCB1	protein_coding	2334.02	1.86218	1.8384	2.05958	3.38836	0.211062	0.294627	0.241571	0.507327	0.0625772	0.0660042	0.0394391	0.000703106	0.310956	0.461237	0.285417	0.00404057
ENSG00000085644	ZNF213	protein_coding	2093.82	-1.67053	-1.75984	-1.55554	-1.02643	-0.0934124	-0.13929	-0.0883492	-0.0745132	0.0948138	0.0784354	0.119818	0.304689	0.381067	0.47369	0.462273	0.409255
ENSG00000085662	AKR1B1	protein_coding	2810.83	0.891421	-1.0888	0.658885	-3.04889	0.0600263	-0.103775	0.0487269	-0.288214	0.372703	0.276243	0.50997	0.00229692	0.700455	0.645691	0.805106	0.00916761
ENSG00000085719	CPNE3	protein_coding	4053.05	-1.62341	0.159735	-1.56215	0.788139	-0.13266	0.0184593	-0.128474	0.0827591	0.104502	0.87309	0.118252	0.430616	0.398194	0.957441	0.460048	0.536043
ENSG00000085721	RRN3	protein_coding	2138.32	0.544362	-1.07651	0.437215	-2.47985	0.0276471	-0.0774231	0.0231077	-0.167709	0.586193	0.281699	0.661955	0.0131436	0.832609	0.649785	0.875665	0.0340522
ENSG00000085733	CTTN	protein_coding	6349.04	0.872727	0.611607	0.95881	1.92286	0.0417476	0.0413767	0.0476171	0.121934	0.382812	0.540798	0.337655	0.0544981	0.705981	0.807069	0.69203	0.103618
ENSG00000085741	WNT11	protein_coding	35.2949	0.779627	-0.781725	0.897743	0.252121	0.11053	-0.158016	0.130351	0.0471837	0.43561	0.434376	0.369323	0.800948	0.741211	0.746189	0.716005	0.85767
ENSG00000085760	MTIF2	protein_coding	997.819	-0.0259376	-0.384904	-0.0545866	-1.21797	-0.00160807	-0.0337933	-0.00342645	-0.0978561	0.979307	0.700309	0.956468	0.223237	0.9933	0.890726	0.987778	0.320415
ENSG00000085788	DDHD2	protein_coding	7013.57	0.168784	-0.507505	0.0178077	-3.11061	0.011732	-0.049903	0.00154105	-0.343775	0.865967	0.611801	0.985792	0.00186702	0.957321	0.847527	0.995281	0.00790513
ENSG00000085831	TTC39A	protein_coding	447.511	3.09094	0.590033	3.11154	0.80411	0.279599	0.0756032	0.280715	0.0929192	0.00199524	0.555169	0.00186114	0.421333	0.0512721	0.815519	0.0673712	0.527065
ENSG00000085832	EPS15	protein_coding	16471.1	-1.31728	-0.738612	-1.18843	-2.97762	-0.0925366	-0.0733842	-0.0963959	-0.308375	0.187745	0.460143	0.234665	0.002905	0.519422	0.762472	0.603282	0.0108679
ENSG00000085840	ORC1	protein_coding	29.2579	2.3031	0.971782	2.3329	1.71232	0.336659	0.200557	0.343533	0.324031	0.021273	0.331159	0.0196536	0.086837	0.181274	0.681188	0.206927	0.149745
ENSG00000085871	MGST2	protein_coding	406.552	1.68243	-0.568334	1.71594	1.07247	0.130579	-0.0625251	0.141083	0.11294	0.0924855	0.569808	0.0861726	0.283507	0.376357	0.824271	0.398783	0.386698
ENSG00000085872	CHERP	protein_coding	4579.44	-1.81043	-0.794686	-1.52778	0.799944	-0.0763819	-0.0474349	-0.0686988	0.0459502	0.0702296	0.426796	0.126567	0.423743	0.328696	0.740844	0.472506	0.529295
ENSG00000085978	ATG16L1	protein_coding	2007.28	1.73335	-0.578024	1.64076	-1.65079	0.098817	-0.0466533	0.0958696	-0.123372	0.0830331	0.563248	0.100847	0.0987818	0.35635	0.82044	0.428319	0.166074
ENSG00000085982	USP40	protein_coding	1560.22	-2.15464	0.97135	-1.73881	3.08818	-0.170368	0.108552	-0.151931	0.344262	0.0311901	0.331374	0.0820679	0.00201383	0.222156	0.681254	0.390449	0.00832762
ENSG00000085998	POMGNT1	protein_coding	3434.45	-1.42819	-0.209196	-1.43788	-1.89048	-0.0485815	-0.0100694	-0.0524505	-0.0881519	0.153238	0.834295	0.150468	0.0586939	0.477455	0.943316	0.506138	0.109917
ENSG00000085999	RAD54L	protein_coding	79.3983	0.874956	-0.280144	0.984958	2.58827	0.165302	-0.074875	0.221819	0.742629	0.381598	0.779367	0.324645	0.00964602	0.705753	0.923833	0.68299	0.0267453
ENSG00000086015	MAST2	protein_coding	4683.09	-1.76444	-1.22418	-1.41941	0.614952	-0.0898548	-0.0881978	-0.0786028	0.0434929	0.0776586	0.220885	0.155779	0.538586	0.343548	0.603766	0.511618	0.637926
ENSG00000086061	DNAJA1	protein_coding	11760.6	1.37266	-0.635248	1.3887	0.498646	0.139139	-0.0910653	0.14497	0.0664592	0.169857	0.525267	0.164924	0.618029	0.496587	0.798641	0.521627	0.707363
ENSG00000086062	B4GALT1	protein_coding	743.799	-0.985421	-0.355374	-0.711043	1.8445	-0.123427	-0.0629418	-0.0999146	0.330883	0.324417	0.72231	0.477057	0.0651109	0.659998	0.900215	0.786276	0.119307
ENSG00000086065	CHMP5	protein_coding	2448.21	0.442219	-0.675075	0.344328	-3.17618	0.042181	-0.091119	0.03932	-0.463388	0.658331	0.499628	0.7306	0.00149227	0.868765	0.78387	0.905793	0.00673528
ENSG00000086102	NFX1	protein_coding	3038.09	-2.31924	-0.133303	-2.37502	-1.25948	-0.0764973	-0.00622535	-0.0803942	-0.0545451	0.0203821	0.893954	0.0175482	0.207859	0.177429	0.965081	0.196876	0.302671
ENSG00000086159	AQP6	protein_coding	91.3749	3.44941	2.96256	3.60511	4.08165	0.566115	0.683382	0.598321	0.86104	0.000561817	0.00305089	0.000312026	4.47e-05	0.0262094	0.287139	0.0267141	0.000816779
ENSG00000086189	DIMT1	protein_coding	524.134	0.174416	-0.970623	0.0498238	-2.96884	0.0135546	-0.106978	0.00429759	-0.328355	0.861539	0.331736	0.960263	0.00298922	0.956256	0.68146	0.988796	0.0111017
ENSG00000086200	IPO11	protein_coding	2142.75	0.649485	-0.566922	0.518454	-2.5143	0.0358243	-0.0442759	0.0314962	-0.195369	0.516025	0.570767	0.604142	0.0119268	0.795286	0.824991	0.849526	0.0315465
ENSG00000086205	FOLH1	protein_coding	1436.47	-0.218747	0.147835	-0.231829	-2.1919	-0.0263672	0.025184	-0.032168	-0.388196	0.826847	0.882473	0.816671	0.028387	0.943846	0.960864	0.94251	0.0620447
ENSG00000086232	EIF2AK1	protein_coding	6213.46	-1.55731	-1.26488	-1.50766	-3.18917	-0.0951579	-0.109342	-0.101798	-0.275047	0.119397	0.205914	0.131642	0.00142683	0.426465	0.591891	0.480335	0.00652884
ENSG00000086288	NME8	protein_coding	8.51621	0.675889	0.137286	0.751897	0.82653	0.152717	0.0431609	0.171793	0.239088	0.499111	0.890804	0.452113	0.408503	NA	0.96433	0.770555	0.514698
ENSG00000086289	EPDR1	protein_coding	6445.23	2.43803	-0.912501	2.01662	-3.20863	0.272569	-0.144318	0.264977	-0.538435	0.0147677	0.361505	0.0437353	0.00133369	0.151024	0.69711	0.299001	0.00621921
ENSG00000086300	SNX10	protein_coding	4848.23	0.610192	-2.24773	0.465275	-4.53353	0.0856364	-0.446452	0.093747	-1.16667	0.541735	0.0245936	0.641735	5.8e-06	0.809628	0.40605	0.866455	0.000348667
ENSG00000086475	SEPHS1	protein_coding	1578.25	0.260338	1.52074	0.354377	2.54115	0.0115285	0.0952628	0.0159105	0.145835	0.794603	0.128325	0.723056	0.0110488	0.928545	0.521699	0.902373	0.0296888
ENSG00000086504	MRPL28	protein_coding	1538.16	0.212116	-0.992422	0.0407794	-3.48139	0.0132587	-0.0878845	0.00308483	-0.336911	0.832016	0.320992	0.967472	0.000498819	0.946189	0.673836	0.990781	0.00321117
ENSG00000086506	HBQ1	protein_coding	37.8251	-0.0428806	-1.29693	-0.290194	-3.48068	-0.00658288	-0.28898	-0.0513771	-0.812238	0.965797	0.194655	0.771668	0.000500145	0.989213	0.582106	0.924644	0.00321493
ENSG00000086544	ITPKC	protein_coding	1078.37	-0.478036	-1.78966	-0.405163	-0.110372	-0.0813101	-0.430594	-0.074242	-0.0258242	0.632624	0.0735082	0.685358	0.912114	0.85637	0.468168	0.885602	0.939661
ENSG00000086570	FAT2	protein_coding	13.6385	-0.42612	-1.04479	-0.911325	-2.32112	-0.184903	-0.654645	-0.389423	-1.30123	0.67002	0.296121	0.362124	0.0202803	0.874064	0.658729	0.711	0.0479417
ENSG00000086589	RBM22	protein_coding	2265.17	-1.09667	-1.87298	-1.1083	-3.19575	-0.0541362	-0.130921	-0.0565797	-0.208719	0.272785	0.0610707	0.26773	0.00139468	0.612053	0.458174	0.636367	0.00642012
ENSG00000086598	TMED2	protein_coding	4798.6	-0.596666	-2.04238	-0.622238	-3.79812	-0.0393263	-0.190462	-0.0441987	-0.344667	0.550731	0.0411135	0.533786	0.000145797	0.81473	0.427142	0.817659	0.00150702
ENSG00000086619	ERO1B	protein_coding	958.145	-0.0780139	-0.540207	-0.138838	-1.35755	-0.00524829	-0.0514478	-0.00944629	-0.118175	0.937817	0.589055	0.889578	0.174608	0.980759	0.835291	0.968859	0.262932
ENSG00000086666	ZFAND6	protein_coding	1765.97	1.43534	1.07266	1.41209	0.797557	0.110419	0.116716	0.10874	0.0784622	0.151189	0.283423	0.157923	0.425128	0.474703	0.651071	0.513398	0.530584
ENSG00000086712	TXLNG	protein_coding	1247.44	-0.660319	-0.715135	-0.533121	0.48435	-0.0225745	-0.0346401	-0.018905	0.0220097	0.509049	0.474526	0.59395	0.628138	0.790358	0.770085	0.845494	0.715817
ENSG00000086717	PPEF1	protein_coding	214.192	-2.9702	-1.09319	-1.90984	-3.894	-0.507481	-0.265744	-0.455017	-1.18921	0.00297608	0.27431	0.0561541	9.86e-05	0.0637903	0.644414	0.332618	0.00120317
ENSG00000086730	LAT2	protein_coding	415.581	0.244072	-0.925132	0.33388	0.696856	0.0468931	-0.251438	0.0684897	0.182574	0.807175	0.354897	0.73847	0.485893	0.934745	0.692953	0.908978	0.589353
ENSG00000086758	HUWE1	protein_coding	43932.1	-2.56377	-1.18223	-2.51199	-0.804219	-0.11586	-0.0755595	-0.113629	-0.0464459	0.0103543	0.237114	0.0120053	0.42127	0.124841	0.615905	0.166026	0.527053
ENSG00000086827	ZW10	protein_coding	755.023	-0.00996505	1.10002	-0.148168	-0.988327	-0.000386282	0.0605366	-0.006503	-0.0557347	0.992049	0.271323	0.88221	0.322992	0.996773	0.641856	0.966319	0.428031
ENSG00000086848	ALG9	protein_coding	1765.7	-0.31121	-0.786193	-0.393125	-2.28061	-0.0102959	-0.0368932	-0.0136832	-0.101866	0.755641	0.431755	0.694227	0.0225714	0.911278	0.743993	0.889238	0.0520295
ENSG00000086967	MYBPC2	protein_coding	29.922	-2.51874	-1.95155	-2.62697	-2.925	-0.636984	-0.707174	-0.669182	-0.966085	0.0117775	0.0509911	0.00861486	0.00344459	0.13381	0.443421	0.144104	0.0122476
ENSG00000086991	NOX4	protein_coding	204.305	0.185777	1.43729	0.118066	0.678327	0.0251907	0.275741	0.0162178	0.119165	0.85262	0.150636	0.906015	0.497564	0.953177	0.542496	0.974237	0.60046
ENSG00000087008	ACOX3	protein_coding	1250.68	-0.640123	-6.6e-05	-0.658952	-0.191519	-0.0286304	-4.18e-06	-0.0293451	-0.0109205	0.522093	0.999947	0.509927	0.848119	0.799016	0.999998	0.805087	0.894161
ENSG00000087053	MTMR2	protein_coding	3788.89	0.291165	-1.53359	0.166588	-2.9486	0.0186782	-0.139201	0.0111613	-0.252416	0.770925	0.12513	0.867694	0.00319218	0.918421	0.517937	0.961204	0.0116363
ENSG00000087074	PPP1R15A	protein_coding	1736.71	0.539269	-0.646376	0.570747	-0.145628	0.0772975	-0.13105	0.0823515	-0.0268318	0.589701	0.518036	0.568171	0.884215	0.83419	0.794746	0.834102	0.919757
ENSG00000087076	HSD17B14	protein_coding	577.043	0.874135	3.28291	0.787309	2.71245	0.073293	0.388975	0.0669247	0.294452	0.382045	0.00102742	0.431101	0.00667877	0.705845	0.216249	0.757864	0.0202338
ENSG00000087077	TRIP6	protein_coding	1079.75	-1.60371	0.0889612	-1.30676	2.11404	-0.152782	0.0119812	-0.136682	0.282204	0.108777	0.929113	0.191294	0.0345121	0.405765	0.977001	0.555777	0.0722236
ENSG00000087085	ACHE	protein_coding	1910.69	0.480645	-1.64164	0.387564	-2.86665	0.0403813	-0.19525	0.0334856	-0.316667	0.630769	0.100664	0.698339	0.00414837	0.855066	0.497432	0.890527	0.0140897
ENSG00000087086	FTL	protein_coding	46509.1	-2.02423	-0.107709	-1.54758	2.58343	-0.185734	-0.013976	-0.165092	0.351825	0.0429467	0.914227	0.121722	0.00978222	0.259861	0.972312	0.465198	0.0270278
ENSG00000087087	SRRT	protein_coding	2983.5	1.9876	0.66803	1.96926	3.15947	0.123899	0.0588918	0.142314	0.291512	0.0468559	0.504115	0.0489228	0.00158058	0.270424	0.786672	0.314952	0.00701771
ENSG00000087088	BAX	protein_coding	610.927	0.834483	-1.13232	0.930583	1.54839	0.0470701	-0.0904293	0.0623714	0.132642	0.404009	0.257499	0.352069	0.12153	0.719167	0.632078	0.703558	0.196032
ENSG00000087095	NLK	protein_coding	8670.87	0.577278	-1.1198	0.475546	-3.10046	0.0353419	-0.0969851	0.0329853	-0.274673	0.563752	0.262798	0.634398	0.00193221	0.820955	0.635534	0.86357	0.00810471
ENSG00000087111	PIGS	protein_coding	2384.75	-4.52917	-2.61462	-4.52183	-3.75286	-0.202767	-0.165756	-0.205874	-0.218583	5.92e-06	0.00893278	6.13e-06	0.000174827	0.00203266	0.349432	0.00312871	0.00168953
ENSG00000087116	ADAMTS2	protein_coding	998.495	3.98434	0.718536	4.07463	3.28714	0.65896	0.168015	0.76172	0.784388	6.77e-05	0.472427	4.61e-05	0.00101212	0.00711268	0.768801	0.00869211	0.00515204
ENSG00000087152	ATXN7L3	protein_coding	11429.7	0.810382	-1.60596	0.698407	-2.70988	0.0468856	-0.131435	0.0413141	-0.204732	0.417721	0.108283	0.484923	0.00673081	0.729566	0.503944	0.790734	0.0203275
ENSG00000087157	PGS1	protein_coding	1935.68	-0.209223	-0.940574	0.15826	2.29383	-0.0119663	-0.0760924	0.0118244	0.218816	0.834274	0.346923	0.874252	0.0218	0.946576	0.688881	0.963177	0.0506869
ENSG00000087191	PSMC5	protein_coding	3453.29	-0.214149	-0.967747	-0.352149	-2.92302	-0.0159134	-0.101756	-0.0289332	-0.306822	0.830431	0.333171	0.724726	0.00346653	0.94561	0.682566	0.903201	0.012297
ENSG00000087206	UIMC1	protein_coding	1622.88	3.14146	2.36691	3.16175	2.80406	0.255611	0.272335	0.256897	0.290975	0.0016811	0.0179374	0.00156822	0.00504632	0.0476151	0.386792	0.0615626	0.0163637
ENSG00000087237	CETP	protein_coding	16.1267	2.54499	2.34352	2.37837	1.19846	0.663887	0.858065	0.65753	0.422418	0.0109281	0.0191026	0.0173895	0.230739	0.128102	0.394402	0.196184	0.328829
ENSG00000087245	MMP2	protein_coding	263.701	0.633283	0.895436	0.684617	1.54673	0.106261	0.212486	0.115666	0.33381	0.526549	0.370554	0.493586	0.121928	0.801423	0.7044	0.796014	0.196509
ENSG00000087250	MT3	protein_coding	16487.7	0.229152	1.5628	0.271342	2.14813	0.0262457	0.253125	0.0311725	0.315048	0.818751	0.118099	0.786128	0.0317037	0.940582	0.511605	0.93066	0.0675026
ENSG00000087253	LPCAT2	protein_coding	1046.73	0.541451	-0.437775	0.532672	-0.788881	0.094945	-0.10859	0.0883924	-0.16722	0.588197	0.661549	0.594261	0.430181	0.833668	0.871682	0.845747	0.535633
ENSG00000087258	GNAO1	protein_coding	42535.3	-1.78251	-0.245969	-1.76765	-0.078307	-0.10033	-0.019579	-0.0991766	-0.00560907	0.0746659	0.805706	0.0771192	0.937584	0.337096	0.932973	0.380188	0.957599
ENSG00000087263	OGFOD1	protein_coding	1725.99	-1.39058	-2.6431	-1.27738	-4.70329	-0.110738	-0.298118	-0.11734	-0.552533	0.164354	0.008215	0.201469	2.56e-06	0.490089	0.343773	0.565327	0.000256707
ENSG00000087266	SH3BP2	protein_coding	2562.6	-2.46955	-1.45097	-1.98307	0.750663	-0.295449	-0.245515	-0.266031	0.128561	0.0135282	0.146788	0.0473593	0.452856	0.144244	0.538113	0.310204	0.557465
ENSG00000087269	NOP14	protein_coding	966.505	1.64743	-0.197157	1.70475	1.73895	0.0645998	-0.0109582	0.0733044	0.095793	0.0994697	0.843704	0.0882405	0.0820437	0.388637	0.94666	0.403131	0.143034
ENSG00000087274	ADD1	protein_coding	27075.1	-3.59756	-1.33414	-3.61669	-1.49266	-0.143037	-0.0750215	-0.143056	-0.0753851	0.000321222	0.182157	0.00029839	0.135527	0.0193102	0.570448	0.0257508	0.214051
ENSG00000087299	L2HGDH	protein_coding	1217.01	0.746631	-0.661882	0.652948	-1.82159	0.0364794	-0.0458312	0.0327699	-0.11717	0.455286	0.508047	0.51379	0.0685174	0.75495	0.788972	0.806866	0.124194
ENSG00000087301	TXNDC16	protein_coding	1976.64	0.560874	-0.356651	0.376119	-2.58816	0.0330121	-0.0297194	0.0254137	-0.223622	0.574884	0.721353	0.706828	0.00964892	0.826379	0.899774	0.89459	0.0267453
ENSG00000087302	RTRAF	protein_coding	2180.8	1.2052	-0.940147	1.08032	-2.35894	0.0666373	-0.0735916	0.0625691	-0.174753	0.228127	0.347142	0.280001	0.0183271	0.566249	0.688981	0.64842	0.0442731
ENSG00000087303	NID2	protein_coding	268.983	0.318589	1.13194	0.327299	1.40986	0.0440482	0.2211	0.0451645	0.248195	0.750039	0.25766	0.743442	0.158582	0.908944	0.632354	0.911082	0.243218
ENSG00000087338	GMCL1	protein_coding	1290.75	1.1306	0.695809	0.838933	-1.2919	0.0650775	0.0566995	0.0536057	-0.105602	0.258223	0.486549	0.401507	0.196393	0.597405	0.776732	0.738266	0.289195
ENSG00000087365	SF3B2	protein_coding	6532.22	-0.525415	-0.981022	-0.461411	-0.413408	-0.022639	-0.0597949	-0.0200124	-0.0229031	0.599295	0.326582	0.644504	0.679308	0.838575	0.678159	0.867572	0.75787
ENSG00000087448	KLHL42	protein_coding	6960.62	-1.29873	-2.07442	-1.13645	-4.51871	-0.0746408	-0.168693	-0.0829272	-0.421177	0.194038	0.0380407	0.255766	6.22e-06	0.526198	0.419763	0.623218	0.00035747
ENSG00000087460	GNAS	protein_coding	62170.8	0.453868	-0.950034	0.24372	-3.20896	0.0294975	-0.0873214	0.0184252	-0.309724	0.649924	0.342095	0.807447	0.00133214	0.863975	0.687245	0.939301	0.00621801
ENSG00000087470	DNM1L	protein_coding	7786.76	-0.166347	-0.750216	-0.187986	-3.6559	-0.0138985	-0.0886756	-0.0224253	-0.556915	0.867884	0.453125	0.850887	0.000256284	0.95765	0.758033	0.955523	0.0021212
ENSG00000087494	PTHLH	protein_coding	128.21	-1.96504	-0.402884	-1.62501	-3.73965	-0.181638	-0.05366	-0.231766	-0.689672	0.0494096	0.687034	0.104161	0.000184274	0.277029	0.884659	0.43517	0.00174403
ENSG00000087495	PHACTR3	protein_coding	6392.73	-3.87713	-1.0135	-3.06719	1.51071	-0.18056	-0.0667496	-0.16835	0.105854	0.000105696	0.310823	0.00216082	0.130863	0.00971535	0.66709	0.0721823	0.208138
ENSG00000087502	ERGIC2	protein_coding	2612.91	-0.563509	-0.212289	-0.600132	-0.970067	-0.0244562	-0.0130395	-0.0262932	-0.0543483	0.573089	0.831882	0.548418	0.332013	0.82574	0.94221	0.825406	0.437623
ENSG00000087510	TFAP2C	protein_coding	106.613	1.5431	2.08406	1.52771	4.58254	0.242573	0.460492	0.275986	1.05247	0.122807	0.0371544	0.126584	4.59e-06	0.433196	0.419358	0.472506	0.000316298
ENSG00000087586	AURKA	protein_coding	100.175	0.511458	-0.160474	0.389274	-1.57069	0.0390206	-0.0175181	0.0310584	-0.163255	0.60903	0.872507	0.697073	0.116254	0.843902	0.957398	0.890206	0.189121
ENSG00000087589	CASS4	protein_coding	182.14	1.29835	2.12513	1.44824	4.21076	0.209623	0.483869	0.250962	0.929561	0.194167	0.0335758	0.147551	2.55e-05	0.526355	0.416498	0.50187	0.000619287
ENSG00000087842	PIR	protein_coding	485.009	-0.575645	-0.827276	-0.598867	-0.261483	-0.0683078	-0.138859	-0.0715681	-0.0399201	0.564855	0.408081	0.549261	0.79372	0.821494	0.729874	0.825648	0.851636
ENSG00000087884	AAMDC	protein_coding	137.23	-1.12464	0.0572344	-1.12519	0.16311	-0.0783239	0.00564276	-0.0778251	0.0144732	0.26074	0.954358	0.26051	0.870432	0.599348	0.986383	0.629204	0.909573
ENSG00000087903	RFX2	protein_coding	932.405	-0.101072	2.47859	0.21344	5.14979	-0.0104265	0.361183	0.0262975	0.809339	0.919493	0.0131901	0.830984	2.61e-07	0.975796	0.372953	0.948182	9.98e-05
ENSG00000087995	METTL2A	protein_coding	1437.03	0.235404	0.437856	0.0828261	-1.40534	0.0113352	0.0298602	0.00435666	-0.0946268	0.813895	0.661491	0.93399	0.159919	0.938208	0.871682	0.981934	0.244836
ENSG00000088002	SULT2B1	protein_coding	31.4086	-1.18026	-0.979721	-1.19353	-2.11941	-0.261791	-0.311119	-0.273937	-0.631197	0.237897	0.327224	0.232662	0.0340562	0.575588	0.678391	0.600624	0.0714314
ENSG00000088035	ALG6	protein_coding	343.724	-0.506281	0.131586	-0.605247	-1.59332	-0.0309669	0.0114263	-0.0399058	-0.135048	0.61266	0.895312	0.545015	0.111089	0.845742	0.96543	0.824242	0.182417
ENSG00000088038	CNOT3	protein_coding	2804.7	0.362365	1.08475	0.653755	3.87445	0.0202085	0.0855342	0.0460738	0.348548	0.717079	0.278032	0.51327	0.000106865	0.89592	0.64662	0.806743	0.00125855
ENSG00000088053	GP6	protein_coding	106.21	0.793959	1.30858	1.07303	3.81928	0.130042	0.302197	0.203808	0.92297	0.427219	0.190676	0.283257	0.000133841	0.735561	0.578584	0.65124	0.00143413
ENSG00000088179	PTPN4	protein_coding	9761.15	3.33782	0.597776	3.28079	0.0715769	0.209684	0.0531151	0.207297	0.00577573	0.000844382	0.549989	0.00103516	0.942939	0.0329744	0.812451	0.0491642	0.961182
ENSG00000088205	DDX18	protein_coding	2196.55	-0.936674	-1.18643	-0.967121	-3.16191	-0.0349616	-0.0627437	-0.0402454	-0.168471	0.348926	0.235454	0.333484	0.0015674	0.680081	0.614267	0.689777	0.00697463
ENSG00000088247	KHSRP	protein_coding	8205.26	-1.57614	-1.71919	-1.58537	-1.95014	-0.0712502	-0.109943	-0.0713666	-0.112134	0.114993	0.08558	0.112882	0.0511598	0.417234	0.481122	0.450472	0.0985374
ENSG00000088256	GNA11	protein_coding	8460.38	-0.925334	-0.239889	-0.50907	2.05639	-0.054685	-0.02005	-0.0343547	0.177175	0.354792	0.810417	0.610703	0.0397449	0.684912	0.934857	0.852718	0.0806204
ENSG00000088280	ASAP3	protein_coding	1596.57	-2.44122	-1.88514	-1.88163	0.785472	-0.206278	-0.225332	-0.188367	0.100394	0.0146379	0.0594103	0.059886	0.432177	0.150293	0.458174	0.34166	0.5375
ENSG00000088298	EDEM2	protein_coding	441.888	-1.71074	-2.46161	-1.67503	-2.09077	-0.0884219	-0.180556	-0.086904	-0.139342	0.08713	0.0138314	0.0939277	0.0365483	0.365709	0.376335	0.413228	0.0755986
ENSG00000088305	DNMT3B	protein_coding	104.618	-0.328	0.986788	-0.187083	2.67755	-0.0380151	0.161161	-0.0230304	0.419379	0.742911	0.323746	0.851596	0.00741634	0.907133	0.675959	0.955654	0.0218849
ENSG00000088320	REM1	protein_coding	29.5688	0.186498	0.910246	-0.14218	0.0963454	0.0588899	0.406462	-0.0455096	0.0394116	0.852054	0.362693	0.886938	0.923246	0.953037	0.697912	0.96814	0.947491
ENSG00000088325	TPX2	protein_coding	205.759	-0.947411	-2.30616	-0.885876	-4.04054	-0.0927578	-0.322274	-0.094537	-0.557105	0.343429	0.0211016	0.375684	5.33e-05	0.676182	0.400008	0.720605	0.000882931
ENSG00000088340	FER1L4	transcribed_unitary_pseudogene	222.761	2.39772	2.10712	2.52655	4.28683	0.417209	0.517486	0.47534	1.02815	0.0164973	0.0351076	0.011519	1.81e-05	0.1597	0.419358	0.163701	0.000538489
ENSG00000088356	PDRG1	protein_coding	587.837	0.221034	-1.93084	0.256418	-1.296	0.0176282	-0.218247	0.0206737	-0.133798	0.825066	0.0535024	0.797628	0.194975	0.943487	0.445177	0.936265	0.287481
ENSG00000088367	EPB41L1	protein_coding	36981.7	1.5923	-0.602302	1.45151	-1.71038	0.0992928	-0.053118	0.092897	-0.13976	0.111318	0.546973	0.146638	0.0871964	0.410085	0.810727	0.500854	0.150256
ENSG00000088387	DOCK9	protein_coding	13535.7	-1.40185	-0.58541	-1.01139	1.29489	-0.0841134	-0.049675	-0.0656086	0.107238	0.160961	0.558272	0.31183	0.195357	0.486794	0.817177	0.672686	0.28793
ENSG00000088448	ANKRD10	protein_coding	2273.61	1.66472	0.2369	1.74798	1.99934	0.110112	0.0221614	0.124306	0.181564	0.095969	0.812735	0.0804682	0.0455721	0.383544	0.935893	0.387483	0.0899313
ENSG00000088451	TGDS	protein_coding	207.941	-0.0551822	-0.344706	-0.0223354	0.348034	-0.00472024	-0.0417457	-0.00192465	0.03841	0.955993	0.730315	0.98218	0.727814	0.985959	0.902603	0.995102	0.798702
ENSG00000088538	DOCK3	protein_coding	19952.9	-0.442481	-1.021	-0.517404	-2.87895	-0.0301383	-0.0983574	-0.0388107	-0.275732	0.658141	0.307253	0.604874	0.00399004	0.868765	0.66501	0.849828	0.0136661
ENSG00000088543	C3orf18	protein_coding	1787.73	0.865766	0.323531	0.854551	0.110612	0.0444452	0.02351	0.0437518	0.00724295	0.386619	0.746293	0.3928	0.911924	0.708501	0.909012	0.732408	0.93954
ENSG00000088682	COQ9	protein_coding	1639.14	-0.582879	0.973579	-0.569428	1.31657	-0.0249931	0.0590828	-0.0243262	0.0719438	0.559975	0.330266	0.569065	0.187983	0.81932	0.680265	0.834458	0.279084
ENSG00000088727	KIF9	protein_coding	226.382	0.782244	1.41035	0.338951	-1.56313	0.0550935	0.141606	0.0308775	-0.183399	0.434071	0.158437	0.734647	0.118022	0.74014	0.549525	0.907375	0.191386
ENSG00000088756	ARHGAP28	protein_coding	241.279	1.65172	2.05758	1.48746	1.0491	0.153827	0.271278	0.14248	0.128876	0.0985924	0.0396309	0.136893	0.294133	0.38728	0.422167	0.488269	0.397849
ENSG00000088766	CRLS1	protein_coding	999.285	0.461896	-0.685238	0.357959	-1.78674	0.0240714	-0.050607	0.0190707	-0.122011	0.644156	0.493194	0.720374	0.0739796	0.8611	0.780465	0.900796	0.131818
ENSG00000088808	PPP1R13B	protein_coding	4474.81	0.772427	1.51843	0.839127	2.27863	0.0435334	0.121044	0.0475081	0.164762	0.439861	0.128906	0.401398	0.0226892	0.744289	0.522188	0.738266	0.0522364
ENSG00000088812	ATRN	protein_coding	10343.6	-1.52669	-1.87046	-1.39814	-4.23628	-0.100078	-0.17345	-0.111716	-0.432265	0.126838	0.0614194	0.162071	2.27e-05	0.439386	0.458174	0.517572	0.000597449
ENSG00000088826	SMOX	protein_coding	2957.88	-0.0898411	1.34949	0.453497	4.15915	-0.00791934	0.168184	0.0484312	0.566957	0.928414	0.17718	0.650191	3.19e-05	0.97858	0.566039	0.869946	0.000692192
ENSG00000088827	SIGLEC1	protein_coding	144.96	0.513497	0.468486	0.608036	1.22776	0.118503	0.152737	0.141473	0.364576	0.607604	0.639437	0.543163	0.219536	0.843144	0.861425	0.823397	0.316014
ENSG00000088832	FKBP1A	protein_coding	9356.16	0.390647	-1.57636	0.236432	-3.03681	0.0241483	-0.137847	0.0152179	-0.249651	0.696059	0.114943	0.813097	0.00239097	0.886312	0.509743	0.941433	0.00944451
ENSG00000088833	NSFL1C	protein_coding	4249.64	-1.71068	-0.563055	-1.71649	-2.34869	-0.0777307	-0.0362085	-0.0847161	-0.148153	0.087141	0.573397	0.0860729	0.0188394	0.365709	0.826529	0.398783	0.0452544
ENSG00000088836	SLC4A11	protein_coding	257.468	1.09563	0.492576	1.72205	2.74032	0.199018	0.126515	0.338476	0.687552	0.27324	0.622312	0.0850603	0.00613785	0.612381	0.853143	0.396466	0.0189905
ENSG00000088854	C20orf194	protein_coding	7325.71	-3.11895	-0.51861	-3.09496	-0.116286	-0.173639	-0.0408353	-0.172538	-0.00827775	0.00181498	0.604033	0.00196838	0.907426	0.049522	0.843274	0.0695131	0.936334
ENSG00000088876	ZNF343	protein_coding	748.869	0.11751	0.672686	0.245768	2.09275	0.00671572	0.054403	0.0147003	0.160003	0.906456	0.501147	0.805862	0.0363714	0.970607	0.784846	0.938655	0.0753094
ENSG00000088881	EBF4	protein_coding	1048.13	0.785263	0.920384	1.0342	3.41808	0.0602128	0.0997439	0.0948882	0.400147	0.432299	0.357372	0.301042	0.000630639	0.738977	0.693941	0.663607	0.00373972
ENSG00000088882	CPXM1	protein_coding	28.0228	1.19033	2.28798	1.05413	1.68395	0.346345	0.938369	0.312499	0.636718	0.233918	0.0221387	0.291824	0.0921909	0.572086	0.401099	0.659229	0.157166
ENSG00000088888	MAVS	protein_coding	8022.9	-2.31548	-0.0787619	-1.21185	3.45178	-0.168488	-0.00810404	-0.125326	0.455674	0.0205869	0.937222	0.22557	0.000556909	0.177943	0.979906	0.59338	0.00345203
ENSG00000088899	LZTS3	protein_coding	20469.6	3.28139	0.696853	3.26726	0.542576	0.169934	0.0510403	0.168802	0.0357937	0.00103296	0.485895	0.00108594	0.587422	0.036578	0.776519	0.0502838	0.68129
ENSG00000088926	F11	protein_coding	7.39794	1.00734	1.40428	1.02241	2.32344	0.279349	0.534268	0.287448	0.815544	0.313772	0.160236	0.306586	0.0201555	NA	0.550746	0.668601	0.0476985
ENSG00000088930	XRN2	protein_coding	2020.43	0.358388	0.393235	0.400234	1.0087	0.0157964	0.0245244	0.0176994	0.0570295	0.720053	0.694146	0.688984	0.313117	0.89712	0.887928	0.887209	0.417987
ENSG00000088970	KIZ	protein_coding	1691.17	1.00544	0.967094	1.11772	3.59882	0.0557114	0.075746	0.0751002	0.308608	0.314687	0.333497	0.263686	0.000319659	0.652752	0.682709	0.632603	0.00242488
ENSG00000088986	DYNLL1	protein_coding	10726.2	0.498462	-1.16399	0.409802	-3.13972	0.0485259	-0.160273	0.0438852	-0.429325	0.618159	0.244428	0.681951	0.00169111	0.848525	0.621884	0.884252	0.00736397
ENSG00000088992	TESC	protein_coding	692.353	1.49767	-1.84999	1.23945	-3.55109	0.120808	-0.21186	0.107561	-0.395335	0.13422	0.0643148	0.21518	0.000383641	0.450908	0.460332	0.580769	0.00270349
ENSG00000089006	SNX5	protein_coding	2739.59	-1.73608	0.994263	-1.6943	1.64295	-0.0751764	0.0608972	-0.0735516	0.0911233	0.0825498	0.320095	0.0902089	0.100393	0.355177	0.673287	0.406346	0.168337
ENSG00000089009	RPL6	protein_coding	8285.37	0.618699	-0.0412997	0.574207	-0.576007	0.0361949	-0.0034174	0.0337078	-0.0431828	0.536115	0.967057	0.565828	0.564611	0.805836	0.991661	0.83314	0.661525
ENSG00000089012	SIRPG	protein_coding	8.2658	-1.17044	0.873535	-1.06239	1.71331	-0.26055	0.272802	-0.238206	0.486038	0.241824	0.382371	0.288058	0.0866562	NA	0.713557	0.655961	0.149473
ENSG00000089022	MAPKAPK5	protein_coding	2820.29	-0.485541	0.678527	-0.523625	0.253448	-0.0192884	0.0381475	-0.0208295	0.012891	0.627293	0.497438	0.600539	0.799922	0.852718	0.782663	0.847972	0.856878
ENSG00000089041	P2RX7	protein_coding	4260.1	1.60599	0.776101	1.68113	3.62722	0.140937	0.0962917	0.186257	0.512918	0.108277	0.43769	0.0927375	0.00028649	0.405153	0.748787	0.411656	0.00227439
ENSG00000089048	ESF1	protein_coding	987.47	-1.16077	1.23281	-0.956762	2.63347	-0.0623557	0.093657	-0.0533167	0.187432	0.245735	0.217647	0.338688	0.00845173	0.583552	0.601367	0.692782	0.0241391
ENSG00000089050	RBBP9	protein_coding	1024.73	-1.26119	-0.816405	-1.28993	-2.39294	-0.0866692	-0.0794368	-0.0941411	-0.223428	0.207239	0.414269	0.197074	0.016714	0.541686	0.734345	0.560688	0.0411324
ENSG00000089053	ANAPC5	protein_coding	5689.23	0.878585	0.482327	0.625068	-1.4474	0.0395486	0.030709	0.0309319	-0.0914839	0.379627	0.629573	0.531927	0.147786	0.704817	0.856645	0.815992	0.229665
ENSG00000089057	SLC23A2	protein_coding	11450.1	-1.5261	-0.410224	-1.564	-2.346	-0.0779182	-0.0296258	-0.0881872	-0.168924	0.126986	0.681641	0.117818	0.0189759	0.439386	0.882008	0.459118	0.045511
ENSG00000089060	SLC8B1	protein_coding	859.828	-3.10769	-1.65703	-2.4989	0.859709	-0.231989	-0.174968	-0.217347	0.0954526	0.00188554	0.0975132	0.0124581	0.389949	0.0501917	0.493501	0.16784	0.495833
ENSG00000089063	TMEM230	protein_coding	3452.13	-0.882105	-1.05401	-0.838444	-3.06177	-0.0569141	-0.0962254	-0.0599754	-0.279831	0.37772	0.29188	0.401782	0.00220032	0.703477	0.65608	0.738449	0.00889387
ENSG00000089091	DZANK1	protein_coding	509.833	0.63587	1.162	0.378721	-1.08285	0.0278715	0.0724599	0.0189518	-0.0698139	0.524861	0.245236	0.704895	0.278874	0.800377	0.622593	0.893613	0.381491
ENSG00000089094	KDM2B	protein_coding	2723.59	1.21916	0.768629	1.29257	1.9621	0.0553042	0.0493324	0.0602806	0.116927	0.222782	0.442114	0.196158	0.0497505	0.559913	0.752038	0.559534	0.0964368
ENSG00000089101	CFAP61	protein_coding	153.496	0.999169	0.437827	0.845386	-0.674751	0.0873636	0.0544982	0.0757972	-0.0781087	0.317713	0.661512	0.397895	0.499834	0.654566	0.871682	0.736088	0.602362
ENSG00000089123	TASP1	protein_coding	652.633	-0.233784	0.661845	-0.392183	-1.92936	-0.0152091	0.0610661	-0.0309652	-0.195182	0.815152	0.508071	0.694923	0.0536857	0.938511	0.788972	0.889357	0.10241
ENSG00000089127	OAS1	protein_coding	274.924	0.4361	0.879498	0.366507	0.521089	0.0766701	0.218637	0.0645848	0.11729	0.662764	0.379131	0.713987	0.602305	0.870328	0.711285	0.897943	0.694251
ENSG00000089154	GCN1	protein_coding	5272.83	-1.91412	-1.6418	-1.26348	1.42187	-0.0676653	-0.082107	-0.0564238	0.081089	0.0556048	0.100632	0.206418	0.155064	0.292591	0.497385	0.571901	0.238821
ENSG00000089157	RPLP0	protein_coding	8924.88	-0.921547	-1.0445	-0.864873	-0.496572	-0.06912	-0.1108	-0.0653863	-0.0479352	0.356765	0.296253	0.387108	0.619491	0.686489	0.658731	0.728158	0.70858
ENSG00000089159	PXN	protein_coding	2779.22	-0.910417	-0.28071	-0.309753	3.20516	-0.0926065	-0.0403729	-0.0415305	0.548523	0.362603	0.778933	0.756749	0.00134985	0.690788	0.923598	0.917796	0.00627032
ENSG00000089163	SIRT4	protein_coding	99.7971	2.64659	-0.409805	2.6671	-0.108761	0.247705	-0.0547102	0.248827	-0.0131468	0.00813082	0.681949	0.00765094	0.913392	0.110236	0.882249	0.135154	0.940635
ENSG00000089169	RPH3A	protein_coding	16671	-0.768783	-1.33607	-0.596432	-3.6106	-0.10064	-0.24737	-0.101391	-0.783641	0.442022	0.181527	0.550887	0.000305492	0.745641	0.569617	0.826409	0.00236216
ENSG00000089177	KIF16B	protein_coding	1801.54	0.561767	1.72102	0.697374	3.16602	0.0258834	0.11214	0.0334414	0.193925	0.574275	0.0852464	0.485569	0.00154541	0.826379	0.481122	0.790932	0.00690396
ENSG00000089195	TRMT6	protein_coding	558.184	0.0646623	-0.731865	-0.118221	-2.77754	0.00499101	-0.0801311	-0.0104095	-0.313481	0.948443	0.464251	0.905893	0.00547727	0.983553	0.764499	0.974203	0.0174062
ENSG00000089199	CHGB	protein_coding	4451.73	-0.864391	-1.33006	-0.863279	-3.84163	-0.109344	-0.238052	-0.151356	-0.860144	0.387373	0.183498	0.387984	0.00012222	0.709259	0.570925	0.728682	0.00136366
ENSG00000089220	PEBP1	protein_coding	32345	-0.403783	-1.1255	-0.43576	-3.75841	-0.0311842	-0.122932	-0.0420174	-0.462681	0.686372	0.260379	0.663011	0.000170996	0.881761	0.634349	0.875949	0.00166374
ENSG00000089225	TBX5	protein_coding	11.5691	-0.569162	0.168861	-0.558155	0.445825	-0.174788	0.0735061	-0.171601	0.176311	0.569246	0.865906	0.576739	0.655724	NA	0.954795	0.837795	0.738306
ENSG00000089234	BRAP	protein_coding	1747.03	-1.24509	-1.90324	-1.24241	-1.94514	-0.0376424	-0.0816593	-0.0373211	-0.0750585	0.2131	0.0570097	0.214086	0.0517577	0.548465	0.451158	0.579213	0.0994536
ENSG00000089248	ERP29	protein_coding	1410.5	0.743945	0.287038	0.527606	-2.07263	0.045983	0.0251286	0.038089	-0.191407	0.45691	0.774083	0.597773	0.0382071	0.755679	0.921767	0.84687	0.0781597
ENSG00000089250	NOS1	protein_coding	2290.21	-2.61174	-1.15045	-2.4585	-3.32994	-0.21481	-0.133896	-0.233871	-0.40467	0.00900837	0.249957	0.0139518	0.000868654	0.116134	0.626959	0.176625	0.00463004
ENSG00000089280	FUS	protein_coding	6993.12	-1.4083	0.134793	-1.44036	-1.67228	-0.0677296	0.00916977	-0.0755909	-0.112085	0.159041	0.892775	0.149766	0.0944685	0.48384	0.964908	0.505114	0.16022
ENSG00000089289	IGBP1	protein_coding	1422.19	-0.0926901	-0.81513	-0.170186	-2.74332	-0.00664908	-0.0828016	-0.0133801	-0.275886	0.92615	0.414998	0.864864	0.00608211	0.977856	0.73446	0.960094	0.0188631
ENSG00000089327	FXYD5	protein_coding	417.769	0.92601	0.943126	1.17574	2.9405	0.138048	0.198736	0.190116	0.6069	0.354441	0.345617	0.239697	0.00327687	0.684679	0.688298	0.608762	0.0118159
ENSG00000089335	ZNF302	protein_coding	2199.54	1.46738	0.36868	1.4914	0.846142	0.0762445	0.0270977	0.0775496	0.0562246	0.142274	0.712367	0.135858	0.397474	0.461886	0.895992	0.486913	0.503484
ENSG00000089351	GRAMD1A	protein_coding	3180.82	-0.961955	-1.20446	-0.795668	0.0496435	-0.0506901	-0.0898041	-0.0434794	0.00346586	0.336072	0.228411	0.426225	0.960406	0.669959	0.608231	0.754445	0.973043
ENSG00000089356	FXYD3	protein_coding	81.7939	-1.21135	-0.783254	-0.60693	2.81586	-0.187862	-0.1712	-0.127279	0.750971	0.225761	0.433478	0.543898	0.00486474	0.563281	0.745335	0.823695	0.0158944
ENSG00000089472	HEPH	protein_coding	1818.53	-2.17864	1.08477	-1.88218	2.89933	-0.218282	0.15365	-0.200601	0.394377	0.0293582	0.278024	0.0598118	0.00373963	0.2144	0.64662	0.341536	0.0129983
ENSG00000089486	CDIP1	protein_coding	12021.3	-0.65964	-0.506731	-0.669631	-0.663442	-0.0395664	-0.0429889	-0.0400585	-0.0506786	0.509485	0.612344	0.503093	0.507048	0.790502	0.847771	0.801068	0.60922
ENSG00000089505	CMTM1	protein_coding	180.2	-0.281088	-0.586807	0.0883486	2.39165	-0.0216293	-0.0639243	0.00857545	0.296468	0.778643	0.557333	0.9296	0.0167728	0.922095	0.816901	0.981074	0.0412488
ENSG00000089558	KCNH4	protein_coding	336.391	1.96578	1.87313	1.96902	2.07822	0.303267	0.408527	0.303248	0.408714	0.0493246	0.0610499	0.0489511	0.0376888	0.276619	0.458174	0.314952	0.0773477
ENSG00000089597	GANAB	protein_coding	6724.07	-2.10235	-2.09826	-2.08743	-3.74118	-0.102543	-0.144802	-0.107598	-0.246363	0.0355226	0.0358825	0.0368491	0.000183161	0.236328	0.419358	0.27631	0.00173729
ENSG00000089639	GMIP	protein_coding	570.479	-0.0689299	-0.13856	0.0173184	0.495892	-0.00758983	-0.0215903	0.00192184	0.070333	0.945045	0.889798	0.986183	0.619971	0.982644	0.964025	0.99545	0.709055
ENSG00000089682	RBM41	protein_coding	839.163	0.815923	1.2455	0.938095	2.9117	0.0557485	0.120344	0.0683471	0.270954	0.414544	0.212947	0.348196	0.00359466	0.727623	0.596712	0.700564	0.0126243
ENSG00000089685	BIRC5	protein_coding	20.4396	0.801006	-1.02408	0.904617	0.11308	0.207013	-0.375477	0.238265	0.0380866	0.423128	0.305799	0.365668	0.909967	0.733293	0.663955	0.713972	0.938155
ENSG00000089692	LAG3	protein_coding	30.2747	4.61705	1.26892	4.60087	2.43747	0.7843	0.304078	0.800171	0.543993	3.89e-06	0.204468	4.21e-06	0.0147905	0.00154341	0.590326	0.00248184	0.0373016
ENSG00000089693	MLF2	protein_coding	11438.7	0.444803	-1.10381	0.303823	-3.21314	0.0340286	-0.119444	0.0266013	-0.359244	0.656462	0.269677	0.761262	0.00131291	0.868105	0.640351	0.919728	0.00614697
ENSG00000089723	OTUB2	protein_coding	193.223	-1.0061	-1.37806	-1.04414	-2.16022	-0.0918016	-0.17887	-0.0958495	-0.255308	0.314367	0.168183	0.296422	0.0307554	0.652655	0.557406	0.661703	0.0660181
ENSG00000089737	DDX24	protein_coding	12702.6	-0.980419	-1.75825	-0.8623	-4.2782	-0.0797535	-0.202312	-0.089533	-0.567208	0.326879	0.0787055	0.388523	1.88e-05	0.662486	0.474018	0.728944	0.000543659
ENSG00000089775	ZBTB25	protein_coding	2415.48	0.576132	0.24596	0.627553	0.824907	0.0281107	0.0169788	0.0307111	0.0515943	0.564526	0.805713	0.530297	0.409424	0.821386	0.932973	0.815145	0.515659
ENSG00000089818	NECAP1	protein_coding	6757.6	-0.250177	-1.61531	-0.226698	-4.3453	-0.0227154	-0.207518	-0.0293827	-0.719261	0.802451	0.106244	0.820659	1.39e-05	0.932514	0.501096	0.944057	0.000470935
ENSG00000089820	ARHGAP4	protein_coding	562.666	-1.15111	-0.793519	-1.00789	0.171683	-0.148706	-0.145041	-0.133016	0.0289456	0.249687	0.427475	0.313506	0.863687	0.588014	0.74131	0.673639	0.904996
ENSG00000089847	ANKRD24	protein_coding	2356.97	0.76021	1.50533	0.582611	0.0636811	0.0643394	0.180225	0.0523221	0.00730489	0.447129	0.132239	0.560156	0.949224	0.749315	0.524501	0.831243	0.965306
ENSG00000089876	DHX32	protein_coding	833.51	-0.261147	-0.13399	-0.276766	-0.391806	-0.0145775	-0.0105915	-0.0153934	-0.0279053	0.793979	0.89341	0.78196	0.695202	0.928118	0.965009	0.928892	0.771636
ENSG00000089902	RCOR1	protein_coding	1148.21	-1.25785	-1.08227	-1.04217	0.517777	-0.0477278	-0.058237	-0.0422418	0.0268998	0.208445	0.279131	0.297335	0.604614	0.543137	0.64772	0.662336	0.696172
ENSG00000089916	GPATCH2L	protein_coding	6779.34	-1.57383	-1.25186	-1.49947	-0.618402	-0.0630931	-0.0710026	-0.060735	-0.0319999	0.115526	0.21062	0.133751	0.536311	0.418226	0.595084	0.484093	0.636051
ENSG00000090006	LTBP4	protein_coding	2158.71	1.40541	0.826589	1.3015	0.191635	0.12532	0.10426	0.117227	0.0220468	0.159899	0.40847	0.193087	0.848028	0.485288	0.730084	0.557209	0.894157
ENSG00000090013	BLVRB	protein_coding	784.887	0.318417	-0.149559	0.179147	-2.27577	0.024905	-0.0165742	0.0156973	-0.255303	0.750168	0.881112	0.857823	0.0228598	0.908944	0.960211	0.958468	0.052526
ENSG00000090020	SLC9A1	protein_coding	3740.92	0.1966	-0.207521	0.0474704	-1.6349	0.0139723	-0.0208672	0.00355323	-0.15634	0.844141	0.835603	0.962138	0.102071	0.949847	0.94377	0.98898	0.170502
ENSG00000090054	SPTLC1	protein_coding	2624.37	-1.28616	-1.49987	-1.27959	-3.2759	-0.073947	-0.122053	-0.0795324	-0.260286	0.198387	0.133648	0.20069	0.00105325	0.531104	0.524903	0.564787	0.0052921
ENSG00000090060	PAPOLA	protein_coding	8978.51	1.1124	-0.0420595	1.16059	2.92487	0.0819411	-0.00438133	0.108161	0.347985	0.265965	0.966451	0.245809	0.00344601	0.605217	0.991358	0.61475	0.0122493
ENSG00000090061	CCNK	protein_coding	1608.12	-0.805309	0.311153	-0.455817	2.7105	-0.0389661	0.0212967	-0.0257952	0.195908	0.420641	0.755684	0.648522	0.0067181	0.73149	0.913525	0.869289	0.0202962
ENSG00000090097	PCBP4	protein_coding	4433.32	-0.635657	0.634929	-0.655443	0.53246	-0.0356234	0.0503103	-0.0366361	0.0379932	0.525	0.525475	0.512183	0.594408	0.80043	0.798641	0.806009	0.687248
ENSG00000090104	RGS1	protein_coding	544.987	0.92245	0.771112	0.900761	0.802473	0.433807	0.512796	0.42159	0.479502	0.356294	0.44064	0.367715	0.42228	0.686122	0.751297	0.715211	0.527941
ENSG00000090238	YPEL3	protein_coding	8323.04	2.12205	-0.24881	2.15035	1.11342	0.125593	-0.0208274	0.132964	0.0879125	0.0338339	0.803508	0.0315272	0.265528	0.230205	0.932321	0.258354	0.367347
ENSG00000090263	MRPS33	protein_coding	1081.18	0.120412	-0.182026	0.00150105	-2.26225	0.0079759	-0.0170769	0.000111537	-0.215111	0.904157	0.855562	0.998802	0.0236817	0.969766	0.951046	0.99932	0.0538685
ENSG00000090266	NDUFB2	protein_coding	1951.74	2.38432	0.40449	1.96609	-1.82217	0.178032	0.042746	0.164997	-0.195467	0.0171106	0.685852	0.0492886	0.0684296	0.162614	0.88413	0.315497	0.124043
ENSG00000090273	NUDC	protein_coding	3960.61	0.766244	-0.098883	0.777615	-0.015013	0.0497041	-0.00907392	0.0503132	-0.0012408	0.443531	0.921231	0.436796	0.988022	0.746762	0.974114	0.761193	0.991231
ENSG00000090316	MAEA	protein_coding	3027.74	0.425324	-0.477012	0.290277	-2.10426	0.0185998	-0.0295355	0.013489	-0.125069	0.6706	0.633353	0.771604	0.0353556	0.874228	0.858333	0.924611	0.0736572
ENSG00000090339	ICAM1	protein_coding	848.746	-3.36563	-3.89668	-3.36561	-2.07633	-0.993103	-1.62679	-1.07768	-0.848949	0.000763703	9.75e-05	0.000763752	0.0378638	0.0309232	0.0940053	0.0427488	0.0775882
ENSG00000090372	STRN4	protein_coding	4698.34	0.856271	0.444889	0.913151	1.17119	0.0462425	0.0339853	0.0496914	0.0813989	0.391848	0.6564	0.361163	0.241523	0.711632	0.869469	0.710336	0.341174
ENSG00000090376	IRAK3	protein_coding	703.558	-0.501291	0.633148	0.0417079	3.33196	-0.065451	0.116833	0.00642813	0.655315	0.616166	0.526637	0.966732	0.000862358	0.847459	0.799369	0.990517	0.00461064
ENSG00000090382	LYZ	protein_coding	123.516	-0.603014	-1.27401	-0.414892	-0.512066	-0.155503	-0.465458	-0.108262	-0.170928	0.546499	0.202661	0.678221	0.608605	0.812531	0.589151	0.882956	0.699191
ENSG00000090432	MUL1	protein_coding	1229.07	-0.284899	-1.76606	-0.342501	-2.58605	-0.0132176	-0.116142	-0.0159696	-0.154571	0.775722	0.0773865	0.731974	0.00970823	0.920579	0.47247	0.906202	0.0268604
ENSG00000090447	TFAP4	protein_coding	902.65	1.39125	0.488523	1.45979	3.15392	0.0954758	0.0473984	0.121498	0.33505	0.164151	0.62518	0.144349	0.00161092	0.490043	0.854688	0.497809	0.00711116
ENSG00000090470	PDCD7	protein_coding	1939.51	0.291957	-0.516589	0.436244	1.10004	0.0121204	-0.0303571	0.0192627	0.0620961	0.77032	0.605443	0.66266	0.271315	0.918053	0.844058	0.875885	0.373524
ENSG00000090487	SPG21	protein_coding	1953.87	0.311757	-0.998142	0.319642	-1.01392	0.0152631	-0.0691714	0.0155845	-0.0632334	0.755225	0.318211	0.749239	0.310619	0.910968	0.671454	0.913246	0.41542
ENSG00000090512	FETUB	protein_coding	7.47632	-2.88283	-1.93859	-2.5698	-3.29587	-0.632449	-0.640892	-0.604534	-1.06323	0.00394125	0.0525513	0.0101757	0.000981176	NA	0.444684	0.155499	0.00503895
ENSG00000090520	DNAJB11	protein_coding	745.589	0.154482	-1.45983	0.254207	-0.534259	0.0102325	-0.136999	0.0172188	-0.0463139	0.877229	0.144337	0.799335	0.593163	0.960459	0.536165	0.937046	0.686175
ENSG00000090530	P3H2	protein_coding	227.482	1.28669	0.345229	1.17961	2.88841	0.122616	0.0464807	0.137074	0.428341	0.198201	0.729922	0.238155	0.00387191	0.530913	0.902589	0.606621	0.0133476
ENSG00000090534	THPO	protein_coding	110.885	0.590147	1.58023	0.592276	1.73433	0.0617063	0.233716	0.0616103	0.231044	0.555092	0.114054	0.553666	0.0828588	0.816994	0.508348	0.828442	0.144098
ENSG00000090539	CHRD	protein_coding	2986.74	4.12017	1.31694	4.08314	1.00795	0.219874	0.0994474	0.218249	0.0688702	3.79e-05	0.187859	4.44e-05	0.313478	0.00530935	0.575216	0.00856607	0.418362
ENSG00000090554	FLT3LG	protein_coding	126.99	-0.102404	0.850727	0.36096	3.58248	-0.0104518	0.122218	0.0445103	0.561645	0.918436	0.394921	0.718129	0.000340343	0.975523	0.722502	0.900062	0.00251508
ENSG00000090565	RAB11FIP3	protein_coding	7348.06	-0.142856	-0.64444	0.0487771	0.905646	-0.00908092	-0.0579429	0.0032801	0.0777634	0.886404	0.51929	0.961097	0.365123	0.96349	0.795485	0.988796	0.471289
ENSG00000090581	GNPTG	protein_coding	3161.17	-1.62234	-0.206371	-1.67992	-1.28076	-0.0685198	-0.012335	-0.0725882	-0.0707426	0.104731	0.836501	0.0929731	0.200277	0.398605	0.944148	0.411888	0.293867
ENSG00000090612	ZNF268	protein_coding	1486.27	-0.454668	0.791557	-0.485585	0.568065	-0.0268085	0.0660115	-0.0285907	0.0427367	0.649348	0.428619	0.627261	0.569991	0.863899	0.742101	0.860133	0.66612
ENSG00000090615	GOLGA3	protein_coding	9487.63	-0.661169	-0.355784	-0.262387	2.06909	-0.0355923	-0.0270873	-0.016345	0.164555	0.508504	0.722002	0.793023	0.0385373	0.789973	0.900108	0.934275	0.0787108
ENSG00000090621	PABPC4	protein_coding	2777.42	-2.95257	-2.37862	-2.60622	-0.640489	-0.109803	-0.12527	-0.104876	-0.0329572	0.00315138	0.0173774	0.00915478	0.521855	0.0655322	0.384724	0.147628	0.622585
ENSG00000090659	CD209	protein_coding	56.8162	2.5453	0.7925	2.54742	2.70991	0.69476	0.304737	0.73039	0.990348	0.0109184	0.428069	0.0108522	0.00673022	0.128102	0.741867	0.159493	0.0203275
ENSG00000090661	CERS4	protein_coding	3255.51	1.9103	-0.0444222	1.78922	2.56283	0.0924613	-0.00304009	0.10429	0.190704	0.0560944	0.964568	0.07358	0.0103824	0.293809	0.990468	0.372654	0.028337
ENSG00000090674	MCOLN1	protein_coding	1188.91	0.566854	-1.10285	0.364914	-3.11406	0.0352917	-0.0973119	0.0254135	-0.277674	0.570813	0.270091	0.715176	0.00184535	0.824234	0.640571	0.898831	0.00784379
ENSG00000090686	USP48	protein_coding	3387.37	0.273188	1.47765	0.216054	1.02794	0.00960319	0.0734841	0.00761792	0.0463258	0.784709	0.139502	0.828946	0.303977	0.924089	0.529145	0.947256	0.408531
ENSG00000090776	EFNB1	protein_coding	760.851	1.04479	1.56192	1.16794	4.18635	0.103129	0.217827	0.136681	0.62506	0.296122	0.118306	0.242831	2.83e-05	0.635755	0.51164	0.611056	0.00065004
ENSG00000090857	PDPR	protein_coding	4257.78	-1.25098	-1.2064	-1.14127	-0.428747	-0.130056	-0.177382	-0.120523	-0.0578072	0.210941	0.227664	0.253758	0.668108	0.546287	0.607667	0.621211	0.748454
ENSG00000090861	AARS1	protein_coding	15597.8	0.677921	-0.987769	0.615315	-2.35597	0.0485746	-0.100102	0.0459517	-0.224657	0.497822	0.323266	0.538347	0.0184744	0.782815	0.675873	0.820038	0.0445299
ENSG00000090863	GLG1	protein_coding	16640.2	-4.05716	-2.24634	-4.02816	-3.62741	-0.148953	-0.116659	-0.152812	-0.175745	4.97e-05	0.024682	5.62e-05	0.000286275	0.00641821	0.40605	0.009764	0.00227438
ENSG00000090889	KIF4A	protein_coding	45.9029	1.60687	0.491291	1.56854	-0.424835	0.181592	0.0795253	0.180345	-0.0638021	0.108084	0.62322	0.116755	0.670957	0.404756	0.853605	0.456959	0.750903
ENSG00000090905	TNRC6A	protein_coding	8143.44	-0.369284	1.24289	-0.071616	3.055	-0.0261583	0.124502	-0.00544537	0.296545	0.711916	0.213908	0.942908	0.00225061	0.893596	0.597594	0.983793	0.00903681
ENSG00000090924	PLEKHG2	protein_coding	550.479	-0.828045	-0.0388686	-0.246325	2.60202	-0.115489	-0.00766455	-0.0396755	0.534794	0.407645	0.968995	0.805431	0.00926759	0.721762	0.99229	0.938655	0.0259001
ENSG00000090932	DLL3	protein_coding	250.151	-0.427535	-0.964133	-0.426441	-1.04885	-0.0465142	-0.148587	-0.0462333	-0.145609	0.66899	0.334979	0.669786	0.294246	0.873466	0.683321	0.879143	0.397898
ENSG00000090971	NAT14	protein_coding	1082.78	0.396654	-0.204797	0.223914	-1.81202	0.026103	-0.0190893	0.0156261	-0.161823	0.691623	0.837731	0.822824	0.0699823	0.883761	0.94437	0.944801	0.12626
ENSG00000090975	PITPNM2	protein_coding	7781.49	0.621616	0.338558	0.811324	2.26324	0.0414831	0.0319541	0.0589614	0.210001	0.534194	0.734943	0.417179	0.0236206	0.804817	0.904072	0.747946	0.0537766
ENSG00000090989	EXOC1	protein_coding	2639.05	-1.69905	-0.612562	-1.34104	-3.60662	-0.0983024	-0.0501745	-0.107715	-0.370194	0.0893097	0.540166	0.179907	0.000310208	0.369763	0.806824	0.541886	0.00238663
ENSG00000091009	RBM27	protein_coding	2872.79	-2.09147	-1.71295	-2.1289	-2.73071	-0.0749029	-0.0869068	-0.0772675	-0.126888	0.0364859	0.0867217	0.0332626	0.00631974	0.239786	0.482073	0.263146	0.0194173
ENSG00000091010	POU4F3	protein_coding	6.85343	0.570267	0.351559	0.576295	1.15737	0.115585	0.0992647	0.117752	0.298735	0.568497	0.725169	0.564416	0.24712	NA	0.900771	0.832809	0.34712
ENSG00000091039	OSBPL8	protein_coding	8612.01	-0.204931	-1.54901	-0.327558	-4.00124	-0.0111965	-0.119739	-0.0221759	-0.345996	0.837626	0.12138	0.743246	6.3e-05	0.947313	0.513851	0.910907	0.000963892
ENSG00000091073	DTX2	protein_coding	547.097	0.576305	0.830793	0.811923	3.603	0.0526079	0.107145	0.0906421	0.513044	0.564409	0.406091	0.416836	0.000314563	0.821386	0.72917	0.747942	0.00240234
ENSG00000091106	NLRC4	protein_coding	45.0774	-1.34414	-1.99687	-1.31561	-0.512957	-0.281091	-0.595081	-0.29034	-0.145343	0.178904	0.045839	0.188305	0.607981	0.508353	0.435348	0.551234	0.698575
ENSG00000091127	PUS7	protein_coding	673.185	1.64601	1.7239	1.5834	1.38982	0.0703511	0.104411	0.0676419	0.0762027	0.0997619	0.0847253	0.113331	0.164584	0.389225	0.481122	0.45123	0.250695
ENSG00000091128	LAMB4	protein_coding	17.287	2.36075	-0.19134	2.15332	3.06011	0.52581	-0.0602587	0.615973	1.10422	0.0182379	0.848259	0.0312937	0.00221258	0.167849	0.948271	0.257558	0.00892264
ENSG00000091129	NRCAM	protein_coding	36163.5	-2.03579	-1.04398	-1.58413	-3.67372	-0.137566	-0.0997719	-0.140135	-0.414916	0.0417719	0.296496	0.113165	0.000239042	0.256601	0.658731	0.451061	0.00204484
ENSG00000091136	LAMB1	protein_coding	1513.67	-0.274843	0.0757375	-0.511156	-2.17858	-0.0265971	0.010375	-0.0571477	-0.311301	0.783437	0.939628	0.609242	0.029363	0.923859	0.980579	0.852238	0.0637443
ENSG00000091137	SLC26A4	protein_coding	366.31	0.314058	0.711328	0.0104182	-1.06974	0.0312267	0.100235	0.00112215	-0.147624	0.753477	0.476881	0.991688	0.284736	0.910129	0.771205	0.997398	0.38792
ENSG00000091140	DLD	protein_coding	3346.89	-0.587092	-1.10342	-0.452963	-3.88164	-0.0414414	-0.110255	-0.0437028	-0.478506	0.557142	0.269846	0.650575	0.000103756	0.817879	0.640438	0.87023	0.00123876
ENSG00000091157	WDR7	protein_coding	12211.8	-0.126359	-1.21919	-0.249346	-3.917	-0.00818449	-0.111709	-0.0210253	-0.421773	0.899448	0.222772	0.803093	8.97e-05	0.96774	0.604895	0.93761	0.00113774
ENSG00000091164	TXNL1	protein_coding	7177.48	0.266805	0.432052	0.0688066	-2.19857	0.0159421	0.0365189	0.0049902	-0.203639	0.789619	0.665704	0.945144	0.0279084	0.925691	0.873727	0.984364	0.0612611
ENSG00000091262	ABCC6	protein_coding	69.1466	-0.434222	1.55669	-0.388579	2.40464	-0.0787483	0.397597	-0.0709184	0.558258	0.664128	0.119543	0.697587	0.0161885	0.870974	0.51248	0.890311	0.0401006
ENSG00000091317	CMTM6	protein_coding	1099.76	0.487707	-0.06859	0.564329	1.95448	0.0381051	-0.00758005	0.0485006	0.214534	0.625757	0.945316	0.572531	0.0506448	0.852039	0.982833	0.836069	0.0977335
ENSG00000091409	ITGA6	protein_coding	3832.29	-2.39808	-1.01027	-1.92346	1.48101	-0.204557	-0.121867	-0.189486	0.186251	0.0164813	0.312366	0.0544225	0.138603	0.1597	0.668351	0.329464	0.218222
ENSG00000091428	RAPGEF4	protein_coding	18372.8	-1.85739	0.331141	-1.90538	-1.12677	-0.151663	0.0382401	-0.1642	-0.123973	0.0632555	0.740538	0.0567306	0.259839	0.312104	0.906456	0.334269	0.361306
ENSG00000091436	MAP3K20	protein_coding	2020.62	1.76305	2.33322	1.7117	4.48997	0.126973	0.237531	0.137979	0.462007	0.0778913	0.0196367	0.0869522	7.12e-06	0.344239	0.396019	0.400329	0.000378368
ENSG00000091482	SMPX	protein_coding	62.7004	3.40589	-0.212742	3.26053	-1.78797	0.596885	-0.0535728	0.637169	-0.455357	0.000659493	0.831528	0.00111205	0.0737801	0.0282979	0.942177	0.0510464	0.131535
ENSG00000091483	FH	protein_coding	2049	-0.745007	-1.61862	-0.634323	-4.27632	-0.0669506	-0.205954	-0.0735123	-0.633402	0.456267	0.105529	0.52587	1.9e-05	0.755538	0.50108	0.812998	0.000545234
ENSG00000091490	SEL1L3	protein_coding	1428.47	0.793472	2.02003	0.863641	2.82091	0.0708763	0.255124	0.0775336	0.323329	0.427503	0.0433799	0.387785	0.0047887	0.735773	0.432171	0.728412	0.0157007
ENSG00000091513	TF	protein_coding	21482.6	1.71569	0.0801138	1.38603	-2.13087	0.134253	0.00886432	0.124911	-0.24515	0.0862182	0.936147	0.165739	0.0330997	0.363539	0.979737	0.522934	0.0698578
ENSG00000091527	CDV3	protein_coding	5260.47	-1.13905	-1.45777	-0.995574	-0.143069	-0.0494018	-0.0894548	-0.0452668	-0.0083104	0.254682	0.144903	0.319457	0.886236	0.593458	0.536471	0.67829	0.92101
ENSG00000091536	MYO15A	protein_coding	581.537	2.89309	1.50616	2.90315	2.32632	0.288161	0.212141	0.291372	0.298295	0.00381478	0.132026	0.00369425	0.0200014	0.0728297	0.523954	0.0924925	0.0473985
ENSG00000091542	ALKBH5	protein_coding	8988.72	-0.142209	-2.03171	-0.0255449	-0.903272	-0.00702263	-0.141925	-0.00130583	-0.0589694	0.886915	0.042183	0.97962	0.366382	0.96349	0.428509	0.994251	0.472608
ENSG00000091592	NLRP1	protein_coding	269.392	1.02565	2.94916	1.23989	4.56125	0.15216	0.617123	0.189958	0.890243	0.305057	0.00318643	0.215015	5.09e-06	0.644143	0.287139	0.580769	0.000329529
ENSG00000091622	PITPNM3	protein_coding	12530.1	-1.36991	-1.17525	-1.44702	-2.24743	-0.0967597	-0.117411	-0.10449	-0.207228	0.170714	0.239894	0.14789	0.0246128	0.4979	0.618253	0.502267	0.0554725
ENSG00000091640	SPAG7	protein_coding	1081.65	0.538885	0.448534	0.163444	-2.3708	0.0338028	0.0398672	0.0127513	-0.236701	0.589966	0.653768	0.870169	0.0177494	0.834314	0.868599	0.962201	0.043158
ENSG00000091651	ORC6	protein_coding	792.303	-0.220997	0.259035	0.199889	2.90952	-0.0248467	0.04117	0.0266676	0.495317	0.825094	0.795608	0.841567	0.0036198	0.943487	0.929627	0.95187	0.0126852
ENSG00000091656	ZFHX4	protein_coding	4462.12	-2.63984	0.781148	-2.0674	3.14933	-0.222673	0.0931615	-0.198309	0.385565	0.00829451	0.434716	0.0386969	0.00163648	0.111058	0.746399	0.281917	0.00718862
ENSG00000091664	SLC17A6	protein_coding	768.953	5.31704	0.427122	4.36134	-1.79878	0.893431	0.101733	0.89182	-0.47066	1.05e-07	0.669291	1.29e-05	0.0720535	0.000155726	0.875711	0.00502171	0.129125
ENSG00000091732	ZC3HC1	protein_coding	537.98	0.689584	-0.174598	0.552835	-1.80549	0.0301977	-0.010874	0.0259736	-0.109383	0.490456	0.861396	0.580376	0.0709978	0.778102	0.953496	0.839457	0.127694
ENSG00000091831	ESR1	protein_coding	47.4578	-1.1005	1.23948	-1.11854	1.04747	-0.138481	0.220496	-0.140458	0.169004	0.271115	0.215167	0.263335	0.294884	0.610414	0.599251	0.632272	0.398616
ENSG00000091844	RGS17	protein_coding	1267.07	2.87901	0.0925176	2.54149	-1.68653	0.221785	0.0100946	0.213694	-0.181492	0.0039893	0.926287	0.0110382	0.0916929	0.0745329	0.976209	0.160246	0.15645
ENSG00000091879	ANGPT2	protein_coding	1010.9	2.17935	0.0674194	2.35116	2.62832	0.608736	0.0266301	0.727231	1.03776	0.0293054	0.946248	0.0187148	0.00858078	0.214238	0.983132	0.202479	0.0244052
ENSG00000091947	TMEM101	protein_coding	604.369	0.0746888	-1.4199	0.0551434	-1.88619	0.00422242	-0.113821	0.00310862	-0.136387	0.940462	0.155637	0.956024	0.0592687	0.981277	0.548585	0.987594	0.110691
ENSG00000091972	CD200	protein_coding	3821.52	-0.798328	-1.89001	-0.599602	-4.4755	-0.0840722	-0.281699	-0.0883959	-0.842792	0.42468	0.0587567	0.548771	7.62e-06	0.734065	0.456741	0.82541	0.000387334
ENSG00000091986	CCDC80	protein_coding	568.683	-2.47967	-1.97373	-2.44842	-2.61452	-0.419459	-0.472506	-0.416202	-0.567925	0.0131504	0.0484125	0.0143485	0.00893542	0.141927	0.441926	0.179283	0.0251963
ENSG00000092010	PSME1	protein_coding	1062.42	-0.839119	-0.83634	-0.882358	-1.82678	-0.0734353	-0.103593	-0.0786196	-0.208096	0.401402	0.402964	0.377583	0.0677335	0.71648	0.727127	0.721985	0.12309
ENSG00000092020	PPP2R3C	protein_coding	916.951	0.618472	0.277505	0.407377	-1.79302	0.0405385	0.025755	0.0299257	-0.168536	0.536264	0.781392	0.683731	0.0729697	0.806009	0.924991	0.884856	0.130429
ENSG00000092036	HAUS4	protein_coding	449.305	-0.179819	1.06078	-0.177691	1.2033	-0.0157732	0.131489	-0.0155253	0.13428	0.857295	0.288789	0.858966	0.228862	0.954426	0.65439	0.958905	0.326639
ENSG00000092051	JPH4	protein_coding	25546	0.588349	-0.426575	0.526966	-0.954201	0.0339413	-0.034804	0.0304719	-0.0704501	0.556298	0.669689	0.598217	0.339982	0.817248	0.87578	0.847197	0.445824
ENSG00000092054	MYH7	protein_coding	192.984	0.448353	-0.461767	0.510511	-0.0227274	0.0580452	-0.0847614	0.0662418	-0.00378211	0.653898	0.644249	0.609694	0.981868	0.866452	0.863789	0.852595	0.987178
ENSG00000092068	SLC7A8	protein_coding	2828.57	0.595909	0.0711776	0.388497	-2.21255	0.046896	0.00792741	0.0361149	-0.262805	0.551236	0.943256	0.697648	0.0269289	0.814991	0.98217	0.890343	0.0595985
ENSG00000092094	OSGEP	protein_coding	1040.26	-0.0341258	1.01373	-0.0243691	1.20791	-0.00286426	0.120311	-0.0020404	0.129152	0.972777	0.310711	0.980558	0.227082	0.991135	0.666971	0.994683	0.324704
ENSG00000092096	SLC22A17	protein_coding	26882.4	-0.333858	-1.88725	-0.40497	-4.31618	-0.0254833	-0.20374	-0.0379954	-0.517035	0.738487	0.0591261	0.6855	1.59e-05	0.905027	0.457584	0.885602	0.000500921
ENSG00000092098	RNF31	protein_coding	1677.22	-3.02436	-1.19181	-3.02116	-2.58476	-0.216274	-0.120616	-0.22549	-0.246562	0.00249158	0.233335	0.00251806	0.00974476	0.0571895	0.612225	0.0783077	0.0269386
ENSG00000092108	SCFD1	protein_coding	2133.55	-0.58179	0.206009	-0.600443	-2.54239	-0.0312265	0.0156569	-0.0404682	-0.219086	0.560708	0.836784	0.548211	0.0110098	0.819676	0.944163	0.825406	0.0296119
ENSG00000092140	G2E3	protein_coding	1496.41	1.69848	-1.2965	1.69369	-1.561	0.0944742	-0.102137	0.0938635	-0.110742	0.0894171	0.194804	0.0903239	0.118523	0.370075	0.582176	0.406718	0.191948
ENSG00000092148	HECTD1	protein_coding	13750.5	-0.828769	-1.74006	-0.874638	-3.54693	-0.0357365	-0.106141	-0.0408662	-0.211664	0.407235	0.0818486	0.381771	0.000389744	0.721461	0.479791	0.724963	0.00273273
ENSG00000092199	HNRNPC	protein_coding	18300.6	-0.873564	-1.04393	-0.919111	-2.21221	-0.0422379	-0.0713909	-0.0455783	-0.140083	0.382356	0.296519	0.358037	0.026952	0.705845	0.658731	0.708044	0.0596344
ENSG00000092200	RPGRIP1	protein_coding	7.62139	-0.326275	0.818113	-0.331445	0.484574	-0.0859263	0.304833	-0.0874617	0.164663	0.744216	0.413293	0.740308	0.627979	NA	0.733699	0.910156	0.715667
ENSG00000092201	SUPT16H	protein_coding	4984.42	-1.7623	-1.41275	-1.60161	-3.73702	-0.0948053	-0.107552	-0.102267	-0.30487	0.0780186	0.157729	0.109242	0.000186213	0.34467	0.549117	0.444743	0.00175409
ENSG00000092203	TOX4	protein_coding	5232.29	-2.77954	-1.73278	-2.63121	-3.61087	-0.12387	-0.109289	-0.128583	-0.225511	0.0054436	0.0831346	0.00850811	0.000305175	0.0886039	0.480958	0.143842	0.00236092
ENSG00000092208	GEMIN2	protein_coding	245.218	0.628066	-0.401614	0.506948	-2.6163	0.0509369	-0.0463163	0.047626	-0.316335	0.529961	0.687968	0.612191	0.00888874	0.802724	0.88501	0.853428	0.0250919
ENSG00000092295	TGM1	protein_coding	90.6493	2.01768	0.921676	2.21955	3.11994	0.334768	0.215893	0.405889	0.72649	0.0436245	0.356697	0.0264494	0.00180885	0.262032	0.693672	0.23936	0.00772547
ENSG00000092330	TINF2	protein_coding	1679.6	-1.32616	-1.43521	-1.34793	-1.90014	-0.0758245	-0.116148	-0.0769368	-0.13869	0.184785	0.151227	0.177681	0.0574144	0.515583	0.54342	0.539491	0.107979
ENSG00000092377	TBL1Y	protein_coding	5.90518	1.71846	1.98926	1.72829	2.26938	0.476004	0.808998	0.476754	0.821638	0.0857136	0.0466727	0.0839361	0.0232453	NA	0.439161	0.394404	0.0531465
ENSG00000092421	SEMA6A	protein_coding	6068.79	-2.78982	-1.13665	-2.79198	-1.18842	-0.15305	-0.0881742	-0.152669	-0.0829611	0.00527374	0.255685	0.0052387	0.234667	0.0871342	0.630923	0.110845	0.33317
ENSG00000092439	TRPM7	protein_coding	4035.66	2.14605	1.91277	2.20183	3.62362	0.122131	0.153929	0.133202	0.279887	0.0318688	0.0557772	0.0276773	0.000290508	0.223872	0.449068	0.245019	0.00229415
ENSG00000092445	TYRO3	protein_coding	12852.8	-2.47855	-2.86691	-2.47431	-4.03594	-0.130147	-0.212939	-0.13242	-0.275838	0.0131918	0.00414506	0.0133494	5.44e-05	0.142192	0.305314	0.174162	0.000892502
ENSG00000092470	WDR76	protein_coding	259.622	4.76041	1.68612	4.53704	3.26423	0.33236	0.16632	0.33645	0.310036	1.93e-06	0.0917725	5.7e-06	0.00109763	0.000992248	0.486722	0.00296962	0.0054405
ENSG00000092529	CAPN3	protein_coding	3466.31	3.23436	1.55423	3.25189	1.99966	0.340709	0.23141	0.3429	0.269063	0.00121915	0.12013	0.00114639	0.0455374	0.0397719	0.512721	0.0516227	0.0898764
ENSG00000092531	SNAP23	protein_coding	1088.04	1.84996	0.490308	1.79573	3.36082	0.162475	0.0608679	0.194184	0.463792	0.0643197	0.623916	0.0725377	0.000777118	0.314609	0.854137	0.369749	0.00430892
ENSG00000092607	TBX15	protein_coding	144.389	0.285348	-0.375414	0.630851	1.75965	0.0601099	-0.111822	0.143929	0.512325	0.775377	0.707352	0.528138	0.0784676	0.920355	0.893485	0.814128	0.138029
ENSG00000092621	PHGDH	protein_coding	4406.3	-0.791968	-0.119176	-0.69514	0.869055	-0.0755561	-0.0160777	-0.0675575	0.107818	0.428379	0.905136	0.486968	0.384817	0.736273	0.969352	0.791551	0.490696
ENSG00000092758	COL9A3	protein_coding	1433.93	-2.00447	-0.923412	-2.02625	-2.40517	-0.236927	-0.154351	-0.250628	-0.379838	0.0450195	0.355793	0.042739	0.0161651	0.265079	0.693337	0.296153	0.0400579
ENSG00000092820	EZR	protein_coding	8033.99	0.384518	2.29874	0.673143	4.39591	0.0387097	0.327234	0.0745569	0.62154	0.700595	0.0215198	0.500856	1.1e-05	0.888279	0.401099	0.799944	0.000429303
ENSG00000092841	MYL6	protein_coding	5068.22	0.926303	0.399153	0.822583	-0.603679	0.0655639	0.0399595	0.059554	-0.0558145	0.354288	0.68978	0.410745	0.546057	0.684679	0.885712	0.74452	0.644399
ENSG00000092847	AGO1	protein_coding	8982.75	-2.53642	-0.69055	-2.07885	1.38023	-0.119727	-0.0461018	-0.109137	0.0925152	0.0111992	0.489848	0.0376315	0.167517	0.12993	0.778598	0.278327	0.254211
ENSG00000092850	TEKT2	protein_coding	46.9212	0.725216	1.63803	0.84143	3.44777	0.098155	0.31032	0.121396	0.628757	0.468319	0.101416	0.400107	0.000565238	0.762849	0.497885	0.737663	0.00348176
ENSG00000092853	CLSPN	protein_coding	209.459	-2.20247	-2.72341	-2.1075	-4.1219	-0.17914	-0.317066	-0.179129	-0.454108	0.0276324	0.0064611	0.0350746	3.76e-05	0.208435	0.324809	0.269104	0.000746545
ENSG00000092871	RFFL	protein_coding	3777.39	-2.45701	-1.96109	-2.06095	0.217564	-0.100963	-0.113917	-0.095426	0.0128575	0.0140097	0.0498687	0.0393079	0.827769	0.146757	0.442893	0.28466	0.878214
ENSG00000092929	UNC13D	protein_coding	437.664	-1.00231	-1.16503	-0.35498	2.49787	-0.141078	-0.231881	-0.0638103	0.57279	0.316196	0.244005	0.722605	0.0124943	0.653618	0.621463	0.902279	0.0327118
ENSG00000092931	MFSD11	protein_coding	1375.24	2.7134	2.00484	2.70259	2.01045	0.122164	0.12769	0.121203	0.11535	0.00665966	0.0449803	0.00688009	0.044384	0.0990081	0.435057	0.129385	0.0880877
ENSG00000092964	DPYSL2	protein_coding	118190	-3.15435	-2.73163	-3.12376	-4.07235	-0.179888	-0.220305	-0.18314	-0.304808	0.00160856	0.0063022	0.00178555	4.65e-05	0.0465349	0.324809	0.0657447	0.000831887
ENSG00000092969	TGFB2	protein_coding	4322.26	-2.04073	-0.644641	-1.48666	2.25226	-0.200588	-0.0896052	-0.181421	0.350871	0.0412777	0.51916	0.137104	0.0243056	0.254858	0.795442	0.488757	0.0549542
ENSG00000092978	GPATCH2	protein_coding	1122.9	-2.57278	-2.38909	-2.08746	-4.94277	-0.113741	-0.150187	-0.12899	-0.391648	0.0100885	0.0168901	0.0368464	7.7e-07	0.122765	0.384666	0.27631	0.000159172
ENSG00000093000	NUP50	protein_coding	3691.26	-0.770208	-1.61593	-0.778789	-3.58745	-0.0392912	-0.116703	-0.044362	-0.261255	0.441177	0.106109	0.436104	0.000333926	0.745187	0.50108	0.760806	0.00248246
ENSG00000093009	CDC45	protein_coding	7.16917	0.161885	-0.914959	0.175935	-0.52837	0.0432073	-0.355418	0.0469898	-0.185894	0.871396	0.360213	0.860345	0.597242	NA	0.69601	0.959022	0.68964
ENSG00000093010	COMT	protein_coding	3203.29	-2.93293	-0.652054	-2.61178	1.06555	-0.151464	-0.0476197	-0.144216	0.0751191	0.00335781	0.514367	0.00900725	0.286625	0.0681008	0.792283	0.146225	0.389759
ENSG00000093072	ADA2	protein_coding	916.089	-2.64055	0.280312	-2.64282	0.368633	-0.293338	0.0440417	-0.293184	0.0522276	0.00827724	0.779238	0.00822198	0.712401	0.111058	0.923806	0.1406	0.78573
ENSG00000093100	AC016026.1	lncRNA	434.689	1.08013	0.511563	1.31991	2.87268	0.183609	0.122896	0.252418	0.700788	0.280085	0.608957	0.186866	0.00407	0.619929	0.845992	0.549647	0.0138833
ENSG00000093134	VNN3	protein_coding	7.0494	0.449707	-0.667886	0.86758	2.66869	0.144141	-0.298176	0.346441	1.32373	0.652922	0.504206	0.385624	0.0076147	NA	0.786672	0.72755	0.0222984
ENSG00000093144	ECHDC1	protein_coding	1642.93	-1.05096	-0.966934	-0.966656	-3.10695	-0.0674732	-0.0878967	-0.0704291	-0.289477	0.293275	0.333577	0.333716	0.00189027	0.632943	0.682709	0.689938	0.00797827
ENSG00000093167	LRRFIP2	protein_coding	2430.17	1.10529	1.49462	1.22785	2.92239	0.0741295	0.141738	0.0857132	0.260443	0.269034	0.135014	0.219502	0.0034736	0.608595	0.5266	0.586006	0.0123121
ENSG00000093183	SEC22C	protein_coding	3684.96	-0.740925	-1.15092	-0.652799	-0.181211	-0.0247784	-0.0544737	-0.0223273	-0.00792427	0.458739	0.249765	0.513886	0.856202	0.756799	0.626895	0.806866	0.899797
ENSG00000093217	XYLB	protein_coding	448.027	1.02314	1.52587	0.947599	1.06096	0.0852771	0.179968	0.0794348	0.113771	0.30624	0.127043	0.343333	0.288708	0.644914	0.520635	0.696379	0.391854
ENSG00000094631	HDAC6	protein_coding	2918.85	-0.795487	1.20817	-0.59684	2.76222	-0.0392971	0.0843922	-0.0309856	0.183089	0.42633	0.226981	0.550615	0.00574102	0.735013	0.607667	0.826196	0.018045
ENSG00000094796	KRT31	protein_coding	64.9041	-2.63423	-1.71675	-2.56798	-3.55104	-0.517047	-0.48106	-0.553414	-0.987751	0.00843283	0.0860249	0.0102293	0.000383705	0.111849	0.481587	0.155694	0.00270349
ENSG00000094804	CDC6	protein_coding	213.621	2.29818	0.0563473	2.17416	2.17699	0.242333	0.00841347	0.259025	0.331712	0.0215516	0.955065	0.0296932	0.0294809	0.181854	0.98676	0.252474	0.0639311
ENSG00000094841	UPRT	protein_coding	724.001	1.53679	-0.457342	1.33827	-2.17369	0.0728872	-0.0308271	0.0687655	-0.143685	0.124344	0.647425	0.180808	0.0297281	0.435943	0.865519	0.542965	0.0643224
ENSG00000094880	CDC23	protein_coding	1097.42	-1.95874	-1.15319	-1.90737	-2.72912	-0.0809584	-0.0676069	-0.0837246	-0.153747	0.0501428	0.248831	0.0564725	0.00635036	0.278896	0.626287	0.333896	0.0194838
ENSG00000094914	AAAS	protein_coding	1145.09	0.687426	0.448916	0.752007	2.13184	0.0276294	0.0255194	0.0322849	0.116984	0.491814	0.653492	0.452047	0.0330197	0.778938	0.868599	0.770544	0.0697398
ENSG00000094916	CBX5	protein_coding	25063.8	-2.48707	-1.39316	-2.51377	-2.24199	-0.111512	-0.0883473	-0.113721	-0.12951	0.0128799	0.163573	0.0119447	0.0249621	0.140325	0.553329	0.165452	0.05609
ENSG00000094963	FMO2	protein_coding	198.866	2.8244	1.41512	2.84154	1.64554	0.60262	0.426746	0.60569	0.448008	0.00473697	0.157032	0.00448958	0.0998595	0.0820992	0.548951	0.102952	0.167578
ENSG00000094975	SUCO	protein_coding	2419.71	-1.59125	-0.797596	-1.62734	-1.95807	-0.0723438	-0.0513183	-0.0758995	-0.11677	0.111554	0.425105	0.103665	0.0502218	0.410442	0.739636	0.434268	0.0971116
ENSG00000095002	MSH2	protein_coding	2736.73	0.929254	-0.908295	0.57056	-3.65208	0.0501896	-0.0694751	0.0401444	-0.328516	0.352758	0.363723	0.568298	0.00026012	0.683483	0.6988	0.834102	0.00213827
ENSG00000095015	MAP3K1	protein_coding	1305.68	0.904513	1.86193	1.03769	3.27382	0.0651873	0.189718	0.0775083	0.312198	0.365724	0.0626123	0.299413	0.00106104	0.693695	0.458397	0.662824	0.00531482
ENSG00000095059	DHPS	protein_coding	1905.85	2.18068	0.3457	1.70216	-2.17398	0.140283	0.031478	0.129818	-0.211955	0.0292072	0.729568	0.0887256	0.029707	0.213997	0.902483	0.40407	0.064296
ENSG00000095066	HOOK2	protein_coding	860.37	2.73985	2.19748	2.79083	4.46667	0.258672	0.293197	0.297382	0.607332	0.00614666	0.0279863	0.00525733	7.94e-06	0.094688	0.410986	0.11093	0.000393118
ENSG00000095139	ARCN1	protein_coding	6178.25	-1.70543	-2.58031	-1.61845	-4.49852	-0.098433	-0.210728	-0.1036	-0.367874	0.0881149	0.00987112	0.105567	6.84e-06	0.367453	0.354866	0.437731	0.000371357
ENSG00000095203	EPB41L4B	protein_coding	4125.62	0.18637	-0.314687	-0.0499669	-2.62887	0.0105324	-0.0251716	-0.00332654	-0.223667	0.852154	0.752999	0.960149	0.00856702	0.953037	0.911866	0.988796	0.0243801
ENSG00000095209	TMEM38B	protein_coding	618.178	1.10135	0.280154	1.04711	-0.185506	0.10143	0.0364954	0.0966512	-0.0218845	0.270745	0.779359	0.295048	0.852832	0.610238	0.923833	0.66109	0.89727
ENSG00000095261	PSMD5	protein_coding	1500.5	0.499498	-0.319171	0.322218	-2.8016	0.0269889	-0.0244317	0.0211523	-0.235342	0.617428	0.749597	0.747288	0.00508497	0.848277	0.91031	0.912271	0.0164528
ENSG00000095303	PTGS1	protein_coding	357.503	1.08073	0.56169	1.0963	0.831214	0.177343	0.130386	0.179877	0.174284	0.279817	0.574327	0.272948	0.405853	0.619799	0.826999	0.64157	0.511953
ENSG00000095319	NUP188	protein_coding	2171.81	-2.93065	-0.845536	-1.97787	2.39326	-0.124263	-0.0507038	-0.111796	0.172704	0.00338255	0.397812	0.0479429	0.0166996	0.068411	0.724247	0.312031	0.0411087
ENSG00000095321	CRAT	protein_coding	3586.93	-1.88791	-0.697825	-1.84206	-0.32415	-0.0952591	-0.0498169	-0.0930125	-0.0209117	0.0590383	0.485287	0.0654665	0.745825	0.30194	0.776138	0.355108	0.813017
ENSG00000095370	SH2D3C	protein_coding	1216.55	-0.471465	-0.256842	-0.559077	-1.38326	-0.0304212	-0.0234718	-0.037085	-0.117411	0.637309	0.797301	0.576109	0.166586	0.858567	0.930053	0.837301	0.253122
ENSG00000095380	NANS	protein_coding	623.02	0.965214	-1.02581	0.694424	-3.19906	0.082783	-0.12483	0.0681982	-0.402749	0.334438	0.30498	0.487416	0.00137877	0.668846	0.663566	0.791838	0.00636852
ENSG00000095383	TBC1D2	protein_coding	602.7	-0.47837	-0.115513	-0.17389	1.70193	-0.0457623	-0.0156128	-0.0177968	0.222142	0.632387	0.908039	0.861952	0.0887677	0.8563	0.970337	0.959549	0.152318
ENSG00000095397	WHRN	protein_coding	2725.37	0.715724	-0.0401283	0.82555	3.42363	0.0773722	-0.00613186	0.119947	0.634795	0.474162	0.967991	0.40906	0.000617902	0.76711	0.991797	0.742959	0.00369407
ENSG00000095485	CWF19L1	protein_coding	1050.81	1.46336	-0.29639	1.29133	-1.9223	0.10574	-0.0303272	0.100362	-0.191198	0.14337	0.766933	0.19659	0.0545683	0.463699	0.918431	0.559917	0.103706
ENSG00000095539	SEMA4G	protein_coding	710.062	-0.799148	1.2133	-0.677539	2.1274	-0.0646512	0.13881	-0.0553574	0.221951	0.424204	0.225016	0.498064	0.0333872	0.733642	0.607098	0.798332	0.0703447
ENSG00000095564	BTAF1	protein_coding	3864.73	0.829796	0.973769	0.807831	0.822738	0.0341932	0.0567671	0.0331786	0.0431814	0.406654	0.330171	0.419188	0.410657	0.721127	0.68017	0.749751	0.516886
ENSG00000095574	IKZF5	protein_coding	2419.69	0.314678	-1.03752	0.26282	-1.79298	0.0195467	-0.0911832	0.0164435	-0.143358	0.753006	0.299495	0.79269	0.0729759	0.910105	0.660799	0.934083	0.130432
ENSG00000095585	BLNK	protein_coding	198.889	0.371122	0.797414	0.359673	0.697128	0.078123	0.237465	0.0756832	0.187465	0.710547	0.42521	0.719091	0.485723	0.893433	0.73972	0.900208	0.589174
ENSG00000095587	TLL2	protein_coding	509.965	-0.393593	-2.5844	-0.408385	-4.63637	-0.035068	-0.326994	-0.0416827	-0.607197	0.693881	0.00975492	0.682991	3.55e-06	0.884698	0.354247	0.884784	0.000293174
ENSG00000095596	CYP26A1	protein_coding	76.2542	0.985501	1.17208	0.683297	-0.800806	0.191783	0.323396	0.15182	-0.228115	0.324378	0.241164	0.494419	0.423244	0.659976	0.619122	0.796302	0.52887
ENSG00000095627	TDRD1	protein_coding	90.355	4.63769	1.22557	4.61625	1.67558	0.796303	0.297486	0.792	0.368678	3.52e-06	0.22036	3.91e-06	0.0938206	0.00149864	0.603488	0.00239952	0.15936
ENSG00000095637	SORBS1	protein_coding	26512	-3.15183	-0.92796	-2.08088	2.58906	-0.173188	-0.0721098	-0.160963	0.255673	0.00162249	0.353428	0.0374448	0.00962385	0.046576	0.692148	0.278195	0.0267036
ENSG00000095713	CRTAC1	protein_coding	1814.74	3.79028	0.728246	3.42198	-0.907508	0.382697	0.104048	0.372136	-0.12612	0.000150478	0.466463	0.000621677	0.364138	0.0120797	0.765516	0.0386206	0.470343
ENSG00000095739	BAMBI	protein_coding	400.949	-0.947184	-0.618203	-0.840054	0.363928	-0.0933274	-0.0861518	-0.0843795	0.0466811	0.343545	0.536442	0.400878	0.715911	0.676182	0.804703	0.738095	0.7887
ENSG00000095752	IL11	protein_coding	38.291	-0.378654	-0.169293	-0.33302	0.125413	-0.0441137	-0.0282043	-0.0386253	0.0188984	0.704945	0.865566	0.739119	0.900197	0.890187	0.954701	0.909339	0.931086
ENSG00000095777	MYO3A	protein_coding	17.6996	1.56535	0.683054	1.48202	-0.151287	0.352898	0.219965	0.339509	-0.0451341	0.117501	0.494573	0.138336	0.87975	0.422184	0.781132	0.490507	0.91644
ENSG00000095787	WAC	protein_coding	14566.7	-0.738269	-0.628758	-0.629912	0.320535	-0.0353684	-0.0426038	-0.0308435	0.0200412	0.460351	0.529507	0.528752	0.748563	0.757544	0.800784	0.814135	0.815216
ENSG00000095794	CREM	protein_coding	974.147	1.37256	0.77929	1.40011	1.12576	0.138477	0.11121	0.141183	0.14502	0.169889	0.435809	0.161481	0.260267	0.496587	0.747072	0.516796	0.361658
ENSG00000095906	NUBP2	protein_coding	1452.99	1.52522	0.224757	1.57992	0.891627	0.0785348	0.0163716	0.0817553	0.0589717	0.127204	0.822168	0.114125	0.372593	0.439405	0.93952	0.453002	0.478722
ENSG00000095917	TPSD1	protein_coding	39.8563	-0.846939	1.41766	-0.762154	2.33143	-0.326583	0.770044	-0.289692	1.12728	0.397029	0.156291	0.445968	0.0197308	0.713846	0.54886	0.7658	0.046911
ENSG00000095932	SMIM24	protein_coding	109.907	-1.05969	-0.478685	-0.888239	-1.92157	-0.18354	-0.117904	-0.167017	-0.464707	0.289287	0.632162	0.374412	0.05466	0.629161	0.858069	0.719494	0.103812
ENSG00000095951	HIVEP1	protein_coding	5030.9	-2.31545	0.244868	-2.34454	0.0270551	-0.128673	0.0192487	-0.130052	0.00191682	0.0205881	0.806559	0.0190508	0.978416	0.177943	0.933199	0.20388	0.984772
ENSG00000095970	TREM2	protein_coding	320.984	1.04267	0.102797	1.06816	0.0903375	0.251525	0.0350816	0.250688	0.0270953	0.297101	0.918124	0.285449	0.928019	0.636815	0.973699	0.653834	0.95089
ENSG00000096060	FKBP5	protein_coding	4466.36	-0.325155	-0.219477	0.223216	2.09627	-0.0551095	-0.0526033	0.0430639	0.516283	0.745064	0.826279	0.823368	0.0360586	0.907572	0.940694	0.945032	0.0748283
ENSG00000096063	SRPK1	protein_coding	2825.27	0.540762	-1.40822	0.497173	-2.37983	0.0280188	-0.103305	0.0261465	-0.160074	0.588671	0.159067	0.619067	0.0173207	0.833776	0.549857	0.857001	0.0423276
ENSG00000096070	BRPF3	protein_coding	6374.58	0.0815223	-0.516418	0.308926	1.7428	0.00500076	-0.0448037	0.0217307	0.156526	0.935027	0.605563	0.757378	0.0813683	0.979893	0.844097	0.918131	0.14217
ENSG00000096080	MRPS18A	protein_coding	975.921	-0.920824	-1.21194	-0.93947	-3.10311	-0.0524079	-0.0978219	-0.0586164	-0.248178	0.357142	0.225536	0.347489	0.00191496	0.686725	0.607599	0.699792	0.00804532
ENSG00000096092	TMEM14A	protein_coding	1358.35	1.27833	-0.945219	1.00092	-3.6663	0.136259	-0.142723	0.138152	-0.647055	0.201132	0.344547	0.316864	0.000246086	0.53484	0.687842	0.676531	0.00208018
ENSG00000096093	EFHC1	protein_coding	1258.42	0.794355	1.47521	0.883904	2.89717	0.04796	0.125942	0.0554024	0.231927	0.426989	0.140156	0.376748	0.00376544	0.735383	0.530287	0.721639	0.0130657
ENSG00000096384	HSP90AB1	protein_coding	55238.6	-0.0708281	-1.37999	-0.116705	-2.43543	-0.00707846	-0.19504	-0.0118732	-0.316322	0.943535	0.167589	0.907094	0.0148742	0.982239	0.557092	0.974488	0.0374654
ENSG00000096401	CDC5L	protein_coding	2442.81	-1.20362	-0.691751	-1.17056	-3.05339	-0.0453738	-0.036956	-0.0519735	-0.173534	0.228737	0.489094	0.241774	0.00226273	0.566826	0.778258	0.610693	0.00906731
ENSG00000096433	ITPR3	protein_coding	873.719	-0.479205	-0.530788	0.0617086	2.95712	-0.0655899	-0.102706	0.010619	0.649351	0.631792	0.595565	0.950795	0.00310524	0.855798	0.838622	0.986539	0.0113919
ENSG00000096654	ZNF184	protein_coding	1299.35	0.528893	-0.812331	0.339164	-3.26546	0.0344698	-0.0750661	0.0268344	-0.330772	0.59688	0.416602	0.734486	0.00109288	0.83772	0.735269	0.907375	0.00542109
ENSG00000096696	DSP	protein_coding	1059.03	1.47538	0.20939	1.61435	1.64409	0.500635	0.100472	0.563345	0.732419	0.140109	0.834144	0.106451	0.100157	0.458375	0.943227	0.4389	0.168007
ENSG00000096717	SIRT1	protein_coding	1518.93	1.92697	0.641681	1.97888	2.01606	0.0886453	0.0417587	0.0948369	0.123488	0.0539837	0.52108	0.0478297	0.0437935	0.288402	0.796462	0.31184	0.0871416
ENSG00000096746	HNRNPH3	protein_coding	5195.22	1.37343	1.2454	1.45133	3.33173	0.0887224	0.113769	0.102862	0.30146	0.169618	0.212986	0.146688	0.000863073	0.496587	0.596712	0.500854	0.00461351
ENSG00000096872	IFT74	protein_coding	423.903	-0.458024	1.16961	-0.465689	1.24815	-0.0265988	0.0961239	-0.0268815	0.0922709	0.646935	0.242156	0.641438	0.211976	0.862643	0.620255	0.866314	0.307329
ENSG00000096968	JAK2	protein_coding	2515.63	3.41534	1.93918	3.47317	2.99138	0.188383	0.15128	0.194503	0.214028	0.000637028	0.0524794	0.000514345	0.0027772	0.0278765	0.444629	0.034595	0.0104985
ENSG00000096996	IL12RB1	protein_coding	78.9892	-0.43245	-0.141068	-0.481873	-0.715936	-0.0462749	-0.0214974	-0.0516794	-0.0991786	0.665414	0.887817	0.629896	0.474031	0.872015	0.963141	0.861227	0.57782
ENSG00000097007	ABL1	protein_coding	5960.3	-1.88181	-0.549883	-1.04159	2.73501	-0.0962535	-0.0397712	-0.0719024	0.240999	0.0598614	0.5824	0.297601	0.00623783	0.30412	0.831539	0.662633	0.019236
ENSG00000097021	ACOT7	protein_coding	6866.25	0.500841	-1.37483	0.132233	-4.25664	0.042395	-0.164661	0.0157248	-0.646467	0.616483	0.169184	0.8948	2.08e-05	0.847692	0.558293	0.970401	0.000567944
ENSG00000097033	SH3GLB1	protein_coding	5549.06	-2.85921	-1.50724	-2.25761	0.851089	-0.150399	-0.112132	-0.136702	0.0657998	0.00424691	0.13175	0.0239697	0.39472	0.0769699	0.523857	0.227852	0.500579
ENSG00000097046	CDC7	protein_coding	529.224	0.839863	-0.724678	0.629498	-2.56161	0.085518	-0.104648	0.0708259	-0.36935	0.400985	0.46865	0.529023	0.0104189	0.716161	0.76637	0.814135	0.0284218
ENSG00000097096	SYDE2	protein_coding	573.88	0.0279611	0.042628	0.185588	1.41402	0.00160345	0.00346363	0.0111028	0.10833	0.977693	0.965998	0.852768	0.157356	0.992767	0.991039	0.956376	0.241694
ENSG00000099139	PCSK5	protein_coding	905.477	-0.75174	1.34079	-0.571716	2.69638	-0.0727505	0.183413	-0.0571721	0.344134	0.452207	0.179988	0.567514	0.00700967	0.752619	0.568169	0.833811	0.0209726
ENSG00000099194	SCD	protein_coding	59485.3	-1.79143	-0.00343586	-1.81075	-1.93303	-0.148872	-0.000403784	-0.165948	-0.226161	0.0732237	0.997259	0.0701794	0.0532326	0.33454	0.999332	0.365729	0.101656
ENSG00000099203	TMED1	protein_coding	370.562	-0.317497	0.581779	-0.380504	-0.0323387	-0.0257089	0.0666523	-0.0309729	-0.00336831	0.750866	0.560715	0.703571	0.974202	0.909057	0.818591	0.893005	0.982214
ENSG00000099204	ABLIM1	protein_coding	18277.2	-3.32542	-0.0258185	-2.70597	2.54394	-0.191321	-0.00210062	-0.184782	0.22177	0.000882853	0.979402	0.00681043	0.0109611	0.0335062	0.99531	0.128632	0.0295269
ENSG00000099219	ERMP1	protein_coding	3577.42	-0.532268	-1.83373	-0.525553	-1.87553	-0.0244346	-0.119106	-0.0240353	-0.109601	0.594541	0.0666938	0.599199	0.0607195	0.836515	0.461383	0.847458	0.112809
ENSG00000099246	RAB18	protein_coding	6322.57	-0.557245	-1.14313	-0.554166	-3.79513	-0.0362288	-0.105152	-0.0456299	-0.399137	0.57736	0.252985	0.579465	0.000147567	0.82767	0.62909	0.839167	0.00151628
ENSG00000099250	NRP1	protein_coding	2551.93	-2.78228	-1.64794	-2.6629	-0.895031	-0.223609	-0.187375	-0.217386	-0.0933257	0.0053979	0.0993643	0.00774694	0.37077	0.0882302	0.495337	0.135717	0.476851
ENSG00000099251	HSD17B7P2	transcribed_unprocessed_pseudogene	114.843	1.54909	0.401403	1.58112	0.979873	0.223534	0.0818865	0.228867	0.181243	0.12136	0.688124	0.11385	0.327149	0.430717	0.88509	0.452323	0.432461
ENSG00000099256	PRTFDC1	protein_coding	920.439	-1.53157	0.557974	-1.49683	-0.977234	-0.12129	0.0624944	-0.125595	-0.104763	0.125629	0.576862	0.134437	0.328453	0.437926	0.828293	0.485161	0.433802
ENSG00000099260	PALMD	protein_coding	467.725	-0.182451	1.42484	-0.0076405	2.3862	-0.0244386	0.269719	-0.00103502	0.41246	0.855229	0.154203	0.993904	0.0170233	0.954012	0.547462	0.99814	0.04177
ENSG00000099282	TSPAN15	protein_coding	1257.03	-1.9663	-0.856694	-1.89212	-2.63714	-0.156065	-0.0960615	-0.162826	-0.289631	0.0492642	0.391614	0.0584753	0.00836087	0.276569	0.720117	0.338434	0.0239304
ENSG00000099284	MACROH2A2	protein_coding	424.045	-0.967955	-0.390186	-1.03637	-2.86061	-0.0552737	-0.0316786	-0.0699785	-0.24836	0.333067	0.696399	0.300031	0.00422825	0.667229	0.888794	0.663289	0.0142828
ENSG00000099290	WASHC2A	protein_coding	3272.44	-0.522217	0.219526	-0.573552	-0.685202	-0.0237473	0.0141257	-0.0265496	-0.0405421	0.601519	0.826241	0.566271	0.493216	0.839684	0.940694	0.833254	0.596374
ENSG00000099308	MAST3	protein_coding	36092.7	-0.304784	-1.08887	-0.411601	-2.64336	-0.0198453	-0.10027	-0.0283276	-0.232269	0.760531	0.276212	0.680632	0.00820888	0.91363	0.645691	0.883938	0.0236028
ENSG00000099326	MZF1	protein_coding	1964.88	1.33421	1.41194	1.48669	3.62862	0.105011	0.157124	0.132076	0.411486	0.182134	0.157968	0.137096	0.000284937	0.512231	0.549117	0.488757	0.0022679
ENSG00000099330	OCEL1	protein_coding	593.537	0.623905	-0.568397	0.49573	-2.03661	0.0478739	-0.0618312	0.0399824	-0.210518	0.53269	0.569765	0.620085	0.0416894	0.804271	0.824271	0.857329	0.0837358
ENSG00000099331	MYO9B	protein_coding	6915.27	0.999816	1.47321	1.12519	4.22294	0.0722263	0.150474	0.10256	0.491313	0.317399	0.140693	0.26051	2.41e-05	0.654566	0.530744	0.629204	0.000611262
ENSG00000099337	KCNK6	protein_coding	188.803	-0.38074	-0.101397	-0.111115	2.16838	-0.0393283	-0.0148171	-0.0129416	0.322488	0.703396	0.919235	0.911525	0.0301294	0.88958	0.973912	0.975584	0.0649423
ENSG00000099338	CATSPERG	protein_coding	224.523	0.434278	1.22721	0.799031	3.84043	0.049083	0.195458	0.108025	0.660519	0.664087	0.219744	0.424272	0.000122821	0.87097	0.603122	0.752895	0.00136732
ENSG00000099341	PSMD8	protein_coding	4135.24	-0.241385	-1.30491	-0.278515	-3.69053	-0.0183453	-0.140332	-0.025151	-0.425762	0.809257	0.191925	0.780617	0.00022379	0.935657	0.579626	0.92827	0.00195653
ENSG00000099364	FBXL19	protein_coding	6195.71	-0.360125	-1.17376	-0.194205	0.0401971	-0.0267994	-0.123551	-0.0149914	0.00396224	0.718753	0.240493	0.846016	0.967936	0.896781	0.618753	0.953795	0.97831
ENSG00000099365	STX1B	protein_coding	26141.6	0.250846	-1.48067	0.0936879	-3.62519	0.0196452	-0.164006	0.0086008	-0.424914	0.801934	0.138695	0.925357	0.000288751	0.93244	0.529022	0.980422	0.00228527
ENSG00000099377	HSD3B7	protein_coding	273.186	-1.34643	-2.42995	-0.926145	0.3072	-0.196449	-0.501946	-0.160087	0.0678045	0.178163	0.0151009	0.354371	0.758691	0.507336	0.378571	0.704821	0.823524
ENSG00000099381	SETD1A	protein_coding	3397.11	0.179797	0.331593	0.538012	3.21388	0.011248	0.0293352	0.0429076	0.327198	0.857312	0.740197	0.590568	0.00130956	0.954426	0.906429	0.84385	0.00613352
ENSG00000099385	BCL7C	protein_coding	922.2	-1.16368	0.798109	-0.856349	2.56058	-0.0823517	0.0798334	-0.0648988	0.247626	0.244554	0.424807	0.391805	0.0104499	0.582608	0.739513	0.731746	0.0284914
ENSG00000099617	EFNA2	protein_coding	100.946	0.471351	-0.261627	0.727962	1.65409	0.0559233	-0.0439476	0.0932143	0.27022	0.63739	0.793609	0.466637	0.0981099	0.858627	0.928786	0.780129	0.165243
ENSG00000099622	CIRBP	protein_coding	8040.11	-1.9804	-0.699647	-2.02573	-3.00812	-0.239806	-0.119819	-0.286896	-0.54393	0.0476583	0.484148	0.0427921	0.00262869	0.272504	0.775718	0.296153	0.0101029
ENSG00000099624	ATP5F1D	protein_coding	4415.64	-0.704886	-0.681483	-0.823578	-2.67771	-0.0399616	-0.0546689	-0.0513502	-0.213312	0.480881	0.495566	0.410179	0.00741266	0.771218	0.781608	0.744297	0.021882
ENSG00000099625	CBARP	protein_coding	2169.94	-0.0845878	0.393932	-0.0499698	0.68846	-0.00971936	0.0640216	-0.00574629	0.101091	0.932589	0.693631	0.960146	0.491163	0.979621	0.887484	0.988796	0.594446
ENSG00000099715	PCDH11Y	protein_coding	1886	1.78005	1.72746	1.51028	0.289189	0.288287	0.398992	0.254431	0.0629918	0.0750683	0.0840849	0.130972	0.772437	0.337866	0.481122	0.479275	0.834234
ENSG00000099725	PRKY	protein_coding	378.912	2.14738	1.29944	2.14519	3.50754	0.33266	0.307974	0.395814	0.874964	0.0317629	0.193793	0.0319374	0.000452266	0.223678	0.58149	0.259284	0.00300744
ENSG00000099769	IGFALS	protein_coding	39.2785	2.14673	2.29264	2.18947	4.12403	0.332448	0.493411	0.365939	0.868196	0.0318152	0.0218687	0.0285629	3.72e-05	0.223825	0.401099	0.249314	0.000743591
ENSG00000099783	HNRNPM	protein_coding	4165.14	0.117812	-0.266099	0.307075	1.40718	0.0052352	-0.016727	0.0145384	0.0850892	0.906216	0.790163	0.758786	0.159374	0.970527	0.927648	0.918765	0.244159
ENSG00000099785	MARCHF2	protein_coding	3719.46	1.03965	-0.247436	0.992342	-0.754662	0.0483272	-0.016277	0.0461952	-0.0449055	0.298501	0.804571	0.321031	0.450452	0.637764	0.93276	0.679582	0.555241
ENSG00000099795	NDUFB7	protein_coding	2351.81	1.19439	0.0148873	0.869463	-2.37188	0.100148	0.0017663	0.0840649	-0.293013	0.232325	0.988122	0.384594	0.017698	0.570554	0.996922	0.727102	0.0430612
ENSG00000099797	TECR	protein_coding	6469.66	-0.689415	-0.828303	-0.750837	-1.59608	-0.0377423	-0.0641441	-0.0414231	-0.112465	0.490562	0.407499	0.452751	0.110472	0.778102	0.729672	0.770935	0.181667
ENSG00000099800	TIMM13	protein_coding	938.826	-0.576028	-0.157489	-0.629178	-1.09442	-0.0324155	-0.012551	-0.0360137	-0.0801856	0.564596	0.874859	0.529233	0.273771	0.821386	0.957969	0.814135	0.376187
ENSG00000099804	CDC34	protein_coding	2330.46	1.11251	0.244205	1.16732	0.931133	0.0570782	0.0177289	0.0602287	0.0613983	0.265919	0.807072	0.243082	0.351785	0.605203	0.933627	0.611394	0.457681
ENSG00000099810	MTAP	protein_coding	1364.79	1.40449	1.37216	1.45131	2.41821	0.0780623	0.107847	0.0821689	0.17494	0.160173	0.170013	0.146694	0.0155971	0.485728	0.559337	0.500854	0.0389247
[truncated: 24,028 more rows]

## Sheet: Key
Column	Description
baseMean	Mean of normalized counts across all samples
stat	Wald statistic
log2Fold	log2(Fold change relative to control samples)
pvalue	Wald test p-value
padj	BH-adjusted pvalue
