# Supplementary material for: Mitochondrial complex I deficiency stratifies idiopathic Parkinson’s disease
Source: Nat Commun. 2024 Apr 29;15:3631. doi: 10.1038/s41467-024-47867-4 (PMC11059185; doi:10.1038/s41467-024-47867-4)
Supplement: Supplementary file 12 — Supplementary Data 9 [file 41467_2024_47867_MOESM12_ESM.xlsx]

## Sheet: Title_page
Title	single-nuclei differential gene expression in CI-PD vs. Controls, per cell type (one per sheet)
Sheet-1	Title page
Sheet-2	Key to abbreviations
Sheet-3	astrocytes_cluster_05
Sheet-4	astrocytes_cluster_18
Sheet-5	endothelial cells
Sheet-6	excitatory neurons_cluster_01
Sheet-7	excitatory neurons_cluster_02
Sheet-8	excitatory neurons_cluster_06
Sheet-9	excitatory neurons_cluster_09
Sheet-10	excitatory neurons_cluster_11
Sheet-11	excitatory neurons_cluster_17
Sheet-12	excitatory neurons_cluster_19
Sheet-13	excitatory neurons_cluster_21
Sheet-14	excitatory neurons_cluster_22
Sheet-15	excitatory neurons_cluster_23
Sheet-16	excitatory neurons_cluster_24
Sheet-17	excitatory neurons_cluster_30
Sheet-18	inhibitory neurons_cluster_08
Sheet-19	inhibitory neurons_cluster_10
Sheet-20	inhibitory neurons_cluster_12
Sheet-21	inhibitory neurons_cluster_15
Sheet-22	inhibitory neurons_cluster_20
Sheet-23	inhibitory neurons_cluster_26
Sheet-24	inhibitory neurons_cluster_27
Sheet-25	inhibitory neurons_cluster_28
Sheet-26	microglia
Sheet-27	oligodendrocytes_cluster_00
Sheet-28	oligodendrocytes_cluster_03
Sheet-29	oligodendrocytes_cluster_04
Sheet-30	oligodendrocyte precursor cells (OPC)
Number of sheets	30

## Sheet: KEY
ex	excitatory neurons
in	inhibitory neurons
oligo	oligodendrocytes
OPC	oligodendrocyte precursor cells
primerid	gene name
coef	estimated log2 fold change
ci.hi	95% confidence interval, high
ci.lo	95% confidence interval, low
z	z value
pval	p value, raw
p_adj	p value adjusted (FDR 0.05)

## Sheet: CI-PD_astrocytes_05
primerid	coef	ci.hi	ci.lo	z	pval	p_adj
BMP2K	0.163398	0.787757	-0.460961	0.512932	1.63065e-07	0.000547736
SLC25A48	0.457355	0.97845	-0.0637403	1.72022	4.40864e-07	0.00148042
MEGF10	0.905453	2.40438	-0.593474	1.18395	4.97863e-07	0.00167133
ATP10B	0.379189	0.533049	0.225329	4.83035	1.86618e-06	0.00626291
RBMS3	-0.622245	-0.103953	-1.14054	-2.35307	1.94919e-06	0.00653953
INTU	-0.0763846	0.219713	-0.372482	-0.505614	1.06584e-05	0.0357482
LINC00299	0.512681	0.741975	0.283386	4.38229	1.24991e-05	0.0419094
ZNF518A	-0.203425	0.189188	-0.596038	-1.01552	1.60788e-05	0.0538961
FAM198B-AS1	0.539997	1.94778	-0.867788	0.751801	1.87032e-05	0.0626745
CREBZF	-0.113207	0.0450765	-0.271491	-1.4018	2.23922e-05	0.0750139
STAU2	0.152891	0.283293	0.0224884	2.29797	2.39939e-05	0.0803555
RFX3	0.378629	0.660567	0.09669	2.63213	2.60818e-05	0.0873219
NOTCH2	0.433206	1.34001	-0.473598	0.93633	3.68665e-05	0.123392
NEK1	-0.252017	-0.100701	-0.403332	-3.26433	3.91627e-05	0.131038
BBS2	0.238881	0.421579	0.0561827	2.56269	4.16711e-05	0.13939
PCDH7	0.645124	1.11077	0.179478	2.71541	4.97481e-05	0.166358
METRN	0.366543	0.574897	0.158189	3.44803	5.27028e-05	0.176185
CTNND2	0.33194	0.520726	0.143154	3.44618	5.45168e-05	0.182195
GALNT7	0.115685	0.287869	-0.0564997	1.31683	5.51837e-05	0.184369
CLDN10	0.354459	0.637971	0.0709475	2.45044	5.71348e-05	0.19083
UGP2	-0.47707	-0.100154	-0.853986	-2.48077	5.76441e-05	0.192474
JAM2	0.247015	0.50266	-0.00863085	1.89379	6.18011e-05	0.206292
OLMALINC	0.204776	0.694754	-0.285201	0.819127	6.25978e-05	0.208889
RBMX	-0.171319	-0.0631624	-0.279475	-3.10457	6.31002e-05	0.210502
HNRNPM	-0.113849	-0.000867504	-0.22683	-1.97501	8.09619e-05	0.270008
ARHGEF4	0.428488	0.757389	0.0995859	2.55341	8.24956e-05	0.27504
TAPT1-AS1	0.0566401	0.202031	-0.0887505	0.763547	8.51416e-05	0.283777
JAKMIP2	0.212368	0.389939	0.0347962	2.34403	9.31518e-05	0.310382
SHROOM3	0.32029	0.65602	-0.015439	1.86983	0.000128461	0.427902
FDFT1	0.0926206	0.281505	-0.0962639	0.96108	0.000135701	0.451883
GLCCI1	0.112759	0.334783	-0.109264	0.995409	0.000150078	0.499611
ASTN2	0.532859	1.28825	-0.222535	1.38257	0.000159679	0.531412
SFPQ	-0.347834	-0.0235658	-0.672102	-2.1024	0.000175029	0.582321
KLF12	0.329781	0.609814	0.0497471	2.30815	0.000176975	0.58862
XYLT1	0.200394	0.596763	-0.195975	0.990908	0.000194257	0.645904
KCNN3	0.320837	0.804961	-0.163288	1.2989	0.000199816	0.664189
CSRP1	0.364855	0.904984	-0.175274	1.32395	0.000203006	0.674589
SCP2	0.0617775	0.12079	0.00276533	2.05181	0.000205951	0.684168
PPARGC1A	0.441886	1.15578	-0.272004	1.21319	0.000211545	0.702542
LRBA	0.154163	0.269899	0.0384269	2.61072	0.000214163	0.711022
KIAA2026	0.0651415	0.135596	-0.00531276	1.81217	0.000218107	0.723898
TRIM9	0.433654	0.807592	0.059717	2.27297	0.000235103	0.780072
MTMR10	0.285263	0.454535	0.11599	3.30299	0.000244875	0.81225
XKR6	-0.271417	0.0218705	-0.564705	-1.81381	0.00025028	0.829928
TPCN1	0.517786	0.9495	0.0860717	2.35073	0.000257438	0.853408
FERMT2	-0.221553	-0.0499681	-0.393138	-2.53073	0.000261406	0.8663
ASTN1	0.298489	0.667622	-0.0706442	1.58487	0.000263426	0.87273
AMOT	0.175782	0.302916	0.0486486	2.70996	0.00026426	0.87523
FER	0.138204	0.322698	-0.0462905	1.4682	0.00026548	0.879003
SLC15A2	0.297735	0.682694	-0.0872246	1.51587	0.000266587	0.882404
HNRNPK	-0.158152	-0.0529527	-0.263352	-2.94652	0.00970112	1
UBE2D3	-0.201381	-0.0560606	-0.346701	-2.71606	0.00448933	1
SEPTIN2	-0.143545	-0.0339851	-0.253105	-2.56794	0.0132895	1
FEZ2	-0.170408	-0.0394611	-0.301356	-2.5506	0.0181116	1
SH3GLB1	-0.166508	-0.0370507	-0.295965	-2.52091	0.0198787	1
MAP3K13	-0.193626	-0.041992	-0.34526	-2.50274	0.00978309	1
RBM5	-0.109731	-0.0234255	-0.196037	-2.49195	0.00214377	1
XRCC5	-0.123026	-0.0260542	-0.219997	-2.48657	0.0431433	1
PHIP	-0.143242	-0.0284061	-0.258078	-2.44478	0.00525113	1
CACHD1	-0.391747	-0.0759971	-0.707496	-2.4317	0.00989129	1
DICER1	-0.316737	-0.0599161	-0.573558	-2.41722	0.00283132	1
HSD17B4	-0.104271	-0.0196389	-0.188903	-2.41477	0.0182234	1
MYO6	-0.173587	-0.0298245	-0.31735	-2.36657	0.000357046	1
ECHDC2	-0.119681	-0.0205323	-0.21883	-2.36585	0.0295669	1
GNB1	-0.0884956	-0.0151099	-0.161881	-2.36351	0.0363811	1
CTNNB1	-0.195846	-0.0328728	-0.358818	-2.3553	0.00359157	1
RAB2A	-0.0803136	-0.0133842	-0.147243	-2.35191	0.00483552	1
SPART	-0.140322	-0.0232372	-0.257407	-2.34895	0.0578424	1
MAP4K4	-0.267612	-0.0420453	-0.49318	-2.3253	0.0841118	1
DDX6	-0.0690739	-0.0102028	-0.127945	-2.29964	0.0240327	1
TRIM44	-0.110647	-0.0159568	-0.205337	-2.29025	0.023487	1
BAG3	-0.176774	-0.0252769	-0.328271	-2.28698	0.0265695	1
DLG2	-0.215999	-0.0297793	-0.402218	-2.27339	0.0852662	1
HERC4	-0.199884	-0.0252109	-0.374558	-2.24285	0.031589	1
PRRC2B	-0.220496	-0.0253414	-0.41565	-2.21447	0.00241164	1
MRPS5	-0.139652	-0.0143713	-0.264932	-2.1848	0.0361815	1
SPOCK1	-0.222474	-0.0212931	-0.423654	-2.16741	0.0909263	1
DIP2A	-0.132801	-0.0123237	-0.253278	-2.16045	0.0693968	1
KIDINS220	-0.177224	-0.0157474	-0.338701	-2.1511	0.0119268	1
FAM13B	-0.0773039	-0.00666597	-0.147942	-2.14492	0.00405683	1
MON2	-0.135252	-0.0112214	-0.259283	-2.13729	0.056147	1
GCFC2	-0.0728453	-0.00575668	-0.139934	-2.12814	0.0410135	1
UBAC2	-0.29146	-0.0211627	-0.561757	-2.11342	0.0152764	1
CD47	-0.340456	-0.0238922	-0.657019	-2.10789	0.00446726	1
NMD3	-0.157244	-0.0104457	-0.304043	-2.09943	0.0305401	1
SRSF5	-0.313521	-0.0184679	-0.608574	-2.08264	0.00365861	1
CKMT2-AS1	-0.212313	-0.0117448	-0.412882	-2.07473	0.034381	1
RYK	-0.0821912	-0.00317516	-0.161207	-2.03872	0.00316191	1
ENOX1	-0.252504	-0.00840801	-0.4966	-2.02748	0.0130621	1
MRTFB	-0.251353	-0.00709151	-0.495615	-2.01687	0.0138739	1
TMEM164	-0.400419	-0.0100492	-0.79079	-2.01042	0.0117461	1
RASA2	-0.0669116	-0.00147672	-0.132346	-2.0042	0.00995482	1
SORBS1	-0.313825	-0.00657472	-0.621074	-2.0019	0.13404	1
NSD3	-0.145703	-0.00219642	-0.28921	-1.98996	0.0959705	1
CA8	-0.233437	-0.00240479	-0.46447	-1.98036	0.0384603	1
CREB1	-0.0708765	-0.000393717	-0.141359	-1.97091	0.0346953	1
USP48	-0.0603417	-0.000148507	-0.120535	-1.9648	0.0574746	1
LINC02614	-0.246005	0.00185582	-0.493867	-1.94529	0.0228183	1
SPTLC1	-0.0677598	0.00123737	-0.136757	-1.92481	0.0427728	1
RBM25	-0.123618	0.00229217	-0.249529	-1.92428	0.0338464	1
LRRFIP2	-0.0946771	0.00178795	-0.191142	-1.92364	0.0244522	1
RAB18	-0.0682005	0.00134671	-0.137748	-1.92201	0.0131794	1
U2SURP	-0.165294	0.00333	-0.333919	-1.92126	0.0071212	1
TMEM132C	-0.172577	0.00538138	-0.350536	-1.9007	0.032759	1
SLC9A9	-0.260366	0.0101752	-0.530907	-1.88625	0.045862	1
DTNA	-0.298596	0.0131742	-0.610366	-1.87714	0.14298	1
STX17	-0.0732363	0.0033256	-0.149798	-1.87483	0.063327	1
MRPS28	-0.148553	0.00771013	-0.304817	-1.86326	0.0864173	1
RBPMS	-0.298286	0.0163501	-0.612922	-1.85811	0.000976419	1
MTMR3	-0.198355	0.0123479	-0.409058	-1.8451	0.0308426	1
WLS	-0.150701	0.0101169	-0.311518	-1.83666	0.155295	1
PLXDC2	-0.326941	0.0220469	-0.675929	-1.83615	0.062144	1
TFCP2	-0.0829452	0.00575103	-0.171641	-1.83288	0.137561	1
WAPL	-0.0609937	0.0043264	-0.126314	-1.83015	0.0479891	1
OPHN1	-0.148386	0.0111923	-0.307965	-1.8225	0.213895	1
HLTF	-0.147878	0.0116993	-0.307455	-1.81627	0.0117671	1
PHF14	-0.0826839	0.00674179	-0.17211	-1.8122	0.0133519	1
CAST	-0.149531	0.0123073	-0.31137	-1.81092	0.0197419	1
DCLK2	-0.240805	0.0203626	-0.501972	-1.80715	0.0101629	1
SMAD3	-0.188502	0.0168656	-0.39387	-1.799	0.00120935	1
RPS6KC1	-0.132948	0.0125726	-0.278468	-1.79063	0.106479	1
AP2A2	-0.0901777	0.00856641	-0.188922	-1.78993	0.000861435	1
PMP22	-0.125135	0.0120405	-0.262311	-1.78793	0.106819	1
KIF21A	-0.258118	0.0248935	-0.541129	-1.78757	0.053277	1
CSGALNACT1	-0.152577	0.0157389	-0.320893	-1.77669	0.0661511	1
MSRA	-0.196655	0.0232456	-0.416555	-1.75278	0.146758	1
PKIA	-0.268317	0.0319283	-0.568562	-1.75154	0.0301146	1
TPP2	-0.0527	0.00630138	-0.111701	-1.75064	0.0145948	1
FARP1	-0.205914	0.0253416	-0.43717	-1.74519	0.177126	1
SLIRP	-0.131325	0.0162948	-0.278945	-1.74362	0.00706072	1
GPBP1	-0.0879308	0.0111082	-0.18697	-1.74013	0.0031222	1
PITPNC1	-0.233424	0.0296512	-0.496499	-1.73906	0.250502	1
AAK1	-0.0845306	0.011102	-0.180163	-1.73243	0.0095875	1
DENND4A	-0.279482	0.0373981	-0.596361	-1.72865	0.0368148	1
TSPAN5	-0.0786181	0.010569	-0.167805	-1.7277	0.0991143	1
TLN2	-0.305851	0.0415559	-0.653258	-1.72552	0.0441747	1
MED13L	-0.205661	0.0282085	-0.43953	-1.72356	0.167442	1
HNRNPR	-0.067968	0.0099632	-0.145899	-1.70939	0.029968	1
CEP164	-0.114076	0.0172641	-0.245415	-1.70233	0.0239466	1
PJA2	-0.157246	0.0238809	-0.338374	-1.70155	0.0427922	1
ZNF326	-0.0799207	0.012319	-0.17216	-1.6982	0.124336	1
NDRG1	-0.351849	0.0547458	-0.758444	-1.69607	0.021466	1
ZFYVE16	-0.137684	0.0217283	-0.297096	-1.69282	0.00784806	1
WSB1	-0.230534	0.0368474	-0.497916	-1.68986	0.0261459	1
KIAA1328	-0.104478	0.0167085	-0.225664	-1.68973	0.139606	1
SNX9	-0.111748	0.0179551	-0.241451	-1.68864	0.0576569	1
RUNX1T1	-0.148865	0.0240144	-0.321744	-1.68771	0.0758481	1
LRPPRC	-0.104209	0.0169288	-0.225347	-1.68606	0.025856	1
DDX46	-0.0754061	0.0123104	-0.163123	-1.6849	0.0720514	1
NRDC	-0.124258	0.0203773	-0.268894	-1.68383	0.0190765	1
DPYSL2	-0.348304	0.0584936	-0.755101	-1.67814	0.172987	1
GOLIM4	-0.130757	0.0220508	-0.283565	-1.67713	0.197751	1
ATXN7L1	-0.128429	0.0217832	-0.27864	-1.67574	0.120142	1
EIF3A	-0.0453362	0.00771964	-0.098392	-1.67479	0.093078	1
HSPA9	-0.0908548	0.0154815	-0.197191	-1.67461	0.080993	1
UBE2B	-0.176242	0.0309485	-0.383432	-1.6672	0.0465963	1
MARCHF7	-0.0584592	0.0103191	-0.127238	-1.6659	0.111359	1
PIP4K2A	-0.274725	0.0492717	-0.598723	-1.6619	0.0279797	1
SMURF2	-0.221278	0.0402244	-0.482779	-1.65848	0.0532829	1
MYO9A	-0.361355	0.0684672	-0.791177	-1.64776	0.00548473	1
AP3B1	-0.144765	0.0281914	-0.317721	-1.6405	0.0484286	1
CNN3	-0.566201	0.111168	-1.24357	-1.6383	0.0106561	1
ACTR10	-0.0465986	0.00928493	-0.102482	-1.63432	0.062882	1
RNF213-AS1	-0.112394	0.0234471	-0.248235	-1.62166	0.255353	1
PTPN9	-0.198116	0.0415695	-0.437801	-1.62004	0.0587424	1
NEO1	-0.148349	0.0312039	-0.327903	-1.61935	0.156077	1
TTC28-AS1	-0.0746209	0.0159039	-0.165146	-1.61563	0.0538579	1
HMBOX1	-0.292744	0.0625204	-0.648008	-1.61504	0.0687009	1
CMIP	-0.295926	0.0634407	-0.655293	-1.61396	0.0707626	1
PKIG	-0.100943	0.0217391	-0.223625	-1.61266	0.130059	1
PLSCR4	-0.275773	0.0600248	-0.611571	-1.60961	0.149605	1
NEK6	-0.140024	0.0307148	-0.310762	-1.60738	0.179731	1
AGPAT3	-0.0556526	0.012336	-0.123641	-1.60434	0.0727233	1
SON	-0.243782	0.0547723	-0.542336	-1.60039	0.0504727	1
ZNF608	-0.18931	0.0425792	-0.421198	-1.60008	0.146041	1
PLOD2	-0.144699	0.0328848	-0.322283	-1.59702	0.157028	1
STK24	-0.264012	0.0606534	-0.588678	-1.59381	0.00204263	1
UBA5	-0.129728	0.0303084	-0.289765	-1.58878	0.152634	1
AFF1	-0.156636	0.0373468	-0.350619	-1.58262	0.260593	1
RGL1	-0.277896	0.0671106	-0.622903	-1.57871	0.228423	1
HSPD1	-0.293427	0.0721947	-0.659048	-1.57295	0.037145	1
ABI1	-0.122921	0.0308199	-0.276663	-1.56706	0.112819	1
SETX	-0.0699321	0.0176178	-0.157482	-1.56556	0.00216621	1
USO1	-0.0747326	0.01883	-0.168295	-1.56551	0.0822343	1
KIF3A	-0.0702465	0.0177461	-0.158239	-1.56468	0.0833363	1
ULK2	-0.17415	0.0446311	-0.392931	-1.56013	0.0490542	1
BMERB1	-0.0611429	0.0158272	-0.138113	-1.55694	0.0516426	1
CRIM1	-0.129079	0.0334714	-0.29163	-1.55638	0.155374	1
RALGAPA2	-0.176904	0.0460621	-0.399869	-1.55506	0.070324	1
IQCA1	-0.12767	0.0332956	-0.288636	-1.55455	0.257461	1
ANO10	-0.0704318	0.0191243	-0.159988	-1.54142	0.212743	1
UBE2H	-0.0714104	0.0193917	-0.162212	-1.54139	0.234545	1
NT5C2	-0.175129	0.0497457	-0.400005	-1.52639	0.283638	1
ANKS1B	-0.170704	0.0486794	-0.390087	-1.52506	0.0778087	1
TMEM165	-0.161252	0.0464565	-0.368961	-1.5216	0.00143908	1
RYBP	-0.170736	0.0493486	-0.390821	-1.52049	0.132016	1
SMG6	-0.0662046	0.0191657	-0.151575	-1.51995	0.0646409	1
SF3B1	-0.0828142	0.0239913	-0.18962	-1.5197	0.139545	1
DCUN1D5	-0.0487736	0.0142377	-0.111785	-1.5171	0.140323	1
KATNBL1	-0.0690142	0.0201964	-0.158225	-1.51625	0.00858834	1
RARS2	-0.0762178	0.0230802	-0.175516	-1.5044	0.117825	1
PUS7L	-0.0710851	0.0216564	-0.163827	-1.50229	0.196574	1
MAPT	-0.136952	0.0420621	-0.315966	-1.49944	0.0394777	1
SERP1	-0.0466031	0.0144455	-0.107652	-1.49619	0.235189	1
LIMS1	-0.119682	0.0380509	-0.277414	-1.48715	0.0820974	1
MYO5A	-0.0802057	0.0255036	-0.185915	-1.4871	0.268993	1
DENND2B	-0.07884	0.0252772	-0.182957	-1.48413	0.145737	1
GFAP	-0.383936	0.123334	-0.891205	-1.48343	0.0609304	1
ATP2A2	-0.13944	0.044916	-0.323796	-1.48244	0.170418	1
STAT2	-0.0732831	0.0236575	-0.170224	-1.48165	0.0359349	1
NAV1	-0.229333	0.0742906	-0.532957	-1.4804	0.119101	1
ME2	-0.101993	0.0332121	-0.237199	-1.47851	0.0258706	1
ARID4B	-0.0544113	0.0178866	-0.126709	-1.47507	0.192841	1
PAXBP1	-0.128475	0.0424235	-0.299374	-1.47343	0.226514	1
ARHGEF11	-0.147603	0.0488785	-0.344085	-1.47239	0.0176908	1
ZRANB2-AS2	-0.115994	0.0385891	-0.270578	-1.47069	0.197859	1
MAP3K5	-0.164052	0.056139	-0.384244	-1.46026	0.00380472	1
HOOK3	-0.0558401	0.0195249	-0.131205	-1.45219	0.179043	1
ARIH2	-0.0186028	0.00651427	-0.0437199	-1.45163	0.00403519	1
TMOD3	-0.0546462	0.0192607	-0.128553	-1.44918	0.167879	1
TVP23C	-0.0612068	0.0215754	-0.143989	-1.44914	0.241719	1
IRAG1	-0.192652	0.0683672	-0.453671	-1.4466	0.260707	1
MINK1	-0.182612	0.0650272	-0.43025	-1.4453	0.0313301	1
RIMKLB	-0.0929554	0.0333167	-0.219228	-1.44283	0.284566	1
RAPGEF6	-0.041431	0.0148565	-0.0977184	-1.44265	0.226735	1
SAMD4A	-0.379984	0.136617	-0.896586	-1.44164	0.258216	1
MAP4K3	-0.07686	0.0277703	-0.18149	-1.43976	0.276083	1
NUP98	-0.0184555	0.00667248	-0.0435834	-1.43951	0.000876449	1
PRDM2	-0.0459664	0.0167713	-0.108704	-1.43602	0.0421107	1
SECISBP2L	-0.0469625	0.0172397	-0.111165	-1.43367	0.0781227	1
LGR4	-0.197678	0.0728672	-0.468222	-1.43208	0.112111	1
SUN1	-0.133614	0.0498271	-0.317054	-1.42759	0.0154751	1
FGF2	-0.317896	0.119379	-0.755171	-1.42488	0.138788	1
MAOB	-0.237557	0.0897127	-0.564827	-1.42269	0.174236	1
IPO9-AS1	-0.382081	0.144323	-0.908484	-1.4226	0.0423512	1
MFAP3L	-0.34102	0.129113	-0.811153	-1.4217	0.00519375	1
HDAC2-AS2	-0.24456	0.0932189	-0.582339	-1.41906	0.0869801	1
BDP1	-0.0522454	0.0199879	-0.124479	-1.41762	0.329256	1
EPB41L1	-0.106529	0.0408748	-0.253932	-1.41647	0.301417	1
NRP1	-0.691757	0.266073	-1.64959	-1.41551	0.000561416	1
YAP1	-0.152536	0.0591611	-0.364234	-1.41223	0.222105	1
GTF2I	-0.101941	0.0396465	-0.243528	-1.41115	0.0376016	1
TANK	-0.14488	0.0565131	-0.346273	-1.40998	0.116679	1
MAST4	-0.168971	0.0659163	-0.403857	-1.40994	0.327488	1
ANKRD6	-0.0809938	0.0315983	-0.193586	-1.40991	0.0646078	1
CCDC93	-0.0526695	0.0205886	-0.125928	-1.40913	0.175713	1
PARG	-0.0873736	0.0341893	-0.208936	-1.40873	0.110741	1
HNRNPC	-0.110317	0.0431755	-0.26381	-1.40865	0.291097	1
ATP6V1A	-0.0737328	0.0289268	-0.176392	-1.4077	0.135247	1
GPD2	-0.112299	0.0442698	-0.268867	-1.40578	0.252626	1
IRF1-AS1	-0.107688	0.0426015	-0.257978	-1.40439	0.27912	1
WASHC4	-0.0682972	0.0270982	-0.163693	-1.40321	0.173328	1
PATJ	-0.070677	0.028068	-0.169422	-1.40285	0.133353	1
RO60	-0.0630177	0.0255541	-0.151589	-1.39449	0.288627	1
ZNF532	-0.0633911	0.0257208	-0.152503	-1.39425	0.196227	1
FBXL13	-0.301769	0.123216	-0.726754	-1.39171	0.0404348	1
SEMA4B	-0.102801	0.0420619	-0.247665	-1.39088	0.265911	1
PAPSS1	-0.0939991	0.0386767	-0.226675	-1.38861	0.122446	1
HACE1	-0.0296828	0.0123143	-0.07168	-1.38527	0.0127063	1
SYNRG	-0.0479345	0.0199822	-0.115851	-1.38331	0.225893	1
CCDC92	-0.0433145	0.0181101	-0.104739	-1.3821	0.304539	1
ARFGEF3	-0.106534	0.0445507	-0.257619	-1.38203	0.215929	1
PHLDB1	-0.124998	0.0524012	-0.302397	-1.38102	0.18518	1
C4orf19	-0.341877	0.143562	-0.827317	-1.38033	0.1033	1
NUP214	-0.0611783	0.0257921	-0.148149	-1.37871	0.258787	1
BTAF1	-0.074328	0.0315348	-0.180191	-1.37612	0.244725	1
RAB3GAP2	-0.0526861	0.0223769	-0.127749	-1.37568	0.212739	1
KPNA4	-0.045459	0.0195548	-0.110473	-1.37045	0.221231	1
NAP1L4	-0.198109	0.0855894	-0.481807	-1.36866	0.0445826	1
XPA	-0.0456454	0.0198121	-0.111103	-1.36674	0.151512	1
HIVEP2	-0.136463	0.059444	-0.332369	-1.36525	0.198513	1
MTM1	-0.086845	0.0378644	-0.211554	-1.36488	0.279357	1
LRRC3B	-0.193626	0.0851143	-0.472367	-1.36148	0.322572	1
URGCP	-0.0364427	0.0160619	-0.0889472	-1.36038	0.114454	1
CEP63	-0.0275101	0.0121319	-0.0671521	-1.36014	0.00815682	1
AKAP6	-0.118499	0.0523113	-0.289309	-1.35972	0.354947	1
KIF5B	-0.0584699	0.0259023	-0.142842	-1.35825	0.2693	1
PNPLA8	-0.217385	0.0963763	-0.531147	-1.35793	0.152715	1
TRA2B	-0.0518943	0.0230369	-0.126826	-1.35739	0.12174	1
RWDD3	-0.0924321	0.0416308	-0.226495	-1.35133	0.172151	1
GALNT11	-0.0613578	0.027772	-0.150488	-1.34926	0.13456	1
SSBP1	-0.0467391	0.0212091	-0.114687	-1.34819	0.026132	1
DST	-0.349924	0.159227	-0.859074	-1.34702	0.418428	1
RNF111	-0.145559	0.0663114	-0.357429	-1.34653	0.0433307	1
PPIG	-0.0168346	0.00769634	-0.0413655	-1.34504	0.0498634	1
PPP1R12B	-0.145213	0.0664401	-0.356866	-1.34471	0.178353	1
RBM39	-0.0767102	0.0351597	-0.18858	-1.34396	0.278486	1
HDGFL3	-0.0472775	0.021683	-0.116238	-1.3437	0.0167468	1
PDCD6IP	-0.0919329	0.0428849	-0.226751	-1.33651	0.0994835	1
CPEB2	-0.159462	0.0745685	-0.393493	-1.33547	0.165104	1
ERO1B	-0.0862912	0.0405775	-0.21316	-1.33309	0.0955782	1
CLK1	-0.0834608	0.039385	-0.206307	-1.33159	0.00081813	1
ROBO1	-0.100574	0.0477491	-0.248897	-1.329	0.278494	1
ME1	-0.172854	0.0830216	-0.428729	-1.32403	0.300419	1
CHPT1	-0.208388	0.10011	-0.516885	-1.32394	0.0834509	1
TET2	-0.0497079	0.0239489	-0.123365	-1.3227	0.221711	1
MOK	-0.0762498	0.036769	-0.189269	-1.32232	0.370984	1
KPNA3	-0.031185	0.0150441	-0.0774142	-1.32214	0.183245	1
DMXL2	-0.0700941	0.0341416	-0.17433	-1.31799	0.236992	1
PITPNB	-0.0232895	0.0113756	-0.0579547	-1.31679	0.00122299	1
DHX36	-0.12212	0.059825	-0.304066	-1.31551	0.0216142	1
LPGAT1	-0.0656373	0.0321987	-0.163473	-1.31492	0.100048	1
SEC31A	-0.0458072	0.0225215	-0.114136	-1.31395	0.0632174	1
FNDC3B	-0.170693	0.0841081	-0.425495	-1.31299	0.147064	1
MTREX	-0.0468713	0.0232484	-0.116991	-1.31013	0.216832	1
NCOA6	-0.0499198	0.0247632	-0.124603	-1.31008	0.368056	1
DENR	-0.0516042	0.0261039	-0.129312	-1.30157	0.118855	1
SLAIN2	-0.0445005	0.0225227	-0.111524	-1.30133	0.294171	1
EIF1	-0.139236	0.0704984	-0.348971	-1.30116	0.0691269	1
LTN1	-0.0704375	0.0356678	-0.176543	-1.30111	0.0672316	1
SEMA6D	-0.0784604	0.0397432	-0.196664	-1.30097	0.053968	1
ATF7IP2	-0.0700376	0.0356971	-0.175772	-1.29826	0.0828375	1
FSTL1	-0.12892	0.0664178	-0.324257	-1.29355	0.296116	1
STRADB	-0.183398	0.095335	-0.462131	-1.2896	0.114928	1
THOC1	-0.0460666	0.0239799	-0.116113	-1.28899	0.366136	1
ZMAT1	-0.200471	0.104375	-0.505317	-1.2889	0.0141104	1
SMAD1	-0.291084	0.151636	-0.733803	-1.28866	0.043573	1
WDR11	-0.0495242	0.0258708	-0.124919	-1.28743	0.25833	1
TMEM59	-0.0575027	0.0303629	-0.145368	-1.28268	0.167094	1
LDLRAD3	-0.120147	0.0636097	-0.303905	-1.2815	0.107582	1
INTS3	-0.0426245	0.0225859	-0.107835	-1.28112	0.0504407	1
KCND3	-0.200981	0.106555	-0.508517	-1.28088	0.109901	1
NUP153	-0.0120064	0.00637273	-0.0303856	-1.28037	0.00970383	1
CNTNAP3	-0.27476	0.146754	-0.696275	-1.27758	0.176175	1
CAMK1D	-0.117131	0.0632098	-0.297471	-1.27299	0.24211	1
SNX1	-0.0468947	0.0253188	-0.119108	-1.27278	0.395854	1
WDR60	-0.084041	0.0455684	-0.21365	-1.27087	0.338416	1
TRPM7	-0.0175857	0.00953626	-0.0447076	-1.27083	0.132399	1
ZNF708	-0.187051	0.102089	-0.476192	-1.26794	0.128221	1
GMDS-DT	-0.144956	0.07919	-0.369101	-1.26751	0.101537	1
SLC35F5	-0.0514842	0.0285704	-0.131539	-1.26048	0.393957	1
YTHDF3	-0.0491371	0.0272837	-0.125558	-1.26022	0.0617331	1
DCUN1D4	-0.0365689	0.0203784	-0.0935162	-1.2586	0.224938	1
B4GALT5	-0.122527	0.0685435	-0.313598	-1.25686	0.0234943	1
CRMP1	-0.0851036	0.0476733	-0.21788	-1.25624	0.0800968	1
HIF1A	-0.203732	0.115329	-0.522793	-1.25151	0.250118	1
ZSWIM7	-0.0901965	0.0515387	-0.231932	-1.24727	0.201916	1
PPIL4	-0.0660001	0.0383318	-0.170332	-1.23987	0.243758	1
TSC22D1	-0.206638	0.121489	-0.534765	-1.23429	0.25534	1
CD46	-0.111311	0.0657693	-0.288391	-1.23201	0.0602664	1
RAB6A	-0.052314	0.0310699	-0.135698	-1.22966	0.24038	1
WDPCP	-0.074915	0.0446508	-0.194481	-1.22803	0.411091	1
HOPX	-0.105357	0.0628574	-0.273572	-1.22758	0.194331	1
CHL1	-0.162179	0.0967748	-0.421132	-1.2275	0.213124	1
DENND6A	-0.0308307	0.0184924	-0.0801538	-1.22513	0.0927402	1
GAN	-0.178394	0.107117	-0.463904	-1.22463	0.0212474	1
SARAF	-0.0847163	0.0514134	-0.220846	-1.21973	0.290564	1
CCDC66	-0.0294751	0.0179324	-0.0768825	-1.21859	0.116237	1
RUFY3	-0.210567	0.129759	-0.550893	-1.21267	0.26122	1
AF279873.3	-0.186423	0.115055	-0.4879	-1.21197	0.27807	1
ZNF207	-0.0489113	0.0301907	-0.128013	-1.21191	0.365228	1
TENT2	-0.0664814	0.041066	-0.174029	-1.21157	0.143733	1
YME1L1	-0.096483	0.059873	-0.252839	-1.20944	0.147938	1
MDM4	-0.0197861	0.0123034	-0.0518756	-1.2085	0.161415	1
LARP4	-0.0944406	0.0587412	-0.247622	-1.20837	0.180999	1
RALGDS	-0.4538	0.28303	-1.19063	-1.20711	0.0476676	1
OXSR1	-0.0422057	0.026419	-0.11083	-1.20542	0.00115982	1
DOP1A	-0.0591549	0.0371235	-0.155433	-1.20423	0.358404	1
RAB11FIP2	-0.103354	0.0651022	-0.27181	-1.20251	0.0389609	1
TMEM150C	-0.0749717	0.0472266	-0.19717	-1.20249	0.351961	1
C3orf70	-0.405174	0.255958	-1.06631	-1.20116	0.000874652	1
ACTR2	-0.0234483	0.0148474	-0.0617441	-1.20008	0.300667	1
CSRNP3	-0.0723857	0.0458513	-0.190623	-1.19991	0.149572	1
LGI4	-0.163856	0.103807	-0.431518	-1.19984	0.25906	1
HNRNPD	-0.0585548	0.0371191	-0.154229	-1.19955	0.353603	1
ACSS3	-0.117907	0.0751635	-0.310978	-1.19694	0.466434	1
ST13	-0.159127	0.101748	-0.420002	-1.19553	0.355734	1
CCDC18	-0.227205	0.146058	-0.600468	-1.19303	0.260733	1
FBXO21	-0.0805004	0.051866	-0.212867	-1.19198	0.24751	1
CHN1	-0.103454	0.0667134	-0.273622	-1.19157	0.413792	1
NFE2L2	-0.0418394	0.0270885	-0.110767	-1.1897	0.248615	1
ELOVL5	-0.19895	0.129438	-0.527339	-1.18742	0.255764	1
LUC7L2	-0.163759	0.107906	-0.435424	-1.18146	0.177587	1
ERBIN	-0.349173	0.231309	-0.929654	-1.17896	0.270299	1
FAR1	-0.0644157	0.0430885	-0.17192	-1.1744	0.0886842	1
CPLANE1	-0.0447023	0.0299241	-0.119329	-1.17405	0.256638	1
WDR41	-0.0639674	0.0431354	-0.17107	-1.17059	0.43245	1
POLA1	-0.015585	0.0105218	-0.0416917	-1.17004	0.0351702	1
CGGBP1	-0.148978	0.100661	-0.398616	-1.16966	0.0584607	1
PDE4B	-0.112286	0.0759568	-0.300529	-1.16911	0.292398	1
ZC2HC1A	-0.170929	0.115666	-0.457524	-1.16895	0.030373	1
SLF2	-0.0594006	0.0401967	-0.158998	-1.16894	0.319786	1
WRN	-0.0376307	0.0255931	-0.100854	-1.16657	0.34156	1
NCOR1	-0.0908752	0.0618489	-0.243599	-1.16623	0.167178	1
PRKG1	-0.241865	0.165357	-0.649086	-1.1641	0.387615	1
SF1	-0.082476	0.0564383	-0.22139	-1.16367	0.324991	1
ATF2	-0.0646176	0.0442528	-0.173488	-1.16329	0.210579	1
INPP5F	-0.180815	0.124092	-0.485722	-1.16229	0.03176	1
GLI2	-0.127699	0.0876548	-0.343053	-1.16221	0.335249	1
ANKAR	-0.0785435	0.0540107	-0.211098	-1.16135	0.262263	1
NCKAP1	-0.034123	0.0236049	-0.0918509	-1.15854	0.253163	1
NRCAM	-0.0960613	0.066642	-0.258765	-1.15718	0.512733	1
COX20	-0.0516133	0.035892	-0.139119	-1.15605	0.4641	1
USP37	-0.0209456	0.0145704	-0.0564615	-1.15589	0.28001	1
MAPK1	-0.0382254	0.0268102	-0.103261	-1.15199	0.38455	1
SMG7	-0.0158677	0.0111846	-0.0429201	-1.14963	0.082523	1
ZCCHC24	-0.143292	0.101111	-0.387696	-1.14912	0.357328	1
ACO1	-0.0977746	0.0692395	-0.264789	-1.14742	0.0507813	1
GMDS	-0.0993397	0.0704151	-0.269095	-1.14696	0.377154	1
PKIA-AS1	-0.407167	0.290989	-1.10532	-1.14306	0.00941168	1
CD109	-0.0641594	0.0459958	-0.174315	-1.14157	0.14651	1
TMEM50B	-0.0654894	0.0473168	-0.178296	-1.13785	0.22478	1
CAPZA1	-0.0725881	0.0528406	-0.198017	-1.13427	0.271395	1
ZMYM4	-0.0630942	0.0460623	-0.172251	-1.13289	0.480813	1
ATP13A3	-0.0773981	0.056521	-0.211317	-1.13275	0.203522	1
LARP4B	-0.0281245	0.0205595	-0.0768085	-1.13226	0.318749	1
SNX14	-0.0348799	0.0256484	-0.0954082	-1.12944	0.21345	1
SELENOW	-0.102705	0.0757746	-0.281184	-1.12785	0.429687	1
ZDHHC21	-0.115697	0.0854859	-0.31688	-1.12714	0.449279	1
EXOC5	-0.0254163	0.0188098	-0.0696424	-1.12637	0.3416	1
HIF1A-AS3	-0.53847	0.399384	-1.47632	-1.12532	0.300355	1
GCC2	-0.061154	0.0453818	-0.16769	-1.12506	0.465773	1
TCERG1	-0.0492543	0.0366031	-0.135112	-1.12438	0.120117	1
SACM1L	-0.0281247	0.0209298	-0.0771793	-1.12372	0.0444544	1
IQGAP1	-0.0742833	0.0555658	-0.204132	-1.12125	0.481898	1
CCNT2	-0.0302702	0.0226633	-0.0832038	-1.12081	0.154217	1
USP22	-0.0165116	0.0123674	-0.0453906	-1.12061	0.216224	1
UBR2	-0.044538	0.0337493	-0.122825	-1.11503	0.505742	1
SCRG1	-0.104813	0.0794561	-0.289083	-1.11484	0.41837	1
ATRN	-0.0694822	0.052947	-0.191911	-1.11234	0.228815	1
AC105916.1	-0.0681899	0.0522344	-0.188614	-1.10982	0.00111248	1
TMEM87A	-0.0504321	0.0386684	-0.139533	-1.10937	0.331388	1
EVL	-0.0417311	0.032042	-0.115504	-1.10869	0.237246	1
TFG	-0.0349288	0.0268393	-0.0966968	-1.10832	0.0775289	1
ITGA6	-0.0998175	0.0770848	-0.27672	-1.10591	0.233523	1
KCNQ3	-0.195172	0.151237	-0.541581	-1.10427	0.35101	1
AC107021.1	-0.362005	0.280944	-1.00495	-1.10354	0.0808256	1
TMLHE	-0.129889	0.101299	-0.361077	-1.10117	0.390563	1
LTBP1	-0.290886	0.228467	-0.810239	-1.09776	0.0295878	1
N4BP2L1	-0.103299	0.0824422	-0.28904	-1.09002	0.00883003	1
TCF7L2	-0.105734	0.0845302	-0.295999	-1.0892	0.539506	1
TTC37	-0.0539093	0.0431044	-0.150923	-1.08913	0.332094	1
DHX32	-0.0328172	0.0262519	-0.0918863	-1.0889	0.459287	1
MGMT	-0.0878733	0.0705088	-0.246255	-1.08742	0.453772	1
GSE1	-0.135719	0.108971	-0.38041	-1.08711	0.404734	1
XPO1	-0.327185	0.263421	-0.91779	-1.08578	0.0453868	1
NAPB	-0.0129726	0.0104556	-0.0364008	-1.08526	0.0283765	1
MAPKAP1	-0.0538395	0.0438741	-0.151553	-1.07993	0.51394	1
HDAC4	-0.133977	0.109234	-0.377188	-1.07968	0.1896	1
FGFR1OP2	-0.0807452	0.066006	-0.227496	-1.07841	0.0685165	1
DPY19L3	-0.203463	0.167275	-0.574201	-1.07564	0.00983432	1
TAF2	-0.0209815	0.0173502	-0.0593132	-1.07282	0.409592	1
TRAPPC10	-0.0251075	0.0207783	-0.0709932	-1.07244	0.186948	1
ZFHX3	-0.0814209	0.0674355	-0.230277	-1.07205	0.0972743	1
RIF1	-0.0186222	0.0154268	-0.0526712	-1.07195	0.343193	1
POM121	-0.0178899	0.0148958	-0.0506756	-1.06948	0.080602	1
ABCB7	-0.0612102	0.0510163	-0.173437	-1.069	0.478059	1
ERI3	-0.0690264	0.0575669	-0.19562	-1.06869	0.231283	1
SLC7A2	-0.171427	0.143074	-0.485927	-1.06833	0.314338	1
THRAP3	-0.0323912	0.0270361	-0.0918184	-1.06829	0.132169	1
SMURF1	-0.0359629	0.0300457	-0.101971	-1.06783	0.43232	1
ANAPC10	-0.0209235	0.0175825	-0.0594294	-1.06501	0.0672655	1
AGTPBP1	-0.0430944	0.0366255	-0.122814	-1.0595	0.374666	1
AP2B1	-0.0368627	0.0313896	-0.105115	-1.05857	0.416515	1
GNA14	-0.301442	0.257158	-0.860041	-1.05767	0.202217	1
SPRY2	-0.0740401	0.0632862	-0.211366	-1.05672	0.411958	1
DCTN4	-0.0196558	0.0168294	-0.056141	-1.0559	0.0785367	1
AASS	-0.222483	0.190654	-0.635621	-1.05548	0.223209	1
PDXK	-0.0743632	0.0639145	-0.212641	-1.05403	0.417688	1
YEATS2	-0.0313613	0.0271623	-0.089885	-1.05029	0.483815	1
THADA	-0.0735106	0.0636703	-0.210691	-1.05028	0.399243	1
LHFPL6	-0.0922823	0.0799509	-0.264515	-1.05015	0.556006	1
GOPC	-0.107333	0.0934794	-0.308145	-1.04759	0.0199763	1
PHACTR3	-0.153485	0.133769	-0.440739	-1.04725	0.369086	1
BAALC	-0.293328	0.255663	-0.842318	-1.04722	0.187365	1
TSGA10	-0.0307092	0.0267914	-0.0882099	-1.04675	0.0403069	1
PLCH1	-0.0583803	0.0512524	-0.168013	-1.0437	0.563691	1
MTERF4	-0.0301198	0.0265056	-0.0867452	-1.04253	0.0424444	1
PRMT3	-0.0957598	0.0843726	-0.275892	-1.04193	0.362954	1
LGALS3	-0.243811	0.214843	-0.702466	-1.04188	0.0283239	1
CHD1	-0.0222328	0.0197244	-0.0641899	-1.03857	0.361209	1
SPIN1	-0.0587108	0.0522571	-0.169679	-1.03698	0.00441805	1
TUG1	-0.0353696	0.0316157	-0.102355	-1.0349	0.0501892	1
AL360178.1	-0.198429	0.177574	-0.574433	-1.03434	0.453513	1
TOP1	-0.0160748	0.0144111	-0.0465606	-1.03346	0.327927	1
FAM66D	-0.0850458	0.076345	-0.246437	-1.03281	0.214567	1
FUBP3	-0.0320598	0.0287821	-0.0929016	-1.03278	0.272023	1
STAU1	-0.0414082	0.0371986	-0.120015	-1.03246	0.157305	1
ZNF44	-0.0570031	0.0512101	-0.165216	-1.03244	0.0458671	1
XRN2	-0.0215737	0.0194168	-0.0625642	-1.03155	0.444193	1
TAF1	-0.00788839	0.00710124	-0.022878	-1.03144	0.353759	1
ADAM17	-0.0297671	0.026803	-0.0863372	-1.03133	0.260294	1
HECTD1	-0.0249631	0.0225137	-0.0724399	-1.03054	0.196367	1
PRKCA	-0.130141	0.118147	-0.378429	-1.02732	0.400242	1
PPFIA1	-0.164267	0.149133	-0.477666	-1.0273	0.0506644	1
RYR3	-0.114843	0.104627	-0.334314	-1.0256	0.40724	1
CHD6	-0.0572996	0.0525827	-0.167182	-1.02205	0.488105	1
SLCO1C1	-0.186996	0.171759	-0.545751	-1.0216	0.473199	1
AKAP10	-0.0882644	0.0811676	-0.257696	-1.02103	0.430963	1
AUH	-0.0886578	0.082441	-0.259757	-1.01559	0.00910514	1
ITGB1	-0.182817	0.171017	-0.536651	-1.01266	0.00300456	1
ATP2C1	-0.135024	0.126518	-0.396567	-1.01185	0.495231	1
BCL2	-0.08492	0.0808409	-0.250681	-1.0041	0.368727	1
AOPEP	-0.0990438	0.0945742	-0.292662	-1.0026	0.533584	1
NR6A1	-0.0559491	0.0537015	-0.1656	-1.00007	0.458399	1
DEK	-0.00632533	0.00607876	-0.0187294	-0.999462	0.139488	1
THOC2	-0.00808334	0.00776959	-0.0239363	-0.999377	0.282425	1
GBF1	-0.0449635	0.0433462	-0.133273	-0.997929	0.505612	1
NSRP1	-0.00589216	0.00570256	-0.0174869	-0.996007	0.336536	1
BOD1L1	-0.0735982	0.0712826	-0.218479	-0.995645	0.446596	1
KLF7	-0.161824	0.156773	-0.48042	-0.995518	0.360859	1
CABIN1	-0.0762348	0.0751691	-0.227639	-0.98688	0.528739	1
EIF2AK2	-0.0156479	0.0154422	-0.046738	-0.986468	0.0436342	1
CCNH	-0.0828821	0.0818519	-0.247616	-0.986111	0.473786	1
HS2ST1	-0.0716276	0.0708176	-0.214073	-0.985554	0.532123	1
AQR	-0.00596492	0.00590076	-0.0178306	-0.98528	0.0234798	1
MAP2	-0.0968535	0.0963832	-0.29009	-0.982367	0.242257	1
SND1	-0.0991234	0.0999757	-0.298222	-0.975787	0.54264	1
CCNC	-0.115409	0.11649	-0.347307	-0.975415	0.335405	1
ANKRD10	-0.0764127	0.0771821	-0.230008	-0.975074	0.392812	1
LRP2BP	-0.0921019	0.0930355	-0.277239	-0.97504	0.413834	1
AFTPH	-0.0188062	0.0191427	-0.0567551	-0.971292	0.410274	1
KLHDC10	-0.0439158	0.0448103	-0.132642	-0.970101	0.346905	1
RHBDD1	-0.0532194	0.054373	-0.160812	-0.969475	0.402499	1
SMARCA1	-0.0606142	0.062229	-0.183457	-0.9671	0.0391445	1
VEZT	-0.0436476	0.0450725	-0.132368	-0.964242	0.606432	1
ELP2	-0.020877	0.0216607	-0.0634147	-0.961926	0.202164	1
LYST	-0.0396358	0.041356	-0.120628	-0.959167	0.289163	1
CORO2B	-0.06905	0.0721128	-0.210213	-0.958719	0.509717	1
TTLL3	-0.0197605	0.0206686	-0.0601896	-0.957969	0.158068	1
PCGF5	-0.0638311	0.0667763	-0.194438	-0.957883	0.525935	1
FAM135A	-0.107763	0.112925	-0.328451	-0.957061	0.130827	1
EXOC1	-0.0515435	0.0540205	-0.157108	-0.956988	0.305403	1
MYSM1	-0.0329471	0.0348272	-0.100721	-0.952797	0.599405	1
GMPR	-0.13642	0.144292	-0.417131	-0.952497	0.0590608	1
SUPT3H	-0.0186784	0.0197619	-0.0571186	-0.95236	0.258068	1
ZNF280D	-0.0617349	0.065345	-0.188815	-0.952143	0.499768	1
SYT17	-0.127744	0.135233	-0.39072	-0.952075	0.267007	1
SNX24	-0.0180069	0.0192224	-0.0552362	-0.947987	0.452995	1
SLC1A3	-0.247348	0.264304	-0.759001	-0.947506	0.503794	1
WTAP	-0.060494	0.0647898	-0.185778	-0.94638	0.311867	1
RAPGEF1	-0.0451119	0.0483663	-0.13859	-0.945864	0.468475	1
CAT	-0.0923046	0.0991718	-0.283781	-0.944836	0.0317199	1
GOSR1	-0.060297	0.0650014	-0.185595	-0.943188	0.0746595	1
DPY19L1	-0.126545	0.136581	-0.38967	-0.942603	0.413424	1
TULP3	-0.0897126	0.0970026	-0.276428	-0.94172	0.56344	1
COG5	-0.0539603	0.058401	-0.166322	-0.941251	0.458028	1
MTMR12	-0.0344514	0.0373515	-0.106254	-0.9404	0.420108	1
DIP2B	-0.0683731	0.0741814	-0.210928	-0.940054	0.0995691	1
ETV6	-0.346474	0.376697	-1.06965	-0.939026	0.0279145	1
PMP2	-0.100802	0.109629	-0.311234	-0.938873	0.45228	1
TCEA1	-0.03652	0.0397592	-0.112799	-0.938368	0.307155	1
DARS1	-0.0340359	0.0370674	-0.105139	-0.9382	0.617385	1
MACF1	-0.135432	0.147596	-0.418459	-0.937864	0.644993	1
PARP6	-0.027441	0.0299178	-0.0847998	-0.937667	0.180681	1
CLDN12	-0.0693852	0.0757213	-0.214492	-0.937191	0.536186	1
SMCHD1	-0.0189732	0.0207759	-0.0587223	-0.935539	0.414248	1
TRAF3IP2	-0.042624	0.0466874	-0.131935	-0.935396	0.426606	1
WDSUB1	-0.00307372	0.00338626	-0.00953369	-0.932569	0.200503	1
MEF2A	-0.0511481	0.0563546	-0.158651	-0.93252	0.597234	1
MDM2	-0.0366426	0.0406074	-0.113893	-0.929685	0.276823	1
UBA6	-0.0193416	0.0214698	-0.060153	-0.928877	0.506327	1
SHISA6	-0.124324	0.138931	-0.38758	-0.925609	0.31464	1
TAB2	-0.118659	0.13413	-0.371449	-0.920005	0.482935	1
DIP2C	-0.0826031	0.0934038	-0.25861	-0.919845	0.507361	1
C2CD5	-0.16262	0.184516	-0.509756	-0.918166	0.0944675	1
SCARA3	-0.146984	0.166908	-0.460877	-0.917778	0.147655	1
ANKRD28	-0.21241	0.241383	-0.666204	-0.917415	0.0917879	1
SRP54	-0.0616866	0.0701981	-0.193571	-0.916736	0.389727	1
SLC30A9	-0.0312842	0.035605	-0.0981735	-0.916679	0.533148	1
ETNK1	-0.0191902	0.0218756	-0.060256	-0.9159	0.397279	1
FBXO30-DT	-0.148567	0.170226	-0.46736	-0.913401	0.141119	1
IDS	-0.18882	0.21655	-0.594191	-0.912945	0.363784	1
DCAF5	-0.0224178	0.0260098	-0.0708455	-0.907295	0.253196	1
PRKCE	-0.0971562	0.112854	-0.307166	-0.906731	0.351382	1
ST3GAL1	-0.0628158	0.0731524	-0.198784	-0.905482	0.574302	1
PXK	-0.0292763	0.0341406	-0.0926931	-0.904814	0.265757	1
IREB2	-0.0336771	0.0392881	-0.106642	-0.904622	0.574769	1
AC092802.1	-0.11594	0.135348	-0.367228	-0.904296	0.0384691	1
RAB5A	-0.0516128	0.0602976	-0.163523	-0.903931	0.206024	1
MAGI3	-0.0456435	0.0534206	-0.144708	-0.903048	0.398318	1
PPM1L	-0.0603486	0.0707044	-0.191401	-0.902544	0.565113	1
PTPRZ1	-0.176298	0.206911	-0.559507	-0.901696	0.275908	1
HIPK3	-0.24559	0.288371	-0.779551	-0.901465	0.0378258	1
FXR1	-0.16051	0.189036	-0.510057	-0.900008	0.478471	1
NEK9	-0.0169006	0.0199412	-0.0537423	-0.899102	0.459917	1
MGST1	-0.269586	0.318694	-0.857866	-0.898175	0.00768229	1
SPG7	-0.0013958	0.0016516	-0.00444321	-0.897725	0.267244	1
PRKCA-AS1	-0.436545	0.521308	-1.3944	-0.893261	0.0135274	1
TSPAN3	-0.0307341	0.0368232	-0.0982913	-0.891654	0.627625	1
TAF1D	-0.19878	0.238748	-0.636308	-0.890463	0.00304925	1
REEP5	-0.0912383	0.109732	-0.292209	-0.889801	0.181504	1
AL050309.1	-0.11389	0.137296	-0.365076	-0.888664	0.367442	1
ZKSCAN7-AS1	-0.100481	0.121706	-0.322668	-0.886367	0.543184	1
TPR	-0.0380779	0.0462092	-0.122365	-0.885443	0.363039	1
ARID5B	-0.123519	0.150211	-0.39725	-0.884421	0.0840665	1
TTBK2	-0.0147721	0.0179858	-0.0475299	-0.88384	0.157225	1
SPAG9	-0.112789	0.13767	-0.363249	-0.88263	0.309217	1
RASA1	-0.154534	0.189428	-0.498495	-0.880565	0.21373	1
NALCN	-0.06184	0.0761377	-0.199818	-0.878433	0.556483	1
ATL1	-0.056191	0.0694339	-0.181816	-0.876676	0.560617	1
NMNAT3	-0.0880503	0.108986	-0.285087	-0.875856	0.532072	1
LMCD1-AS1	-0.0640901	0.0794031	-0.207583	-0.875402	0.319109	1
FAM169A	-0.0126971	0.0158064	-0.0412007	-0.87308	0.0660493	1
UIMC1	-0.00759164	0.0094516	-0.0246349	-0.873035	0.0823778	1
CSTF3	-0.0319347	0.0397678	-0.103637	-0.872924	0.554453	1
MGAT5	-0.110797	0.13927	-0.360865	-0.8684	0.237028	1
MIPOL1	-0.0908914	0.114365	-0.296148	-0.867909	0.189847	1
SCML1	-0.138721	0.174879	-0.452321	-0.86699	0.449321	1
ARFGEF2	-0.0250155	0.0315792	-0.0816103	-0.866326	0.426694	1
ZNF302	-0.0574906	0.0726333	-0.187614	-0.865939	0.22301	1
AHCYL1	-0.166281	0.210702	-0.543264	-0.864508	0.506754	1
RANBP9	-0.119025	0.150858	-0.388909	-0.864391	0.0590399	1
SPECC1L	-0.0669561	0.085376	-0.219288	-0.861484	0.657058	1
PSEN1	-0.0318407	0.0406489	-0.10433	-0.860905	0.634486	1
SGK3	-0.0624439	0.0798185	-0.204706	-0.860296	0.121072	1
CTDSPL2	-0.0282909	0.0361666	-0.0927484	-0.860244	0.397722	1
ARMCX4	-0.0536543	0.0687529	-0.176061	-0.859104	0.0949195	1
CNOT1	-0.0152959	0.019623	-0.0502148	-0.858543	0.358493	1
TRIO	-0.197319	0.254871	-0.649509	-0.855255	0.312656	1
SLC25A46	-0.0303577	0.0394469	-0.100162	-0.852379	0.312523	1
RBM28	-0.103344	0.134296	-0.340985	-0.852344	0.00188435	1
UBR1	-0.0349194	0.0454248	-0.115264	-0.851845	0.536983	1
DTNBP1	-0.0723044	0.0941269	-0.238736	-0.851486	0.405512	1
ZNF626	-0.0143207	0.0186454	-0.0472869	-0.851422	0.158307	1
AQP4-AS1	-0.480484	0.627471	-1.58844	-0.849973	0.0176301	1
CHM	-0.0106641	0.0139542	-0.0352823	-0.849013	0.421564	1
ITGA7	-0.0543639	0.0711878	-0.179915	-0.848665	0.660093	1
RNF217	-0.0846805	0.111586	-0.280947	-0.84564	0.616027	1
TMEM232	-0.0489401	0.0649723	-0.162853	-0.842057	0.258215	1
ZYG11B	-0.0239235	0.0317703	-0.0796172	-0.84191	0.48423	1
FTX	-0.0853412	0.113439	-0.284121	-0.841462	0.0228542	1
SENP7	-0.0510887	0.0680004	-0.170178	-0.840816	0.625595	1
AC004470.2	-0.0942386	0.125719	-0.314196	-0.839727	0.573332	1
SEC23A	-0.0112304	0.0149928	-0.0374535	-0.839377	0.382261	1
TTC1	-0.0384018	0.0513295	-0.128133	-0.838794	0.615492	1
UBE3A	-0.121341	0.16234	-0.405021	-0.838351	0.215484	1
SESTD1	-0.0123359	0.0165918	-0.0412636	-0.835804	0.47312	1
PPP2R5C	-0.0203362	0.0273706	-0.068043	-0.835484	0.611164	1
PPP4R1	-0.0366713	0.0493689	-0.122712	-0.835358	0.688969	1
OPA1	-0.034871	0.0469635	-0.116705	-0.835172	0.688148	1
SHOC2	-0.0227063	0.0306409	-0.0760535	-0.834224	0.503487	1
PGAP1	-0.0148057	0.0199816	-0.0495929	-0.834174	0.293116	1
CDK5RAP2	-0.0308185	0.0418133	-0.10345	-0.831634	0.478657	1
IKZF2	-0.0577837	0.0786762	-0.194244	-0.829943	0.708428	1
OTUD7B	-0.155449	0.212398	-0.523295	-0.828263	0.490254	1
NMT1	-0.0747764	0.102255	-0.251808	-0.82787	0.627729	1
PSMA3	-0.0775159	0.106162	-0.261194	-0.827145	0.57683	1
DNAJC6	-0.147815	0.202838	-0.498469	-0.826208	0.544582	1
ACADM	-0.0142085	0.0195125	-0.0479295	-0.825842	0.436294	1
AC093305.1	-0.346806	0.476272	-1.16988	-0.825836	0.297635	1
SAFB2	-0.0501455	0.0688812	-0.169172	-0.825726	0.457228	1
TTC19	-0.18249	0.251666	-0.616646	-0.823839	0.00485717	1
COPA	-0.0220683	0.0305165	-0.0746531	-0.822539	0.646987	1
SRPK2	-0.031629	0.0437849	-0.107043	-0.822019	0.56309	1
IFT43	-0.052073	0.0724127	-0.176559	-0.819863	0.0310976	1
DDX24	-0.0995272	0.13903	-0.338085	-0.817706	0.239528	1
DDHD1	-0.0629339	0.0883163	-0.214184	-0.815524	0.630433	1
ZNF197	-0.0793382	0.111358	-0.270034	-0.815435	0.619697	1
PWWP3A	-0.0930682	0.130702	-0.316838	-0.815168	0.322962	1
TBCA	-0.0270709	0.0381073	-0.092249	-0.814044	0.583343	1
AL117335.1	-0.0477589	0.0674999	-0.163018	-0.812135	0.593851	1
MAP4K3-DT	-0.0355976	0.050581	-0.121776	-0.809598	0.120773	1
PBRM1	-0.0115331	0.0163991	-0.0394653	-0.809264	0.477888	1
HGSNAT	-0.0175046	0.0249184	-0.0599276	-0.808721	0.113021	1
DISP1	-0.0436394	0.0621705	-0.149449	-0.808352	0.270752	1
NIM1K	-0.0386798	0.0552605	-0.13262	-0.807012	0.654825	1
CNOT6L	-0.0234889	0.0335582	-0.0805359	-0.807006	0.430348	1
STAT3	-0.105591	0.150912	-0.362095	-0.80683	0.526362	1
AP003025.1	-0.184114	0.26327	-0.631498	-0.806594	0.442032	1
FNBP1L	-0.0225277	0.0323175	-0.0773729	-0.805055	0.429786	1
OLA1	-0.0503514	0.0726388	-0.173342	-0.802397	0.43562	1
PPWD1	-0.0305586	0.0441029	-0.10522	-0.802204	0.501709	1
CHSY1	-0.0353874	0.0511567	-0.121931	-0.801418	0.435344	1
EEA1	-0.0189612	0.0274432	-0.0653656	-0.800857	0.576695	1
AP003086.1	-0.554572	0.802665	-1.91181	-0.800848	0.00324034	1
MYO18A	-0.0904412	0.130954	-0.311836	-0.800657	0.375808	1
PHC3	-0.0238407	0.034647	-0.0823284	-0.798918	0.593042	1
GNPTAB	-0.156756	0.228726	-0.542238	-0.797019	0.527321	1
FTCDNL1	-0.0889395	0.129901	-0.30778	-0.796555	0.284608	1
LUC7L3	-0.15335	0.225157	-0.531857	-0.794068	0.469966	1
ALMS1	-0.0174753	0.0256894	-0.0606401	-0.793495	0.273242	1
AL138828.1	-0.376552	0.554588	-1.30769	-0.792608	0.341356	1
SMG1	-0.0394109	0.0581883	-0.13701	-0.79144	0.49688	1
MAPK6	-0.0156026	0.0231297	-0.054335	-0.789536	0.0722343	1
TRAF3	-0.0483823	0.0717395	-0.168504	-0.789428	0.0445215	1
TUBB2B	-0.179785	0.267047	-0.626616	-0.788599	0.108784	1
ZFYVE28	-0.221393	0.329395	-0.772181	-0.787821	0.031994	1
GALNT2	-0.100467	0.150383	-0.351317	-0.784981	0.410421	1
TANC2	-0.0382771	0.0573254	-0.13388	-0.784726	0.667552	1
CDC73	-0.0271353	0.0406701	-0.0949408	-0.784366	0.535166	1
AC018362.1	-0.0779901	0.116944	-0.272924	-0.784153	0.27836	1
PTPRA	-0.0262296	0.0394288	-0.091888	-0.782979	0.403978	1
TCF25	-0.0350927	0.0529116	-0.123097	-0.781557	0.100431	1
CAMTA1	-0.177082	0.267356	-0.62152	-0.780928	0.529163	1
SLC44A3	-0.220368	0.333597	-0.774334	-0.779677	0.00476213	1
VPS54	-0.0262606	0.0398318	-0.0923529	-0.778755	0.562136	1
H3-3B	-0.183526	0.279701	-0.646753	-0.776517	0.360731	1
RNF169	-0.0517966	0.0790223	-0.182615	-0.77603	0.420524	1
CEP70	-0.0300109	0.0458678	-0.10589	-0.775189	0.366057	1
TPM1	-0.101174	0.15526	-0.357608	-0.773287	0.668278	1
BABAM2	-0.0510322	0.0784855	-0.18055	-0.772259	0.694108	1
NSUN6	-0.00889056	0.0137015	-0.0314826	-0.771298	0.277885	1
GON4L	-0.048733	0.0751084	-0.172574	-0.771268	0.654573	1
VMP1	-0.0313914	0.0484641	-0.111247	-0.770466	0.629435	1
DOCK4	-0.0726877	0.112901	-0.258276	-0.76764	0.486413	1
KIAA0319L	-0.0326788	0.0507748	-0.116132	-0.767485	0.528468	1
KCTD3	-0.085451	0.133134	-0.304036	-0.766207	0.0319104	1
AC015983.2	-0.0837426	0.13052	-0.298005	-0.766036	0.493001	1
HSPA4L	-0.119833	0.187402	-0.427067	-0.764459	0.54111	1
C1orf52	-0.0465826	0.0731829	-0.166348	-0.762325	0.281353	1
C11orf58	-0.05441	0.0856515	-0.194472	-0.761392	0.596459	1
WDR11-AS1	-0.0339899	0.0535621	-0.121542	-0.760908	0.588824	1
SLC6A11	-0.0994908	0.157018	-0.355999	-0.760202	0.653296	1
C1orf198	-0.0692825	0.109596	-0.248161	-0.759126	0.51965	1
KPNA1	-0.0249038	0.0394449	-0.0892526	-0.758532	0.639378	1
NUP58	-0.0423995	0.06718	-0.151979	-0.758368	0.0123885	1
TRA2A	-0.0724606	0.115085	-0.260006	-0.757256	0.613848	1
RFX4	-0.119202	0.189884	-0.428287	-0.755876	0.311053	1
SMARCA5	-0.0349645	0.055698	-0.125627	-0.755871	0.289268	1
FUBP1	-0.0198265	0.0316185	-0.0712715	-0.755355	0.203485	1
CCPG1	-0.0368393	0.0589623	-0.132641	-0.753679	0.666803	1
GAB1	-0.170638	0.273354	-0.614629	-0.753265	0.506684	1
NRG2	-0.0402368	0.0646148	-0.145088	-0.752136	0.342979	1
EIF2S3	-0.0172497	0.0277356	-0.062235	-0.751552	0.555607	1
CDC14B	-0.178957	0.287746	-0.64566	-0.751546	0.0283785	1
ZNF83	-0.103264	0.16612	-0.372648	-0.751324	0.166309	1
EXOSC10	-0.0604143	0.0973248	-0.218153	-0.750669	0.578362	1
YY1AP1	-0.0149602	0.0241758	-0.0540962	-0.74922	0.389742	1
PIGN	-0.0232215	0.037569	-0.0840121	-0.748692	0.614614	1
SEPTIN8	-0.0391052	0.0634155	-0.141626	-0.747603	0.559521	1
ITPRID2	-0.0693092	0.112488	-0.251107	-0.747224	0.145849	1
ZKSCAN1	-0.0204284	0.0333263	-0.0741831	-0.744845	0.397115	1
GTDC1	-0.0802792	0.131074	-0.291632	-0.744463	0.519805	1
UFL1	-0.0636021	0.103866	-0.23107	-0.744369	0.684644	1
DYNC2LI1	-0.0307976	0.0503656	-0.111961	-0.743714	0.607901	1
PPP2R5E	-0.0161849	0.0265083	-0.0588782	-0.743018	0.459891	1
TANC1	-0.112404	0.184124	-0.408931	-0.742956	0.0864839	1
CREM	-0.0259342	0.0425507	-0.0944192	-0.742209	0.188691	1
KMT5B	-0.0462618	0.0760378	-0.168561	-0.741388	0.353222	1
PRMT2	-0.0767496	0.126223	-0.279722	-0.741117	0.0926903	1
RAB7A	-0.0359529	0.0591884	-0.131094	-0.74065	0.346621	1
CUL4A	-0.0129506	0.0213554	-0.0472567	-0.739892	0.2076	1
AC125613.1	-0.131822	0.217491	-0.481136	-0.739641	0.521395	1
YWHAE	-0.0228145	0.0377228	-0.0833518	-0.738644	0.296714	1
URI1	-0.0174766	0.0289038	-0.0638571	-0.738535	0.236154	1
AHCTF1	-0.0231427	0.0383381	-0.0846235	-0.737772	0.569669	1
DENND5A	-0.0165357	0.0275184	-0.0605898	-0.735672	0.383232	1
AC007098.1	-0.273919	0.456398	-1.00424	-0.735122	0.19989	1
ATP5F1A	-0.0574767	0.0958715	-0.210825	-0.734618	0.735719	1
RBM6	-0.0703549	0.117364	-0.258074	-0.734572	0.680299	1
SOX21-AS1	-0.0435974	0.0727442	-0.159939	-0.734469	0.678191	1
PALLD	-0.184465	0.308363	-0.677293	-0.733611	0.61855	1
AP002336.2	-0.289786	0.485139	-1.06471	-0.732936	0.104206	1
TUT4	-0.0650294	0.108989	-0.239048	-0.732423	0.734769	1
KBTBD12	-0.0554064	0.093556	-0.204369	-0.729007	0.734759	1
STARD13-AS	-0.229982	0.388703	-0.848666	-0.728572	0.0960661	1
LINC00513	-0.259368	0.439491	-0.958227	-0.727404	0.238795	1
POC1B	-0.0746961	0.126716	-0.276109	-0.726875	0.0620314	1
CTTN	-0.0211617	0.0359046	-0.078228	-0.726808	0.408536	1
KANSL1	-0.141084	0.239818	-0.521986	-0.72596	0.735583	1
SRRM1	-0.00545994	0.00929742	-0.0202173	-0.725149	0.547916	1
PPIP5K2	-0.0445015	0.0758717	-0.164875	-0.72459	0.64627	1
AC104596.1	-0.0730308	0.124578	-0.270639	-0.72435	0.182934	1
GPI	-0.084404	0.143991	-0.312799	-0.724308	0.517573	1
RNMT	-0.0367341	0.0626681	-0.136136	-0.724305	0.463284	1
SLC3A2	-0.0315281	0.0538253	-0.116881	-0.723977	0.263062	1
CYP2J2	-0.0550058	0.0942718	-0.204283	-0.722207	0.657172	1
CAPRIN2	-0.0123389	0.0212931	-0.045971	-0.719072	0.593607	1
EVA1C	-0.0952138	0.164432	-0.35486	-0.718731	0.250515	1
ERP44	-0.0174365	0.030204	-0.0650769	-0.717349	0.526951	1
ECPAS	-0.00619813	0.0107378	-0.023134	-0.7173	0.657138	1
STOM	-0.117887	0.204807	-0.44058	-0.716016	0.519039	1
PUM3	-0.0374512	0.0650996	-0.140002	-0.715772	0.679399	1
CMC2	-0.023433	0.0407649	-0.087631	-0.71541	0.555867	1
HNRNPDL	-0.139312	0.242819	-0.521444	-0.714538	0.0529062	1
LINC01473	-0.101082	0.176285	-0.378448	-0.714275	0.533906	1
TARBP1	-0.109058	0.190245	-0.40836	-0.714157	0.120532	1
P2RY14	-0.402087	0.70267	-1.50684	-0.713348	0.0391887	1
TNS1	-0.0593393	0.103797	-0.222475	-0.71292	0.396844	1
SLC20A2	-0.169702	0.297095	-0.636498	-0.712536	0.0891275	1
ANOS1	-0.403727	0.706829	-1.51428	-0.712517	0.000847159	1
TSEN2	-0.00945645	0.0165971	-0.03551	-0.711394	0.297774	1
EP400	-0.0165264	0.0290065	-0.0620594	-0.71138	0.648909	1
FAM135B	-0.0546	0.0964335	-0.205633	-0.708545	0.694578	1
ATP9A	-0.0449916	0.0795537	-0.169537	-0.708031	0.719668	1
ZCWPW2	-0.02962	0.0524763	-0.111716	-0.707146	0.159413	1
ALDH1A1	-0.236512	0.419943	-0.892967	-0.706149	0.0759258	1
INPP4A	-0.0626962	0.111453	-0.236846	-0.705613	0.719278	1
PDE8B	-0.529443	0.941936	-2.00082	-0.70525	0.00362785	1
RPRD2	-0.0298219	0.0531644	-0.112808	-0.704331	0.448572	1
TRPC1	-0.0672869	0.12028	-0.254853	-0.70311	0.0883166	1
SLC38A6	-0.0166411	0.0297827	-0.0630649	-0.702571	0.616587	1
STK3	-0.146153	0.262001	-0.554307	-0.70183	0.0947939	1
C20orf194	-0.0780028	0.140258	-0.296264	-0.700457	0.0793802	1
TASOR2	-0.0276983	0.0498393	-0.105236	-0.700147	0.629615	1
KDM5B	-0.0064848	0.0116687	-0.0246383	-0.700139	0.659671	1
GOLM2	-0.046357	0.0835221	-0.176236	-0.699559	0.72344	1
PPP6R3	-0.0180788	0.0326362	-0.0687938	-0.698686	0.655554	1
CAPRIN1	-0.0171407	0.0309683	-0.0652497	-0.698313	0.734438	1
AL390783.1	-0.411231	0.744551	-1.56701	-0.697362	0.207869	1
FAM66C	-0.0363971	0.0659078	-0.138702	-0.697298	0.281171	1
RSRC2	-0.0316636	0.0573469	-0.120674	-0.697216	0.635664	1
PCDH9-AS2	-0.306478	0.556178	-1.16913	-0.696321	0.25101	1
ASAP3	-0.138991	0.252297	-0.530279	-0.696205	0.0121224	1
BRD4	-0.0401876	0.0729655	-0.153341	-0.696103	0.718982	1
SDCCAG8	-0.0459716	0.083504	-0.175447	-0.695905	0.667498	1
CLEC16A	-0.0661084	0.121669	-0.253886	-0.69002	0.402678	1
LARS1	-0.0348775	0.0643908	-0.134146	-0.688624	0.656752	1
IQCB1	-0.00987306	0.0182954	-0.0380416	-0.686968	0.0458216	1
ARFIP1	-0.0211641	0.0392756	-0.0816038	-0.686319	0.0723388	1
MED12L	-0.0879715	0.163799	-0.339742	-0.684834	0.778908	1
CBR4	-0.141484	0.264097	-0.547065	-0.683721	0.208033	1
ITM2C	-0.0340244	0.0635392	-0.131588	-0.683519	0.519754	1
FRYL	-0.02514	0.0470474	-0.0973273	-0.682577	0.278583	1
CSDE1	-0.00937236	0.0175546	-0.0362993	-0.682196	0.74269	1
AIG1	-0.0354032	0.066946	-0.137752	-0.677963	0.463844	1
STAT5B	-0.00715556	0.0135387	-0.0278499	-0.677706	0.571872	1
PKNOX2	-0.0439169	0.0833076	-0.171141	-0.676564	0.457966	1
IARS1	-0.032789	0.0623131	-0.127891	-0.675751	0.714792	1
PTPN12	-0.0324829	0.0621413	-0.127107	-0.672822	0.0811813	1
SGCE	-0.0486376	0.0931318	-0.190407	-0.672415	0.413666	1
ASXL1	-0.0535836	0.102671	-0.209839	-0.672119	0.109103	1
CLASP1	-0.0843583	0.1618	-0.330516	-0.671679	0.749826	1
PAK2	-0.039088	0.0755305	-0.153707	-0.668401	0.692459	1
RAP1B	-0.0140437	0.02718	-0.0552674	-0.667703	0.583498	1
UPF2	-0.0175927	0.0342208	-0.0694062	-0.665485	0.670427	1
ANKRD26	-0.0274721	0.0538214	-0.108766	-0.662346	0.57242	1
STAM2	-0.0318388	0.0623926	-0.12607	-0.662231	0.267752	1
FGFR1	-0.0665259	0.130504	-0.263555	-0.661771	0.594485	1
ZNF337-AS1	-0.0842447	0.165512	-0.334001	-0.66111	0.243065	1
FRA10AC1	-0.029885	0.0587774	-0.118547	-0.660635	0.496388	1
OGA	-0.047555	0.0943043	-0.189414	-0.657032	0.607661	1
GATAD1	-0.0521149	0.10337	-0.2076	-0.656935	0.513851	1
PCMTD1	-0.036716	0.0728715	-0.146304	-0.656663	0.639977	1
STK38	-0.00980822	0.0194905	-0.0391069	-0.65613	0.628287	1
DZIP1	-0.0138578	0.0275476	-0.0552632	-0.655971	0.569033	1
MARCHF3	-0.03243	0.0646213	-0.129481	-0.654928	0.00649622	1
TENM4	-0.12265	0.244992	-0.490291	-0.653868	0.435987	1
FOCAD	-0.0270485	0.0540499	-0.108147	-0.6537	0.711562	1
ZC3H13	-0.026545	0.0530873	-0.106177	-0.653343	0.284795	1
FBXW7	-0.0451094	0.0903187	-0.180537	-0.652839	0.650599	1
SLC14A1	-0.108926	0.218203	-0.436056	-0.652622	0.614456	1
ZBTB20-AS1	-0.159406	0.319931	-0.638744	-0.651797	0.276144	1
NKAIN2	-0.142115	0.287438	-0.571667	-0.64844	0.509001	1
SCMH1	-0.017065	0.0345165	-0.0686465	-0.648426	0.508194	1
EPS8	-0.038712	0.0787147	-0.156139	-0.646141	0.580565	1
HIBCH	-0.0554436	0.112872	-0.223759	-0.645619	0.720178	1
CCDC191	-0.0167922	0.0343018	-0.0678863	-0.644149	0.759082	1
GPT2	-0.0742648	0.151907	-0.300436	-0.643566	0.593184	1
ACIN1	-0.0189902	0.0389433	-0.0769237	-0.642462	0.722882	1
AL356737.2	-0.427793	0.878183	-1.73377	-0.642017	0.270592	1
PHACTR4	-0.0315664	0.0649194	-0.128052	-0.641224	0.727619	1
LRRC1	-0.0979272	0.201572	-0.397426	-0.64085	0.21966	1
SMAD5	-0.0221047	0.0455681	-0.0897776	-0.640205	0.720754	1
RPS29	-0.0108475	0.0224389	-0.0441338	-0.63872	0.387479	1
NLGN4X	-0.0463564	0.096917	-0.18963	-0.63415	0.38171	1
SMS	-0.0567249	0.118839	-0.232289	-0.633267	0.484712	1
MTMR1	-0.0972966	0.204146	-0.398739	-0.632618	0.132307	1
UQCC1	-0.0036837	0.00773312	-0.0151005	-0.632393	0.755295	1
CEP192	-0.0308376	0.0647736	-0.126449	-0.63215	0.796725	1
MCF2L2	-0.0851051	0.179031	-0.349241	-0.631504	0.419356	1
PREPL	-0.0636434	0.134339	-0.261625	-0.630051	0.327724	1
MTF2	-0.0218655	0.0461862	-0.0899173	-0.629751	0.0143631	1
PPP6R2	-0.0200772	0.0424343	-0.0825887	-0.629495	0.707416	1
IGFBP7	-0.0938334	0.19834	-0.386007	-0.629455	0.775328	1
CRLF3	-0.112079	0.237292	-0.46145	-0.628762	0.459014	1
AL450384.2	-0.19768	0.419217	-0.814577	-0.628056	0.272259	1
CDKL5	-0.00558765	0.0118871	-0.0230623	-0.626711	0.18475	1
UQCRC2	-0.0186773	0.0397787	-0.0771332	-0.626228	0.738096	1
OFD1	-0.0484527	0.10326	-0.200166	-0.625955	0.564298	1
DOCK9	-0.015642	0.0333551	-0.064639	-0.625705	0.519094	1
TRPC4AP	-0.0207228	0.0442566	-0.0857022	-0.625058	0.80464	1
LINC01138	-0.216809	0.46402	-0.897637	-0.624148	0.0311075	1
ARHGAP17	-0.00591417	0.0126736	-0.024502	-0.623611	0.664299	1
QKI	-0.0507106	0.108732	-0.210153	-0.623366	0.689371	1
DLG5	-0.0338899	0.0728136	-0.140593	-0.6225	0.156698	1
HFM1	-0.0144977	0.0312372	-0.0602326	-0.621298	0.478268	1
SLMAP	-0.0227714	0.0491734	-0.0947163	-0.620353	0.679956	1
FUS	-0.0775603	0.167547	-0.322667	-0.6202	0.0167153	1
MRPS31	-0.013686	0.029573	-0.056945	-0.620082	0.795907	1
NKTR	-0.0343956	0.0749195	-0.143711	-0.616696	0.598044	1
AL592183.1	-0.0696871	0.152837	-0.292211	-0.613795	0.191189	1
RALGAPA1	-0.031124	0.0682887	-0.130537	-0.613623	0.734342	1
ORC3	-0.0351092	0.0770342	-0.147253	-0.613614	0.677396	1
RAVER2	-0.0285832	0.0627368	-0.119903	-0.61347	0.673145	1
PACS1	-0.0712195	0.156576	-0.299015	-0.612777	0.721928	1
PPP3CA	-0.102218	0.22551	-0.429946	-0.611311	0.350206	1
ABCC9	-0.345159	0.761815	-1.45213	-0.611125	0.0367111	1
TUSC7	-0.16818	0.371348	-0.707708	-0.610955	0.663733	1
AC012404.1	-0.0944186	0.208634	-0.397472	-0.610643	0.371642	1
VPS13A	-0.0346202	0.076562	-0.145802	-0.610298	0.459787	1
FNBP4	-0.0326942	0.0725092	-0.137898	-0.6091	0.56305	1
TYW1	-0.0418821	0.0932158	-0.17698	-0.607614	0.613965	1
RNF216P1	-0.00274997	0.00612983	-0.0116298	-0.606978	0.732974	1
PHACTR1	-0.0498731	0.111245	-0.210991	-0.606696	0.736164	1
FMNL2	-0.133675	0.298724	-0.566075	-0.605919	0.754651	1
NR2C2	-0.0102086	0.022833	-0.0432502	-0.605556	0.68455	1
WWP1	-0.0493736	0.110489	-0.209236	-0.605336	0.238568	1
GSPT1	-0.019308	0.0432708	-0.0818868	-0.604727	0.558104	1
RORA-AS1	-0.218275	0.489459	-0.926008	-0.60448	0.704615	1
LATS1	-0.0148429	0.0334269	-0.0631126	-0.602685	0.773669	1
EDEM3	-0.021466	0.0483551	-0.0912872	-0.602578	0.480903	1
MTR	-0.00363079	0.00819423	-0.0154558	-0.601793	0.717609	1
DNHD1	-0.0701997	0.158595	-0.298995	-0.601363	0.315612	1
KPNA5	-0.0174327	0.0393975	-0.0742629	-0.601219	0.453613	1
CAMK2D	-0.0235562	0.053458	-0.10057	-0.599491	0.449346	1
PIAS2	-0.00680476	0.0154477	-0.0290572	-0.599354	0.772616	1
PAAF1	-0.00908009	0.0206185	-0.0387786	-0.599243	0.641778	1
GLIS3	-0.281144	0.639052	-1.20134	-0.598821	0.443708	1
ZC3H15	-0.0145094	0.0329883	-0.0620071	-0.598722	0.725618	1
ATP5F1C	-0.0110696	0.0252944	-0.0474337	-0.596636	0.652292	1
ESYT2	-0.00996924	0.0227957	-0.0427342	-0.59635	0.668697	1
TMTC2	-0.164175	0.376006	-0.704355	-0.595682	0.125215	1
SLC25A36	-0.0452689	0.104304	-0.194842	-0.593193	0.749687	1
IFT88	-0.0256951	0.0594261	-0.110816	-0.591644	0.362816	1
NEMF	-0.0155822	0.0361786	-0.0673431	-0.590034	0.482598	1
BCL2L14	-0.17019	0.395581	-0.73596	-0.589577	0.78601	1
ZNF506	-0.00872389	0.0203317	-0.0377795	-0.588476	0.609794	1
CC2D2B	-0.177964	0.416273	-0.7722	-0.586976	0.667264	1
SYCP2	-0.0979069	0.230035	-0.425849	-0.585146	0.748967	1
USP45	-0.0651456	0.153453	-0.283744	-0.584097	0.737078	1
AC074032.1	-0.0359077	0.0849202	-0.156736	-0.582464	0.684804	1
MFHAS1	-0.177234	0.420567	-0.775036	-0.581084	0.150126	1
ARHGAP21	-0.0513144	0.122016	-0.224645	-0.580246	0.550708	1
SPAST	-0.00805653	0.0192097	-0.0353227	-0.579123	0.302572	1
ARL8B	-0.0151621	0.0362576	-0.0665818	-0.577934	0.783848	1
CEP170	-0.0215532	0.0515693	-0.0946758	-0.577709	0.783486	1
CERS6	-0.0472377	0.113435	-0.207911	-0.576228	0.143583	1
KIAA0586	-0.0927136	0.222805	-0.408232	-0.575926	0.00804686	1
AKAP13	-0.10737	0.258381	-0.47312	-0.575365	0.021493	1
SAT1	-0.358302	0.864927	-1.58153	-0.574103	0.0817432	1
AC009120.2	-0.0134275	0.0325151	-0.0593702	-0.572833	0.765853	1
TUT7	-0.0191169	0.0464584	-0.0846923	-0.571381	0.300642	1
RIC8B	-0.0294382	0.07156	-0.130437	-0.571276	0.772955	1
RDX	-0.137416	0.33446	-0.609292	-0.570767	0.763908	1
ZNF91	-0.018146	0.0443177	-0.0806096	-0.569378	0.781609	1
LINC02615	-0.00639097	0.0156298	-0.0284118	-0.568829	0.655937	1
NAA25	-0.00963334	0.0235774	-0.0428441	-0.56852	0.706205	1
UBE2E2	-0.040007	0.0981302	-0.178144	-0.567641	0.741418	1
USP14	-0.00664843	0.0163195	-0.0296164	-0.567342	0.649481	1
IPO11	-0.0134305	0.0331603	-0.0600212	-0.564988	0.634549	1
FNDC3A	-0.0303277	0.0752042	-0.13586	-0.563254	0.504933	1
TMLHE-AS1	-0.185911	0.461093	-0.832915	-0.563178	0.506225	1
CPNE8	-0.268148	0.665094	-1.20139	-0.563156	0.0245806	1
SPATA13	-0.0145966	0.0362898	-0.0654829	-0.56221	0.485893	1
ABHD18	-0.0194416	0.0483857	-0.0872688	-0.561792	0.832329	1
TNNI3K	-0.0293615	0.0731973	-0.13192	-0.561117	0.691848	1
NT5DC1	-0.00384167	0.00958005	-0.0172634	-0.560996	0.613469	1
LRIG1	-0.0918682	0.229304	-0.413041	-0.560628	0.598465	1
PTCD3	-0.0114484	0.0286147	-0.0515116	-0.560078	0.375262	1
PMS1	-0.0192691	0.0481679	-0.086706	-0.56003	0.786124	1
TEX9	-0.0446372	0.111777	-0.201051	-0.559332	0.149266	1
BTBD10	-0.0489074	0.122592	-0.220406	-0.558935	0.361014	1
STRADA	-0.00286712	0.0072068	-0.012941	-0.557822	0.193781	1
ZRANB3	-0.0879315	0.221056	-0.396919	-0.557765	0.0938652	1
PHYKPL	-0.0291789	0.0734463	-0.131804	-0.557267	0.751964	1
RAB11A	-0.511213	1.29058	-2.313	-0.556091	0.0273629	1
KLHL28	-0.0587044	0.148251	-0.26566	-0.555959	0.363553	1
GABPB1-AS1	-0.12611	0.318572	-0.570792	-0.555839	0.780331	1
MSRB3	-0.0391236	0.0988493	-0.177096	-0.555768	0.765423	1
GNG12-AS1	-0.401788	1.01689	-1.82046	-0.555089	0.0945021	1
DCAF8	-0.012816	0.0325015	-0.0581335	-0.554287	0.821951	1
BTBD9	-0.0201598	0.0511815	-0.091501	-0.553851	0.693572	1
TM2D1	-0.0178698	0.0456007	-0.0813404	-0.551819	0.83804	1
TMEM241	-0.0988304	0.252235	-0.449896	-0.551761	0.79731	1
OSMR-AS1	-0.275088	0.711379	-1.26156	-0.54656	0.044401	1
ATG2B	-0.00577193	0.0150144	-0.0265583	-0.54424	0.825657	1
COL4A5	-0.0290338	0.075679	-0.133747	-0.54344	0.811744	1
PFDN1	-0.0424987	0.110806	-0.195804	-0.543335	0.527431	1
FIP1L1	-0.0130068	0.0340242	-0.0600377	-0.542042	0.758013	1
TDRD3	-0.0400739	0.104846	-0.184993	-0.54198	0.363553	1
CASC2	-0.0397828	0.104164	-0.183729	-0.541679	0.481954	1
TTC14	-0.0398828	0.104933	-0.184698	-0.539783	0.730508	1
SETBP1	-0.0177456	0.0467149	-0.0822061	-0.539566	0.00576795	1
MECP2	-0.0178249	0.0471001	-0.08275	-0.538101	0.847471	1
SETD3	-0.00703104	0.0186184	-0.0326805	-0.537266	0.647843	1
CEP112	-0.0464179	0.123089	-0.215925	-0.536718	0.835672	1
EMX2OS	-0.0421481	0.111925	-0.196221	-0.536167	0.75186	1
FADS2	-0.130643	0.34702	-0.608306	-0.536059	0.697926	1
CSGALNACT2	-0.0324375	0.0868102	-0.151685	-0.533145	0.548286	1
UBE2V1	-0.00534355	0.0143185	-0.0250056	-0.53266	0.715616	1
LINC02062	-0.020434	0.0549426	-0.0958106	-0.531331	0.722667	1
TPT1-AS1	-0.0187	0.0504942	-0.0878942	-0.529688	0.607655	1
CCNL2	-0.0449112	0.121454	-0.211276	-0.529103	0.853829	1
STXBP3	-0.0152263	0.0412449	-0.0716975	-0.528465	0.528122	1
DNM1L	-0.0406702	0.110385	-0.191726	-0.527701	0.818608	1
MPHOSPH8	-0.0185148	0.0503166	-0.0873463	-0.527207	0.716664	1
RAP1GDS1	-0.0356119	0.0969251	-0.168149	-0.526631	0.554547	1
LRRFIP1	-0.0249937	0.06814	-0.118127	-0.525983	0.862653	1
ZC2HC1C	-0.157703	0.430142	-0.745548	-0.525805	0.337766	1
BDNF-AS	-0.0179217	0.0490798	-0.0849232	-0.524255	0.755614	1
CELF2-AS2	-0.106029	0.291334	-0.503393	-0.522981	0.835819	1
ICE1	-0.0203557	0.0560742	-0.0967857	-0.522001	0.675324	1
CALD1	-0.0422945	0.116877	-0.201466	-0.520795	0.477787	1
SNED1	-0.0965071	0.266953	-0.459967	-0.520416	0.714236	1
AC079385.1	-0.413311	1.14336	-1.96998	-0.520389	0.171763	1
MGST3	-0.013482	0.0373264	-0.0642904	-0.520075	0.846292	1
INTS10	-0.113293	0.314601	-0.541187	-0.518936	0.00177265	1
ICE2	-0.00987435	0.027552	-0.0473007	-0.517106	0.790576	1
ZNF131	-0.0143703	0.0401115	-0.068852	-0.516967	0.415576	1
JPX	-0.044724	0.124942	-0.21439	-0.516645	0.874546	1
ATG4C	-0.00514454	0.0143902	-0.0246793	-0.516163	0.821195	1
SEC62	-0.0440462	0.12322	-0.211312	-0.516119	0.663663	1
CPD	-0.0069221	0.0193821	-0.0332263	-0.515776	0.454534	1
ZFR	-0.0178918	0.0501624	-0.0859459	-0.515285	0.350358	1
OSBPL1A	-0.0149376	0.0419354	-0.0718106	-0.51478	0.688747	1
SFSWAP	-0.0099421	0.0279372	-0.0478214	-0.514427	0.565517	1
RGMA	-0.112495	0.318241	-0.543232	-0.511884	0.423564	1
NDUFAF6	-0.00835315	0.0237826	-0.0404889	-0.50946	0.173612	1
CAND1	-0.0166157	0.047489	-0.0807205	-0.508016	0.817468	1
HUWE1	-0.0282564	0.0810908	-0.137604	-0.506475	0.78467	1
TP53BP2	-0.0465632	0.133791	-0.226917	-0.506017	0.641497	1
HDLBP	-0.0116747	0.033562	-0.0569113	-0.505827	0.553213	1
XRRA1	-0.024347	0.0700848	-0.118779	-0.505331	0.424686	1
ZNF334	-0.0204229	0.0588005	-0.0996462	-0.505256	0.376454	1
AC124852.1	-0.0516811	0.148981	-0.252344	-0.504793	0.0615603	1
DNAJB6	-0.0704724	0.203506	-0.344451	-0.50414	0.743676	1
IMMP2L	-0.0727767	0.210463	-0.356016	-0.503602	0.791581	1
LDLRAD4	-0.0877254	0.253829	-0.42928	-0.5034	0.784102	1
SLC25A37	-0.0334172	0.0970314	-0.163866	-0.502087	0.248262	1
AC027117.2	-0.0758717	0.220339	-0.372082	-0.502027	0.714858	1
PSAT1	-0.0662883	0.193008	-0.325585	-0.501058	0.309841	1
MLH3	-0.0141491	0.0412073	-0.0695054	-0.500966	0.423095	1
TAX1BP1	-0.0243541	0.0711374	-0.119846	-0.499868	0.346161	1
MFN1	-0.0311197	0.0911941	-0.153433	-0.498664	0.812885	1
TMEM168	-0.0176595	0.0517906	-0.0871097	-0.498373	0.620583	1
SLTM	-0.00621286	0.0182408	-0.0306666	-0.497961	0.601433	1
PIKFYVE	-0.0138335	0.0406153	-0.0682823	-0.497956	0.482166	1
VDAC3	-0.05138	0.151578	-0.254338	-0.496176	0.177894	1
GOLGA1	-0.00424517	0.0125409	-0.0210312	-0.495673	0.360896	1
ZNF235	-0.00859053	0.0253932	-0.0425742	-0.495447	0.425613	1
PIP5K1A	-0.00598397	0.0177249	-0.0296928	-0.494683	0.729783	1
CHFR	-0.0172689	0.0512562	-0.085794	-0.493927	0.662739	1
FNBP1	-0.115645	0.343436	-0.574726	-0.493726	0.0440082	1
CEP85L	-0.0369994	0.10994	-0.183939	-0.493518	0.804636	1
UPP2	-0.027761	0.0831141	-0.138636	-0.490737	0.00349039	1
AC053527.2	-0.0288278	0.0864863	-0.144142	-0.489979	0.429939	1
PKN2	-0.04336	0.130189	-0.216909	-0.489684	0.595325	1
CACNA2D1	-0.0279446	0.0839092	-0.139798	-0.48966	0.637181	1
ABI2	-0.0132072	0.0398141	-0.0662285	-0.488211	0.216677	1
ZDHHC2	-0.0326073	0.098483	-0.163698	-0.487519	0.703527	1
FLG-AS1	-0.0764011	0.231618	-0.384421	-0.486149	0.0989377	1
APLP2	-0.015424	0.0467624	-0.0776104	-0.486126	0.448917	1
AHI1	-0.0610795	0.1853	-0.307459	-0.485891	0.256676	1
UBA3	-0.00519581	0.0157773	-0.0261689	-0.485556	0.636941	1
FBXL5	-0.0136822	0.0415692	-0.0689337	-0.485357	0.486238	1
PTPRF	-0.0165782	0.0505954	-0.0837517	-0.483711	0.819453	1
COMMD10	-0.0189519	0.0578529	-0.0957567	-0.48363	0.498478	1
EHBP1	-0.0489888	0.150207	-0.248185	-0.482019	0.629159	1
SMIM14	-0.0182869	0.056351	-0.0929248	-0.480208	0.858766	1
BBOX1	-0.0355299	0.110089	-0.181148	-0.478217	0.616731	1
PCNX2	-0.0964515	0.299384	-0.492287	-0.477577	0.33123	1
SUPT20H	-0.017079	0.0530978	-0.0872559	-0.476999	0.887549	1
ARHGEF7	-0.00872968	0.0272207	-0.0446801	-0.475929	0.749989	1
RCOR1	-0.00844408	0.0264066	-0.0432947	-0.474886	0.738475	1
TTC23	-0.00657312	0.0206199	-0.0337661	-0.473764	0.64656	1
AP003025.2	-0.141108	0.443081	-0.725297	-0.47342	0.557694	1
TMEM260	-0.00712331	0.0223692	-0.0366158	-0.47339	0.864091	1
RIMS1	-0.099673	0.31386	-0.513206	-0.472406	0.851226	1
TRIM13	-0.00906417	0.0285535	-0.0466819	-0.472263	0.581942	1
KIF27	-0.01606	0.0507725	-0.0828924	-0.470984	0.581558	1
OCIAD1	-0.0204587	0.0647316	-0.105649	-0.470691	0.886039	1
FOXJ3	-0.00805888	0.02555	-0.0416677	-0.469969	0.578071	1
ASPH	-0.105577	0.336928	-0.548081	-0.467626	0.308095	1
AF117829.1	-0.0286973	0.0917379	-0.149132	-0.46702	0.730698	1
GLRX	-0.314482	1.00565	-1.63462	-0.466901	0.144277	1
GOLGA8B	-0.0391517	0.125619	-0.203923	-0.465712	0.474748	1
MSL1	-0.00701357	0.0225077	-0.0365349	-0.465642	0.540797	1
BBOX1-AS1	-0.19267	0.620627	-1.00597	-0.464315	0.421077	1
SMC5	-0.0320736	0.103563	-0.16771	-0.463469	0.86701	1
HTT	-0.0122714	0.0396358	-0.0641785	-0.463356	0.618292	1
AC099792.1	-0.0269642	0.0871406	-0.141069	-0.463161	0.757299	1
GASK1A	-0.118273	0.385205	-0.62175	-0.460419	0.206008	1
ZBTB20-AS5	-0.206852	0.676065	-1.08977	-0.459185	0.639848	1
GNA12	-0.0453295	0.1487	-0.239359	-0.457889	0.841654	1
NTRK3	-0.0857102	0.281617	-0.453038	-0.457327	0.554908	1
PRPF4B	-0.0221739	0.0730461	-0.117394	-0.456418	0.690701	1
RNF115	-0.0166887	0.0549971	-0.0883744	-0.456286	0.875973	1
BRD9	-0.00409835	0.0135547	-0.0217514	-0.455027	0.821603	1
CYTH1	-0.0199733	0.0662478	-0.106194	-0.454029	0.770917	1
UNC5C	-0.0619692	0.205564	-0.329503	-0.45399	0.248501	1
YTHDC1	-0.0272218	0.0903869	-0.14483	-0.453654	0.752572	1
ZNF483	-0.0612615	0.203738	-0.326262	-0.453096	0.0782171	1
AC093535.1	-0.294842	0.981212	-1.5709	-0.452865	0.60096	1
AGBL4	-0.460382	1.53442	-2.45518	-0.452342	0.0532705	1
SUZ12	-0.00352895	0.0117786	-0.0188365	-0.451843	0.638322	1
IFNGR2	-0.154163	0.515126	-0.823453	-0.451456	0.00241344	1
ELF2	-0.040636	0.135827	-0.217099	-0.451342	0.663795	1
RHOBTB3	-0.0367021	0.123426	-0.19683	-0.449232	0.635042	1
BAALC-AS1	-0.619656	2.08801	-3.32732	-0.448543	0.0850869	1
HNRNPA3	-0.0332136	0.111952	-0.178379	-0.448436	0.821146	1
AL139317.5	-0.18391	0.620765	-0.988584	-0.447953	0.1382	1
AC092902.4	-0.0443987	0.150813	-0.23961	-0.445772	0.194224	1
SOD2	-0.105797	0.359585	-0.57118	-0.445567	0.0819811	1
HDDC2	-0.214649	0.7347	-1.164	-0.443151	0.571925	1
RTN4	-0.0738988	0.253356	-0.401154	-0.442588	0.695795	1
SIL1	-0.0308747	0.106207	-0.167956	-0.441439	0.881224	1
CBFB	-0.0358156	0.123211	-0.194842	-0.441418	0.388232	1
ZNF451	-0.00883782	0.0304892	-0.0481648	-0.440456	0.499173	1
GAB2	-0.113612	0.392496	-0.619719	-0.439976	0.00274498	1
PSMG4	-0.0798164	0.275777	-0.43541	-0.439933	0.177101	1
CPSF7	-0.0150844	0.0521213	-0.0822901	-0.439916	0.884129	1
MED27	-0.027063	0.0937214	-0.147847	-0.43915	0.494806	1
RAB1A	-0.009886	0.0343112	-0.0540832	-0.438404	0.814435	1
ACTG1	-0.0561578	0.195717	-0.308032	-0.436992	0.812884	1
DIPK1A	-0.0247976	0.0868045	-0.1364	-0.435498	0.754324	1
TMBIM4	-0.0264727	0.0927943	-0.14574	-0.435037	0.701337	1
DPH6	-0.101011	0.354641	-0.556662	-0.434493	0.549309	1
CAPN7	-0.0175905	0.0618187	-0.0969997	-0.434166	0.767657	1
NUFIP2	-0.0185194	0.0651016	-0.10214	-0.434069	0.78301	1
TRAK2	-0.0130326	0.0459683	-0.0720335	-0.432932	0.451263	1
CAPZA2	-0.0111778	0.0394306	-0.0617863	-0.432894	0.87845	1
RBFOX2	-0.0363525	0.128375	-0.20108	-0.432529	0.470398	1
DHX9	-0.0201446	0.0715611	-0.11185	-0.430537	0.897916	1
ASRGL1	-0.0310097	0.11018	-0.1722	-0.43047	0.891116	1
KMT2E	-0.0306011	0.109026	-0.170228	-0.429552	0.493617	1
APC2	-0.0640661	0.22843	-0.356563	-0.429295	0.834608	1
AP000462.1	-0.386314	1.3788	-2.15143	-0.42896	0.00742931	1
NAA35	-0.0153468	0.0553754	-0.0860689	-0.425314	0.74821	1
AC108519.1	-0.0549714	0.199017	-0.30896	-0.4242	0.00270562	1
TAPT1	-0.0146844	0.0532392	-0.082608	-0.423723	0.858179	1
ARGLU1	-0.0454021	0.164771	-0.255575	-0.423396	0.912813	1
FIGN	-0.0571542	0.208011	-0.322319	-0.422455	0.637164	1
SRP14	-0.0729634	0.265773	-0.4117	-0.422174	0.313987	1
GLS	-0.00893687	0.0325812	-0.0504549	-0.421887	0.164659	1
LDAH	-0.0188479	0.0693574	-0.107053	-0.41881	0.569095	1
UBE2K	-0.00411685	0.0151846	-0.0234183	-0.418045	0.849517	1
BTD	-0.0408841	0.151219	-0.232987	-0.417127	0.429892	1
ATN1	-0.00784331	0.0290637	-0.0447503	-0.416523	0.811715	1
FTL	-0.149916	0.555893	-0.855725	-0.416302	0.508393	1
INPP4B	-0.0260129	0.0966214	-0.148647	-0.415743	0.636822	1
DNAJC1	-0.0218794	0.081476	-0.125235	-0.414907	0.638821	1
SCAI	-0.00836758	0.0311774	-0.0479126	-0.414721	0.903258	1
CFAP54	-0.0906139	0.33795	-0.519178	-0.414407	0.546581	1
SUGP2	-0.0322701	0.121275	-0.185815	-0.41192	0.801981	1
RELL1	-0.191081	0.718907	-1.10107	-0.411557	0.0101436	1
PRDM5	-0.0151555	0.05703	-0.087341	-0.4115	0.792929	1
RPS6KA5	-0.00285184	0.0107392	-0.0164429	-0.411265	0.765689	1
TAF15	-0.0195887	0.0739613	-0.113139	-0.410402	0.670179	1
ANO6	-0.0117873	0.0450883	-0.068663	-0.406198	0.145526	1
NUCKS1	-0.00865026	0.0331165	-0.050417	-0.405926	0.686405	1
SKP1	-0.0136495	0.0523046	-0.0796035	-0.405623	0.802026	1
PPP3CC	-0.245946	0.946296	-1.43819	-0.404318	0.0903459	1
CAMSAP2	-0.0164789	0.0634903	-0.096448	-0.403881	0.661691	1
RASAL2	-0.0254447	0.098205	-0.149094	-0.403322	0.602206	1
C2orf72	-0.0448502	0.173233	-0.262933	-0.40308	0.738079	1
EXOC6	-0.0106046	0.0411106	-0.0623198	-0.401905	0.698407	1
USP3	-0.0123443	0.0478774	-0.072566	-0.401756	0.767829	1
ZNF710	-0.00870667	0.0338343	-0.0512477	-0.401137	0.684442	1
PAM	-0.011487	0.044771	-0.0677451	-0.400194	0.169258	1
MARK3	-0.0340847	0.133452	-0.201621	-0.398748	0.74207	1
UNC13B	-0.00523659	0.0205088	-0.0309819	-0.398656	0.910678	1
ELMO2	-0.00895459	0.0351068	-0.053016	-0.398323	0.843488	1
E2F3	-0.00788918	0.0309461	-0.0467245	-0.398156	0.321098	1
AMZ1	-0.117379	0.462014	-0.696772	-0.397068	0.501684	1
AL589935.1	-0.0206516	0.0813841	-0.122687	-0.396689	0.754356	1
ENTPD1-AS1	-0.160287	0.632396	-0.952971	-0.396322	0.745596	1
ADCY9	-0.0398051	0.157785	-0.237395	-0.39484	0.583055	1
ANKUB1	-0.138308	0.549417	-0.826032	-0.394167	0.68424	1
MDN1	-0.0150732	0.0599061	-0.0900524	-0.394014	0.803022	1
CACNA1C	-0.0443486	0.176393	-0.26509	-0.393771	0.900878	1
GIGYF2	-0.00618297	0.0245931	-0.036959	-0.393761	0.892964	1
CLIP1	-0.0105654	0.0424789	-0.0636098	-0.390387	0.298759	1
TMEM220-AS1	-0.0326164	0.131703	-0.196936	-0.38904	0.332082	1
ANO5	-0.00513107	0.0207221	-0.0309843	-0.388993	0.00258589	1
SENP5	-0.008561	0.0346082	-0.0517302	-0.388686	0.698694	1
CDC16	-0.00884677	0.035939	-0.0536326	-0.387162	0.683253	1
TTTY14	-1.01635e-05	4.13484e-05	-6.16754e-05	-0.386708	0.694066	1
LUC7L	-0.00132751	0.00540121	-0.00805623	-0.386682	0.727109	1
ITPR2	-0.266084	1.08284	-1.615	-0.386616	0.321719	1
CRY2	-0.0197035	0.0802567	-0.119664	-0.386336	0.247808	1
SNX2	-0.0189259	0.0771027	-0.114955	-0.386281	0.922213	1
CDK14	-0.0346042	0.14104	-0.210248	-0.386139	0.306495	1
NTM-AS1	-0.103907	0.424206	-0.63202	-0.385624	0.869434	1
LINC00174	-0.0552402	0.225758	-0.336238	-0.385301	0.143123	1
AC012085.2	-0.109424	0.448583	-0.667431	-0.384346	0.466814	1
ITGB4	-0.106619	0.440055	-0.653292	-0.382255	0.232309	1
GLUD1	-0.0270938	0.111972	-0.166159	-0.381855	0.71697	1
ADAMTS9-AS2	-0.0180732	0.0749683	-0.111115	-0.38072	0.433399	1
GPR107	-0.00888984	0.0370476	-0.0548273	-0.379293	0.512094	1
MFSD4B	-0.230527	0.961365	-1.42242	-0.379082	0.65475	1
PIK3CB	-0.00996714	0.0416079	-0.0615422	-0.378773	0.923329	1
AC021231.1	-0.0649708	0.271785	-0.401727	-0.378138	0.75206	1
WWTR1	-0.00999517	0.0418761	-0.0618664	-0.377669	0.781318	1
DDX5	-0.058965	0.247125	-0.365055	-0.377567	0.195904	1
LINC01184	-0.0310914	0.130496	-0.192679	-0.37712	0.844546	1
AC005670.3	-0.00481557	0.0206246	-0.0302558	-0.371001	0.916246	1
MAN2A1	-0.0351484	0.150625	-0.220922	-0.370825	0.179689	1
AC007566.1	-0.00209452	0.00897641	-0.0131654	-0.370807	0.743032	1
ALG13	-0.00616839	0.026461	-0.0387978	-0.370519	0.893675	1
ATP5PF	-0.016498	0.0707823	-0.103778	-0.370479	0.846131	1
EFEMP1	-0.00656835	0.0281996	-0.0413363	-0.370276	0.00041362	1
PPP2R2A	-0.00410292	0.0176151	-0.0258209	-0.370272	0.394587	1
TBL1XR1	-0.030624	0.131724	-0.192973	-0.369711	0.580133	1
SEPTIN11	-0.00825287	0.0355466	-0.0520523	-0.369304	0.871268	1
SIPA1L1	-0.0426841	0.184331	-0.269699	-0.36852	0.520716	1
MAN1A2	-0.020376	0.0879956	-0.128748	-0.368511	0.927731	1
PDXDC1	-0.0362016	0.156457	-0.22886	-0.368288	0.872211	1
YWHAZ	-0.00184037	0.00795784	-0.0116386	-0.368134	0.360159	1
JARID2	-0.0382061	0.165837	-0.242249	-0.366994	0.656591	1
KCNIP1	-0.123944	0.53997	-0.787858	-0.3659	0.836082	1
PLCE1	-0.0734763	0.320211	-0.467163	-0.3658	0.00158602	1
DYNLL1	-0.0188072	0.0823966	-0.120011	-0.36423	0.715765	1
HMGN1	-0.074376	0.326053	-0.474805	-0.364045	0.00892689	1
LEPR	-0.0169374	0.0743504	-0.108225	-0.363649	0.298499	1
NFIA	-0.0360356	0.15842	-0.230491	-0.363212	0.875288	1
MIAT	-0.0185792	0.0818559	-0.119014	-0.362568	0.377118	1
ARMH1	-0.0125536	0.0553965	-0.0805037	-0.362098	0.0570726	1
MAX	-0.0105877	0.0467395	-0.067915	-0.361985	0.899183	1
AC091826.2	-0.152704	0.677166	-0.982573	-0.360652	0.439538	1
HNRNPA2B1	-0.0208092	0.0923748	-0.133993	-0.360346	0.932834	1
FGFR2	-0.0281026	0.125521	-0.181726	-0.358539	0.863008	1
RABGEF1	-0.00411017	0.0183883	-0.0266087	-0.358059	0.752559	1
ERLEC1	-0.0288823	0.129381	-0.187145	-0.357684	0.640624	1
CEP162	-0.0160215	0.0717837	-0.103827	-0.357628	0.933362	1
FAM227B	-0.0176459	0.0792186	-0.11451	-0.357048	0.813472	1
NBDY	-0.0216793	0.0974247	-0.140783	-0.356753	0.92352	1
SCAPER	-0.0331391	0.149786	-0.216064	-0.355071	0.0604831	1
STAT1	-0.0464982	0.210844	-0.30384	-0.354139	0.00491128	1
TERF1	-0.00480673	0.0218037	-0.0314172	-0.354035	0.595023	1
CLTC	-0.0132248	0.0601044	-0.0865539	-0.353476	0.401391	1
LAMA1	-0.00614324	0.0280116	-0.0402981	-0.352528	0.737117	1
DLEU1	-0.0279947	0.128438	-0.184428	-0.350748	0.577106	1
SRP14-AS1	-0.0209484	0.0965917	-0.138488	-0.349311	0.923657	1
NEGR1	-0.180103	0.837878	-1.19808	-0.34676	0.739915	1
DZIP3	-0.0107156	0.049877	-0.0713082	-0.346614	0.760228	1
SLC25A12	-0.0139012	0.0647748	-0.0925771	-0.346304	0.928198	1
ST7-AS2	-0.173495	0.813577	-1.16057	-0.344497	0.0496751	1
NAA16	-0.019388	0.09111	-0.129886	-0.343895	0.332587	1
AC069228.1	-0.109405	0.515918	-0.734728	-0.34291	0.19087	1
HGF	-0.0610871	0.288461	-0.410635	-0.342524	0.927059	1
OSBPL3	-0.016472	0.0783682	-0.111312	-0.34041	0.908013	1
CYP7B1	-0.0283911	0.135473	-0.192255	-0.339583	0.912263	1
CHST9	-0.334982	1.61232	-2.28228	-0.337161	0.042178	1
PPHLN1	-0.0136831	0.0663741	-0.0937403	-0.33499	0.931792	1
PICALM	-0.0299813	0.145457	-0.205419	-0.334946	0.915867	1
AC115622.1	-0.00737746	0.0360496	-0.0508045	-0.332962	0.649322	1
MAPRE2	-0.164571	0.80541	-1.13455	-0.332536	0.00933324	1
PRRX1	-0.0142811	0.0702723	-0.0988344	-0.331038	0.340269	1
SGO1-AS1	-0.001318	0.00649028	-0.00912628	-0.330833	0.77112	1
NCBP1	-0.0222448	0.109635	-0.154125	-0.330597	0.942775	1
ABCA1	-0.0603678	0.301335	-0.42207	-0.327116	0.622191	1
FXYD1	-0.0354922	0.177449	-0.248433	-0.326679	0.74846	1
IDH2	-0.0249569	0.124852	-0.174766	-0.326513	0.52805	1
AP001825.1	-0.0325588	0.162994	-0.228112	-0.326327	0.359139	1
HSDL2	-0.0111083	0.0557654	-0.077982	-0.325568	0.937867	1
NRBP2	-0.0189164	0.0954986	-0.133332	-0.324044	0.730885	1
NPHP1	-0.0143347	0.0724178	-0.101087	-0.323858	0.896094	1
LINC02340	-0.0355645	0.17977	-0.250899	-0.323706	0.335878	1
MAP4	-0.01972	0.0999508	-0.139391	-0.322973	0.886795	1
MTCH1	-0.0139905	0.07134	-0.0993209	-0.321348	0.0963962	1
AVL9	-0.0261357	0.13343	-0.185702	-0.321027	0.788133	1
BMPR1B	-0.0501997	0.256549	-0.356949	-0.32075	0.247677	1
NUDCD3	-0.00916185	0.0468601	-0.0651838	-0.320533	0.774071	1
LINC02060	-0.0193553	0.0999925	-0.138703	-0.317858	0.597642	1
TTC7B	-0.0130283	0.0673831	-0.0934397	-0.317555	0.741112	1
RASSF8-AS1	-0.0197134	0.101986	-0.141413	-0.317482	0.922716	1
PSIP1	-0.0147982	0.077027	-0.106624	-0.315861	0.944495	1
APTX	-0.00320464	0.0167143	-0.0231235	-0.315327	0.845063	1
AC017101.1	-0.0437859	0.228564	-0.316136	-0.315104	0.697458	1
AC027018.1	-0.0490531	0.256483	-0.354589	-0.314668	0.689798	1
AC008957.1	-0.497106	2.60234	-3.59655	-0.31435	0.260337	1
ENTPD3-AS1	-0.0133049	0.0699948	-0.0966046	-0.313051	0.673994	1
LIX1-AS1	-0.00976296	0.0513654	-0.0708914	-0.31303	0.814745	1
HNRNPH1	-0.013992	0.0738187	-0.101803	-0.312307	0.185345	1
CCNY	-0.0230253	0.121694	-0.167744	-0.311838	0.94781	1
RNF216	-0.016675	0.0882821	-0.121632	-0.311388	0.894862	1
AC023421.2	-0.0358955	0.190303	-0.262094	-0.311027	0.887889	1
BCLAF1	-0.0140091	0.0743525	-0.102371	-0.310737	0.463241	1
SORCS2	-0.0296872	0.157666	-0.217041	-0.310567	0.924077	1
CLU	-0.280242	1.49177	-2.05226	-0.309965	0.815499	1
COBL	-0.00869855	0.0463308	-0.0637279	-0.309814	0.747763	1
CIRBP	-0.0844959	0.450517	-0.619509	-0.309542	0.0312567	1
FOXK2	-0.00412462	0.0220411	-0.0302903	-0.308958	0.890585	1
SHOC1	-0.099225	0.532698	-0.731148	-0.307755	0.0557904	1
AC023509.6	-0.079357	0.426734	-0.585448	-0.307329	0.322916	1
STRN3	-0.0099899	0.0539745	-0.0739543	-0.306105	0.671511	1
RAPH1	-0.0501364	0.271588	-0.371861	-0.305434	0.730521	1
THSD7A	-0.0274692	0.148918	-0.203857	-0.30523	0.561123	1
PTGES3	-0.0777142	0.421598	-0.577026	-0.305054	0.926929	1
RPL41	-0.0256921	0.139676	-0.191061	-0.304505	0.0196534	1
NME9	-0.0188953	0.102897	-0.140688	-0.304075	0.892546	1
DCAF10	-0.0143817	0.078471	-0.107234	-0.303573	0.698708	1
AC097376.3	-0.0151466	0.0829619	-0.113255	-0.302592	0.949857	1
AC110023.1	-0.00589776	0.0325034	-0.0442989	-0.301017	0.460264	1
PCSK5	-0.0272047	0.151616	-0.206025	-0.298177	0.558776	1
AL354771.1	-0.040887	0.228295	-0.310069	-0.297706	0.799686	1
ETNPPL	-0.0343731	0.192027	-0.260773	-0.297571	0.866101	1
MYCBP2-AS1	-0.0370509	0.20712	-0.281222	-0.297408	0.577164	1
FBXW11	-0.00811425	0.0453661	-0.0615946	-0.297374	0.775676	1
TACC1	-0.0079266	0.0444974	-0.0603506	-0.29635	0.918463	1
ADAM23	-0.0183	0.102832	-0.139432	-0.296103	0.667023	1
LRRN3	-0.0142418	0.0801043	-0.108588	-0.295863	0.880227	1
ADK	-0.0137912	0.0778385	-0.105421	-0.294995	0.947717	1
ZFX	-0.00700478	0.0395797	-0.0535893	-0.294714	0.953045	1
CNTNAP3B	-0.139634	0.79426	-1.07353	-0.293049	0.119138	1
RPS24	-0.00654656	0.0372835	-0.0503766	-0.292745	0.112526	1
MAK	-0.0418561	0.239126	-0.322839	-0.291963	0.297266	1
TAFA1	-0.0585442	0.335722	-0.452811	-0.291033	0.920543	1
GLIPR1L1	-0.0412976	0.237238	-0.319833	-0.290598	0.708033	1
RB1CC1	-0.0102754	0.059091	-0.0796417	-0.290333	0.33878	1
CDYL	-0.00795399	0.0463508	-0.0622588	-0.287074	0.410521	1
AC008067.1	-0.09024	0.528716	-0.709196	-0.285751	0.791958	1
TTC8	-0.00424088	0.0250598	-0.0335416	-0.283678	0.745659	1
FAM120A	-0.0134492	0.0799198	-0.106818	-0.28232	0.853366	1
RSRP1	-0.0580004	0.344824	-0.460825	-0.282204	0.595533	1
ATXN10	-0.0169879	0.101333	-0.135308	-0.281403	0.806528	1
RIC1	-0.0199411	0.120568	-0.16045	-0.278159	0.70639	1
AP000787.1	-0.0486983	0.294545	-0.391941	-0.278074	0.953272	1
TMED10	-0.0161366	0.0977723	-0.130046	-0.277653	0.925965	1
DIDO1	-0.00642503	0.038938	-0.0517881	-0.277601	0.893456	1
ANK2-AS1	-0.228604	1.38885	-1.84605	-0.277013	0.293645	1
AC211433.1	-0.017076	0.104443	-0.138595	-0.275417	0.214155	1
ZBTB7C	-0.00776012	0.0477015	-0.0632218	-0.274236	0.911177	1
CALM2	-0.054618	0.335946	-0.445182	-0.274089	0.72586	1
PFKFB3	-0.0213472	0.131398	-0.174092	-0.273919	0.631236	1
TTN	-0.0544824	0.337894	-0.446859	-0.272146	0.851361	1
AC131571.1	-0.0307184	0.191242	-0.252679	-0.271251	0.913872	1
AC024145.1	-0.406887	2.5407	-3.35448	-0.270555	0.243829	1
UST	-0.00509802	0.0318482	-0.0420443	-0.270445	0.0391667	1
KCNMB2	-0.278418	1.74269	-2.29953	-0.269994	0.670575	1
AP001172.1	-0.0651615	0.411306	-0.541629	-0.268044	0.189968	1
EML4	-0.0215873	0.136688	-0.179862	-0.267322	0.809633	1
CC2D2A	-0.0985894	0.625634	-0.822813	-0.266812	0.102605	1
INPP5B	-0.00281024	0.0181269	-0.0237474	-0.263071	0.355369	1
HEATR5B	-0.00346284	0.0224442	-0.0293699	-0.261977	0.366965	1
FBXW4	-0.00622274	0.0403411	-0.0527865	-0.261928	0.70067	1
SLC30A10	-0.0083488	0.0544161	-0.0711137	-0.260709	0.939378	1
MTG1	-0.0129387	0.0845343	-0.110412	-0.260169	0.695481	1
NUTM2A-AS1	-0.00308948	0.0202705	-0.0264494	-0.259216	0.735996	1
DNAJC3	-0.0138999	0.0913488	-0.119149	-0.258847	0.426347	1
NUTM2B-AS1	-0.00956728	0.063558	-0.0826925	-0.25643	0.542381	1
MPC1	-0.00327063	0.0217484	-0.0282896	-0.256218	0.586525	1
SUCO	-0.00753992	0.0502305	-0.0653104	-0.255805	0.565506	1
TPST1	-0.5131	3.42	-4.4462	-0.255691	0.00298968	1
EVI5	-0.00678098	0.0452715	-0.0588334	-0.255328	0.652625	1
ZC3H7A	-0.00892102	0.0597629	-0.077605	-0.25457	0.918777	1
CEROX1	-0.00163743	0.011211	-0.0144858	-0.249782	0.678152	1
CDHR3	-0.0379366	0.260096	-0.335969	-0.249484	0.187199	1
AC087564.1	-0.0097909	0.0681766	-0.0877584	-0.246126	0.882842	1
LSAMP-AS1	-0.121616	0.848477	-1.09171	-0.245711	0.639784	1
ARL5A	-0.00237105	0.016555	-0.0212971	-0.245544	0.751807	1
PRDM16-DT	-0.0193673	0.135795	-0.17453	-0.244642	0.800485	1
CBLB	-0.0158358	0.111058	-0.14273	-0.244595	0.964826	1
ARHGEF10	-0.0342057	0.241108	-0.309519	-0.243511	0.907141	1
AC002460.2	-0.0137718	0.0975962	-0.12514	-0.24237	0.518419	1
AL357153.2	-0.00122951	0.00871839	-0.0111774	-0.242241	0.774817	1
FILIP1L	-0.0881387	0.626567	-0.802844	-0.241706	0.338591	1
AKAP8L	-0.000486612	0.00346655	-0.00443978	-0.24126	0.819061	1
GPC5-AS2	-0.212551	1.52128	-1.94638	-0.240273	0.38012	1
CGNL1	-0.0119841	0.0859453	-0.109913	-0.23985	0.856935	1
AC022395.1	-0.0778568	0.559029	-0.714742	-0.239598	0.119245	1
ITGA9	-0.0105069	0.0755849	-0.0965987	-0.2392	0.929942	1
WDR70	-0.0153003	0.110242	-0.140842	-0.238869	0.221763	1
AC008771.1	-0.0715902	0.516629	-0.65981	-0.238541	0.13597	1
UHRF1BP1L	-0.00810429	0.0585402	-0.0747488	-0.238341	0.218102	1
BCL6	-0.0489162	0.354422	-0.452255	-0.237701	0.515905	1
AC091078.1	-0.018926	0.138376	-0.176228	-0.235816	0.375071	1
ATAD1	-0.00608009	0.044607	-0.0567672	-0.235104	0.117641	1
MAPK10-AS1	-0.0837754	0.614839	-0.782389	-0.235032	0.545322	1
ST8SIA1	-0.0119391	0.0883611	-0.112239	-0.233301	0.165419	1
PACS2	-0.0103378	0.0766997	-0.0973753	-0.232793	0.795991	1
GKAP1	-0.00498975	0.0371996	-0.0471791	-0.231806	0.95986	1
IL7	-0.0495022	0.369557	-0.468562	-0.231525	0.0624605	1
PDE7A	-0.00360349	0.026963	-0.0341699	-0.231061	0.864076	1
CNOT2	-0.0124351	0.0932336	-0.118104	-0.230648	0.942466	1
ANAPC5	-0.0107845	0.0811094	-0.102678	-0.230017	0.745551	1
EFCAB13	-0.052114	0.399291	-0.503519	-0.226275	0.627148	1
PLEKHA5	-0.0150053	0.115359	-0.14537	-0.225598	0.914525	1
AC068587.4	-0.0447103	0.344026	-0.433446	-0.225424	0.0727387	1
C8orf37-AS1	-0.000495297	0.00383631	-0.0048269	-0.224112	0.610016	1
FAM228B	-0.00413155	0.0320257	-0.0402888	-0.223958	0.621409	1
F3	-0.407869	3.17605	-3.99179	-0.223054	0.142675	1
CADM1	-0.0382026	0.299897	-0.376302	-0.22146	0.854772	1
AC005261.1	-0.000423026	0.00332812	-0.00417417	-0.22103	0.961211	1
SYBU	-0.0181425	0.143162	-0.179447	-0.220445	0.73001	1
LINC01376	-0.0207899	0.164144	-0.205723	-0.220336	0.66431	1
PLD5	-0.0336548	0.26671	-0.33402	-0.219607	0.638258	1
TARS3	-0.00609082	0.0486972	-0.0608789	-0.21789	0.533369	1
KDM4C	-0.0103126	0.0829645	-0.10359	-0.216691	0.968893	1
MYRIP	-0.012028	0.096765	-0.120821	-0.21669	0.762025	1
NFATC3	-0.00266864	0.021701	-0.0270383	-0.214629	0.271516	1
CHD8	-0.00717956	0.0587987	-0.0731578	-0.213278	0.843146	1
CRYBG3	-0.0140204	0.11542	-0.143461	-0.212294	0.974663	1
SNHG14	-0.109963	0.908002	-1.12793	-0.21172	0.366464	1
PSME4	-0.0090475	0.0754233	-0.0935183	-0.209928	0.729805	1
FSIP2	-0.0883453	0.738274	-0.914964	-0.209472	0.822132	1
AC006059.1	-0.00432145	0.0363153	-0.0449582	-0.208429	0.885487	1
SQSTM1	-0.00544332	0.0458269	-0.0567135	-0.208088	0.771922	1
MT1X	-0.0167818	0.141501	-0.175064	-0.207805	0.867401	1
CACNB2	-0.0402218	0.339535	-0.419979	-0.207589	0.528122	1
CPEB4	-0.0288163	0.244477	-0.302109	-0.206661	0.697065	1
RBMS3-AS3	-0.00996342	0.0846147	-0.104542	-0.206474	0.116758	1
PACRGL	-0.0023985	0.0203995	-0.0251965	-0.206201	0.791736	1
PDE5A	-0.0968009	0.824415	-1.01802	-0.205952	0.284646	1
EEF1A1	-0.00639713	0.055392	-0.0681863	-0.202918	0.914129	1
AC138627.1	-0.000621085	0.00538734	-0.00662951	-0.2026	0.101368	1
DENND5B	-0.00406945	0.0356145	-0.0437534	-0.200987	0.471275	1
AC022601.1	-0.135119	1.18503	-1.45526	-0.200605	0.174189	1
CMSS1	-0.010708	0.0945812	-0.115997	-0.19933	0.265087	1
ZMYM6	-0.00336611	0.0298003	-0.0365325	-0.19892	0.69674	1
LINC00960	-0.0446113	0.400957	-0.49018	-0.196236	0.610651	1
WBP2NL	-0.00645988	0.0580748	-0.0709945	-0.196191	0.879076	1
EXT2	-0.00179781	0.0162423	-0.0198379	-0.195323	0.808633	1
USP8	-0.00221255	0.0200993	-0.0245244	-0.194359	0.592787	1
SUMF1	-0.0175164	0.159644	-0.194676	-0.193788	0.917894	1
AL162253.2	-0.000560047	0.00511278	-0.00623288	-0.193496	0.78158	1
KDM1A	-0.00191008	0.017457	-0.0212771	-0.193302	0.535686	1
BMPR2	-0.0199308	0.185458	-0.22532	-0.190194	0.598284	1
NASP	-0.0113766	0.106515	-0.129268	-0.189136	0.868314	1
PCDH9-AS4	-0.0444336	0.416629	-0.505496	-0.188886	0.160572	1
MIR3936HG	-0.0117634	0.110488	-0.134015	-0.188593	0.683865	1
ATXN7	-0.00705378	0.0663559	-0.0804635	-0.188329	0.971233	1
AC093110.1	-0.0280354	0.264108	-0.320178	-0.188087	0.153499	1
AC053513.1	-0.0436951	0.412442	-0.499832	-0.187752	0.00559976	1
UBE2E3	-0.0196348	0.185971	-0.22524	-0.187171	0.720618	1
APBA1	-0.00893086	0.0846252	-0.102487	-0.187098	0.520434	1
AC008014.1	-0.00302358	0.0289637	-0.0350109	-0.185264	0.852752	1
UNC79	-0.00551206	0.0528032	-0.0638273	-0.185259	0.919217	1
RPL37A	-7.39958e-06	7.11483e-05	-8.59474e-05	-0.184638	0.0104705	1
SCAF11	-0.00666212	0.0641064	-0.0774307	-0.18451	0.450914	1
KLHDC1	-0.00251208	0.0243537	-0.0293779	-0.183266	0.732892	1
HMGB1	-0.0316966	0.309454	-0.372847	-0.182102	0.963724	1
AL078459.1	-0.0608389	0.598299	-0.719977	-0.180906	0.278163	1
USP9X	-0.00260182	0.0256447	-0.0308483	-0.180535	0.105595	1
GPATCH2	-0.0225807	0.222781	-0.267943	-0.180375	0.959484	1
IL6ST	-0.00999033	0.0986384	-0.118619	-0.180253	0.897986	1
MAP7	-0.0262006	0.258861	-0.311262	-0.180144	0.965991	1
AL049828.1	-0.00393203	0.0389231	-0.0467872	-0.17983	0.955282	1
FAM189A2	-0.0811302	0.818834	-0.981094	-0.176687	0.023846	1
EPC2	-0.0100458	0.101415	-0.121506	-0.17665	0.915648	1
ZIC1	-0.000928597	0.00940023	-0.0112574	-0.176208	0.0235443	1
PTGDS	-0.0405565	0.412697	-0.49381	-0.175375	0.68065	1
P4HA1	-0.0146926	0.150396	-0.179781	-0.174434	0.936409	1
LINC00271	-0.000447075	0.00462299	-0.00551714	-0.172828	0.95327	1
AL391807.1	-0.00624723	0.0647572	-0.0772516	-0.172445	0.839302	1
RAP1A	-0.00918913	0.0958839	-0.114262	-0.171408	0.962013	1
CLSTN1	-0.0145459	0.152041	-0.181133	-0.171138	0.684884	1
AC137494.1	-0.00214952	0.0224685	-0.0267675	-0.171135	0.563176	1
MT-CO1	-0.047512	0.496868	-0.591892	-0.17106	0.973906	1
HIPK2	-0.0132959	0.139399	-0.165991	-0.170664	0.808617	1
PPP2R2C	-0.0129519	0.136445	-0.162349	-0.169918	0.953019	1
PDZRN3	-0.0163113	0.171877	-0.2045	-0.169881	0.401396	1
PRANCR	-0.00475228	0.0505564	-0.0600609	-0.168406	0.135251	1
ANKFN1	-0.0174116	0.185733	-0.220556	-0.16799	0.982617	1
TCF7L1	-0.00874516	0.0939006	-0.111391	-0.166984	0.940613	1
MTHFD2L	-0.00174813	0.019845	-0.0233413	-0.158674	0.961003	1
RGS12	-0.0114535	0.130099	-0.153006	-0.158587	0.471955	1
INO80	-0.0019764	0.0224766	-0.0264294	-0.158413	0.744988	1
MROH7	-0.0152589	0.176751	-0.207269	-0.155757	0.669437	1
TJP1	-0.0116123	0.134765	-0.15799	-0.155487	0.897023	1
MT3	-0.0648395	0.758443	-0.888122	-0.154361	0.680511	1
PPP1CB	-0.0121257	0.141842	-0.166093	-0.154357	0.966864	1
GARNL3	-0.000272674	0.00319398	-0.00373932	-0.154163	0.918814	1
COLEC12	-0.0682183	0.805832	-0.942269	-0.152972	0.0846738	1
AC087854.1	-0.00535078	0.0644944	-0.075196	-0.150151	0.169116	1
BRD8	-0.0101097	0.122415	-0.142634	-0.149518	0.276313	1
SLC22A23	-0.0129855	0.157726	-0.183697	-0.149088	0.919457	1
PTCHD1	-0.00353062	0.043049	-0.0501103	-0.14856	0.336899	1
OSBPL9	-0.00555019	0.0681086	-0.079209	-0.147683	0.956386	1
CCDC82	-0.00308993	0.0381307	-0.0443105	-0.14692	0.897813	1
PCLO	-0.000582776	0.00720225	-0.00836781	-0.14672	0.176929	1
SYTL4	-0.00618242	0.076637	-0.0890018	-0.14631	0.610079	1
RGS20	-0.021581	0.267643	-0.310805	-0.146247	0.932671	1
UTY	-2.57292e-09	3.22185e-08	-3.73644e-08	-0.144945	0.650329	1
GRIA4	-0.0255849	0.321845	-0.373015	-0.144333	0.786731	1
PRICKLE2	-0.0158527	0.199583	-0.231288	-0.144223	0.971062	1
TCHP	-0.00942265	0.119177	-0.138022	-0.143609	0.813076	1
HNRNPU	-0.00969162	0.123263	-0.142646	-0.142871	0.953432	1
VPS50	-0.00823872	0.104789	-0.121266	-0.142864	0.668231	1
BTRC	-0.0161581	0.205734	-0.23805	-0.142724	0.292165	1
LUCAT1	-0.0897722	1.18018	-1.35972	-0.138549	0.861421	1
S100B	-0.0236659	0.311827	-0.359159	-0.138257	0.773454	1
ALDH1L1	-0.0305806	0.404064	-0.465226	-0.137898	0.833681	1
AC002463.1	-0.00177413	0.0235529	-0.0271011	-0.137294	0.360602	1
SEC63	-0.00761773	0.101171	-0.116406	-0.137243	0.691589	1
ADNP	-0.00669119	0.0890794	-0.102462	-0.136937	0.753596	1
MCM9	-0.00378399	0.0505368	-0.0581048	-0.136531	0.508523	1
GALNT18	-0.017318	0.234893	-0.269529	-0.13458	0.884995	1
ROCK2	-0.00827559	0.112321	-0.128872	-0.134497	0.424793	1
PCBP2	-0.00422157	0.0575971	-0.0660402	-0.133845	0.96536	1
AL160254.1	-0.0325745	0.456581	-0.52173	-0.130521	0.161273	1
AL512662.2	-0.0163259	0.228974	-0.261626	-0.130445	0.947325	1
ARMH3	-0.00100915	0.0145756	-0.0165939	-0.126912	0.849513	1
LEMD3	-0.00384572	0.0555615	-0.0632529	-0.126878	0.673882	1
AC008957.2	-0.425767	6.19154	-7.04308	-0.126107	0.193353	1
LINC01896	-0.00482101	0.0702797	-0.0799217	-0.125818	0.977217	1
AC092691.3	-0.0238308	0.349355	-0.397017	-0.125159	0.583554	1
XPO4	-0.00124719	0.0183267	-0.0208211	-0.124884	0.984493	1
RFX3-AS1	-0.000186775	0.00276524	-0.00313879	-0.124007	0.564762	1
AC097537.1	-0.0413422	0.613052	-0.695737	-0.123823	0.71931	1
VPS35L	-0.00426167	0.0634541	-0.0719775	-0.12335	0.3801	1
ABHD3	-0.0131337	0.19556	-0.221828	-0.123346	0.984845	1
SLC39A10	-0.0018222	0.0274661	-0.0311104	-0.121941	0.97573	1
PPP1R9A-AS1	-0.0402528	0.611557	-0.692063	-0.121038	0.586096	1
ZFC3H1	-0.00700966	0.107077	-0.121096	-0.120424	0.942555	1
KANK1	-0.0138792	0.213548	-0.241307	-0.119611	0.508014	1
SOS2	-0.0034673	0.0534084	-0.060343	-0.119485	0.985729	1
RHEB	-0.00587892	0.0909956	-0.102753	-0.118942	0.987336	1
ANKRD13C	-0.00396394	0.0625027	-0.0704306	-0.116888	0.920326	1
PPP4R3B	-0.00467789	0.0745812	-0.083937	-0.115677	0.554061	1
ARL17B	-0.0444259	0.71046	-0.799312	-0.115346	0.746041	1
ANKRD12	-0.0169951	0.272227	-0.306217	-0.115171	0.989551	1
PREX2	-0.00824733	0.133325	-0.14982	-0.114178	0.891398	1
PAPOLA	-0.0178155	0.291631	-0.327262	-0.11284	0.952385	1
RCN2	-0.00536152	0.0894178	-0.100141	-0.110872	0.962912	1
WDR37	-0.00275991	0.0465646	-0.0520844	-0.109668	0.904767	1
TCF12	-0.0093083	0.159749	-0.178365	-0.107916	0.750035	1
DYNC1LI2	-0.00411832	0.0710119	-0.0792486	-0.107437	0.889243	1
SERGEF	-0.00312724	0.0541308	-0.0603853	-0.107046	0.989226	1
FUT8	-0.0181329	0.314048	-0.350314	-0.106989	0.623091	1
SLC13A3	-0.000143245	0.0025022	-0.00278869	-0.106128	0.807157	1
MTHFD1L	-0.00171945	0.0301932	-0.0336321	-0.105602	0.756268	1
AL137009.1	-0.0744166	1.30899	-1.45782	-0.105431	0.527523	1
ZNF780B	-0.00383932	0.0698932	-0.0775718	-0.102057	0.969401	1
CTNNA1	-0.0025054	0.0462151	-0.0512259	-0.100789	0.479953	1
MIER1	-0.00330863	0.0610513	-0.0676686	-0.100758	0.0703159	1
DHX15	-0.00258809	0.0479177	-0.0530939	-0.100435	0.905884	1
NPHP3	-0.00140004	0.0266382	-0.0294383	-0.0978673	0.732242	1
GNA14-AS1	-0.0914448	1.74263	-1.92552	-0.0977212	0.11256	1
NUDT3	-0.000817138	0.0156869	-0.0173212	-0.0970406	0.962512	1
ALCAM	-0.00764096	0.14679	-0.162072	-0.0969756	0.940683	1
TBC1D15	-0.00273876	0.0530947	-0.0585722	-0.0961406	0.714544	1
PPP2R5A	-0.00446862	0.0866583	-0.0955955	-0.0961114	0.949976	1
TMTC1	-0.000919362	0.0185279	-0.0203666	-0.0926567	0.727498	1
KNOP1	-9.917e-05	0.00200933	-0.00220767	-0.0921837	0.128708	1
LRRC7	-0.130825	2.6592	-2.92084	-0.0919031	0.984397	1
ARHGEF12	-0.00867224	0.176753	-0.194097	-0.0916665	0.723138	1
NPAS2	-0.0100271	0.205137	-0.225191	-0.0913384	0.951869	1
AL049777.1	-0.000378625	0.00780909	-0.00856635	-0.0906348	0.873949	1
ETFDH	-0.00484116	0.0999978	-0.10968	-0.0905055	0.912204	1
RNPC3	-0.00605914	0.125314	-0.137432	-0.0903966	0.915293	1
PIGC	-0.00978793	0.206886	-0.226462	-0.0885387	0.976409	1
COG6	-0.00626162	0.135208	-0.147731	-0.0867504	0.561788	1
SCAF8	-0.00209321	0.046151	-0.0503374	-0.0850384	0.982567	1
TBCD	-0.000734043	0.0163926	-0.0178607	-0.0840035	0.752979	1
AZIN1	-0.0063811	0.143378	-0.15614	-0.0835124	0.996058	1
KALRN	-0.00928409	0.215931	-0.234499	-0.0807962	0.851098	1
PARD3B	-0.00736734	0.171805	-0.18654	-0.0805912	0.687178	1
KDM6A	-0.0050339	0.122303	-0.132371	-0.0774816	0.738671	1
OIP5-AS1	-0.00137099	0.0337501	-0.0364921	-0.0765092	0.98365	1
S100PBP	-0.00224387	0.0556183	-0.060106	-0.0760065	0.678053	1
FAM222B	-0.00178704	0.0449572	-0.0485313	-0.0749298	0.184615	1
LINC02245	-0.00516104	0.1358	-0.146122	-0.0717606	0.985556	1
PARN	-0.000416241	0.0111658	-0.0119983	-0.0704379	0.0321398	1
AMMECR1	-0.00578084	0.158769	-0.170331	-0.0688558	0.401196	1
NFAT5	-0.0100172	0.277749	-0.297783	-0.0682266	0.598964	1
PRKCQ	-0.000337475	0.00955255	-0.0102275	-0.0668794	0.866543	1
IBTK	-0.000472215	0.0135886	-0.014533	-0.065823	0.979822	1
AC023051.1	-0.00314064	0.0992105	-0.105492	-0.0601415	0.400639	1
DUBR	-0.000868662	0.027594	-0.0293313	-0.0598168	0.926862	1
ZNF544	-0.00141469	0.0451536	-0.047983	-0.0595415	0.959427	1
SPATA7	-0.000646124	0.0213429	-0.0226351	-0.0575915	0.792344	1
CNKSR2	-0.00422092	0.140422	-0.148864	-0.057195	0.968941	1
DPP10	-0.0452861	1.52123	-1.6118	-0.0566602	0.994126	1
NAV2	-0.0100751	0.352485	-0.372635	-0.054465	0.918789	1
SECISBP2	-0.00186341	0.0656365	-0.0693633	-0.054107	0.917456	1
FGGY	-0.00460849	0.164985	-0.174202	-0.0532594	0.980336	1
ATL2	-6.97879e-05	0.00253017	-0.00266975	-0.0526091	0.947955	1
COA1	-0.000822931	0.0304054	-0.0320513	-0.051649	0.858292	1
KREMEN1	-0.00548484	0.204073	-0.215043	-0.051299	0.997471	1
UVRAG	-0.00141623	0.0542199	-0.0570524	-0.0498913	0.630682	1
DIXDC1	-0.00315536	0.121527	-0.127838	-0.0496013	0.998335	1
CLOCK	-0.00171692	0.0667608	-0.0701947	-0.0491416	0.989109	1
LINC01748	-0.00612946	0.238967	-0.251225	-0.0490156	0.997138	1
DUSP16	-0.0022975	0.0941482	-0.0987432	-0.0466896	0.683585	1
PAQR3	-0.00287685	0.122308	-0.128061	-0.0450416	0.978467	1
EPB41L5	-0.0012862	0.0550891	-0.0576615	-0.0447164	0.744954	1
EIF3E	-0.00160578	0.0691111	-0.0723227	-0.0445052	0.929151	1
TNPO3	-0.000894645	0.0448045	-0.0465938	-0.0383699	0.96151	1
PIR	-0.000825682	0.0425627	-0.0442141	-0.0372981	0.923363	1
LINC02649	-3.66462e-05	0.00231303	-0.00238632	-0.0305682	0.980346	1
DROSHA	-0.000514715	0.0346478	-0.0356772	-0.0286903	0.123961	1
GPC5	-0.00350535	0.242738	-0.249749	-0.0279007	0.321699	1
SOX9-AS1	-0.00186668	0.134626	-0.138359	-0.0268046	0.936968	1
PHF20L1	-0.00116566	0.087599	-0.0899304	-0.0257383	0.673563	1
ENSA	-0.00110404	0.0834947	-0.0857027	-0.0255781	0.992849	1
ZCCHC7	-0.00159671	0.125894	-0.129087	-0.0245469	0.997532	1
DMTF1	-0.00181608	0.145328	-0.14896	-0.0241903	0.997058	1
SBNO1	-0.000353918	0.0338754	-0.0345832	-0.0202653	0.975115	1
ORC4	-0.00029426	0.0307678	-0.0313563	-0.0185673	0.762027	1
METTL25	-0.0011752	0.123958	-0.126308	-0.0184071	0.725859	1
AC073475.1	-0.00184135	0.238868	-0.242551	-0.014993	0.991796	1
TASP1	-0.00117079	0.156616	-0.158958	-0.0145431	0.869381	1
ATXN1	-0.00121874	0.166953	-0.16939	-0.0142039	0.965846	1
CCDC18-AS1	-0.00050711	0.0785783	-0.0795925	-0.0125676	0.796519	1
RTN3	-0.00119801	0.202967	-0.205363	-0.0115008	0.997216	1
RPRD1A	-0.000184139	0.0320038	-0.0323721	-0.0112124	0.809487	1
ANKFY1	-0.000404562	0.0810429	-0.0818521	-0.00973543	0.919796	1
SHPRH	-0.000457665	0.100791	-0.101706	-0.00885947	0.999224	1
DCHS2	-0.0013422	0.31091	-0.313595	-0.00842478	0.99293	1
GOLGA8A	-0.00072	0.179184	-0.180624	-0.00784404	0.985471	1
PTK2	-0.00051613	0.140155	-0.141187	-0.00719121	0.634069	1
APBA2	-0.00100126	0.284221	-0.286224	-0.00688038	0.575766	1
AZIN1-AS1	-0.000349166	0.127008	-0.127706	-0.00537351	0.970441	1
PCCA	-0.000226113	0.11388	-0.114332	-0.00388386	0.872513	1
TLK2	-7.55508e-05	0.0468619	-0.047013	-0.00315477	0.95684	1
R3HDM1	-0.000193663	0.12656	-0.126948	-0.00299456	0.995945	1
EAF2	-8.77055e-05	0.0628453	-0.0630207	-0.00273147	0.422248	1
USP9Y	-1.13271e-12	1.31e-09	-1.31227e-09	-0.00169325	0.58043	1
AC079142.1	-2.0676e-05	0.136977	-0.137018	-0.000295802	0.360261	1
LINC00278	1.26776e-09	8.35061e-07	-8.32525e-07	0.00298008	0.0886833	1
ZNF638	0.000216787	0.0817046	-0.081271	0.0052142	0.548108	1
ZNF654	0.000198078	0.0706617	-0.0702656	0.00550959	0.992994	1
KATNAL2	0.000303691	0.103758	-0.10315	0.00575352	0.494226	1
LONRF2	2.92962e-05	0.00695209	-0.0068935	0.00829426	0.946606	1
GNAS	0.00287243	0.650103	-0.644358	0.00869837	0.398303	1
ADAMTS17	0.0016693	0.263978	-0.260639	0.012473	0.919188	1
TSPOAP1	0.000727737	0.111243	-0.109788	0.0129062	0.992503	1
FRMD4A	0.00173678	0.244548	-0.241074	0.0140192	0.413377	1
LRP4-AS1	0.00305786	0.396038	-0.389922	0.0152509	0.997237	1
SLC36A4	0.000431772	0.0497605	-0.048897	0.0171555	0.60443	1
BICD1	0.00344875	0.391693	-0.384796	0.0174102	0.804059	1
TBC1D1	0.000970722	0.10971	-0.107769	0.0174967	0.944082	1
EIF2AK4	0.00150695	0.170047	-0.167033	0.0175244	0.997884	1
C1QTNF7-AS1	0.000344541	0.0315735	-0.0308844	0.0216238	0.0040685	1
CFAP70	0.00197182	0.175617	-0.171674	0.0222562	0.811892	1
NIPSNAP2	0.000687434	0.0553836	-0.0540087	0.0246333	0.999404	1
CELF1	0.000985143	0.0723792	-0.0704089	0.0270449	0.996269	1
GLG1	0.00136921	0.0925205	-0.089782	0.0294413	0.958062	1
ZNF827	0.00117792	0.0783862	-0.0760303	0.0299019	0.996881	1
SAMD4B	0.0028916	0.172648	-0.166865	0.0333858	0.952437	1
IFT122	0.0010219	0.0592842	-0.0572404	0.0343772	0.999108	1
ERBB4	0.00460724	0.260469	-0.251255	0.0352926	0.836828	1
CDC42BPB	0.000985546	0.0540577	-0.0520866	0.0363964	0.878636	1
ATP9B	0.00168973	0.091158	-0.0877785	0.0370167	0.344268	1
STXBP6	7.50529e-05	0.00400836	-0.00385826	0.0373988	0.735224	1
PABPN1	0.00271193	0.139609	-0.134185	0.0388268	0.987032	1
FAM155A	0.0073496	0.372257	-0.357558	0.0394756	0.918155	1
ARHGEF26	0.00290856	0.142951	-0.137134	0.0407066	0.997875	1
REEP3	0.00121013	0.0594095	-0.0569892	0.0407534	0.810397	1
SNAP23	0.00175978	0.0856871	-0.0821676	0.0410962	0.424268	1
ZDHHC20	0.00101692	0.046197	-0.0441631	0.0441153	0.982792	1
MT2A	0.00416283	0.188926	-0.180601	0.0441591	0.808235	1
SGCZ	0.427874	18.74	-17.8843	0.0457956	0.313167	1
ANKDD1A	2.39452e-05	0.00100351	-0.000955615	0.047911	0.284385	1
PNISR	0.00951744	0.392515	-0.37348	0.0487049	0.898122	1
SPATS2L	0.00335545	0.136607	-0.129896	0.0493543	0.958961	1
NTM	0.0171834	0.688899	-0.654532	0.0501386	0.307826	1
MTERF1	0.00124944	0.0490562	-0.0465573	0.051224	0.944457	1
KIAA1109	0.00736751	0.285617	-0.270882	0.051896	0.997566	1
ATP1B2	0.00755817	0.291777	-0.276661	0.0521209	0.976332	1
HCG17	0.000785072	0.030194	-0.0286239	0.0523213	0.758554	1
ATM	0.00208955	0.0791673	-0.0749882	0.0531339	0.767494	1
TRAPPC8	0.00152109	0.0567347	-0.0536925	0.0539955	0.654483	1
G3BP1	0.00097158	0.0360892	-0.034146	0.0542253	0.493629	1
PRDX6	0.00685926	0.253928	-0.240209	0.0544136	0.913745	1
AP1G1	0.00110238	0.0401688	-0.0379641	0.0553066	0.538167	1
C2CD2	0.0105182	0.371366	-0.350329	0.0571304	0.641065	1
ARNT	0.00174004	0.057209	-0.0537289	0.0614834	0.936022	1
MGA	0.00198064	0.0632427	-0.0592814	0.0633668	0.847891	1
PKD2	0.00107226	0.033976	-0.0318315	0.0638706	0.844882	1
MEF2C	0.00560401	0.175281	-0.164073	0.0647329	0.958545	1
PDHX	0.00232044	0.0696622	-0.0650214	0.0675356	0.846624	1
UBAP1	0.00216763	0.0646336	-0.0602983	0.0680126	0.514444	1
IFRD1	0.00329413	0.0972325	-0.0906443	0.0687298	0.864635	1
MT1M	0.00309818	0.0910615	-0.0848651	0.0690325	0.606774	1
FCHO2	0.00526143	0.154215	-0.143692	0.069231	0.115464	1
CRTC3	0.00255885	0.073935	-0.0688173	0.0702651	0.952799	1
NPAS3	0.00491734	0.139606	-0.129771	0.0715561	0.128214	1
ITPKB	0.0149398	0.420241	-0.390361	0.0722464	0.977933	1
EYA3	0.00294291	0.0826982	-0.0768124	0.0723212	0.949314	1
XAF1	0.00157285	0.0437726	-0.0406269	0.0730511	0.956892	1
TCP10L	0.00276418	0.0747853	-0.0692569	0.0752237	0.779732	1
KPNB1	0.00311851	0.0838605	-0.0776234	0.0757	0.901545	1
UFL1-AS1	0.0174125	0.457549	-0.422724	0.0775394	0.995308	1
SIK3	0.00721188	0.186865	-0.172441	0.0786798	0.9041	1
GATAD2B	0.00104147	0.0267386	-0.0246556	0.0794352	0.679561	1
SRRM2	0.0109014	0.278389	-0.256587	0.0798781	0.992435	1
LINC00662	0.00180353	0.0453347	-0.0417276	0.0812027	0.926402	1
SFXN1	0.000500941	0.012559	-0.0115572	0.0814246	0.530157	1
ANKRD11	0.00538983	0.132528	-0.121748	0.0830898	0.880419	1
FAM133B	0.00237376	0.0582425	-0.0534949	0.0832754	0.0424296	1
AC068308.1	2.19953e-06	5.33824e-05	-4.89833e-05	0.0842272	0.0539022	1
MEF2C-AS1	0.000197048	0.00475636	-0.00436226	0.0847072	0.535743	1
RASSF4	0.00708571	0.169294	-0.155123	0.0856165	0.946617	1
SBF2	0.00476846	0.111785	-0.102248	0.0873321	0.275796	1
SETD5	0.00430362	0.100463	-0.0918561	0.0877181	0.993055	1
NDUFA10	0.00146349	0.0335846	-0.0306576	0.0892995	0.579945	1
TENM2	0.0129571	0.296001	-0.270087	0.0897224	0.705689	1
IFT80	0.00389423	0.085708	-0.0779195	0.0932918	0.858917	1
STX18	0.00259365	0.0568609	-0.0516736	0.0936745	0.754405	1
ERVK13-1	0.00443162	0.096661	-0.0877977	0.0941764	0.969932	1
ITCH	0.00212478	0.0455298	-0.0412803	0.0959447	0.828518	1
TM9SF3	0.00491147	0.10473	-0.0949067	0.0964384	0.978076	1
USP25	0.000361303	0.00747376	-0.00675115	0.0995635	0.992844	1
ACOT11	0.00189433	0.0389604	-0.0351718	0.100168	0.904188	1
LRRC37B	0.00759214	0.154738	-0.139553	0.101127	0.905167	1
LINC00499	0.0565225	1.13458	-1.02153	0.102761	0.143806	1
EFNB2	0.00428421	0.0859468	-0.0773784	0.102824	0.764446	1
DNER	0.00761085	0.151235	-0.136013	0.103861	0.944447	1
ARHGAP29	0.0057466	0.114035	-0.102542	0.10401	0.866606	1
MYEF2	0.0035573	0.0703799	-0.0632653	0.104339	0.983232	1
BACH2	0.00655519	0.12866	-0.115549	0.105221	0.993182	1
RNF180	0.00452926	0.0872132	-0.0781547	0.107363	0.0950316	1
AC007262.2	0.0143683	0.276281	-0.247544	0.107522	0.604003	1
CLYBL	0.0132237	0.254072	-0.227625	0.107611	0.945536	1
TCAIM	0.000665716	0.0126688	-0.0113374	0.108704	0.581097	1
AC012593.1	0.0329091	0.605301	-0.539482	0.112686	0.195802	1
RAPGEF2	0.00108543	0.0199138	-0.017743	0.112989	0.930712	1
ARIH1	0.00379529	0.0684137	-0.0608231	0.115116	0.931611	1
ATP6AP1L	0.00284963	0.0513035	-0.0456043	0.115268	0.935981	1
B3GALNT2	0.0074477	0.131368	-0.116473	0.117795	0.0892193	1
NCOA3	0.00262333	0.0461559	-0.0409092	0.11811	0.906087	1
CIBAR1	0.00868243	0.149238	-0.131874	0.121071	0.948013	1
BIRC6	0.00417448	0.071749	-0.0634	0.121079	0.904271	1
MORF4L1	0.00923783	0.158099	-0.139624	0.121629	0.811301	1
TRIP12	0.00702568	0.119401	-0.10535	0.122536	0.954057	1
SPG11	0.00382216	0.0646024	-0.056958	0.123252	0.737917	1
EIF3H	0.00707455	0.119233	-0.105084	0.123627	0.92428	1
ARL6IP1	0.0184165	0.305953	-0.26912	0.125534	0.753667	1
CYB5R4	0.00623212	0.101988	-0.0895234	0.127562	0.925586	1
LINC01572	0.0276171	0.449336	-0.394102	0.128352	0.509713	1
SUGT1	0.0114071	0.185397	-0.162583	0.128498	0.889542	1
DAB1	1.01245e-06	1.64012e-05	-1.43763e-05	0.128949	0.443133	1
CUL5	0.00556137	0.0895383	-0.0784156	0.129798	0.99086	1
PRPF40A	0.00376165	0.0603892	-0.0528659	0.130196	0.351124	1
MIGA1	0.00326147	0.0520472	-0.0455243	0.131029	0.741941	1
DPP6	0.0143737	0.225122	-0.196375	0.133676	0.991064	1
NPL	0.0154594	0.241787	-0.210869	0.133876	0.964247	1
SERINC5	0.0167376	0.261419	-0.227944	0.134072	0.754583	1
PPP4R2	0.00581657	0.0902722	-0.0786391	0.134985	0.490616	1
TRDN	0.0242634	0.369853	-0.321326	0.137606	0.884073	1
TRIM33	0.00452478	0.0679923	-0.0589427	0.139731	0.722898	1
WDR59	0.00736049	0.11007	-0.0953486	0.140458	0.639083	1
ACP6	0.000602373	0.00885885	-0.00765411	0.142994	0.322271	1
MFSD11	0.0010584	0.0152877	-0.0131709	0.145785	0.851372	1
STK17B	0.0121007	0.174129	-0.149928	0.146375	0.979018	1
FSIP2-AS1	0.0171236	0.244807	-0.21056	0.147405	0.876725	1
COL16A1	0.00488344	0.0688906	-0.0591237	0.149536	0.957662	1
HS3ST5	0.0128889	0.181492	-0.155714	0.14983	0.870881	1
MACROH2A1	0.00687561	0.0960727	-0.0823215	0.151081	0.880458	1
MAP4K5	0.00997303	0.138468	-0.118522	0.15212	0.969052	1
DMXL1	0.00695492	0.0954595	-0.0815497	0.154019	0.301988	1
ABCD3	0.0052705	0.0714039	-0.0608629	0.156199	0.565019	1
POT1-AS1	0.00987474	0.131892	-0.112142	0.158618	0.764827	1
WAC	0.00261906	0.0346866	-0.0294484	0.160077	0.197805	1
CAPN2	0.0189565	0.247222	-0.209309	0.162767	0.938748	1
MBNL2	0.0189928	0.246927	-0.208941	0.163316	0.888544	1
CYLD	0.00164973	0.0213903	-0.0180909	0.163794	0.402477	1
RNF213	0.00842814	0.109188	-0.0923312	0.163944	0.974323	1
HBS1L	0.00148288	0.0191937	-0.0162279	0.164103	0.691611	1
ADCY2	0.0254763	0.329209	-0.278257	0.164396	0.973156	1
LRMDA	0.0125006	0.160844	-0.135843	0.165162	0.932203	1
NINL	0.00198818	0.0255672	-0.0215908	0.165264	0.909368	1
PHKB	0.0078254	0.100453	-0.0848018	0.165583	0.979622	1
CNIH3	0.00253712	0.0325449	-0.0274707	0.165713	0.878526	1
ACSL6	0.0531822	0.68174	-0.575375	0.165832	0.799265	1
ABLIM1	0.0266998	0.34086	-0.287461	0.166573	0.534588	1
AC046134.2	0.0101756	0.129158	-0.108807	0.167619	0.931485	1
RREB1	0.00760485	0.096093	-0.0808833	0.168443	0.968954	1
OSBPL11	0.0232784	0.291102	-0.244545	0.170354	0.947637	1
NSMAF	0.00292552	0.0365779	-0.0307269	0.170387	0.408571	1
PNN	0.00942541	0.116792	-0.0979409	0.17206	0.869137	1
ADHFE1	0.0105656	0.130238	-0.109107	0.17304	0.888409	1
MBNL1	0.0186264	0.22919	-0.191937	0.173378	0.955088	1
UBE3C	0.00290542	0.0355287	-0.0297179	0.174554	0.657121	1
PSMD1	0.0129832	0.158371	-0.132404	0.175026	0.304361	1
PRKDC	0.0086238	0.104853	-0.0876052	0.175647	0.974994	1
DGKB	0.0668048	0.81078	-0.67717	0.175994	0.901758	1
AK3	0.0135535	0.164097	-0.13699	0.176456	0.509217	1
EPHB1	0.0201046	0.243344	-0.203135	0.176511	0.853704	1
HMGN3	0.00345172	0.0417315	-0.0348281	0.176731	0.944392	1
TMCC1	0.0098555	0.118411	-0.0986997	0.177941	0.711247	1
PPP1R21	0.00597281	0.0712886	-0.059343	0.179229	0.676472	1
ACYP2	0.0112821	0.133879	-0.111314	0.180369	0.862057	1
NSD2	0.00289769	0.0341404	-0.028345	0.181783	0.911472	1
RSRC1	0.00904106	0.106455	-0.0883732	0.181905	0.557575	1
TIA1	0.00480905	0.0562912	-0.0466731	0.183084	0.977805	1
LINC01266	0.0120539	0.140369	-0.116261	0.184119	0.724367	1
STMP1	0.0120128	0.139336	-0.11531	0.18492	0.928637	1
RAB3GAP1	0.00993133	0.113797	-0.0939341	0.187406	0.7807	1
SLC7A11	0.0284461	0.322799	-0.265906	0.18941	0.0291389	1
CEP290	0.0164369	0.185665	-0.152792	0.190369	0.701196	1
HSPB1	0.0132602	0.149005	-0.122485	0.191457	0.779153	1
ADD1	0.0149734	0.167911	-0.137964	0.19189	0.66869	1
PTN	0.024861	0.27747	-0.227748	0.192893	0.977063	1
KLHL2	0.00621759	0.0693507	-0.0569155	0.193025	0.464942	1
FGFR3	0.0291355	0.324914	-0.266643	0.193065	0.961409	1
NLK	0.00726965	0.0801418	-0.0656025	0.195524	0.8664	1
PKM	0.0210765	0.231387	-0.189234	0.19642	0.969147	1
KIAA0825	0.0132309	0.14463	-0.118168	0.197354	0.968547	1
MMADHC-DT	0.016289	0.176131	-0.143553	0.199734	0.774935	1
TBC1D32	0.013337	0.143823	-0.117149	0.200329	0.761922	1
DLC1	0.0642633	0.691875	-0.563348	0.200687	0.534993	1
UPF3A	0.0035088	0.0372188	-0.0302012	0.204009	0.970258	1
AC023095.1	0.0196433	0.208341	-0.169055	0.204031	0.971666	1
MT-ATP6	0.0522125	0.552405	-0.44798	0.20459	0.699521	1
SPARCL1	0.431893	4.55701	-3.69323	0.205205	0.333768	1
TTLL5	0.00470745	0.0494468	-0.0400319	0.206226	0.493416	1
EPRS1	0.00660357	0.0692795	-0.0560723	0.206503	0.632029	1
NSL1	0.00307569	0.0320899	-0.0259385	0.207769	0.777736	1
SCG3	0.0189719	0.194926	-0.156982	0.211329	0.858889	1
STXBP5	0.0475896	0.481773	-0.386594	0.214826	0.953533	1
LRRC4C	0.0258896	0.261705	-0.209926	0.21518	0.937874	1
PITPNM2	0.0026735	0.026993	-0.021646	0.215463	0.904956	1
ADGRA3	0.0402639	0.405101	-0.324573	0.216304	0.930548	1
SOX9	0.0166569	0.166834	-0.13352	0.217389	0.769075	1
MT1E	0.0111322	0.110737	-0.0884722	0.219054	0.676031	1
APPBP2	0.00496103	0.0493458	-0.0394237	0.219072	0.64747	1
MT-ND1	0.050324	0.495367	-0.394719	0.221626	0.861933	1
SLK	0.00332249	0.0326648	-0.0260198	0.221931	0.936665	1
FRMD5	0.0445064	0.434964	-0.345951	0.223407	0.679438	1
CALM1	0.0798319	0.780181	-0.620517	0.223414	0.950662	1
TGFB2	0.0231854	0.225659	-0.179289	0.224436	0.639871	1
PSMG2	0.013142	0.127866	-0.101582	0.22452	0.796848	1
ZFYVE21	0.0168414	0.163297	-0.129615	0.225382	0.875757	1
RHOJ	0.0124033	0.118023	-0.0932168	0.230164	0.377102	1
ATF6	0.0105441	0.0996919	-0.0786036	0.231818	0.971057	1
NBPF26	0.00544435	0.0510588	-0.0401701	0.233933	0.404531	1
ATP2B2	0.0183388	0.17189	-0.135212	0.234081	0.0543732	1
CCNI	0.00817243	0.0765551	-0.0602102	0.234236	0.600627	1
MAPK4	0.029047	0.27104	-0.212946	0.235259	0.856422	1
HSPA12A	0.00689465	0.0630265	-0.0492372	0.240741	0.886312	1
SOX2-OT	0.0443697	0.400361	-0.311621	0.244284	0.804734	1
PLEC	0.0284131	0.256253	-0.199427	0.24442	0.644449	1
AC007193.2	0.054289	0.487707	-0.379129	0.245501	0.793007	1
ALOX12-AS1	0.0139298	0.125095	-0.0972351	0.245598	0.836223	1
FTH1	0.00228835	0.0203655	-0.0157888	0.248108	0.00363421	1
FAM182A	0.0126146	0.112203	-0.0869743	0.248262	0.57517	1
TRRAP	0.0116069	0.102729	-0.0795154	0.249655	0.496383	1
SPTBN1	0.0336829	0.297924	-0.230558	0.249837	0.950447	1
RNF43	0.0203631	0.178306	-0.13758	0.252691	0.80704	1
GRIN2C	0.0293857	0.256904	-0.198132	0.253145	0.939036	1
AEBP2	0.00205592	0.0179186	-0.0138068	0.254025	0.951638	1
PLCL1	0.0472239	0.411126	-0.316679	0.254346	0.463867	1
PDE4D	0.0405408	0.351666	-0.270585	0.25539	0.703447	1
LNC-LBCS	0.0199888	0.172253	-0.132275	0.257299	0.795634	1
TTC3	0.0157943	0.135954	-0.104366	0.257625	0.911788	1
MOXD1	0.0110475	0.0948902	-0.0727952	0.258254	0.365609	1
PPP1R12A	0.0245559	0.210477	-0.161365	0.258866	0.372876	1
SS18	0.00576809	0.0493443	-0.0378081	0.259436	0.912961	1
BMPR1A	0.027331	0.233638	-0.178976	0.259652	0.811127	1
FGF1	0.0281	0.23966	-0.18346	0.260328	0.893421	1
ZMIZ1	0.0234962	0.199933	-0.15294	0.26101	0.962162	1
ATP6V0A1	0.0107137	0.0910489	-0.0696216	0.261385	0.84365	1
MTA3	0.0117143	0.0992432	-0.0758146	0.262308	0.954758	1
GAPVD1	0.00191186	0.0161542	-0.0123305	0.263101	0.628337	1
OBI1-AS1	0.106345	0.89064	-0.677951	0.265757	0.863107	1
PIBF1	0.0114533	0.095474	-0.0725675	0.267172	0.959669	1
FAM120B	0.015847	0.131779	-0.100085	0.267912	0.42324	1
PLD3	0.00349678	0.0290219	-0.0220283	0.268503	0.581407	1
STX16	0.0136673	0.112374	-0.0850392	0.271385	0.963015	1
MINDY2	0.00740622	0.0605488	-0.0457363	0.273151	0.617144	1
SRSF10	0.0187054	0.152885	-0.115474	0.27323	0.748931	1
NAA15	0.0062149	0.0504791	-0.0380493	0.275188	0.956673	1
ATP2B4	0.0655507	0.531609	-0.400508	0.275667	0.925347	1
XPR1	0.0256959	0.207983	-0.156592	0.276283	0.678722	1
MSH3	0.0153508	0.122953	-0.0922514	0.279613	0.579458	1
ZNF721	0.0214861	0.171191	-0.128218	0.281301	0.845658	1
ZNF875	0.00663984	0.0528031	-0.0395234	0.281909	0.159046	1
TP53BP1	0.00514759	0.0408814	-0.0305862	0.28234	0.248066	1
LINC00476	0.0166791	0.132287	-0.0989288	0.282771	0.834052	1
FYN	0.0474654	0.376122	-0.281192	0.283062	0.946595	1
DSE	0.0202303	0.159916	-0.119456	0.283856	0.70992	1
GANC	0.00166021	0.0131068	-0.00978633	0.284274	0.383701	1
ZRANB2	0.0182493	0.143805	-0.107307	0.284877	0.699265	1
SPATA6	0.0169967	0.1333	-0.0993066	0.286432	0.877712	1
KIAA0930	0.0420826	0.329275	-0.24511	0.287196	0.929642	1
SCFD2	0.0218734	0.170259	-0.126512	0.288918	0.548377	1
C6orf62	0.0251677	0.195172	-0.144837	0.290156	0.771581	1
AFF4	0.0139313	0.107775	-0.079912	0.290962	0.83523	1
AAMDC	0.0086216	0.0666864	-0.0494432	0.29102	0.892506	1
FUT10	0.0193634	0.149712	-0.110985	0.291154	0.861064	1
SLC25A29	0.0183432	0.141673	-0.104986	0.291511	0.823464	1
ST7L	0.00448581	0.034645	-0.0256733	0.291521	0.908983	1
VGLL4	0.0174597	0.134785	-0.0998654	0.291672	0.683542	1
ANTXR1	0.0191396	0.147253	-0.108973	0.292811	0.63435	1
FEZ1	0.0113557	0.0872766	-0.0645653	0.293157	0.343057	1
DOCK7	0.0340828	0.259045	-0.19088	0.296943	0.892918	1
ANKIB1	0.0258376	0.196201	-0.144526	0.297252	0.6688	1
KCNMB2-AS1	0.106135	0.801348	-0.589077	0.29922	0.830066	1
TERF2IP	0.0505152	0.379219	-0.278189	0.301207	0.486881	1
ZBTB4	0.00330584	0.0247836	-0.0181719	0.301677	0.926517	1
STON2	0.0489763	0.365344	-0.267392	0.303418	0.509032	1
CHIC2	0.00787617	0.0586964	-0.042944	0.303758	0.943835	1
ALDOC	0.0261588	0.194525	-0.142207	0.304517	0.557094	1
NAPEPLD	0.0113947	0.0846932	-0.0619037	0.30469	0.93102	1
SFMBT2	0.0209101	0.155292	-0.113471	0.304975	0.950351	1
FBXL4	0.00779125	0.0576556	-0.0420731	0.306242	0.586325	1
KLHL22	0.00382459	0.028208	-0.0205588	0.307425	0.644067	1
MNAT1	0.0140602	0.103271	-0.0751502	0.308905	0.581162	1
PSD3	0.0784705	0.574766	-0.417825	0.309895	0.369259	1
HERC2	0.0141511	0.103283	-0.0749807	0.311176	0.796946	1
ADIPOR2	0.0235819	0.17147	-0.124307	0.31253	0.903777	1
TOGARAM2	0.0325891	0.236687	-0.171509	0.312955	0.603617	1
EIF1B-AS1	0.0168642	0.121904	-0.088176	0.314673	0.764863	1
MORC3	0.00516995	0.0373443	-0.0270044	0.314938	0.69202	1
GABRB1	0.0455964	0.328668	-0.237475	0.315706	0.862143	1
AC119673.2	0.310354	2.23511	-1.6144	0.316031	0.687886	1
CTNND1	0.0230183	0.164952	-0.118916	0.31786	0.870055	1
ABHD2	0.0260067	0.186168	-0.134154	0.318256	0.448274	1
WDFY2	0.017665	0.125674	-0.0903438	0.320555	0.778966	1
MT-ND3	0.177857	1.26374	-0.908024	0.321023	0.768485	1
SNRK	0.0253585	0.179005	-0.128288	0.323481	0.786257	1
SEL1L3	0.0223781	0.157758	-0.113001	0.32398	0.765272	1
PAFAH1B1	0.0165428	0.116299	-0.0832136	0.325024	0.816783	1
ATR	0.00559098	0.0391839	-0.0280019	0.326204	0.903949	1
ATG7	0.039332	0.275108	-0.196444	0.326959	0.889262	1
EFR3A	0.0120918	0.0844616	-0.060278	0.327478	0.883138	1
TMEM144	0.0537256	0.374577	-0.267126	0.32819	0.00759215	1
RFC1	0.0123411	0.0858332	-0.0611511	0.329124	0.632549	1
CYP4V2	0.00796582	0.0552661	-0.0393345	0.330077	0.846079	1
PPP1R13B	0.0250491	0.173049	-0.122951	0.331724	0.921778	1
AC103923.1	0.030333	0.20901	-0.148344	0.332732	0.879011	1
MT-CO3	0.272037	1.87208	-1.328	0.333231	0.90069	1
SLC25A26	0.0279692	0.191039	-0.135101	0.336165	0.146088	1
ATRX	0.0061189	0.0417685	-0.0295307	0.336409	0.588254	1
CAMK4	0.0351728	0.239599	-0.169253	0.337224	0.290351	1
CDH10	0.0518664	0.351962	-0.248229	0.338746	0.814498	1
ZNF248	0.00803657	0.0544642	-0.0383911	0.339267	0.820926	1
CADPS2	0.0370109	0.250435	-0.176413	0.339886	0.458181	1
ENAH	0.0167627	0.11308	-0.0795544	0.341105	0.806387	1
MGAT4C	0.0662152	0.445632	-0.313202	0.34205	0.792792	1
ST6GALNAC3	0.0476399	0.319894	-0.224615	0.34296	0.829987	1
ZDHHC14	0.00562771	0.0376132	-0.0263578	0.344847	0.316034	1
ID2	0.0843433	0.563297	-0.39461	0.345148	0.695708	1
TGFBR3	0.0406486	0.269291	-0.187994	0.348447	0.768451	1
TNRC6C	0.0251853	0.16683	-0.116459	0.348493	0.92406	1
ENTPD1	0.0405933	0.268213	-0.187026	0.349537	0.912884	1
VCL	0.00330157	0.0217253	-0.0151221	0.35123	0.694703	1
IFT172	0.0122195	0.0801023	-0.0556633	0.352811	0.629585	1
EPHA4	0.0115504	0.0754333	-0.0523325	0.354373	0.523358	1
C1orf61	0.0683245	0.442791	-0.306142	0.357611	0.914841	1
TAOK3	0.0299576	0.1938	-0.133884	0.358368	0.701015	1
MLLT10	0.0139975	0.0903047	-0.0623097	0.359528	0.249526	1
CYFIP2	0.0241944	0.155845	-0.107456	0.360198	0.428852	1
AMER2	0.00816018	0.0524973	-0.036177	0.360728	0.0625298	1
ZNF516	0.0637998	0.410282	-0.282683	0.360899	0.837034	1
RANBP2	0.012709	0.0817005	-0.0562824	0.361049	0.887578	1
MIB1	0.0395295	0.253858	-0.174799	0.361484	0.892672	1
TMEM161B	0.00398313	0.0255549	-0.0175886	0.361899	0.102739	1
ABL1	0.0179466	0.115031	-0.0791376	0.362312	0.744383	1
ADAM10	0.0166707	0.106707	-0.0733658	0.362898	0.362928	1
SPPL2A	0.0136822	0.0875471	-0.0601826	0.363051	0.889914	1
CEP126	0.0266393	0.170321	-0.117042	0.363388	0.505983	1
RIC3	0.0181132	0.115723	-0.0794961	0.363708	0.925231	1
BSG	0.034059	0.217148	-0.14903	0.364601	0.680988	1
GNAQ	0.0457854	0.291373	-0.199803	0.3654	0.724531	1
FOXO3	0.0333737	0.212307	-0.145559	0.365563	0.703453	1
RHOT1	0.0649614	0.411135	-0.281213	0.367797	0.266631	1
LRRC8D	0.00619523	0.038899	-0.0265085	0.371285	0.68328	1
AC077690.1	0.0121094	0.0759846	-0.0517658	0.371568	0.739204	1
PPFIA2	0.0509497	0.318555	-0.216656	0.373159	0.887434	1
ZNF98	0.0927131	0.579015	-0.393588	0.373666	0.277419	1
RUFY2	0.0153095	0.095369	-0.0647499	0.374798	0.20802	1
MSANTD4	0.0191804	0.118884	-0.0805233	0.377046	0.833525	1
SUCLG2-AS1	0.0279558	0.172897	-0.116986	0.37803	0.10787	1
SEC24B	0.0089757	0.0549351	-0.0369837	0.382774	0.914088	1
GSN	0.0875067	0.533502	-0.358488	0.384556	0.368666	1
AC040168.1	0.0369886	0.22471	-0.150732	0.386192	0.690313	1
TKT	0.040937	0.248353	-0.166479	0.386831	0.679565	1
SEMA3A	0.023207	0.140395	-0.0939809	0.388137	0.0520036	1
MAGI2-AS3	0.0172707	0.104373	-0.0698314	0.388623	0.454282	1
KLKB1	0.0184996	0.111708	-0.074709	0.389005	0.020319	1
NUMB	0.0269248	0.162545	-0.108695	0.389114	0.711373	1
AGL	0.00500176	0.030186	-0.0201825	0.389262	0.804394	1
DENND1B	0.0452731	0.273086	-0.18254	0.389502	0.378933	1
FCHSD2	0.00885441	0.0532307	-0.0355219	0.391072	0.420974	1
GRK3	0.0353065	0.211793	-0.14118	0.392094	0.0641497	1
ACTR3	0.00426338	0.0255512	-0.0170244	0.392529	0.907639	1
MT-ND4	0.0614995	0.367827	-0.244828	0.39349	0.852017	1
TOB2	0.0342559	0.204799	-0.136287	0.393685	0.782752	1
POLR2J3	0.112434	0.672125	-0.447256	0.393731	0.0275934	1
NKAIN3	0.0710632	0.424771	-0.282645	0.393775	0.884067	1
NLGN4Y	0.000339128	0.00202695	-0.00134869	0.39381	0.100421	1
CDKL1	0.0076102	0.0453933	-0.0301729	0.394772	0.592823	1
TMEM14B	0.00503314	0.0298847	-0.0198184	0.396948	0.557927	1
LMO3	0.101712	0.603309	-0.399886	0.397433	0.849944	1
TPK1	0.00810923	0.0479349	-0.0317164	0.399085	0.681077	1
LINC02006	0.00088213	0.00520891	-0.00344465	0.399591	0.0219441	1
ST3GAL3	0.0081579	0.0480929	-0.0317771	0.40038	0.82192	1
DDAH1	0.0304709	0.178662	-0.117721	0.403004	0.87442	1
KTN1	0.00711139	0.0416293	-0.0274065	0.403793	0.850687	1
ROCK1	0.0170724	0.0997484	-0.0656037	0.404727	0.856337	1
AL591686.2	0.0400902	0.234173	-0.153993	0.404854	0.867605	1
BEND7	0.0185266	0.107387	-0.0703334	0.408637	0.662616	1
OGFRL1	0.0261504	0.151558	-0.0992575	0.408697	0.866216	1
ASAP1	0.0294974	0.1694	-0.110405	0.413245	0.749355	1
RC3H1	0.014479	0.0830155	-0.0540576	0.41406	0.718532	1
CECR2	0.0302912	0.173326	-0.112744	0.415071	0.898117	1
NUP160	0.00826302	0.0472266	-0.0307005	0.41565	0.575704	1
PLEKHA8	0.00391314	0.0223581	-0.0145318	0.415811	0.24992	1
HULC	0.0251545	0.143069	-0.0927595	0.418118	0.210351	1
SORT1	0.0299433	0.169813	-0.109926	0.419589	0.876005	1
SIPA1L3	0.0352084	0.199297	-0.12888	0.420549	0.839422	1
KATNAL1	0.0306583	0.172998	-0.111682	0.422152	0.356637	1
TMEM135	0.0282081	0.158804	-0.102388	0.423343	0.857235	1
MBTPS1	0.0125599	0.0703121	-0.0451923	0.426251	0.447856	1
ARHGEF6	0.0138678	0.0773392	-0.0496036	0.428231	0.703003	1
LARP1B	0.025434	0.140883	-0.0900146	0.431792	0.300019	1
PPP2CB	0.0288691	0.159181	-0.101443	0.434206	0.8778	1
GOLGB1	0.028681	0.157531	-0.100169	0.436273	0.871778	1
LINC01301	0.0155078	0.085166	-0.0541504	0.436341	0.202832	1
TAF3	0.0267972	0.146993	-0.0933986	0.436967	0.564923	1
MEIS2	0.122394	0.669207	-0.424419	0.438702	0.189869	1
HADHA	0.0193842	0.105742	-0.0669736	0.439942	0.718247	1
F11-AS1	0.139639	0.760563	-0.481284	0.440776	0.568438	1
AL731577.2	0.0157077	0.0853875	-0.0539721	0.441829	0.0736981	1
SEMA4D	0.035488	0.192122	-0.121146	0.444063	0.858943	1
KIZ	0.0129998	0.0698933	-0.0438938	0.447837	0.790717	1
STARD3	0.0864524	0.464455	-0.29155	0.448261	0.219579	1
MIR100HG	0.0366807	0.19704	-0.123678	0.448325	0.875514	1
CLCN3	0.0203852	0.109498	-0.068728	0.448355	0.352712	1
KLHL5	0.0153638	0.0823107	-0.051583	0.449797	0.387754	1
PYGB	0.0159989	0.0856515	-0.0536537	0.450196	0.845886	1
SLX4IP	0.0362974	0.194148	-0.121553	0.450689	0.732404	1
AKT2	0.0100017	0.0534952	-0.0334918	0.45071	0.282119	1
[truncated: 1,360 more rows]

## Sheet: CI-PD_astrocytes_18
primerid	coef	ci.hi	ci.lo	z	pval	p_adj
B4GALT5	-0.249652	0.0641773	-0.563482	-1.55916	1.22274e-06	0.00406315
ZNF518A	-0.532888	-0.168889	-0.896888	-2.86935	1.3651e-06	0.00453485
GAREM1	0.236262	0.332544	0.139981	4.80949	2.72346e-06	0.00904462
RFX3	0.29385	0.42209	0.165609	4.49105	4.28803e-06	0.0142362
ST8SIA1	-0.3053	0.211366	-0.821965	-1.15815	9.90204e-06	0.0328649
MEGF10	0.429511	1.09696	-0.237937	1.26126	1.45294e-05	0.0482087
MINK1	-0.2221	0.097729	-0.541929	-1.36106	3.26233e-05	0.108212
PLCE1	-0.578697	-0.0761039	-1.08129	-2.25675	3.71999e-05	0.123355
PPARGC1A	0.510469	1.36333	-0.342395	1.17311	3.72773e-05	0.123574
ADCY8	0.251998	0.480805	0.0231912	2.15862	4.1218e-05	0.136597
SLC44A3	-0.449688	0.204566	-1.10394	-1.34714	4.16667e-05	0.138042
SMAD3	-0.320643	0.106805	-0.74809	-1.47023	4.58553e-05	0.151873
HIPK3	-0.345366	-0.0424738	-0.648258	-2.2348	5.31043e-05	0.175828
ARHGEF11	-0.330778	-0.104704	-0.556852	-2.86771	5.59533e-05	0.185205
FAM198B-AS1	0.394335	1.64607	-0.857404	0.617447	7.18682e-05	0.237812
SPECC1	0.14088	0.351132	-0.0693717	1.31328	7.92151e-05	0.262044
CTNND2	0.392791	0.666494	0.119089	2.81275	0.000144382	0.47747
XKR6	-0.352021	0.0503141	-0.754356	-1.71486	0.000145431	0.480794
BMP2K	0.572964	1.12519	0.0207348	2.03356	0.000154432	0.510398
KIDINS220	-0.272415	-0.10331	-0.441521	-3.15734	0.000160838	0.531409
LINC01138	-0.271264	0.438465	-0.980993	-0.749113	0.000174114	0.575097
ZFYVE16	-0.393299	0.144865	-0.931464	-1.43237	0.000179675	0.593288
SNX14	-0.209155	-0.0219627	-0.396346	-2.18992	0.000195566	0.645564
SFXN5	0.49712	1.05965	-0.0654087	1.73207	0.000195852	0.646311
FAM20C	-0.0124965	0.0822553	-0.107248	-0.258493	0.000208944	0.689307
RASA3	-0.254718	0.161195	-0.67063	-1.20034	0.000210906	0.695567
ANGPT1	-0.0417957	0.152083	-0.235675	-0.422522	0.000220178	0.725927
EPHA6	0.175039	0.73645	-0.386372	0.611086	0.000232642	0.766789
LIMS1	-0.0719756	0.159834	-0.303786	-0.608556	0.000238679	0.786448
NUP98	-0.0344735	0.0663191	-0.135266	-0.670354	0.000247068	0.813842
WDR49	-0.224067	-0.100151	-0.347983	-3.54403	0.000372492	1
PITPNC1	-0.418393	-0.153675	-0.68311	-3.09777	0.0114695	1
TOP1	-0.30984	-0.110636	-0.509043	-3.04851	0.000458907	1
FGF2	-0.382582	-0.132733	-0.63243	-3.0012	0.0193513	1
PLSCR4	-0.32134	-0.110561	-0.53212	-2.98803	0.0174082	1
MAP4K4	-0.391466	-0.0983743	-0.684557	-2.61781	0.00295626	1
ABI1	-0.342006	-0.0817372	-0.602275	-2.57549	0.0016033	1
SRPK2	-0.174508	-0.0366446	-0.312371	-2.48093	0.00295786	1
CDK14	-0.11951	-0.0249893	-0.214032	-2.47813	0.0612082	1
ATP13A3	-0.310715	-0.0645606	-0.556869	-2.47402	0.000602562	1
MED13L	-0.386652	-0.0777449	-0.695559	-2.45324	0.000569726	1
SAFB2	-0.2347	-0.0455685	-0.423831	-2.43219	0.0184497	1
VPS54	-0.182218	-0.0347438	-0.329692	-2.42172	0.0062767	1
STAT3	-0.448728	-0.0853194	-0.812136	-2.42012	0.00324596	1
TMED10	-0.104811	-0.0196135	-0.190009	-2.41117	0.0351094	1
RHEB	-0.117293	-0.0217292	-0.212856	-2.40562	0.0563972	1
SMG1	-0.209234	-0.0386767	-0.379791	-2.40442	0.00888754	1
SUN1	-0.165102	-0.0296904	-0.300513	-2.38971	0.00154031	1
DPYSL3	-0.191933	-0.0342117	-0.349654	-2.38511	0.0219371	1
SLC9A9	-0.282855	-0.0495357	-0.516175	-2.37608	0.0420966	1
SCFD1	-0.160948	-0.0272509	-0.294645	-2.35946	0.00744997	1
UBE2H	-0.16455	-0.0261722	-0.302927	-2.33066	0.00127239	1
TBC1D15	-0.160633	-0.0255299	-0.295736	-2.33033	0.00550365	1
ELF2	-0.252156	-0.0367776	-0.467535	-2.29464	0.00671521	1
PRKCA	-0.202468	-0.0293536	-0.375583	-2.2923	0.0636806	1
AL078602.1	-0.17058	-0.0246228	-0.316536	-2.29061	0.15851	1
ASAP1	-0.259424	-0.0372325	-0.481615	-2.28839	0.0147011	1
IQGAP1	-0.247621	-0.0345973	-0.460646	-2.27828	0.00139888	1
RUNX1T1	-0.203266	-0.0281555	-0.378376	-2.2751	0.00165737	1
U2SURP	-0.248966	-0.0339767	-0.463956	-2.26971	0.0283554	1
JMJD1C	-0.111782	-0.0151439	-0.20842	-2.26711	0.0483216	1
TRAPPC10	-0.18366	-0.0244346	-0.342886	-2.26074	0.015528	1
ZMAT1	-0.243816	-0.032393	-0.45524	-2.26026	0.00507362	1
TVP23C	-0.0975062	-0.0128645	-0.182148	-2.25786	0.0166729	1
POGZ	-0.134967	-0.0176574	-0.252276	-2.25498	0.030503	1
LARP4	-0.155694	-0.0193531	-0.292035	-2.23817	0.00194058	1
ANOS1	-0.549118	-0.0608513	-1.03738	-2.20423	0.000534031	1
RBM25	-0.184355	-0.0197614	-0.348949	-2.19528	0.00817285	1
AFF1	-0.230189	-0.0221305	-0.438247	-2.16844	0.119671	1
EP400	-0.201996	-0.0185189	-0.385473	-2.15779	0.0126432	1
SPECC1L	-0.144005	-0.0115024	-0.276507	-2.13011	0.0265269	1
CSGALNACT1	-0.152618	-0.0116376	-0.293599	-2.12175	0.0184431	1
MAOB	-0.314181	-0.0232848	-0.605078	-2.11685	0.067964	1
FERMT2	-0.174523	-0.0129245	-0.336122	-2.11672	0.0115454	1
ZNF44	-0.252346	-0.0149256	-0.489766	-2.08318	0.0183614	1
AFDN	-0.0883079	-0.00511226	-0.171503	-2.0804	0.100885	1
TBL1X	-0.172471	-0.00916209	-0.33578	-2.06992	0.0705277	1
FARP1	-0.268166	-0.0137021	-0.52263	-2.0655	0.101595	1
IRAG1	-0.323706	-0.0161223	-0.63129	-2.0627	0.0705997	1
PHACTR3	-0.300107	-0.0145114	-0.585702	-2.05955	0.0123506	1
RANBP9	-0.23892	-0.0112193	-0.46662	-2.05654	0.00110896	1
MAP3K5	-0.20396	-0.00953467	-0.398385	-2.05608	0.148045	1
DENND6A	-0.180885	-0.00832238	-0.353448	-2.05449	0.0205181	1
MACF1	-0.415644	-0.0161747	-0.815114	-2.03932	0.117834	1
ZNF280D	-0.105181	-0.00400127	-0.20636	-2.03747	0.13014	1
IFT88	-0.161279	-0.00604216	-0.316516	-2.03625	0.0319109	1
KAZN	-0.372841	-0.0137909	-0.731891	-2.03525	0.0283202	1
ZNF138	-0.0736585	-0.00250182	-0.144815	-2.02888	0.0918425	1
DENND4A	-0.333055	-0.0100526	-0.656058	-2.02096	0.00211453	1
MARK3	-0.149382	-0.00239648	-0.296367	-1.99192	0.00786291	1
WDR70	-0.156378	-0.00228673	-0.31047	-1.98905	0.0300309	1
FUT10	-0.175052	-0.00195717	-0.348147	-1.98213	0.0232264	1
PPP6R2	-0.130701	-0.00114944	-0.260253	-1.97735	0.0793854	1
TBC1D1	-0.169973	-0.0014155	-0.338531	-1.97642	0.0586379	1
ARIH2	-0.134259	-0.000717786	-0.2678	-1.9705	0.0240784	1
WDR60	-0.162253	-0.00040795	-0.324099	-1.9649	0.039249	1
DIP2C	-0.254843	-0.000176792	-0.509509	-1.96132	0.0634181	1
NRDC	-0.179279	0.000152116	-0.35871	-1.9583	0.0781517	1
FAM189A2	-0.534909	0.00566553	-1.07548	-1.93942	0.0282674	1
GARRE1	-0.160418	0.00174527	-0.322582	-1.93887	0.0620673	1
NTRK3	-0.340999	0.00440713	-0.686406	-1.93496	0.0271684	1
SLC7A2	-0.145951	0.00198843	-0.29389	-1.93362	0.0758459	1
KMT2E	-0.100297	0.0018529	-0.202447	-1.92441	0.1067	1
STK24	-0.263406	0.00539586	-0.532208	-1.92062	0.0106171	1
URGCP	-0.174594	0.00439394	-0.353582	-1.91185	0.0138273	1
PKIA-AS1	-0.184328	0.00548299	-0.374139	-1.90335	0.0830124	1
IPO11	-0.183801	0.00699826	-0.3746	-1.88808	0.0172227	1
PRPF3	-0.0795233	0.00311955	-0.162166	-1.88598	0.0942403	1
STOM	-0.110263	0.00518462	-0.225711	-1.87194	0.0382581	1
MAP3K13	-0.192193	0.00923596	-0.393622	-1.8701	0.00783051	1
AOPEP	-0.249697	0.0124641	-0.511857	-1.86678	0.0835545	1
TSPAN5	-0.233272	0.0116864	-0.478231	-1.86646	0.00124987	1
BCL2	-0.2506	0.0139686	-0.515169	-1.85648	0.0917501	1
PSME4	-0.11187	0.0067786	-0.230519	-1.84799	0.107976	1
DCLK2	-0.316625	0.0193155	-0.652566	-1.84727	0.149972	1
ADGRA3	-0.143986	0.0088866	-0.29686	-1.84603	0.193249	1
ARFGEF2	-0.185829	0.01162	-0.383277	-1.84462	0.0114575	1
ARHGAP21	-0.227396	0.0153052	-0.470097	-1.83636	0.00569005	1
MAGI3	-0.275587	0.0192657	-0.57044	-1.8319	0.00130312	1
TTN-AS1	-0.0949029	0.00701126	-0.196817	-1.82513	0.0949793	1
RBPMS	-0.329222	0.0247475	-0.683192	-1.82293	0.00837126	1
SSBP2	-0.17085	0.0149432	-0.356643	-1.80233	0.20525	1
GPD2	-0.219456	0.0195108	-0.458422	-1.79994	0.0391698	1
HIF1A	-0.203171	0.0203194	-0.426661	-1.78177	0.021418	1
ZCCHC24	-0.268203	0.0277877	-0.564193	-1.77596	0.0315914	1
TAF1D	-0.317691	0.0348445	-0.670226	-1.76624	0.0102089	1
NEK6	-0.179984	0.019839	-0.379808	-1.76537	0.0535117	1
RBMS3	-0.340197	0.0383854	-0.71878	-1.76124	0.00753686	1
NTM	-0.269295	0.0306518	-0.569243	-1.75967	0.143406	1
ST6GAL1	-0.532924	0.0620635	-1.12791	-1.75552	0.000367497	1
BMPR1B	-0.161584	0.0194063	-0.342574	-1.74981	0.174072	1
AKAP9	-0.138742	0.0166954	-0.294179	-1.74945	0.098098	1
ANKRD28	-0.236152	0.0297506	-0.502055	-1.74067	0.072235	1
TTC7B	-0.14797	0.0191394	-0.315079	-1.73549	0.032883	1
PCCA	-0.194953	0.0252944	-0.4152	-1.73487	0.0316805	1
SPIN1	-0.125868	0.0164195	-0.268155	-1.73379	0.186876	1
SOX9	-0.198924	0.027051	-0.4249	-1.72534	0.11022	1
TMEM150C	-0.194327	0.0268124	-0.415466	-1.72232	0.00454915	1
FTX	-0.161952	0.0224049	-0.346308	-1.72177	0.159829	1
CPEB4	-0.177265	0.0248308	-0.37936	-1.71915	0.152046	1
MYO9A	-0.218109	0.0311138	-0.467331	-1.71528	0.0176592	1
AQP4-AS1	-0.2579	0.0371238	-0.552924	-1.71334	0.111126	1
THADA	-0.131685	0.019534	-0.282904	-1.70678	0.0607877	1
PDE7A	-0.13561	0.0208504	-0.292071	-1.69877	0.091258	1
DMTF1	-0.112185	0.0178722	-0.242242	-1.69063	0.0675258	1
ZNF638	-0.151176	0.024134	-0.326485	-1.69015	0.0284584	1
PRDM2	-0.147447	0.0236266	-0.318521	-1.68928	0.011225	1
DPYSL2	-0.2451	0.0395113	-0.529711	-1.68787	0.188472	1
ADNP	-0.108989	0.0180136	-0.235991	-1.68197	0.180796	1
HNRNPC	-0.10531	0.017502	-0.228122	-1.68065	0.143936	1
AC104596.1	-0.195358	0.033229	-0.423945	-1.67505	0.0050366	1
MRPS28	-0.170611	0.0299234	-0.371145	-1.6675	0.0340671	1
TTC19	-0.20628	0.0376168	-0.450176	-1.65767	0.0341266	1
FAR1	-0.120194	0.022261	-0.262649	-1.65369	0.137286	1
FRYL	-0.196572	0.0364706	-0.429614	-1.65323	0.0111998	1
TMTC2	-0.349797	0.0677203	-0.767313	-1.64206	0.0430084	1
EXOC6B	-0.173922	0.0351484	-0.382992	-1.63046	0.0660508	1
ABCC9	-0.33315	0.0683902	-0.734691	-1.62614	0.0276909	1
ARIH1	-0.120624	0.0249007	-0.266148	-1.62459	0.0313718	1
UBE2B	-0.15172	0.0314557	-0.334895	-1.62339	0.0424709	1
LYST	-0.22036	0.0460233	-0.486743	-1.62134	0.00949903	1
PPP3CC	-0.453184	0.0964851	-1.00285	-1.61593	0.0850182	1
PAPSS1	-0.119319	0.0256776	-0.264316	-1.61287	0.175738	1
ATP9A	-0.211064	0.0455994	-0.467728	-1.61175	0.0661042	1
BMERB1	-0.170227	0.0367827	-0.377238	-1.61171	0.0314841	1
ARID4B	-0.121787	0.0264509	-0.270025	-1.61024	0.0213343	1
PKIA	-0.360401	0.0783947	-0.799196	-1.6098	0.010974	1
GFAP	-0.322377	0.0701339	-0.714887	-1.60976	0.0990155	1
HIVEP2	-0.278602	0.0614179	-0.618622	-1.60594	0.000616779	1
USP47	-0.133869	0.0302114	-0.297949	-1.59908	0.107233	1
SCARA3	-0.389527	0.0890714	-0.868125	-1.5952	0.010899	1
HDLBP	-0.148893	0.0343302	-0.332116	-1.59273	0.0269687	1
SHPRH	-0.139734	0.0322374	-0.311705	-1.59255	0.128543	1
ARHGEF26	-0.130031	0.0307631	-0.290826	-1.58499	0.25786	1
CA8	-0.228289	0.0545037	-0.511081	-1.58221	0.0117224	1
KDM6A	-0.109577	0.0262497	-0.245404	-1.58118	0.129563	1
SPG11	-0.171921	0.0414562	-0.385297	-1.57917	0.00667142	1
FLG-AS1	-0.215327	0.0519611	-0.482615	-1.57895	0.0109768	1
FBXL7	-0.122468	0.029554	-0.27449	-1.57893	0.305557	1
ALDH1A1	-0.350859	0.0870856	-0.788803	-1.57022	0.0371478	1
HDAC4	-0.342033	0.088706	-0.772773	-1.55633	0.00841362	1
PHIP	-0.199051	0.0520318	-0.450134	-1.5538	0.010526	1
HNRNPA2B1	-0.112709	0.0310797	-0.256498	-1.53632	0.206294	1
STT3B	-0.0854727	0.0237319	-0.194677	-1.53403	0.0970325	1
KCTD3	-0.236979	0.0670251	-0.540983	-1.52784	0.00147173	1
MTR	-0.107635	0.0311547	-0.246425	-1.52	0.15177	1
PIP4K2A	-0.349043	0.101601	-0.799687	-1.51808	0.0378825	1
ARHGEF7	-0.120108	0.0349821	-0.275198	-1.51787	0.070198	1
GPBP1	-0.0987414	0.0292018	-0.226685	-1.51262	0.100443	1
ZNF83	-0.0921009	0.0279302	-0.212132	-1.5039	0.0529825	1
RPS6KB1	-0.120599	0.0366155	-0.277814	-1.50349	0.125151	1
HECTD1	-0.0859171	0.0260974	-0.197932	-1.50333	0.137523	1
LINC02614	-0.169027	0.0516348	-0.389689	-1.50133	0.151844	1
DNASE1	-0.128755	0.0394181	-0.296928	-1.50057	0.128701	1
LINC00513	-0.110721	0.0343071	-0.25575	-1.49633	0.319524	1
BMPR1A	-0.316592	0.0985229	-0.731708	-1.49479	0.00732229	1
GPATCH2L	-0.0969079	0.0307445	-0.22456	-1.48792	0.105806	1
APC	-0.365843	0.116259	-0.847945	-1.48732	0.1179	1
YAP1	-0.121322	0.0388893	-0.281533	-1.48421	0.0082355	1
PREX1	-0.0962725	0.030935	-0.22348	-1.48333	0.20409	1
CTNNB1	-0.118655	0.0382111	-0.275521	-1.48254	0.0828611	1
SLC3A2	-0.0566365	0.0182581	-0.131531	-1.48216	0.295812	1
GIGYF2	-0.0923006	0.0311089	-0.21571	-1.4659	0.168191	1
DDX6	-0.0716406	0.0247327	-0.168014	-1.45697	0.0716919	1
NASP	-0.115143	0.0401666	-0.270452	-1.45307	0.298518	1
C4orf19	-0.229811	0.080455	-0.540077	-1.45173	0.103602	1
GSE1	-0.118953	0.0419517	-0.279857	-1.44895	0.0811767	1
AF117829.1	-0.104898	0.0370713	-0.246868	-1.44817	0.319557	1
CMIP	-0.306711	0.109265	-0.722687	-1.44514	0.0717349	1
DCAF5	-0.162589	0.0584568	-0.383634	-1.44164	0.0184502	1
CEP70	-0.101388	0.036556	-0.239333	-1.44056	0.0690571	1
PRMT3	-0.193565	0.0698699	-0.456999	-1.44013	0.149268	1
RBMX	-0.100926	0.0364899	-0.238341	-1.43951	0.227561	1
PRKD1	-0.137657	0.0508827	-0.326197	-1.43101	0.134635	1
RUFY3	-0.219355	0.0811664	-0.519875	-1.43061	0.20365	1
IRF1-AS1	-0.0762215	0.0282126	-0.180656	-1.43049	0.13194	1
RYBP	-0.154673	0.0574805	-0.366827	-1.42893	0.000357752	1
ATP9B	-0.0786688	0.0294222	-0.18676	-1.42646	0.250691	1
PAXBP1	-0.221299	0.0833947	-0.525992	-1.42352	0.0221347	1
AUH	-0.188888	0.0715792	-0.449355	-1.42134	0.00705769	1
TEX2	-0.227017	0.0861811	-0.540215	-1.42065	0.0203038	1
CAST	-0.150554	0.0572573	-0.358365	-1.41994	0.0294895	1
TRIO	-0.305284	0.116396	-0.726965	-1.41896	0.0835355	1
PHLDB1	-0.217177	0.0847468	-0.519101	-1.40982	0.0883679	1
VGLL4	-0.100473	0.0392561	-0.240202	-1.40932	0.113021	1
EXOSC10	-0.109927	0.0432269	-0.26308	-1.40677	0.184918	1
HERC4	-0.314593	0.124741	-0.753928	-1.40347	0.00516112	1
CBFB	-0.144946	0.0580491	-0.347942	-1.39949	0.19318	1
CELF1	-0.137506	0.0554246	-0.330437	-1.39691	0.0091537	1
HGSNAT	-0.0745553	0.0301591	-0.17927	-1.39547	0.0712647	1
KMT2C	-0.210895	0.0864767	-0.508266	-1.39	0.0574293	1
CUL5	-0.111095	0.0455555	-0.267746	-1.38999	0.0838861	1
RALGAPA1	-0.153485	0.0630532	-0.370023	-1.38925	0.251236	1
PSD3	-0.1896	0.0786718	-0.457871	-1.3852	0.351047	1
FOXK1	-0.132598	0.0551089	-0.320306	-1.38454	0.293493	1
CGNL1	-0.117094	0.049033	-0.283221	-1.38147	0.144315	1
DCAF8	-0.0738767	0.0310435	-0.178797	-1.38006	0.295456	1
RBM6	-0.187043	0.0787869	-0.452874	-1.37907	0.0989492	1
RNF115	-0.0905522	0.0382821	-0.219386	-1.37758	0.210429	1
GNB1	-0.14114	0.0598061	-0.342085	-1.37663	0.0373184	1
COG5	-0.22816	0.0974694	-0.55379	-1.3733	0.000563337	1
FNBP1	-0.424588	0.183191	-1.03237	-1.36921	0.000707044	1
GRIN2C	-0.232785	0.100525	-0.566094	-1.36885	0.183523	1
ZNF493	-0.135912	0.058886	-0.330711	-1.36748	0.0914973	1
RYR3	-0.257806	0.111861	-0.627473	-1.36688	0.0943886	1
ATRX	-0.080935	0.0357746	-0.197645	-1.35918	0.17522	1
MTDH	-0.105432	0.046892	-0.257756	-1.3566	0.104861	1
ZNF91	-0.125807	0.0560795	-0.307694	-1.35567	0.0951971	1
DNER	-0.361807	0.161554	-0.885167	-1.35495	0.0532471	1
MPRIP	-0.153778	0.0691786	-0.376735	-1.35183	0.124962	1
OSMR	-0.688226	0.310238	-1.68669	-1.35097	0.00163332	1
PDE8A	-0.117778	0.054241	-0.289798	-1.34195	0.235384	1
MAP2	-0.143069	0.06609	-0.352228	-1.34066	0.374519	1
FOCAD	-0.125858	0.0588181	-0.310534	-1.33573	0.0435083	1
ORC3	-0.0938989	0.0438838	-0.231682	-1.33572	0.244765	1
RGL1	-0.34156	0.161587	-0.844707	-1.33052	0.0573702	1
HLTF	-0.0666177	0.0315838	-0.164819	-1.3296	0.279595	1
MIR29B2CHG	-0.100199	0.0475894	-0.247987	-1.32883	0.25012	1
SCD5	-0.191104	0.0910979	-0.473306	-1.32727	0.146741	1
XPO1	-0.306772	0.146497	-0.760042	-1.3265	0.00986647	1
ECHDC2	-0.182951	0.0875611	-0.453464	-1.32555	0.0601031	1
SAMD4A	-0.433189	0.207343	-1.07372	-1.32551	0.111429	1
DPY19L1	-0.092982	0.0445269	-0.230491	-1.32531	0.0244696	1
TNKS	-0.0760422	0.0374935	-0.189578	-1.31271	0.218372	1
NEK1	-0.198773	0.0990576	-0.496604	-1.30809	0.0352141	1
GOLIM4	-0.29038	0.14521	-0.725971	-1.30658	0.0165258	1
SORBS1	-0.227248	0.113997	-0.568494	-1.30521	0.441894	1
GPBP1L1	-0.0750614	0.037821	-0.187944	-1.30328	0.227871	1
ATXN7	-0.0718767	0.0366753	-0.180429	-1.29777	0.278303	1
TUT4	-0.149865	0.0768466	-0.376576	-1.29561	0.00410539	1
GAB1	-0.357917	0.183966	-0.8998	-1.29457	0.0985707	1
HNRNPR	-0.0875218	0.0451124	-0.220156	-1.29333	0.226265	1
DTNA	-0.27565	0.14212	-0.693419	-1.29321	0.317511	1
SORCS2	-0.228247	0.118284	-0.574778	-1.29096	0.0282505	1
DOP1A	-0.107009	0.057267	-0.271285	-1.27672	0.29564	1
HABP4	-0.0964567	0.0517174	-0.244631	-1.27588	0.178271	1
NAA16	-0.0917845	0.0492446	-0.232814	-1.27558	0.181705	1
TMBIM4	-0.0667518	0.0363247	-0.169828	-1.26926	0.36649	1
ANKRD12	-0.202738	0.110885	-0.516361	-1.267	0.255723	1
ABI2	-0.0948618	0.0522423	-0.241966	-1.26391	0.290627	1
PNPLA8	-0.0896761	0.0499549	-0.229307	-1.25876	0.452883	1
SON	-0.12278	0.0685871	-0.314147	-1.2575	0.259522	1
DHX32	-0.0870949	0.0487443	-0.222934	-1.25665	0.265722	1
PPFIA1	-0.341607	0.192604	-0.875817	-1.25332	0.00385854	1
DNAJC1	-0.191723	0.108427	-0.491873	-1.25194	0.0256961	1
POT1-AS1	-0.0985324	0.0558843	-0.252949	-1.25064	0.239586	1
SETD2	-0.0865889	0.0491741	-0.222352	-1.25005	0.234851	1
UBQLN1	-0.0990143	0.0562383	-0.254267	-1.24999	0.106015	1
SMAD1	-0.252273	0.143581	-0.648127	-1.24906	0.0173393	1
PRKDC	-0.0825872	0.0470048	-0.212179	-1.24906	0.345235	1
NSD3	-0.159961	0.091252	-0.411175	-1.24802	0.0922538	1
GMDS-DT	-0.104433	0.059903	-0.268769	-1.24553	0.0859606	1
DNAJC7	-0.141123	0.0814265	-0.363672	-1.24285	0.0125556	1
PDHX	-0.0798033	0.0464036	-0.20601	-1.23933	0.352715	1
GLS	-0.12048	0.0715012	-0.312461	-1.23	0.0898588	1
GALNT11	-0.107141	0.0643741	-0.278656	-1.22434	0.122377	1
MIR3936HG	-0.125051	0.075154	-0.325257	-1.22422	0.313443	1
HK1	-0.0908868	0.0551498	-0.236923	-1.2198	0.318772	1
GPC4	-0.0734407	0.0447756	-0.191657	-1.21761	0.414852	1
JARID2	-0.115231	0.0704542	-0.300916	-1.2163	0.39074	1
NFIA	-0.133267	0.0818472	-0.348382	-1.21423	0.010761	1
SLMAP	-0.0926302	0.0573924	-0.242653	-1.21016	0.0769228	1
MRTFB	-0.217619	0.134883	-0.570121	-1.20999	0.00183054	1
RBM26	-0.120372	0.0750876	-0.315832	-1.20703	0.388225	1
YY1AP1	-0.178488	0.111465	-0.468441	-1.2065	0.0173091	1
MSRA	-0.163062	0.102382	-0.428507	-1.204	0.265843	1
WDR11-AS1	-0.0647466	0.0412066	-0.1707	-1.19771	0.290079	1
IQCA1	-0.184935	0.11786	-0.48773	-1.19706	0.0946489	1
NT5C2	-0.135423	0.0863231	-0.357169	-1.19697	0.0399541	1
TENM4	-0.252624	0.161094	-0.666342	-1.19679	0.0187021	1
RALGDS	-0.334841	0.216036	-0.885717	-1.19133	0.061457	1
ADD1	-0.0732769	0.0477449	-0.194299	-1.18673	0.280532	1
ERI3	-0.102562	0.0668859	-0.27201	-1.18631	0.0354896	1
SEPTIN9	-0.188137	0.124254	-0.500528	-1.18039	0.11343	1
ASPH	-0.199434	0.13231	-0.531177	-1.17827	0.207745	1
PJA2	-0.161892	0.10784	-0.431623	-1.17636	0.0499857	1
SFPQ	-0.346136	0.23105	-0.923322	-1.17538	0.00730592	1
KIAA0232	-0.0725887	0.0486482	-0.193826	-1.1735	0.428333	1
MTM1	-0.106605	0.0714969	-0.284706	-1.17316	0.0860645	1
SERPINI2	-0.0633245	0.0431905	-0.16984	-1.16522	0.401777	1
GPR107	-0.126216	0.0870395	-0.339471	-1.16001	0.00551854	1
ANKRD26	-0.0978768	0.0676465	-0.2634	-1.15896	0.321395	1
ZNF655	-0.0870932	0.0602707	-0.234457	-1.15835	0.481748	1
SAMD4B	-0.128596	0.0899991	-0.347192	-1.15302	0.356756	1
BABAM2	-0.103706	0.0727221	-0.280135	-1.15209	0.0173918	1
DOCK7	-0.107839	0.0765605	-0.292239	-1.14621	0.509684	1
ULK2	-0.0618221	0.043912	-0.167556	-1.14598	0.167698	1
PTPRF	-0.13463	0.096269	-0.365528	-1.14279	0.0053729	1
AKAP10	-0.076226	0.0546111	-0.207063	-1.14188	0.409791	1
LRRC1	-0.149775	0.107888	-0.407437	-1.13929	0.240542	1
RFX4	-0.171927	0.124562	-0.468416	-1.13654	0.532103	1
AL050309.1	-0.125624	0.0913715	-0.34262	-1.13467	0.0712243	1
KIF13B	-0.0728104	0.0534486	-0.199069	-1.13026	0.113051	1
LRIG1	-0.262086	0.19261	-0.716782	-1.12972	0.354519	1
TMCC1	-0.0799492	0.0590033	-0.218902	-1.12771	0.330089	1
FEZ2	-0.131193	0.0968247	-0.359211	-1.12769	0.214009	1
ZMYM4	-0.0942521	0.0697306	-0.258235	-1.12653	0.153212	1
CSNK2A1	-0.0719091	0.0532534	-0.197072	-1.12605	0.187436	1
CABIN1	-0.0957217	0.0715721	-0.263015	-1.12145	0.320153	1
GOLPH3	-0.0624771	0.0467418	-0.171696	-1.12117	0.312335	1
AP3B1	-0.242489	0.182946	-0.667924	-1.11714	0.113256	1
CLASP1	-0.205067	0.154762	-0.564896	-1.11699	0.219644	1
CCDC88A	-0.142838	0.109355	-0.395031	-1.11009	0.427468	1
THSD7A	-0.111724	0.0859405	-0.309389	-1.10781	0.214191	1
RNGTT	-0.0839505	0.0647266	-0.232628	-1.10669	0.0704045	1
MYO6	-0.102425	0.0794225	-0.284272	-1.10394	0.330195	1
TARBP1	-0.129182	0.100892	-0.359256	-1.10048	0.295318	1
KDM5A	-0.125717	0.0984507	-0.349885	-1.09918	0.0492032	1
ANKAR	-0.0728355	0.0576351	-0.203306	-1.09415	0.339424	1
PRKACB	-0.0730085	0.0579592	-0.203976	-1.09259	0.460291	1
DDR2	-0.118518	0.094327	-0.331363	-1.09136	0.194052	1
P4HA1	-0.168416	0.134049	-0.470881	-1.09133	0.378859	1
NFATC3	-0.133036	0.106114	-0.372185	-1.0903	0.0231828	1
MAPKAP1	-0.0730606	0.0582981	-0.204419	-1.09012	0.14321	1
DMD	-0.0583031	0.0465861	-0.163192	-1.08945	0.329568	1
PUM2	-0.0681662	0.0545123	-0.190845	-1.08905	0.343217	1
CREBZF	-0.142877	0.115166	-0.40092	-1.08522	0.103071	1
ELOVL5	-0.197709	0.15969	-0.555107	-1.08423	0.168625	1
BAALC-AS1	-0.420924	0.340839	-1.18269	-1.08301	0.148993	1
CEP63	-0.0841153	0.068231	-0.236462	-1.08216	0.0555131	1
ACIN1	-0.0686225	0.0565239	-0.193769	-1.07472	0.292168	1
CNOT6L	-0.119464	0.0986567	-0.337584	-1.07346	0.0735347	1
ARHGAP39	-0.20162	0.166653	-0.569892	-1.07303	0.155648	1
CRYBG3	-0.0599317	0.0495887	-0.169452	-1.07253	0.257486	1
CEP170	-0.0807364	0.0673289	-0.228802	-1.06872	0.20171	1
TRPC1	-0.083819	0.0701083	-0.237746	-1.06727	0.329019	1
SAT1	-0.321533	0.270322	-0.913388	-1.06478	0.00678013	1
KIAA1109	-0.154979	0.130717	-0.440674	-1.0632	0.348257	1
PITPNB	-0.117556	0.0994378	-0.334551	-1.06181	0.00938396	1
SUZ12	-0.0721507	0.0610559	-0.205357	-1.0616	0.230745	1
WDR41	-0.0714522	0.0605061	-0.20341	-1.06127	0.189295	1
ATP6V1A	-0.0616184	0.0523706	-0.175607	-1.05949	0.0359434	1
ARFGEF1	-0.0645592	0.0549022	-0.184021	-1.0592	0.092545	1
STXBP3	-0.0540015	0.0459527	-0.153956	-1.0589	0.0817796	1
ZDHHC21	-0.177126	0.151109	-0.505361	-1.05766	0.406901	1
ARL5A	-0.0608683	0.0520239	-0.173761	-1.05676	0.200373	1
LNC-LBCS	-0.117655	0.10074	-0.336051	-1.05588	0.0490747	1
FXR1	-0.0849121	0.0734588	-0.243283	-1.05085	0.0557639	1
SRBD1	-0.0765914	0.0663249	-0.219508	-1.05038	0.282569	1
NBPF14	-0.164339	0.142578	-0.471256	-1.04946	0.0015807	1
INTU	-0.129353	0.112276	-0.370981	-1.04924	0.124963	1
BDP1	-0.164956	0.143616	-0.473528	-1.04776	0.0266033	1
ERBIN	-0.445593	0.390926	-1.28211	-1.04403	0.105721	1
GUCY1A1	-0.333539	0.29271	-0.959789	-1.04387	0.0335478	1
CCNL2	-0.0835802	0.0738137	-0.240974	-1.04079	0.459572	1
DIP2B	-0.132301	0.117503	-0.382105	-1.03804	0.0847799	1
PDXK	-0.049883	0.0443397	-0.144106	-1.03764	0.321913	1
AASDH	-0.0722545	0.0649966	-0.209506	-1.0318	0.403917	1
TRIM33	-0.0597496	0.0539915	-0.173491	-1.02959	0.39876	1
RIC8B	-0.0878839	0.0794983	-0.255266	-1.02908	0.230257	1
STXBP5	-0.130617	0.118234	-0.379467	-1.02875	0.520538	1
PTPN12	-0.128621	0.116564	-0.373805	-1.02817	0.00259388	1
DLG5	-0.108364	0.0987273	-0.315456	-1.02559	0.0549814	1
LDLRAD4	-0.127539	0.116323	-0.3714	-1.02505	0.306378	1
FGGY	-0.0674345	0.0615834	-0.196452	-1.02442	0.454854	1
DPP10	-0.263306	0.240578	-0.767189	-1.02418	0.559536	1
BAG3	-0.277185	0.253795	-0.808165	-1.02315	0.0221363	1
CYFIP2	-0.0894021	0.0820434	-0.260848	-1.02204	0.501126	1
PPM1L	-0.136128	0.125488	-0.397744	-1.01984	0.0944548	1
ATXN1	-0.10326	0.095512	-0.302031	-1.01818	0.595169	1
MDN1	-0.0982758	0.0911736	-0.287725	-1.01672	0.0422193	1
TFG	-0.0978186	0.0913096	-0.286947	-1.01371	0.0240817	1
UBN2	-0.0696275	0.065059	-0.204314	-1.01322	0.430111	1
ARID1A	-0.0826514	0.0782627	-0.243565	-1.00671	0.03627	1
ATXN7L1	-0.0814836	0.0777483	-0.240716	-1.00297	0.286049	1
XRCC5	-0.105559	0.100802	-0.311919	-1.00257	0.121082	1
DLG2	-0.284819	0.272081	-0.841718	-1.0024	0.220829	1
OGA	-0.122866	0.117448	-0.36318	-1.00207	0.145437	1
LINC01473	-0.229027	0.220642	-0.678697	-0.998257	0.0196211	1
PUM1	-0.0629865	0.0608457	-0.186819	-0.996923	0.292182	1
ROCK2	-0.108381	0.105207	-0.321968	-0.994543	0.404234	1
CLK1	-0.0916655	0.0894736	-0.272805	-0.99184	0.0374736	1
SUDS3	-0.0456224	0.0445716	-0.135816	-0.991399	0.230502	1
WDR33	-0.0564489	0.0552859	-0.168184	-0.990182	0.343161	1
NFX1	-0.069668	0.068574	-0.20791	-0.987738	0.505852	1
ZNF608	-0.240381	0.236965	-0.717727	-0.986995	0.000446231	1
PPIL4	-0.145805	0.144068	-0.435678	-0.985857	0.149432	1
CRIM1	-0.156772	0.155125	-0.468669	-0.985157	0.00985246	1
TRAPPC9	-0.10549	0.105706	-0.316686	-0.978976	0.106963	1
PPP1R12B	-0.100017	0.100558	-0.300592	-0.977341	0.589997	1
ATPAF1	-0.0797485	0.0803724	-0.239869	-0.976164	0.197672	1
PAFAH1B1	-0.0638325	0.0643675	-0.192032	-0.975892	0.510325	1
LUC7L2	-0.135317	0.136545	-0.407179	-0.975556	0.423082	1
PLXDC2	-0.391072	0.395579	-1.17772	-0.974368	0.0299975	1
ADAMTSL3	-0.221676	0.224299	-0.667652	-0.974217	0.300692	1
RPS6KC1	-0.0573934	0.0581343	-0.172921	-0.973697	0.352845	1
TNS1	-0.309555	0.313653	-0.932764	-0.973538	0.0293895	1
KHDRBS1	-0.114806	0.116749	-0.34636	-0.971755	0.00143503	1
WSB1	-0.218557	0.222533	-0.659647	-0.971149	0.180696	1
TRAF3IP1	-0.168105	0.17126	-0.50747	-0.970869	0.0722145	1
UBR5	-0.0635982	0.0652695	-0.192466	-0.967273	0.596522	1
FNBP1L	-0.112161	0.115152	-0.339474	-0.967086	0.093795	1
SFMBT2	-0.0512555	0.0526843	-0.155195	-0.966511	0.594762	1
AP2A2	-0.109748	0.112858	-0.332354	-0.966287	0.0413983	1
SPOCK1	-0.369972	0.381903	-1.12185	-0.964431	0.00225702	1
RANBP2	-0.0979939	0.101392	-0.29738	-0.963281	0.56027	1
CACNA1C	-0.139566	0.144721	-0.423853	-0.962213	0.431871	1
SNAP23	-0.0622134	0.0649426	-0.189369	-0.958948	0.454726	1
RAB6A	-0.0823889	0.0860598	-0.250838	-0.958626	0.232049	1
LRCH3	-0.0563547	0.0589326	-0.171642	-0.958069	0.57045	1
FOXO3	-0.107531	0.112831	-0.327894	-0.956412	0.0838882	1
LUZP1	-0.0486561	0.0512557	-0.148568	-0.954484	0.174335	1
WAPL	-0.0816202	0.0861898	-0.24943	-0.953297	0.315118	1
AGPAT3	-0.114657	0.121637	-0.35095	-0.951035	0.360642	1
FOXK2	-0.132266	0.141336	-0.405869	-0.947494	0.275435	1
MBOAT2	-0.0665813	0.0715003	-0.204663	-0.945071	0.636432	1
SNX3	-0.17436	0.187721	-0.536442	-0.94382	0.417632	1
CCNL1	-0.22583	0.2434	-0.695061	-0.943289	0.00955876	1
PIP5K1A	-0.185728	0.200981	-0.572437	-0.94133	0.012315	1
PRICKLE2	-0.102268	0.110877	-0.315412	-0.940399	0.587869	1
ATP2A2	-0.0878542	0.0952995	-0.271008	-0.940145	0.501553	1
ZNF326	-0.0539527	0.0586664	-0.166572	-0.938965	0.292495	1
TJP1	-0.061573	0.0671882	-0.190334	-0.937246	0.624064	1
FGFR1OP2	-0.0607402	0.0668804	-0.188361	-0.932832	0.208247	1
HUWE1	-0.0601553	0.0663874	-0.186698	-0.931719	0.0412571	1
DOCK4	-0.0990031	0.109348	-0.307354	-0.931324	0.553726	1
BRD4	-0.0812443	0.0899322	-0.252421	-0.930244	0.0127734	1
MAPK4	-0.107175	0.118753	-0.333103	-0.929761	0.659619	1
OXSR1	-0.107112	0.119048	-0.333273	-0.928261	0.00531908	1
ARID1B	-0.0950426	0.10585	-0.295935	-0.927261	0.616493	1
SLC25A12	-0.0588737	0.0656162	-0.183364	-0.926905	0.201122	1
YTHDC1	-0.0577658	0.0643866	-0.179918	-0.926866	0.606366	1
HIBCH	-0.147445	0.164444	-0.459335	-0.92657	0.0356146	1
LPGAT1	-0.059158	0.0661542	-0.18447	-0.925269	0.337779	1
FSTL1	-0.0837932	0.0941156	-0.261702	-0.923123	0.334714	1
PEX14	-0.0979321	0.110024	-0.305888	-0.923	0.289586	1
KREMEN1	-0.114189	0.128641	-0.35702	-0.921661	0.272549	1
TMEM245	-0.0811941	0.0914919	-0.25388	-0.921543	0.157954	1
CHL1	-0.178493	0.201402	-0.558389	-0.920886	0.269204	1
KIAA0586	-0.151544	0.171295	-0.474384	-0.92003	0.000675692	1
OFD1	-0.0688158	0.077814	-0.215446	-0.919844	0.173821	1
ZKSCAN7-AS1	-0.109543	0.124271	-0.343357	-0.91825	0.0751213	1
GNA14	-0.306489	0.348626	-0.961604	-0.91695	0.102402	1
SPATA6L	-0.320664	0.366463	-1.00779	-0.914663	0.392538	1
MAPK1	-0.0492029	0.0563882	-0.154794	-0.913296	0.128003	1
RBFOX2	-0.0719003	0.0824515	-0.226252	-0.912992	0.559987	1
CLTC	-0.0765839	0.0880495	-0.241217	-0.911732	0.464193	1
AC015983.2	-0.0626931	0.072087	-0.197473	-0.91168	0.319575	1
SMC5	-0.0744633	0.085693	-0.234619	-0.911268	0.282562	1
CSNK1G1	-0.0597985	0.0693191	-0.188916	-0.907722	0.507788	1
ABCC5	-0.101928	0.118366	-0.322222	-0.906856	0.334121	1
SEPTIN2	-0.0910995	0.106695	-0.288894	-0.902711	0.00414774	1
GNA12	-0.116245	0.136774	-0.369265	-0.900471	0.0325404	1
NALCN	-0.0921084	0.108627	-0.292844	-0.899337	0.351875	1
WRN	-0.0689662	0.0813579	-0.21929	-0.8992	0.0494961	1
MGA	-0.069435	0.0819111	-0.220781	-0.899198	0.2784	1
SCAF11	-0.0829102	0.0980617	-0.263882	-0.897935	0.349293	1
PARD3B	-0.123302	0.146728	-0.393332	-0.894965	0.0463937	1
UBA6	-0.0646069	0.0769148	-0.206129	-0.894755	0.0883543	1
CDK5RAP2	-0.0474987	0.0566108	-0.151608	-0.89421	0.292241	1
GLG1	-0.0643304	0.077464	-0.206125	-0.889212	0.195622	1
MTMR3	-0.101197	0.122791	-0.325185	-0.885503	0.113789	1
GTF2F2	-0.0999793	0.121419	-0.321377	-0.885084	0.630136	1
LARS1	-0.094971	0.115595	-0.305537	-0.883996	0.320438	1
TSC22D1	-0.266463	0.324511	-0.857436	-0.883723	0.102297	1
FBXL13	-0.0962319	0.117786	-0.310249	-0.881288	0.130441	1
SLC23A2	-0.0616736	0.0755601	-0.198907	-0.880819	0.327521	1
CEP43	-0.10888	0.133609	-0.351369	-0.880046	0.00720629	1
RAP1GDS1	-0.0670273	0.0830323	-0.217087	-0.87546	0.529614	1
LRP2BP	-0.119104	0.147987	-0.386196	-0.874009	0.439418	1
ARMH3	-0.0544845	0.0678451	-0.176814	-0.87295	0.405881	1
SLC1A3	-0.262899	0.328182	-0.853981	-0.871747	0.65871	1
MGMT	-0.0721811	0.0902618	-0.234624	-0.870905	0.542495	1
SCAF8	-0.0600022	0.0753289	-0.195333	-0.868996	0.618801	1
ZDHHC2	-0.0780152	0.0981905	-0.254221	-0.867775	0.0952116	1
RIF1	-0.0581635	0.0733764	-0.189703	-0.866645	0.535084	1
NR6A1	-0.0592754	0.0748327	-0.193383	-0.866298	0.405459	1
HIVEP3	-0.075695	0.0959949	-0.247385	-0.864113	0.284318	1
NEMF	-0.0359444	0.0455953	-0.117484	-0.863993	0.355359	1
AP1G1	-0.0586287	0.0744005	-0.191658	-0.863796	0.478719	1
SEMA4B	-0.144504	0.184269	-0.473278	-0.861455	0.0823186	1
AGAP1	-0.146926	0.187757	-0.481609	-0.860423	0.54092	1
NUCKS1	-0.0482018	0.0616863	-0.15809	-0.859728	0.6444	1
IMMP2L	-0.0479195	0.0614084	-0.157247	-0.859072	0.681092	1
NAPB	-0.0553463	0.0709625	-0.181655	-0.858822	0.567458	1
TENT2	-0.104228	0.134001	-0.342458	-0.857509	0.0526851	1
PTPRM	-0.0745337	0.0958993	-0.244967	-0.857131	0.619748	1
PDCD6IP	-0.0839704	0.108131	-0.276072	-0.85673	0.559266	1
GLI2	-0.171239	0.220874	-0.563353	-0.855933	0.120655	1
JPX	-0.0511733	0.0660244	-0.168371	-0.8558	0.602095	1
SHISA6	-0.0684954	0.0884606	-0.225451	-0.855326	0.680805	1
ZEB1	-0.0598034	0.0773357	-0.196943	-0.854699	0.181463	1
PUM3	-0.0666772	0.0867251	-0.220079	-0.85191	0.138524	1
CDC27	-0.092615	0.12059	-0.30582	-0.851398	0.148658	1
YEATS2	-0.0572868	0.0749671	-0.189541	-0.848973	0.0931734	1
ORC4	-0.0508459	0.0665676	-0.168259	-0.848762	0.24775	1
TAF1	-0.0595105	0.0779175	-0.196939	-0.848725	0.220366	1
NCKAP1	-0.19236	0.251876	-0.636596	-0.848691	0.0101088	1
ATP11B	-0.0549332	0.0719389	-0.181805	-0.848627	0.481137	1
NMD3	-0.118766	0.156151	-0.393682	-0.846717	0.367399	1
HSPA4L	-0.173338	0.228209	-0.574885	-0.846069	0.375693	1
CUL1	-0.045169	0.0596678	-0.150006	-0.844452	0.258307	1
UBR1	-0.0538899	0.0712614	-0.179041	-0.843957	0.0153537	1
HADHB	-0.0616094	0.0817283	-0.204947	-0.842431	0.137214	1
AHCYL1	-0.159351	0.211567	-0.53027	-0.842025	0.538517	1
FAM228B	-0.0733428	0.097484	-0.244169	-0.841491	0.00506681	1
MAN1A2	-0.0564453	0.0753004	-0.188191	-0.83973	0.360164	1
SLC38A6	-0.0396528	0.0531148	-0.13242	-0.837771	0.0107782	1
BCR	-0.0797979	0.107017	-0.266613	-0.837196	0.409137	1
SMG7	-0.0622753	0.0835466	-0.208097	-0.83703	0.0231274	1
CTBP2	-0.119746	0.160796	-0.400288	-0.836587	0.637932	1
TTLL5	-0.0537098	0.0721483	-0.179568	-0.836413	0.0957604	1
NSUN6	-0.039378	0.0529394	-0.131695	-0.836022	0.391164	1
MFSD11	-0.0553489	0.074418	-0.185116	-0.835975	0.195836	1
RPRD1A	-0.066854	0.0901867	-0.223895	-0.834379	0.587968	1
THOC1	-0.0558505	0.0755026	-0.187204	-0.833364	0.137585	1
HOOK3	-0.0766038	0.104153	-0.257361	-0.830621	0.174794	1
MBNL1	-0.111304	0.151393	-0.374	-0.830428	0.165579	1
GATAD2B	-0.0396815	0.0539953	-0.133358	-0.830241	0.0220419	1
SPAG9	-0.127905	0.174503	-0.430312	-0.828975	0.479829	1
PITPNM2	-0.0449464	0.0613263	-0.151219	-0.828937	0.102844	1
LAMA4	-0.271679	0.373177	-0.916534	-0.825737	0.014621	1
OSBPL1A	-0.11257	0.154832	-0.379973	-0.825099	0.509382	1
CCNH	-0.0599183	0.0828023	-0.202639	-0.82285	0.657196	1
AHCTF1	-0.0855535	0.118384	-0.289491	-0.822222	0.433058	1
FGFR1	-0.124507	0.172708	-0.421722	-0.821053	0.0168994	1
INTS3	-0.128665	0.178652	-0.435982	-0.82058	0.0705934	1
NCOA6	-0.0535016	0.0743564	-0.18136	-0.820138	0.438048	1
MYCBP2	-0.0649234	0.0903128	-0.22016	-0.819702	0.623257	1
ATP5F1C	-0.0547816	0.0762051	-0.185768	-0.819701	0.0844094	1
ANKRD11	-0.0752734	0.104731	-0.255278	-0.819608	0.356782	1
MTERF4	-0.0830863	0.11578	-0.281952	-0.818874	0.0564885	1
KLF7	-0.259364	0.362422	-0.88115	-0.817554	0.00308353	1
LINC00342	-0.0933454	0.130494	-0.317185	-0.817344	0.540171	1
TMEM65	-0.0658257	0.0921365	-0.223788	-0.816752	0.125618	1
SMURF2	-0.122379	0.172093	-0.416852	-0.814539	0.248188	1
TP53BP1	-0.0507395	0.0714066	-0.172886	-0.814169	0.547131	1
KPNA3	-0.0553084	0.0779662	-0.188583	-0.813377	0.122621	1
FOXP1	-0.127225	0.179404	-0.433854	-0.81322	0.718211	1
CCDC191	-0.0483508	0.068233	-0.164935	-0.812856	0.0258384	1
CAPZB	-0.0640739	0.090916	-0.219064	-0.810262	0.675601	1
KIF5B	-0.0698323	0.0992645	-0.238929	-0.809411	0.418971	1
PPA2	-0.0571797	0.0812949	-0.195654	-0.809319	0.331431	1
MIER1	-0.0865866	0.1232	-0.296373	-0.808949	0.221834	1
CAB39L	-0.0458641	0.0653229	-0.157051	-0.808476	0.0882678	1
ANKHD1	-0.0812713	0.115794	-0.278337	-0.808303	0.452008	1
TAFA1	-0.160258	0.228407	-0.548923	-0.808152	0.647351	1
CYLD	-0.0526746	0.0751151	-0.180464	-0.807892	0.411118	1
LIPE-AS1	-0.0829431	0.11862	-0.284506	-0.806525	0.380302	1
RERE	-0.166546	0.238585	-0.571677	-0.805724	0.156695	1
IFT43	-0.0448624	0.0643364	-0.154061	-0.805216	0.0440142	1
NHS	-0.115133	0.1652	-0.395466	-0.804959	0.450702	1
TM9SF3	-0.0717981	0.103078	-0.246674	-0.804696	0.448423	1
GCFC2	-0.0625564	0.0902638	-0.215377	-0.802304	0.0476874	1
CTTN	-0.0526255	0.0763187	-0.18157	-0.799913	0.425457	1
FBXL5	-0.0517339	0.0751249	-0.178593	-0.799287	0.458662	1
PPP1CB	-0.0809331	0.118273	-0.280139	-0.796291	0.644461	1
CEP164	-0.0485437	0.0711585	-0.168246	-0.794838	0.0609988	1
TSHZ2	-0.429543	0.629823	-1.48891	-0.79471	0.158347	1
UBE2E1	-0.0589227	0.0865747	-0.20442	-0.793735	0.0152269	1
NFAT5	-0.108952	0.160256	-0.378159	-0.793222	0.408076	1
HNRNPK	-0.0597018	0.0878525	-0.207256	-0.793019	0.173867	1
ASXL1	-0.0581582	0.0856061	-0.201923	-0.792881	0.0147462	1
GARNL3	-0.0350422	0.0518053	-0.12189	-0.790828	0.232376	1
AFF4	-0.0661362	0.0977985	-0.230071	-0.790708	0.168331	1
LATS1	-0.0448291	0.0663012	-0.155959	-0.790634	0.118646	1
SNX1	-0.0553684	0.0819873	-0.192724	-0.790066	0.198275	1
BTRC	-0.131854	0.195759	-0.459467	-0.788826	0.41793	1
TRA2B	-0.0372665	0.0553312	-0.129864	-0.788799	0.187011	1
N4BP2L1	-0.130566	0.194237	-0.455369	-0.787877	0.153551	1
SIPA1L1	-0.149362	0.222494	-0.521219	-0.787253	0.365762	1
PIKFYVE	-0.0439328	0.0654507	-0.153316	-0.7872	0.652033	1
PLEKHA8	-0.0540189	0.0805008	-0.188539	-0.78706	0.0630794	1
CMYA5	-0.0648113	0.0972182	-0.226841	-0.78398	0.236997	1
PTPRA	-0.0792659	0.118902	-0.277434	-0.783973	0.52807	1
RNF169	-0.0671411	0.100741	-0.235023	-0.783848	0.640459	1
CHD1	-0.0637989	0.0957824	-0.22338	-0.783573	0.224446	1
SRSF5	-0.164206	0.246793	-0.575205	-0.783061	0.257084	1
NDFIP1	-0.0572837	0.0863527	-0.20092	-0.781654	0.641931	1
HS6ST1	-0.103578	0.15614	-0.363297	-0.781653	0.550077	1
RASA2	-0.0415239	0.0626005	-0.145648	-0.781617	0.0194919	1
SMURF1	-0.0683763	0.10353	-0.240283	-0.77958	0.0250979	1
APBA1	-0.0642678	0.09767	-0.226206	-0.777846	0.595183	1
CEP162	-0.0503557	0.0765894	-0.177301	-0.777465	0.318673	1
EIF2S3	-0.105354	0.161305	-0.372013	-0.77436	0.106793	1
ANKS1A	-0.0471595	0.0722394	-0.166559	-0.774136	0.511356	1
ERCC6L2	-0.036726	0.0562667	-0.129719	-0.774058	0.334918	1
FAM135A	-0.171601	0.26315	-0.606351	-0.773618	0.0602976	1
BAALC	-0.344257	0.53027	-1.21878	-0.771538	0.125351	1
SRSF4	-0.0329583	0.0508277	-0.116744	-0.770977	0.741658	1
SDCCAG8	-0.0601484	0.0931035	-0.2134	-0.769248	0.547984	1
AC074032.1	-0.0330821	0.0512506	-0.117415	-0.768856	0.661414	1
DDX46	-0.0828219	0.128738	-0.294381	-0.767292	0.0964641	1
CDC42BPB	-0.099438	0.154722	-0.353598	-0.766818	0.0438817	1
DCUN1D4	-0.0343376	0.0534837	-0.122159	-0.766334	0.15836	1
ATP2C1	-0.0619034	0.0964909	-0.220298	-0.76599	0.704912	1
TTBK2	-0.0271514	0.0423744	-0.0966772	-0.765409	0.0524754	1
RELCH	-0.0355083	0.0555449	-0.126561	-0.764333	0.176302	1
TCERG1	-0.030732	0.0480829	-0.109547	-0.764241	0.0395804	1
TRPC4AP	-0.0609657	0.0958717	-0.217803	-0.761876	0.397659	1
IL6ST	-0.0561411	0.0884207	-0.200703	-0.761159	0.633069	1
BIRC6	-0.0640138	0.100965	-0.228993	-0.760489	0.256983	1
SLC30A9	-0.033414	0.0527027	-0.119531	-0.760483	0.69467	1
TLN2	-0.518297	0.818609	-1.8552	-0.759847	0.00219792	1
TMEM165	-0.153829	0.242964	-0.550621	-0.75984	0.0759973	1
CGGBP1	-0.069364	0.109564	-0.248292	-0.759807	0.0832998	1
WTAP	-0.0719656	0.113937	-0.257869	-0.758729	0.152411	1
PLOD2	-0.156358	0.247649	-0.560365	-0.758542	0.223864	1
MGST1	-0.106374	0.168767	-0.381514	-0.757752	0.674973	1
AC053513.1	-0.294948	0.468316	-1.05821	-0.757389	0.11202	1
PPIP5K2	-0.0439517	0.0698437	-0.157747	-0.757006	0.680753	1
MAP4	-0.0484202	0.0772715	-0.174112	-0.755037	0.634545	1
TGFBR3	-0.113652	0.181937	-0.409241	-0.753593	0.571689	1
LUC7L3	-0.236771	0.379272	-0.852814	-0.753296	0.20897	1
PPP2R2C	-0.0698164	0.111878	-0.251511	-0.75312	0.380767	1
CCDC6	-0.0776322	0.124409	-0.279673	-0.753096	0.523907	1
WASF2	-0.0665085	0.106682	-0.239699	-0.752663	0.357021	1
MAP7	-0.207407	0.332961	-0.747775	-0.752284	0.541557	1
ZYG11B	-0.0426725	0.0685454	-0.15389	-0.752006	0.289311	1
RAPGEF1	-0.0486369	0.0782344	-0.175508	-0.751364	0.0215325	1
ITSN2	-0.0419425	0.067601	-0.151486	-0.750439	0.623915	1
ALMS1	-0.0292509	0.0471855	-0.105687	-0.750044	0.16802	1
UBAP1	-0.0556923	0.0899805	-0.201365	-0.749315	0.0621863	1
ETV6	-0.622182	1.00678	-2.25115	-0.748607	0.00116201	1
MFAP3L	-0.0625795	0.101344	-0.226503	-0.748234	0.455233	1
TNPO3	-0.0498117	0.0806735	-0.180297	-0.7482	0.246475	1
GNAQ	-0.066061	0.107156	-0.239278	-0.747486	0.0834887	1
EPS8	-0.0285845	0.0465506	-0.10372	-0.745651	0.0118901	1
RETREG1	-0.274945	0.447985	-0.997875	-0.745415	0.4938	1
CERT1	-0.0265357	0.0434902	-0.0965616	-0.74271	0.0351163	1
HNRNPD	-0.0346958	0.0569256	-0.126317	-0.742212	0.000498518	1
NAALADL2	-0.0789154	0.129788	-0.287619	-0.741106	0.49363	1
PATJ	-0.0386872	0.0636547	-0.141029	-0.740904	0.18094	1
INTS10	-0.195658	0.322278	-0.713595	-0.740406	0.000333073	1
CCDC14	-0.0620503	0.102729	-0.22683	-0.738054	0.255427	1
RC3H1	-0.0382546	0.0635425	-0.140052	-0.73654	0.0187742	1
CLIP2	-0.152018	0.253573	-0.557608	-0.734605	0.616603	1
SSBP1	-0.0442933	0.0739956	-0.162582	-0.733909	0.633486	1
AKT2	-0.0643342	0.107601	-0.236269	-0.733374	0.429815	1
FOXJ3	-0.0368287	0.061648	-0.135305	-0.732994	0.00893835	1
NUP153	-0.0341943	0.0573949	-0.125783	-0.731741	0.144021	1
PPP2R5C	-0.0414637	0.0696721	-0.1526	-0.731244	0.250288	1
MTMR12	-0.033479	0.0565078	-0.123466	-0.729193	0.381561	1
AZIN1-AS1	-0.175097	0.295709	-0.645903	-0.728929	0.667267	1
TRA2A	-0.0954552	0.161374	-0.352284	-0.728457	0.148031	1
STAU1	-0.0421592	0.0712784	-0.155597	-0.728422	0.0441042	1
ROCK1	-0.0287977	0.0488248	-0.10642	-0.72714	0.0874673	1
FUBP3	-0.0321854	0.0546004	-0.118971	-0.726873	0.153969	1
MED15	-0.0586811	0.099681	-0.217043	-0.726265	0.064775	1
UPF2	-0.0338204	0.0575777	-0.125218	-0.725253	0.606283	1
CDC16	-0.036267	0.0618315	-0.134365	-0.724598	0.0822729	1
SLC24A3	-0.12501	0.214399	-0.464418	-0.721886	0.287153	1
BRAF	-0.0474957	0.081548	-0.176539	-0.721382	0.19509	1
RPRD2	-0.0354766	0.0609249	-0.131878	-0.721284	0.186795	1
GATAD1	-0.0811822	0.140346	-0.30271	-0.718257	0.569375	1
SMG6	-0.04957	0.0858101	-0.18495	-0.717649	0.0181781	1
RNF213	-0.0494755	0.0857017	-0.184653	-0.717356	0.480791	1
SCAI	-0.0281449	0.0489373	-0.105227	-0.715638	0.302851	1
MTURN	-0.082019	0.142819	-0.306857	-0.714979	0.58166	1
BRWD3	-0.0838821	0.146277	-0.314042	-0.714312	0.10093	1
AIG1	-0.0312166	0.0544685	-0.116902	-0.71405	0.30819	1
PRKG1	-0.099257	0.174411	-0.372925	-0.710862	0.544272	1
EIF3A	-0.0361225	0.0635074	-0.135752	-0.710618	0.00272615	1
PHC3	-0.0341719	0.0600942	-0.128438	-0.710496	0.417324	1
CUL4A	-0.0256533	0.0451193	-0.0964259	-0.710439	0.125626	1
PCNX2	-0.0547497	0.0965703	-0.20607	-0.709142	0.754744	1
TTC17	-0.0163416	0.0289339	-0.0616171	-0.707422	0.179477	1
RGS12	-0.0925528	0.164026	-0.349131	-0.706996	0.665674	1
RAVER2	-0.0405535	0.0720372	-0.153144	-0.70595	0.741925	1
SF3B1	-0.0160354	0.028529	-0.0605998	-0.705245	0.134212	1
MED27	-0.0628231	0.111821	-0.237467	-0.705039	0.100633	1
TMEM50B	-0.0351432	0.0628231	-0.133109	-0.703092	0.109239	1
EXOC5	-0.0285224	0.0510695	-0.108114	-0.702369	0.162719	1
RBBP6	-0.0500587	0.0896405	-0.189758	-0.702318	0.612942	1
KAT6A	-0.0175736	0.0315152	-0.0666625	-0.701661	0.00722504	1
TRRAP	-0.0289794	0.0519727	-0.109932	-0.701632	0.415378	1
ANKS1B	-0.0669076	0.120603	-0.254418	-0.699357	0.76828	1
WASHC4	-0.0500179	0.0901983	-0.190234	-0.699158	0.354736	1
ANKRD17	-0.0555811	0.100243	-0.211405	-0.699104	0.674202	1
PARP6	-0.0213183	0.0384531	-0.0810897	-0.699048	0.00341013	1
TCF12	-0.0668207	0.120756	-0.254398	-0.698199	0.035292	1
SBF2	-0.0369934	0.0672051	-0.141192	-0.695843	0.739318	1
ANKRD13C	-0.0468077	0.0851977	-0.178813	-0.694982	0.636126	1
FMNL2	-0.0832732	0.151728	-0.318274	-0.694519	0.506391	1
TPR	-0.0275127	0.0502013	-0.105227	-0.693876	0.230126	1
AL139260.1	-0.061928	0.113327	-0.237183	-0.692571	0.557693	1
PREX2	-0.078898	0.144564	-0.30236	-0.692007	0.488971	1
PAAF1	-0.0175966	0.0322881	-0.0674812	-0.691368	0.246452	1
RASAL2	-0.0616202	0.113183	-0.236423	-0.690911	0.629419	1
UHRF1BP1L	-0.0373819	0.068779	-0.143543	-0.690152	0.114999	1
CRTC3	-0.0277592	0.0512064	-0.106725	-0.688996	0.432219	1
MAST4	-0.162461	0.299744	-0.624666	-0.68891	0.180276	1
MAGED1	-0.08476	0.156687	-0.326208	-0.688044	0.457363	1
PRRC2B	-0.0340612	0.062989	-0.131111	-0.687878	0.00548055	1
APPBP2	-0.0268651	0.0497453	-0.103476	-0.687303	0.529777	1
ZNF626	-0.0250526	0.0464483	-0.0965535	-0.686735	0.177696	1
DHX36	-0.0772604	0.143324	-0.297844	-0.686485	0.666176	1
AGTPBP1	-0.00849599	0.015763	-0.032755	-0.686418	0.0245179	1
SPAST	-0.0312641	0.0580586	-0.120587	-0.686012	0.301558	1
C3orf70	-0.229206	0.42714	-0.885552	-0.684449	0.00180419	1
SUPT3H	-0.0323803	0.0603829	-0.125143	-0.684153	0.170791	1
ADK	-0.069653	0.13001	-0.269316	-0.683739	0.0445588	1
ST3GAL3	-0.0539309	0.101066	-0.208928	-0.681965	0.0205657	1
SLF2	-0.0483953	0.0907896	-0.18758	-0.681489	0.0258647	1
UNK	-0.0783587	0.14726	-0.303977	-0.680707	0.39511	1
ARL17B	-0.232805	0.437951	-0.903561	-0.680262	0.30913	1
MYO18A	-0.0971445	0.182764	-0.377053	-0.68022	0.367708	1
CPT1A	-0.0445849	0.08411	-0.17328	-0.679007	0.211964	1
HTT	-0.0456506	0.0862131	-0.177514	-0.67853	0.757046	1
AC053527.2	-0.0412598	0.078186	-0.160706	-0.677024	0.0561011	1
MORC3	-0.00953358	0.018076	-0.0371431	-0.676776	0.212635	1
CAMTA1	-0.132542	0.251629	-0.516713	-0.676203	0.172113	1
LRP12	-0.039892	0.0761479	-0.155932	-0.673792	0.0830872	1
HSPA9	-0.0643247	0.123707	-0.252357	-0.670493	0.22764	1
NEO1	-0.134746	0.259417	-0.528909	-0.670019	0.349653	1
TCF7L2	-0.0813255	0.156763	-0.319413	-0.669479	0.0734055	1
SEC23A	-0.0247064	0.0477188	-0.0971316	-0.668603	0.212263	1
UBE2D3	-0.0934019	0.180688	-0.367492	-0.667899	0.119678	1
SETX	-0.0305651	0.0592044	-0.120335	-0.667337	0.0049614	1
TMEM14B	-0.0286189	0.0555953	-0.112833	-0.666063	0.416333	1
LTBP1	-0.147336	0.287245	-0.581917	-0.664486	0.000608455	1
CACHD1	-0.0849413	0.165638	-0.33552	-0.664388	0.00210256	1
TRAF3	-0.00752368	0.0146833	-0.0297307	-0.664032	0.10304	1
FNDC3B	-0.043472	0.084843	-0.171787	-0.664018	0.0131231	1
FAM13B	-0.0433298	0.08474	-0.1714	-0.663114	0.00106341	1
THRAP3	-0.0466919	0.0913607	-0.184745	-0.662896	0.104281	1
HDAC8	-0.0358472	0.0701625	-0.141857	-0.662762	0.441634	1
ARHGEF12	-0.0320111	0.0627087	-0.126731	-0.66238	0.00159683	1
TSC22D2	-0.0480017	0.0941277	-0.190131	-0.661943	0.738515	1
ZNF438	-0.0361817	0.0710035	-0.143367	-0.66161	0.767222	1
COPA	-0.0380998	0.0748665	-0.151066	-0.661031	0.00138414	1
ARHGAP17	-0.0272261	0.0535857	-0.108038	-0.660326	0.407617	1
MAP4K3	-0.0516833	0.101745	-0.205112	-0.660225	0.445301	1
CKMT2-AS1	-0.0950908	0.187544	-0.377725	-0.659419	0.0735706	1
TTC14	-0.0801291	0.158095	-0.318354	-0.659252	0.723174	1
GABPB1-AS1	-0.138412	0.273313	-0.550137	-0.658891	0.591101	1
STX18	-0.0263392	0.0520846	-0.104763	-0.658267	0.49419	1
ATP2B4	-0.151859	0.300406	-0.604124	-0.658105	0.445884	1
AAK1	-0.0310487	0.0614496	-0.123547	-0.657896	0.685262	1
SNTB1	-0.0564418	0.111809	-0.224693	-0.657493	0.78445	1
RNF213-AS1	-0.0356438	0.0708047	-0.142092	-0.656285	0.604443	1
CAMK1D	-0.110953	0.221077	-0.442984	-0.654953	0.763033	1
ME2	-0.0146664	0.0292291	-0.0585619	-0.654863	0.0239247	1
TCEA1	-0.0445946	0.0891752	-0.178364	-0.65339	0.201538	1
CCDC92	-0.00679228	0.0135874	-0.027172	-0.653229	0.0328062	1
APP	-0.241682	0.48377	-0.967134	-0.652956	0.2202	1
GBF1	-0.0448075	0.0898775	-0.179493	-0.652048	0.65517	1
SYT17	-0.063344	0.127544	-0.254232	-0.650391	0.0404285	1
RBM5	-0.0361135	0.0727471	-0.144974	-0.6502	0.68263	1
CCDC93	-0.0264359	0.0533901	-0.106262	-0.64908	0.648013	1
FTCDNL1	-0.0656973	0.132776	-0.264171	-0.648773	0.537515	1
TMEM260	-0.0261999	0.0530636	-0.105463	-0.64785	0.1304	1
ZNF532	-0.035854	0.0726614	-0.144369	-0.647582	0.427908	1
SPIDR	-0.0747346	0.151647	-0.301116	-0.647037	0.776645	1
INO80	-0.0151141	0.0306741	-0.0609024	-0.64696	0.0205056	1
UBE2K	-0.0104271	0.0212068	-0.042061	-0.64604	0.0564273	1
MROH1	-0.058911	0.120003	-0.237825	-0.645355	0.221641	1
MEF2A	-0.0271217	0.0553755	-0.109619	-0.644356	0.802595	1
RAB11A	-0.183446	0.37572	-0.742612	-0.643007	0.423699	1
CPEB2	-0.0425503	0.0872413	-0.172342	-0.642546	0.0263781	1
EPB41L5	-0.0170288	0.034969	-0.0690266	-0.641869	0.227574	1
MARK1	-0.0297815	0.0611749	-0.120738	-0.641743	0.708652	1
NAA25	-0.0541753	0.11129	-0.21964	-0.641717	0.0872977	1
BRWD1	-0.0407325	0.0836946	-0.16516	-0.641614	0.432418	1
PRMT2	-0.0281994	0.0580358	-0.114435	-0.640919	0.750493	1
CTNND1	-0.0348606	0.0717549	-0.141476	-0.64086	0.654978	1
DNAJC3	-0.0372802	0.0767636	-0.151324	-0.6407	0.519918	1
HACE1	-0.00946391	0.0194888	-0.0384166	-0.640663	0.0905827	1
CTNNA1	-0.0360175	0.0742362	-0.146271	-0.640277	0.0640521	1
USP34	-0.0486861	0.100392	-0.197765	-0.640087	0.452713	1
CECR2	-0.0596588	0.123379	-0.242696	-0.638826	0.783238	1
RABGEF1	-0.069982	0.145049	-0.285013	-0.637873	0.187027	1
ZNF236	-0.0193441	0.0401254	-0.0788135	-0.637532	0.404985	1
FYN	-0.189931	0.394829	-0.77469	-0.636599	0.571154	1
PPP3R1	-0.0527254	0.109644	-0.215094	-0.636451	0.22183	1
DIS3L2	-0.0692845	0.144207	-0.282776	-0.636068	0.753893	1
AL365295.1	-0.137665	0.28715	-0.562481	-0.635144	0.768917	1
BTAF1	-0.0730855	0.152869	-0.29904	-0.633956	0.111586	1
MICU2	-0.0173928	0.0363826	-0.0711681	-0.633919	0.305519	1
TPT1-AS1	-0.0605837	0.127155	-0.248322	-0.632485	0.732365	1
PCDH9-AS2	-0.189436	0.397854	-0.776726	-0.632206	0.707445	1
MIPOL1	-0.0329981	0.0693143	-0.13531	-0.632133	0.21025	1
ZNF782	-0.0201989	0.0424514	-0.0828491	-0.631906	0.367112	1
EVL	-0.0712866	0.149888	-0.292462	-0.631713	0.10807	1
MYO5A	-0.00172399	0.00362613	-0.00707411	-0.631568	0.097253	1
USP25	-0.0257023	0.0541015	-0.105506	-0.631243	0.51706	1
PPP4R1	-0.0163597	0.0344766	-0.067196	-0.630738	0.137498	1
STK3	-0.143039	0.301647	-0.587725	-0.630448	0.0265802	1
VMP1	-0.00507139	0.0107008	-0.0208436	-0.630207	0.0124678	1
SBNO1	-0.0255767	0.0540682	-0.105222	-0.629412	0.692421	1
SYCP2	-0.0722947	0.1529	-0.29749	-0.629211	0.689016	1
EMX2OS	-0.0380173	0.0804643	-0.156499	-0.628896	0.525309	1
EXOC2	-0.0097459	0.0206688	-0.0401606	-0.628039	0.117825	1
WASHC3	-0.0375885	0.0799174	-0.155094	-0.626965	0.525959	1
KIAA0556	-0.0499429	0.106368	-0.206253	-0.626229	0.706893	1
UTRN	-0.0848421	0.18087	-0.350554	-0.625818	0.616918	1
PLCH1	-0.141291	0.301404	-0.583987	-0.625544	0.617347	1
MAN2A1	-0.18703	0.399393	-0.773452	-0.625098	0.0820985	1
HNRNPM	-0.017197	0.0367264	-0.0711204	-0.625063	0.328958	1
CDKL5	-0.0532814	0.113984	-0.220547	-0.624336	0.344201	1
MIGA1	-0.0261255	0.0558974	-0.108148	-0.624277	0.551121	1
OSMR-AS1	-0.220823	0.472868	-0.914514	-0.623916	0.0248939	1
USP14	-0.0107596	0.023051	-0.0445701	-0.623721	0.0528199	1
AC103923.1	-0.0605767	0.130237	-0.25139	-0.622221	0.726299	1
ANGPTL4	-0.471717	1.01658	-1.96002	-0.621211	0.00870477	1
NPEPPS	-0.0292561	0.0631353	-0.121647	-0.620631	0.686655	1
KANSL1	-0.337501	0.728605	-1.40361	-0.620473	0.449026	1
SESTD1	-0.0402972	0.0872244	-0.167819	-0.619355	0.0345035	1
GPI	-0.0405656	0.0879195	-0.169051	-0.618804	0.639314	1
ABR	-0.135782	0.297074	-0.568639	-0.614818	0.501993	1
ZNF736	-0.0785821	0.172194	-0.329358	-0.614166	0.679583	1
RNF149	-0.0170342	0.0375392	-0.0716076	-0.611772	0.241984	1
ARID5B	-0.259964	0.573749	-1.09368	-0.611145	0.0150289	1
RREB1	-0.0385927	0.0852668	-0.162452	-0.610694	0.087939	1
PAG1	-0.0205473	0.0454873	-0.0865818	-0.609861	0.0579535	1
RNMT	-0.0573373	0.127419	-0.242094	-0.608256	0.727285	1
DMGDH	-0.0514468	0.114636	-0.21753	-0.60713	0.322276	1
CHN1	-0.0358145	0.0798291	-0.151458	-0.606996	0.725048	1
TSC1	-0.0414998	0.0927459	-0.175745	-0.605889	0.780175	1
UQCC1	-0.0110431	0.0247853	-0.0468716	-0.604105	0.0775567	1
UBE2R2	-0.0266311	0.0598432	-0.113105	-0.603601	0.506631	1
GKAP1	-0.00548677	0.0123354	-0.0233089	-0.603399	0.292892	1
MBD2	-0.0295724	0.0664866	-0.125631	-0.603388	0.458766	1
DENND4C	-0.0425982	0.0957838	-0.18098	-0.603337	0.333566	1
UBE2D2	-0.0375498	0.0844353	-0.159535	-0.603322	0.702686	1
SLCO1C1	-0.118136	0.265783	-0.502055	-0.603103	0.422609	1
SOS1	-0.0621547	0.139896	-0.264206	-0.602922	0.582807	1
EWSR1	-0.0346441	0.07803	-0.147318	-0.602634	0.654528	1
DYNC2H1	-0.0371575	0.083836	-0.158151	-0.601912	0.590567	1
DYNC2LI1	-0.0596582	0.134659	-0.253975	-0.601737	0.712212	1
SFSWAP	-0.0105982	0.0239551	-0.0451515	-0.601161	0.0773234	1
ZC3H13	-0.040592	0.0917858	-0.17297	-0.600998	0.447837	1
KLHDC1	-0.00829448	0.0187698	-0.0353587	-0.600677	0.169962	1
TACC1	-0.0650206	0.147664	-0.277705	-0.599187	0.260178	1
HECTD4	-0.0218856	0.0498577	-0.093629	-0.597895	0.116573	1
SECISBP2L	-0.0504648	0.114977	-0.215907	-0.597847	0.0191476	1
PACS1	-0.0382253	0.0872518	-0.163702	-0.597083	0.0473866	1
CDC14B	-0.155323	0.355374	-0.666019	-0.596101	0.00145092	1
SLC1A4	-0.0440681	0.100905	-0.189041	-0.595779	0.647833	1
ANO5	-0.24373	0.558359	-1.04582	-0.595573	0.00253925	1
CCSER2	-0.0520952	0.119584	-0.223774	-0.594742	0.0364718	1
CERS6	-0.237952	0.546238	-1.02214	-0.594725	0.225525	1
ARMC9	-0.0270796	0.0622436	-0.116403	-0.59419	0.412424	1
RYK	-0.00246251	0.00567003	-0.010595	-0.593471	0.101626	1
DROSHA	-0.024141	0.055589	-0.103871	-0.593447	0.318958	1
MED13	-0.0244447	0.0564484	-0.105338	-0.592272	0.549415	1
HERC1	-0.0192644	0.0444984	-0.0830272	-0.592156	0.185982	1
NKAIN2	-0.0739911	0.171121	-0.319103	-0.591647	0.704413	1
PARN	-0.0304302	0.0704082	-0.131269	-0.591462	0.695882	1
DIP2A	-0.0856302	0.198132	-0.369393	-0.591453	0.152859	1
ZCCHC7	-0.0506577	0.117387	-0.218702	-0.590839	0.604244	1
ERP44	-0.0188174	0.0436791	-0.0813139	-0.590136	0.393241	1
CDC73	-0.0208702	0.0485407	-0.0902811	-0.589314	0.695794	1
WDR20	-0.0344501	0.0801276	-0.149028	-0.589303	0.508618	1
PITPNA	-0.0308215	0.0717304	-0.133374	-0.589059	0.140747	1
PBRM1	-0.0232291	0.0540945	-0.100553	-0.5888	0.725222	1
AC002460.2	-0.0896021	0.2091	-0.388305	-0.587932	0.606586	1
ZNF516	-0.208814	0.488082	-0.90571	-0.587272	0.58879	1
OXNAD1	-0.08642	0.202636	-0.375476	-0.585976	0.492573	1
TFCP2	-0.0391175	0.0918539	-0.170089	-0.585387	0.440175	1
KSR1	-0.0225144	0.0529858	-0.0980146	-0.584467	0.28804	1
PTPN11	-0.0116212	0.027359	-0.0506014	-0.584327	0.361855	1
UBE2G2	-0.0166521	0.0393193	-0.0726235	-0.583112	0.685402	1
EXT2	-0.0200914	0.0476652	-0.087848	-0.581175	0.483492	1
ZNF33A	-0.0177381	0.0421731	-0.0776493	-0.580292	0.595863	1
HMBOX1	-0.0562845	0.134031	-0.2466	-0.579647	0.0191359	1
SPATA7	-0.0423696	0.101267	-0.186006	-0.578146	0.620114	1
NUTM2A-AS1	-0.00229242	0.00547947	-0.0100643	-0.578117	0.0648008	1
DTNBP1	-0.0108644	0.0259704	-0.0476992	-0.57809	0.233446	1
CCDC66	-0.0349598	0.0835824	-0.153502	-0.578021	0.369444	1
FAM120A	-0.00361746	0.00866257	-0.0158975	-0.577367	0.432715	1
TRAPPC12	-0.052262	0.125239	-0.229763	-0.577077	0.571407	1
EIF2AK2	-0.0199555	0.0479577	-0.0878686	-0.575912	0.394028	1
KTN1	-0.0461864	0.111333	-0.203706	-0.574682	0.239109	1
GALNT18	-0.116649	0.282074	-0.515372	-0.5734	0.714493	1
PPP4R3A	-0.0340405	0.0828071	-0.150888	-0.570984	0.386157	1
SERGEF	-0.136848	0.33308	-0.606776	-0.570763	0.30168	1
ADAR	-0.0481236	0.117274	-0.213522	-0.570264	0.126782	1
ZNF710	-0.0382326	0.0932255	-0.169691	-0.570025	0.761534	1
TJP2	-0.148951	0.363752	-0.661655	-0.569411	0.0914156	1
NSMCE2	-0.0543368	0.132806	-0.24148	-0.569074	0.7573	1
CHD6	-0.0507394	0.124058	-0.225537	-0.56893	0.011689	1
FAM222B	-0.00574042	0.0140504	-0.0255312	-0.568497	0.386989	1
ATF2	-0.0167289	0.0409775	-0.0744353	-0.568188	0.443942	1
PTCD3	-0.023929	0.0586275	-0.106485	-0.568095	0.604098	1
RNF217	-0.0486275	0.11928	-0.216535	-0.567622	0.723133	1
PTTG1IP	-0.0253961	0.0623421	-0.113134	-0.567317	0.8343	1
YWHAE	-0.0567188	0.139243	-0.252681	-0.567287	0.136167	1
NUP58	-0.0264161	0.0649725	-0.117805	-0.566533	0.294536	1
YTHDC2	-0.0257637	0.0634953	-0.115023	-0.565723	0.464118	1
FAM135B	-0.058869	0.145168	-0.262906	-0.56549	0.578845	1
SOS2	-0.0317425	0.0783211	-0.141806	-0.565256	0.780882	1
KCND3	-0.431089	1.06449	-1.92667	-0.564943	0.100973	1
RUFY1	-0.0101004	0.0249485	-0.0451494	-0.564823	0.473714	1
NLK	-0.0173793	0.0429318	-0.0776904	-0.564785	0.557317	1
ESYT2	-0.0788446	0.19517	-0.352859	-0.563958	0.662491	1
RBM33	-0.0236374	0.0586633	-0.105938	-0.562916	0.287942	1
GOLGA4	-0.0363177	0.0902564	-0.162892	-0.56237	0.48964	1
CYP7B1	-0.060652	0.150802	-0.272106	-0.562182	0.0383937	1
PPP1R13B	-0.0192762	0.0480049	-0.0865572	-0.561533	0.633244	1
CD47	-0.100534	0.250646	-0.451714	-0.561089	0.43958	1
GLYR1	-0.0317254	0.0791392	-0.14259	-0.56087	0.398593	1
CAB39	-0.0182296	0.0455576	-0.0820169	-0.560134	0.275953	1
ZNF345	-0.0233703	0.0584127	-0.105153	-0.56008	0.181432	1
SLK	-0.0161286	0.0403287	-0.072586	-0.559918	0.286398	1
UBE2E2	-0.0563668	0.140951	-0.253685	-0.559892	0.418414	1
ELP2	-0.0107332	0.0268497	-0.0483161	-0.559743	0.611236	1
MECP2	-0.00586709	0.0147015	-0.0264356	-0.559071	0.406463	1
ZBTB4	-0.0275991	0.0693567	-0.124555	-0.557916	0.287108	1
PRKAR2A	-0.0352168	0.0887527	-0.159186	-0.556779	0.144976	1
CCDC84	-0.0409338	0.103555	-0.185423	-0.555258	0.652698	1
POC1B	-0.0633302	0.160752	-0.287413	-0.553925	0.0116136	1
IKZF2	-0.0157871	0.0400867	-0.0716609	-0.553787	0.19452	1
GMDS	-0.0540994	0.137534	-0.245733	-0.553311	0.647058	1
CEP192	-0.00529518	0.0134841	-0.0240744	-0.552651	0.660281	1
THUMPD3-AS1	-0.0335003	0.0856198	-0.15262	-0.551204	0.79434	1
NSD1	-0.0141775	0.0362516	-0.0646066	-0.551019	0.467779	1
SLC25A37	-0.00970771	0.024837	-0.0442525	-0.550786	0.106745	1
TTC37	-0.0201741	0.0516631	-0.0920113	-0.550419	0.647272	1
NUP160	-0.0125492	0.0321598	-0.0572582	-0.550135	0.463467	1
FGFR3	-0.101912	0.261504	-0.465328	-0.549627	0.809515	1
POLA1	-0.0311155	0.0800727	-0.142304	-0.548486	0.692279	1
TMEM164	-0.119585	0.308045	-0.547215	-0.548096	0.00139281	1
NOL10	-0.0018965	0.00488831	-0.00868131	-0.547852	0.00098295	1
CPLANE1	-0.0232201	0.0598812	-0.106321	-0.547651	0.697371	1
CEP290	-0.0467576	0.120606	-0.214121	-0.54757	0.490836	1
ZNF708	-0.067088	0.174853	-0.309029	-0.54348	0.171489	1
NSRP1	-0.00982301	0.0257033	-0.0453493	-0.541929	0.522123	1
CHFR	-0.0136813	0.0358472	-0.0632097	-0.541402	0.373313	1
SOD2	-0.192686	0.505292	-0.890664	-0.541074	0.0572148	1
PHACTR4	-0.0248196	0.0650993	-0.114738	-0.540993	0.114238	1
NUP214	-0.0306465	0.0804106	-0.141704	-0.540858	0.219137	1
CPD	-0.092021	0.24263	-0.426672	-0.538942	0.0129139	1
MTHFD1L	-0.0275538	0.0726693	-0.127777	-0.538842	0.45582	1
FGFR2	-0.043458	0.114952	-0.201868	-0.537696	0.663228	1
ST13	-0.139991	0.370447	-0.650429	-0.537532	0.133438	1
CORO2B	-0.051069	0.135208	-0.237346	-0.537337	0.598313	1
TCAIM	-0.00771287	0.020451	-0.0358768	-0.536749	0.0736794	1
HSD17B4	-0.0300082	0.0795832	-0.1396	-0.536675	0.662893	1
USP48	-0.0130783	0.0347119	-0.0608686	-0.536365	0.666689	1
CNTLN	-0.0202789	0.0538577	-0.0944156	-0.536118	0.396797	1
UBE3D	-0.0422294	0.1122	-0.196659	-0.535961	0.773068	1
ARMCX4	-0.0401204	0.106677	-0.186917	-0.535668	0.315724	1
ABL2	-0.0384035	0.102292	-0.179099	-0.534982	0.0737139	1
YTHDF3	-0.0357575	0.0952807	-0.166796	-0.534832	0.728052	1
FRY	-0.059515	0.158832	-0.277862	-0.534228	0.404234	1
DGKD	-0.0570316	0.152221	-0.266285	-0.534186	0.183185	1
ZBTB7C	-0.0642675	0.171662	-0.300197	-0.533897	0.056418	1
LINC01748	-0.0647908	0.17329	-0.302872	-0.533381	0.332495	1
ATG4C	-0.00541427	0.014546	-0.0253745	-0.531645	0.506824	1
TULP3	-0.045084	0.121363	-0.211531	-0.530879	0.200873	1
HSPD1	-0.230151	0.620844	-1.08115	-0.53007	0.110767	1
WBP2NL	-0.00998332	0.0270307	-0.0469973	-0.528636	0.448828	1
EMID1	-0.0617548	0.167307	-0.290816	-0.528405	0.608692	1
AC087564.1	-0.0745421	0.202254	-0.351339	-0.527824	0.0971941	1
MAPT	-0.077491	0.210616	-0.365598	-0.527163	0.586117	1
BANP	-0.158573	0.432051	-0.749198	-0.526219	0.0466887	1
GON4L	-0.01995	0.0543769	-0.0942769	-0.526072	0.142606	1
PNISR	-0.0656454	0.17916	-0.310451	-0.525571	0.824647	1
GALNT2	-0.0831774	0.227313	-0.393668	-0.525056	0.00730571	1
DENND2B	-0.0207445	0.0567649	-0.0982539	-0.524562	0.175127	1
CHD8	-0.0260561	0.0713125	-0.123425	-0.524491	0.776692	1
TTC3	-0.0730234	0.199984	-0.346031	-0.524247	0.673628	1
NCAM2	-0.219633	0.603074	-1.04234	-0.523239	0.596488	1
TUG1	-0.0119156	0.0328047	-0.0566358	-0.522226	0.0548893	1
TSEN2	-0.0294597	0.0812286	-0.140148	-0.521644	0.792972	1
SLTM	-0.015992	0.0441041	-0.0760882	-0.521561	0.344233	1
RGMA	-0.135599	0.374526	-0.645725	-0.52099	0.645966	1
CAPZA2	-0.0328559	0.0907701	-0.156482	-0.520896	0.73211	1
SHOC2	-0.0391943	0.108648	-0.187036	-0.519606	0.542509	1
AEBP2	-0.00954737	0.0266224	-0.0457172	-0.517352	0.556748	1
RAB7A	-0.0392783	0.109553	-0.18811	-0.517257	0.136911	1
CRYZL1	-0.00983572	0.0275072	-0.0471786	-0.516233	0.602531	1
FAM126B	-0.00900824	0.0252296	-0.0432461	-0.515681	0.0619009	1
THOC2	-0.0156949	0.0439719	-0.0753617	-0.515553	0.630378	1
ZNF451	-0.00830704	0.0232833	-0.0398974	-0.515394	0.651919	1
SF1	-0.0325125	0.0911308	-0.156156	-0.51538	0.807351	1
OGDH	-0.0298796	0.0838004	-0.14356	-0.515156	0.823122	1
GOLGA8B	-0.162572	0.456274	-0.781418	-0.514885	0.337457	1
DAB2IP	-0.0461326	0.129697	-0.221962	-0.514238	0.0653307	1
SH3GLB1	-0.0373605	0.105069	-0.17979	-0.514118	0.184567	1
AC009120.2	-0.00844206	0.023742	-0.0406261	-0.51411	0.34356	1
ITGA6	-0.00317564	0.00894969	-0.015301	-0.513317	0.191215	1
ACSS3	-0.0503405	0.141991	-0.242672	-0.512998	0.718004	1
SNHG5	-0.00699102	0.0197211	-0.0337031	-0.512956	0.372762	1
TSHZ1	-0.0720338	0.203542	-0.34761	-0.512322	0.0433141	1
AKAP6	-0.0385714	0.109045	-0.186188	-0.512129	0.59601	1
DENND5A	-0.0104017	0.0294222	-0.0502256	-0.511928	0.497356	1
DISP1	-0.0285085	0.0807808	-0.137798	-0.511263	0.714381	1
TBC1D19	-0.0356834	0.101129	-0.172496	-0.511198	0.580991	1
STK33	-0.0814395	0.23086	-0.393739	-0.511107	0.849673	1
TRAK2	-0.0207561	0.0590667	-0.100579	-0.509644	0.743676	1
ZSCAN18	-0.0140985	0.040199	-0.0683961	-0.508911	0.612753	1
UGP2	-0.0558411	0.159732	-0.271414	-0.507701	0.687245	1
UIMC1	-0.0345561	0.0989281	-0.16804	-0.507391	0.699724	1
PRPF40B	-0.03074	0.0880979	-0.149578	-0.506987	0.585895	1
XRN2	-0.00441783	0.0126732	-0.0215088	-0.506629	0.395962	1
AC079781.5	-0.0270076	0.0776028	-0.131618	-0.50601	0.589507	1
DAAM1	-0.0545385	0.156746	-0.265823	-0.505921	0.863835	1
CEP78	-0.0178576	0.0514015	-0.0871168	-0.505353	0.427462	1
PWWP3A	-0.0314972	0.0907491	-0.153744	-0.504992	0.836085	1
SMARCA1	-0.0351881	0.101429	-0.171805	-0.504824	0.0929926	1
MSH3	-0.0137185	0.0396026	-0.0670396	-0.504261	0.775373	1
COL11A1	-0.132584	0.383027	-0.648195	-0.503985	0.135146	1
CACNA2D1	-0.0139095	0.0402673	-0.0680862	-0.503206	0.272716	1
SLC10A7	-0.0354215	0.102892	-0.173735	-0.501938	0.444641	1
SMAP1	-0.0142743	0.0415817	-0.0701304	-0.500879	0.326767	1
LGR4	-0.00808346	0.0235529	-0.0397198	-0.500794	0.0103872	1
SPRED1	-0.0227918	0.0664257	-0.112009	-0.500699	0.878103	1
UBE2W	-0.00705735	0.0207184	-0.0348331	-0.497994	0.662989	1
FNBP4	-0.0341059	0.100259	-0.168471	-0.4975	0.132244	1
WDR59	-0.0207868	0.0611484	-0.102722	-0.497239	0.645828	1
ASH1L	-0.0196357	0.0578762	-0.0971476	-0.496507	0.432681	1
CLNS1A	-0.0263385	0.077788	-0.130465	-0.495768	0.594685	1
KDM7A	-0.0166551	0.0492468	-0.0825569	-0.495333	0.0546015	1
GPATCH8	-0.0313869	0.0928333	-0.155607	-0.495227	0.581085	1
RASL12	-0.110142	0.325796	-0.54608	-0.495194	0.242458	1
APTX	-0.0132292	0.0391947	-0.0656531	-0.494598	0.0565244	1
GLIS3	-0.583089	1.72882	-2.895	-0.494325	0.178774	1
STAT1	-0.0605177	0.180087	-0.301122	-0.492976	0.478703	1
PPP3CA	-0.0937386	0.280475	-0.467952	-0.490961	0.0678674	1
PTPN13	-0.0507957	0.152572	-0.254163	-0.489546	0.597153	1
ITSN1	-0.0128519	0.038756	-0.0644597	-0.488088	0.00114312	1
INPP5F	-0.118799	0.35874	-0.596339	-0.487588	0.00209551	1
TANC1	-0.083086	0.250966	-0.417138	-0.487486	0.0293185	1
ANO6	-0.0342427	0.103486	-0.171971	-0.487293	0.00133455	1
MORF4L1	-0.108887	0.329425	-0.547199	-0.486902	0.533123	1
PPP3CB	-0.0287836	0.0871429	-0.14471	-0.486643	0.565219	1
FRA10AC1	-0.038366	0.116212	-0.192944	-0.486458	0.740353	1
FANCL	-0.0141445	0.0429216	-0.0712106	-0.485801	0.727163	1
UBE3C	-0.0146166	0.0444176	-0.0736508	-0.485279	0.786077	1
STOX1	-0.0451351	0.13728	-0.22755	-0.484955	0.534073	1
BOD1L1	-0.0466949	0.142474	-0.235864	-0.483802	0.438502	1
PRRX1	-0.0922815	0.281812	-0.466375	-0.483485	0.495099	1
TMTC1	-0.0277068	0.0847355	-0.140149	-0.482953	0.0103671	1
ZBTB8OS	-0.0231848	0.0710624	-0.117432	-0.482151	0.575649	1
SGK3	-0.00939579	0.0288598	-0.0476513	-0.481379	0.18823	1
HBS1L	-0.0222111	0.0683879	-0.11281	-0.480502	0.352452	1
ICE1	-0.0155422	0.0479378	-0.0790222	-0.47987	0.0389275	1
CDYL	-0.0180578	0.0557528	-0.0918685	-0.479507	0.598294	1
AL160254.1	-0.192334	0.594235	-0.978903	-0.479257	0.682872	1
MGAT5	-0.0905005	0.279923	-0.460924	-0.478851	0.475633	1
TANK	-0.0565994	0.175374	-0.288573	-0.478214	0.0274951	1
EMC2	-0.0251644	0.077974	-0.128303	-0.478205	0.865159	1
TTC28	-0.066896	0.207305	-0.341097	-0.478167	0.462046	1
LMCD1-AS1	-0.0697398	0.216196	-0.355675	-0.478036	0.753869	1
UBE3A	-0.0957202	0.297276	-0.488717	-0.477379	0.381611	1
DPY19L3	-0.12779	0.39854	-0.654121	-0.475869	0.305162	1
NIPBL	-0.0455457	0.14207	-0.233161	-0.475803	0.877731	1
NPHP3	-0.030384	0.0947955	-0.155564	-0.475729	0.519628	1
LRPPRC	-0.0317597	0.0991034	-0.162623	-0.475671	0.779468	1
ST3GAL1	-0.00238862	0.00746919	-0.0122464	-0.474913	0.497469	1
SRRM1	-0.0137023	0.0428531	-0.0702577	-0.474863	0.0358559	1
SEMA6D	-0.0621042	0.194336	-0.318545	-0.47466	0.850939	1
THBS4	-0.032203	0.10087	-0.165276	-0.474302	0.514631	1
PCMTD1	-0.0402233	0.126435	-0.206881	-0.473042	0.743011	1
SLC6A11	-0.128174	0.403599	-0.659946	-0.472413	0.363868	1
GOLM2	-0.0933683	0.294228	-0.480965	-0.472137	0.145144	1
GOPC	-0.0167525	0.0528291	-0.0863341	-0.471881	0.70532	1
XRRA1	-0.0372831	0.117865	-0.192431	-0.470992	0.115605	1
TATDN1	-0.00584195	0.0184782	-0.0301621	-0.470804	0.719127	1
PDE8B	-0.320069	1.01276	-1.6529	-0.47067	0.000454984	1
FBXW7	-0.0119182	0.0378687	-0.0617051	-0.469185	0.20007	1
ANKRD36	-0.0318823	0.101337	-0.165102	-0.469061	0.725455	1
RPTOR	-0.034915	0.111382	-0.181212	-0.467761	0.496842	1
STRADA	-0.00533123	0.0170703	-0.0277328	-0.466442	0.763243	1
SAFB	-0.0184872	0.0592484	-0.0962227	-0.466121	0.295145	1
ACTR2	-0.0194188	0.0622548	-0.101092	-0.466003	0.370793	1
KDM4B	-0.0548588	0.176148	-0.285865	-0.465447	0.640547	1
AKAP13	-0.0391633	0.125763	-0.204089	-0.465413	0.0498581	1
MON2	-0.0343125	0.11045	-0.179075	-0.464564	0.322633	1
CAPRIN2	-0.0147573	0.0475749	-0.0770895	-0.464026	0.683728	1
HNRNPDL	-0.126899	0.409147	-0.662944	-0.463985	0.0897953	1
CCAR1	-0.0221689	0.0715545	-0.115892	-0.463601	0.804755	1
AL592183.1	-0.000772214	0.00249856	-0.00404299	-0.462737	0.611411	1
DICER1	-0.0630202	0.204254	-0.330295	-0.462137	0.00564028	1
KIF9-AS1	-0.0485873	0.157724	-0.254899	-0.461581	0.793621	1
IL33	-0.0191816	0.0623999	-0.100763	-0.460831	0.158735	1
UPP2	-0.047531	0.154819	-0.249881	-0.460387	0.448526	1
ACOT11	-0.129565	0.422799	-0.68193	-0.459739	0.737084	1
SNX9	-0.0345908	0.112983	-0.182165	-0.459409	0.600325	1
PTPRZ1	-0.332907	1.08885	-1.75466	-0.458929	0.572809	1
PPP2R2B	-0.0751456	0.246038	-0.396329	-0.458562	0.827203	1
UNC13B	-0.026131	0.0857033	-0.137965	-0.457962	0.850238	1
PSMG4	-0.0224511	0.0736703	-0.118573	-0.45779	0.022244	1
TMEM232	-0.042952	0.141016	-0.22692	-0.457604	0.371307	1
AC105916.1	-0.0111602	0.0366757	-0.0589962	-0.457265	0.102963	1
MDM4	-0.0274354	0.0903078	-0.145179	-0.456693	0.742469	1
NRIP1	-0.032973	0.108719	-0.174665	-0.456102	0.773902	1
FUS	-0.0532486	0.17633	-0.282827	-0.454595	0.0980487	1
MAP4K3-DT	-0.00325605	0.0107974	-0.0173095	-0.454103	0.0758298	1
TBCD	-0.0401967	0.133396	-0.213789	-0.453845	0.385912	1
PCED1B	-0.0742088	0.246559	-0.394977	-0.453432	0.248857	1
DOCK9	-0.00546706	0.0182284	-0.0291625	-0.452207	0.586101	1
ARFIP1	-0.00674195	0.0224792	-0.0359631	-0.452206	0.593899	1
NFASC	-0.220591	0.736318	-1.1775	-0.45182	0.514711	1
SCMH1	-0.0201957	0.0675307	-0.107922	-0.451208	0.0198249	1
SRSF10	-0.05335	0.178912	-0.285612	-0.450199	0.823624	1
ABCB7	-0.0124064	0.0416241	-0.066437	-0.450044	0.176218	1
NBDY	-0.0281503	0.0944729	-0.150773	-0.449943	0.734482	1
AP1S2	-0.025529	0.0856999	-0.136758	-0.449846	0.0119689	1
CNIH3	-0.00114299	0.0038496	-0.00613559	-0.44871	0.495705	1
RBM28	-0.0223311	0.0753021	-0.119964	-0.448291	0.363456	1
ARHGEF6	-0.00487778	0.0164492	-0.0262047	-0.448271	0.348874	1
ZFYVE21	-0.0288223	0.097297	-0.154942	-0.447915	0.857782	1
USP15	-0.0277587	0.0938587	-0.149376	-0.447355	0.581173	1
MFHAS1	-0.0989733	0.335305	-0.533252	-0.446681	0.194414	1
PRRC2C	-0.0227354	0.0771855	-0.122656	-0.445959	0.631125	1
LIMK2	-0.130127	0.442641	-0.702895	-0.445283	0.00712896	1
CADPS	-0.145699	0.496231	-0.78763	-0.444854	0.567604	1
SEC63	-0.0202923	0.0691617	-0.109746	-0.44461	0.847188	1
MAN1C1	-0.238909	0.815547	-1.29336	-0.44407	0.0898109	1
CCDC18-AS1	-0.031328	0.107557	-0.170213	-0.442104	0.807506	1
AC124852.1	-0.137082	0.471073	-0.745237	-0.441788	0.000449504	1
CCNI	-0.0242359	0.0834655	-0.131937	-0.441048	0.269124	1
GPR135	-0.0403454	0.139031	-0.219722	-0.440835	0.600664	1
CAND1	-0.0291824	0.100646	-0.159011	-0.440553	0.25149	1
HCG18	-0.0143413	0.0494909	-0.0781734	-0.440348	0.368227	1
ASAP3	-0.0186171	0.0642992	-0.101533	-0.440068	0.00361528	1
MPC1	-0.00606671	0.020972	-0.0331054	-0.43976	0.472834	1
LRRFIP2	-0.0324278	0.112332	-0.177188	-0.439054	0.732412	1
KDM2A	-0.024736	0.0856979	-0.13517	-0.439011	0.884685	1
GREB1	-0.0539495	0.187277	-0.295176	-0.438341	0.540666	1
STAT2	-0.0228824	0.0795158	-0.125281	-0.437983	0.282449	1
ADAM23	-0.13898	0.483209	-0.761168	-0.437802	0.263378	1
YWHAZ	-0.00946633	0.0329146	-0.0518472	-0.437783	0.0352502	1
BCL2L13	-0.00293308	0.010208	-0.0160741	-0.437463	0.440428	1
PLEC	-0.0541413	0.188552	-0.296834	-0.437239	0.556237	1
FAM120B	-0.0320151	0.111895	-0.175926	-0.436025	0.833047	1
KIF16B	-0.0221676	0.0775139	-0.121849	-0.435865	0.551601	1
CALD1	-0.0473386	0.165642	-0.260319	-0.435636	0.675881	1
FAF2	-0.00673367	0.0236978	-0.0371652	-0.433687	0.17362	1
CMSS1	-0.00210791	0.00743302	-0.0116489	-0.433022	0.287054	1
TRIM66	-0.117691	0.415833	-0.651215	-0.432352	0.251617	1
MTMR1	-0.0146247	0.0516992	-0.0809485	-0.432179	0.105648	1
TMEM220-AS1	-0.0690216	0.244414	-0.382457	-0.431603	0.665373	1
ZNF652	-0.00283323	0.0100448	-0.0157113	-0.431202	0.621467	1
UFL1	-0.0427707	0.152196	-0.237737	-0.429966	0.79824	1
ANO10	-0.0137746	0.0490723	-0.0766214	-0.429578	0.778469	1
RSRC2	-0.0506684	0.180648	-0.281985	-0.429318	0.349146	1
RAB11FIP3	-0.019964	0.0712789	-0.111207	-0.428842	0.395673	1
FHOD3	-0.0311332	0.111358	-0.173625	-0.428236	0.301371	1
SOX21-AS1	-0.0572165	0.205151	-0.319584	-0.427424	0.0823544	1
OSBP2	-0.0321418	0.115743	-0.180027	-0.425985	0.770718	1
CNN3	-0.290694	1.04692	-1.62831	-0.425945	0.00291471	1
NAV2	-0.0642937	0.232182	-0.360769	-0.425038	0.509077	1
TYW1	-0.0111982	0.0404735	-0.0628698	-0.424759	0.787344	1
PRRT2	-0.0664383	0.240293	-0.37317	-0.424529	0.468811	1
ADCY9	-0.0193226	0.0699933	-0.108638	-0.424018	0.267415	1
AL683813.2	-0.00182062	0.00659975	-0.010241	-0.423776	0.233163	1
ROR1	-0.0291366	0.105776	-0.16405	-0.423286	0.742823	1
DARS1	-0.0110078	0.0399691	-0.0619847	-0.423229	0.62296	1
SIL1	-0.0281528	0.10246	-0.158766	-0.422457	0.826328	1
PCSK5	-0.022174	0.0807413	-0.125089	-0.422291	0.17012	1
BTBD9	-0.0309137	0.112652	-0.174479	-0.422034	0.524697	1
PRELID2	-0.0248367	0.0905338	-0.140207	-0.421936	0.372223	1
AL357153.2	-0.0213903	0.0783295	-0.12111	-0.420421	0.0235862	1
PSAT1	-0.0160013	0.0587855	-0.0907882	-0.419353	0.154458	1
ANKRD36C	-0.036067	0.132533	-0.204667	-0.419277	0.63573	1
ZZEF1	-0.00789088	0.0290135	-0.0447953	-0.419078	0.262092	1
SEPTIN8	-0.0197144	0.0724924	-0.111921	-0.419054	0.106821	1
ANKRD36B	-0.00188194	0.00692387	-0.0106877	-0.418875	0.10764	1
RABGAP1L	-0.045577	0.167937	-0.259091	-0.418376	0.283506	1
PREPL	-0.0955408	0.352337	-0.543419	-0.418097	0.785426	1
TRIP11	-0.0183036	0.0675108	-0.104118	-0.418047	0.819405	1
ZRANB2	-0.0447959	0.165292	-0.254883	-0.417913	0.669375	1
CLSTN1	-0.0853119	0.315243	-0.485867	-0.417442	0.0672734	1
TOB2	-0.089612	0.331282	-0.510506	-0.417293	0.507035	1
LSM14A	-0.014365	0.0531076	-0.0818376	-0.417278	0.848218	1
TMEM87A	-0.0123256	0.0456326	-0.0702837	-0.416812	0.589391	1
AL139317.5	-0.156589	0.580174	-0.893352	-0.416564	0.683472	1
ACTR3	-0.0221672	0.082165	-0.126499	-0.416428	0.302121	1
SEPTIN11	-0.0264439	0.0980748	-0.150963	-0.416235	0.0821723	1
NCOR2	-0.0325604	0.120806	-0.185927	-0.41611	0.668281	1
ARNT	-0.0169666	0.0630962	-0.0970293	-0.415347	0.706622	1
DENND5B	-0.0237725	0.0884767	-0.136022	-0.415087	0.850448	1
KATNBL1	-0.00778007	0.0289582	-0.0445184	-0.415061	0.69486	1
MTHFD2L	-0.0230824	0.0859251	-0.13209	-0.415023	0.191776	1
PPP1R12A	-0.0149883	0.0560207	-0.0859974	-0.413702	0.816943	1
ZFYVE9	-0.00289697	0.0108323	-0.0166263	-0.413564	0.111476	1
RGS20	-0.0512042	0.19176	-0.294168	-0.413059	0.698616	1
AC073941.1	-0.192648	0.722594	-1.10789	-0.41255	0.317275	1
GOSR1	-0.0162436	0.0610715	-0.0935587	-0.411782	0.534361	1
PAPOLA	-0.0303051	0.114027	-0.174637	-0.41153	0.902782	1
TNRC6C	-0.0219713	0.0827133	-0.126656	-0.41136	0.858408	1
FBXW4	-0.00989016	0.0374148	-0.0571951	-0.409774	0.844521	1
PRPF4B	-0.0355412	0.134997	-0.20608	-0.408468	0.787174	1
KDM4C	-0.0132781	0.0505407	-0.0770969	-0.407789	0.183645	1
LDLRAD3	-0.00185774	0.00711811	-0.0108336	-0.405656	0.602083	1
CSGALNACT2	-0.0120863	0.0463539	-0.0705265	-0.40535	0.115436	1
PKD2	-0.0237457	0.0910986	-0.13859	-0.405251	0.641162	1
XPNPEP3	-0.00259074	0.00993998	-0.0151215	-0.405225	0.716309	1
GLRX	-0.192086	0.739218	-1.12339	-0.404252	0.493528	1
PPP2R5A	-0.0296066	0.114044	-0.173257	-0.403952	0.876011	1
PDSS2	-0.0475843	0.183545	-0.278714	-0.403513	0.827656	1
PRKCE	-0.0416473	0.161303	-0.244598	-0.402203	0.160206	1
TPM1	-0.0494559	0.191668	-0.29058	-0.402	0.860661	1
EEF2K	-0.0156047	0.0606077	-0.0918172	-0.401309	0.661568	1
QKI	-0.354011	1.38245	-2.09047	-0.399576	0.0371318	1
LARP1B	-0.00461581	0.0180649	-0.0272965	-0.398877	0.554987	1
USP32	-0.00120406	0.00472094	-0.00712905	-0.398297	0.649031	1
IFRD1	-0.0278755	0.109554	-0.165305	-0.397549	0.825621	1
RAPGEF6	-0.0218051	0.0857974	-0.129408	-0.397176	0.182417	1
NCOA7	-0.0821679	0.323475	-0.487811	-0.397014	0.141603	1
SLC20A2	-0.0535021	0.210712	-0.317716	-0.396884	0.0908268	1
SLC35F5	-0.0219374	0.0864195	-0.130294	-0.396805	0.454713	1
MLH3	-0.0239821	0.0946001	-0.142564	-0.396383	0.0403839	1
PXK	-0.0409056	0.161645	-0.243456	-0.395821	0.742107	1
USP6NL	-0.00556045	0.0220254	-0.0331463	-0.395068	0.810043	1
MASP1	-0.0144876	0.057465	-0.0864401	-0.394637	0.0476189	1
AL512662.2	-0.0402027	0.159502	-0.239908	-0.394562	0.15901	1
LINC00662	-0.0248179	0.0984752	-0.148111	-0.394525	0.242717	1
S100PBP	-0.0103604	0.0411176	-0.0618385	-0.394462	0.594675	1
MTF2	-0.0134036	0.0532255	-0.0800326	-0.39428	0.2518	1
DNAJC13	-0.00626865	0.024919	-0.0374563	-0.393948	0.818458	1
LRRFIP1	-0.00568646	0.0227446	-0.0341175	-0.39201	0.828064	1
TIMM23B	-0.00412386	0.0165399	-0.0247876	-0.39115	0.330835	1
ITPKB	-0.134264	0.53867	-0.807199	-0.391053	0.370044	1
ANKRD6	-0.041066	0.165786	-0.247919	-0.389108	0.749383	1
ARL8B	-0.00401603	0.0162578	-0.0242899	-0.388248	0.685389	1
CAMK2D	-0.0187306	0.0759233	-0.113385	-0.387848	0.101951	1
FBXW11	-0.0150369	0.060971	-0.0910449	-0.387747	0.468826	1
ATP10D	-0.0330508	0.134445	-0.200546	-0.386748	0.275382	1
ACO1	-0.0217413	0.0888338	-0.132316	-0.385368	0.886416	1
LARP1	-0.00765536	0.0312972	-0.046608	-0.385192	0.785997	1
CWC27	-0.00730792	0.0298918	-0.0445077	-0.385036	0.354775	1
RORA-AS1	-0.0328153	0.134682	-0.200313	-0.383987	0.912578	1
ABHD3	-0.0530497	0.217742	-0.323842	-0.383968	0.859735	1
C2orf72	-0.0245926	0.101051	-0.150236	-0.383628	0.581829	1
IL7	-0.177702	0.730468	-1.08587	-0.383508	0.447457	1
AASS	-0.0253904	0.104384	-0.155164	-0.383468	0.207592	1
CD38	-0.228214	0.94119	-1.39762	-0.382496	0.000316217	1
ZNF337	-0.00605842	0.024988	-0.0371048	-0.382469	0.802359	1
MRTFA	-0.0071802	0.0296891	-0.0440495	-0.381698	0.811423	1
AC007566.1	-0.00449188	0.0185742	-0.027558	-0.381682	0.704762	1
PHACTR2	-0.067685	0.280062	-0.415432	-0.381484	0.920513	1
OPA1	-0.0146066	0.0605622	-0.0897754	-0.380855	0.889326	1
TAB2	-0.0599243	0.248711	-0.36856	-0.380544	0.322158	1
GTDC1	-0.021023	0.087343	-0.129389	-0.380233	0.718908	1
NCOR1	-0.0268745	0.111682	-0.165431	-0.380156	0.136872	1
L3MBTL1	-0.00856059	0.0356046	-0.0527258	-0.379902	0.832597	1
CHST9	-0.142714	0.594917	-0.880345	-0.379207	0.281128	1
NPRL3	-0.0150691	0.0628577	-0.092996	-0.379009	0.486671	1
PTPRS	-0.0238037	0.0993934	-0.147001	-0.378698	0.804383	1
SMCHD1	-0.012968	0.0541693	-0.0801052	-0.378579	0.609713	1
GNPTAB	-0.0678818	0.283653	-0.419417	-0.378471	0.862782	1
FAM66C	-0.0105059	0.0441693	-0.0651811	-0.376608	0.385407	1
ASAP2	-0.0367148	0.155153	-0.228582	-0.375049	0.712717	1
PMS1	-0.0068173	0.0288574	-0.042492	-0.374542	0.892875	1
AC079385.1	-0.10481	0.444164	-0.653785	-0.374197	0.899715	1
ATAD2B	-0.0287187	0.121954	-0.179391	-0.373576	0.478082	1
LINC00174	-0.0806782	0.343803	-0.50516	-0.372517	0.206584	1
MATN2	-0.0679939	0.290041	-0.426029	-0.372214	0.253585	1
ODR4	-0.00381633	0.0162876	-0.0239203	-0.37206	0.877064	1
PARG	-0.0149077	0.0638385	-0.0936538	-0.371046	0.341583	1
PLEKHG1	-0.0231406	0.099117	-0.145398	-0.370977	0.771059	1
PTGES3	-0.130694	0.5608	-0.822188	-0.370438	0.772754	1
PTPN9	-0.0324746	0.13942	-0.204369	-0.37028	0.0473242	1
LUC7L	-0.000955026	0.00410072	-0.00601077	-0.370235	0.164075	1
ABHD2	-0.0400671	0.172386	-0.25252	-0.369635	0.924339	1
IARS1	-0.0203295	0.0876332	-0.128292	-0.369063	0.80055	1
DYM	-0.0221029	0.0953132	-0.139519	-0.368952	0.296178	1
AC019257.1	-0.0480575	0.207459	-0.303574	-0.368629	0.554868	1
MAPRE2	-0.0837859	0.362223	-0.529795	-0.368193	0.00471806	1
AC023509.6	-0.123102	0.532883	-0.779087	-0.367806	0.558734	1
CD99	-0.0404517	0.175356	-0.256259	-0.367383	0.0348248	1
OSBPL3	-0.0343981	0.149277	-0.218073	-0.367055	0.864694	1
RTN4	-0.0817269	0.354724	-0.518178	-0.36701	0.461938	1
LAMA1	-0.0323552	0.140499	-0.20521	-0.36687	0.723492	1
UBR2	-0.0189988	0.082563	-0.120561	-0.366643	0.610775	1
GAB2	-0.0513534	0.223263	-0.32597	-0.366514	0.0707856	1
CHM	-0.0225353	0.0980994	-0.14317	-0.366133	0.900775	1
KAT2B	-0.0291107	0.127075	-0.185297	-0.365308	0.648492	1
CAPN2	-0.00834251	0.0364847	-0.0531697	-0.364756	0.302936	1
ZFYVE28	-0.157464	0.688812	-1.00374	-0.364685	0.0298012	1
WDR11	-0.0268786	0.117739	-0.171496	-0.364279	0.806158	1
GAN	-0.0316046	0.138545	-0.201754	-0.364056	0.889656	1
AVL9	-0.00587715	0.0258049	-0.0375592	-0.363581	0.312541	1
C20orf194	-0.0242325	0.106471	-0.154936	-0.363379	0.136678	1
ARHGEF17	-0.00285053	0.0125263	-0.0182273	-0.363335	0.601944	1
POM121	-0.00300809	0.0132215	-0.0192377	-0.36327	0.502775	1
WNK1	-0.00536892	0.0236094	-0.0343472	-0.36313	0.558343	1
TCF7L1	-0.00813284	0.0358	-0.0520657	-0.362828	0.404214	1
P2RY14	-0.11602	0.51086	-0.742899	-0.362741	0.163205	1
RILPL1	-0.0070708	0.0312539	-0.0453955	-0.361608	0.605601	1
DPH6	-0.0756769	0.334681	-0.486035	-0.36145	0.761045	1
GAPVD1	-0.00655213	0.0290525	-0.0421568	-0.360681	0.807492	1
USP9X	-0.000818032	0.00362945	-0.00526552	-0.360499	0.31081	1
SEC24B	-0.00229149	0.0102041	-0.0147871	-0.359424	0.128631	1
BNC2	-0.209172	0.932842	-1.35119	-0.358988	0.141507	1
ZNF506	-0.0221707	0.0992805	-0.143622	-0.357788	0.781024	1
SMARCA4	-0.0391107	0.175511	-0.253732	-0.357166	0.325247	1
AGO2	-0.015404	0.0691541	-0.099962	-0.357048	0.709394	1
BMPR2	-0.0294483	0.132272	-0.191168	-0.356898	0.104181	1
EIF3H	-0.0207075	0.0933521	-0.134767	-0.355831	0.745236	1
CCNC	-0.0464973	0.210279	-0.303274	-0.354912	0.891136	1
KIF21A	-0.0169915	0.0770747	-0.111058	-0.354036	0.60473	1
ARMH1	-0.0937168	0.425476	-0.612909	-0.353783	0.281928	1
KAT6B	-0.0357566	0.162666	-0.234179	-0.353194	0.701702	1
ZKSCAN1	-0.00756488	0.0344552	-0.0495849	-0.352853	0.651219	1
ABHD18	-0.0145453	0.0664553	-0.0955459	-0.351951	0.681214	1
LINC00609	-0.253857	1.16331	-1.67102	-0.351088	0.757993	1
CMC1	-0.0208917	0.0958521	-0.137635	-0.350742	0.790997	1
ALOX12-AS1	-0.0236691	0.108607	-0.155945	-0.350711	0.909045	1
UBA2	-0.0204139	0.0937993	-0.134627	-0.350314	0.407651	1
TGFB2	-0.0202936	0.0937484	-0.134335	-0.348772	0.659946	1
AC008014.1	-0.023108	0.106802	-0.153018	-0.348631	0.00112077	1
AHDC1	-0.0343082	0.158652	-0.227268	-0.34848	0.928916	1
FUT8	-0.0520036	0.241056	-0.345064	-0.347796	0.812774	1
ZDHHC17	-0.0178547	0.0828506	-0.11856	-0.347494	0.762778	1
CDC42EP4	-0.0514464	0.238745	-0.341638	-0.347471	0.903	1
TDRD3	-0.00594966	0.0276594	-0.0395587	-0.346963	0.853623	1
DCUN1D1	-0.016024	0.0745188	-0.106567	-0.346869	0.824039	1
PFKFB3	-0.0916366	0.427406	-0.610679	-0.34603	0.16737	1
ATN1	-0.00470246	0.0219452	-0.0313502	-0.345871	0.631143	1
SGK1	-0.0747256	0.349039	-0.49849	-0.345615	0.889058	1
ZNF235	-0.00705797	0.0330451	-0.047161	-0.344946	0.785134	1
ZRANB3	-0.0149962	0.0704314	-0.100424	-0.344057	0.0923275	1
TARS3	-0.012634	0.0593662	-0.0846342	-0.343919	0.338959	1
NPLOC4	-0.00815277	0.0383639	-0.0546695	-0.343514	0.382982	1
CLIP1	-0.0239087	0.11258	-0.160397	-0.343327	0.00128373	1
AC007262.2	-0.110277	0.52345	-0.744005	-0.34106	0.70286	1
CLEC16A	-0.0316267	0.150257	-0.21351	-0.340807	0.9022	1
C8orf37-AS1	-0.00565635	0.0269588	-0.0382715	-0.339911	0.457752	1
SUCLG2-AS1	-0.0357265	0.170297	-0.24175	-0.339877	0.538258	1
AC108519.1	-0.00290969	0.0138914	-0.0197108	-0.339436	0.00202778	1
TNC	-0.18937	0.910799	-1.28954	-0.337365	0.32045	1
FAM172A	-0.0334295	0.160811	-0.22767	-0.337317	0.384062	1
BDNF-AS	-0.00806549	0.0394154	-0.0555464	-0.332935	0.0835168	1
BCLAF1	-0.0235523	0.115216	-0.16232	-0.332653	0.232607	1
TESK2	-0.01512	0.0740355	-0.104276	-0.332393	0.795518	1
BCAS3	-0.0230738	0.113034	-0.159181	-0.332266	0.390223	1
MEF2C-AS1	-0.00117049	0.00574524	-0.00808621	-0.331724	0.62042	1
SMARCC1	-0.026872	0.131919	-0.185663	-0.331681	0.2838	1
UBA5	-0.0261736	0.12885	-0.181197	-0.330913	0.502461	1
STRBP	-0.025461	0.125354	-0.176276	-0.330886	0.687691	1
TPK1	-0.0272373	0.134489	-0.188964	-0.330089	0.903776	1
AC125613.1	-0.0415082	0.205662	-0.288678	-0.329144	0.286134	1
FBXL20	-0.0249933	0.124191	-0.174178	-0.328357	0.840147	1
DAP3	-0.00500598	0.0249427	-0.0349547	-0.327611	0.0696166	1
AL162253.2	-0.017303	0.0863969	-0.121003	-0.327032	0.76083	1
SERINC5	-0.0401555	0.20102	-0.281331	-0.326332	0.906901	1
AC005261.1	-0.000230966	0.0011606	-0.00162253	-0.325307	0.310889	1
ANP32A	-0.0221589	0.111358	-0.155676	-0.325281	0.880627	1
ZIC1	-0.00617763	0.0310591	-0.0434144	-0.325161	0.00148651	1
APC2	-0.0466512	0.23456	-0.327863	-0.325146	0.932964	1
AKAP8L	-0.00071636	0.00364581	-0.00507853	-0.321868	0.187114	1
ACP6	-0.00170484	0.00868251	-0.0120922	-0.321682	0.519443	1
ZC3H7A	-0.00512446	0.026152	-0.0364009	-0.321129	0.486938	1
PAM	-0.00257862	0.0131879	-0.0183452	-0.320552	0.0749233	1
EYA3	-0.0164048	0.0839809	-0.11679	-0.320293	0.485914	1
AL391807.1	-0.0349712	0.179134	-0.249076	-0.320134	0.785666	1
ATP1B2	-0.0754615	0.388464	-0.539387	-0.318806	0.919946	1
DST	-0.994301	5.12473	-7.11333	-0.318481	0.123736	1
VPS13A	-0.00950598	0.0490674	-0.0680794	-0.318086	0.859895	1
USO1	-0.0244633	0.126321	-0.175248	-0.317985	0.721444	1
EDEM3	-0.000540119	0.00278975	-0.00386999	-0.317915	0.526166	1
FAM193A	-0.0108347	0.0561067	-0.077776	-0.317226	0.886069	1
SYNM	-0.013325	0.069072	-0.095722	-0.316959	0.920808	1
STXBP4	-0.0064385	0.0333751	-0.0462521	-0.316957	0.35794	1
ARHGEF10	-0.0414185	0.214715	-0.297552	-0.31694	0.92924	1
MAP3K14	-0.207034	1.07746	-1.49152	-0.315907	0.00553517	1
CHIC2	-0.00549318	0.0285883	-0.0395747	-0.315903	0.753614	1
PALLD	-0.126994	0.664261	-0.91825	-0.314569	0.188785	1
CNTNAP3	-0.0484987	0.254494	-0.351492	-0.313723	0.146569	1
CKAP5	-0.00537368	0.0282489	-0.0389963	-0.313248	0.859792	1
DDX5	-0.0342548	0.180257	-0.248767	-0.31298	0.304182	1
PACS2	-0.0253013	0.133269	-0.183872	-0.312729	0.718192	1
FIP1L1	-0.0254603	0.134135	-0.185055	-0.312675	0.0750047	1
NINL	-0.0278155	0.146585	-0.202216	-0.312599	0.891057	1
APIP	-0.0233601	0.123324	-0.170044	-0.312133	0.0509897	1
RAPGEF2	-0.0250035	0.132035	-0.182042	-0.312062	0.530308	1
TCF25	-0.0137713	0.0728143	-0.100357	-0.311728	0.89474	1
ENTPD3-AS1	-0.021996	0.117107	-0.161099	-0.309924	0.354409	1
AC079142.1	-0.0020715	0.0111398	-0.0152828	-0.307317	0.29735	1
CIRBP	-0.122024	0.656741	-0.900789	-0.307105	0.0973179	1
USP37	-0.00625991	0.033766	-0.0462858	-0.306531	0.867204	1
PRKCA-AS1	-0.0554849	0.302533	-0.413502	-0.303752	0.892855	1
CLIC4	-0.103021	0.561811	-0.767852	-0.303712	0.000964888	1
YME1L1	-0.0136022	0.0741852	-0.10139	-0.303686	0.256379	1
SETD5	-0.0186777	0.102156	-0.139511	-0.302958	0.850512	1
CD109	-0.0132715	0.0739017	-0.100445	-0.29839	0.364846	1
ITFG1	-0.0163101	0.0910889	-0.123709	-0.297649	0.29054	1
PHYKPL	-0.0324948	0.181905	-0.246895	-0.297055	0.479854	1
LRRC37B	-0.0444743	0.249696	-0.338645	-0.296318	0.948697	1
CEP112	-0.0226463	0.127496	-0.172789	-0.295626	0.930854	1
SLC13A3	-0.000727727	0.00410581	-0.00556127	-0.295088	0.752107	1
GASK1A	-0.0499874	0.284831	-0.384806	-0.292617	0.0470254	1
PEX5L	-0.00887399	0.0509377	-0.0686857	-0.290791	0.900941	1
ATP11A	-0.0286376	0.164691	-0.221967	-0.290328	0.174904	1
URI1	-0.0157032	0.0903367	-0.121743	-0.290246	0.936995	1
UST	-0.000278877	0.00160518	-0.00216293	-0.290113	0.479341	1
DCTN4	-0.00612178	0.0352432	-0.0474868	-0.290064	0.817246	1
RIMKLB	-0.0183456	0.106169	-0.14286	-0.288776	0.129711	1
STRN3	-0.0150416	0.0871646	-0.117248	-0.288446	0.513748	1
MDM2	-0.0101043	0.0589486	-0.0791573	-0.286796	0.743939	1
CADM1	-0.0981228	0.574936	-0.771181	-0.285736	0.864222	1
EXOC6	-0.000119607	0.000702934	-0.000942149	-0.285002	0.3221	1
TAOK3	-0.0140291	0.0824539	-0.110512	-0.284989	0.875923	1
DNAJC27-AS1	-0.0291531	0.172279	-0.230585	-0.283664	0.620457	1
NRG2	-0.0179815	0.107125	-0.143088	-0.281704	0.335803	1
ZBTB1	-0.00796963	0.0475205	-0.0634597	-0.281495	0.367804	1
RIC1	-0.00566291	0.0338526	-0.0451784	-0.28088	0.929621	1
RNF24	-0.00378135	0.0226386	-0.0302013	-0.280519	0.230997	1
UBE2G1	-0.00649701	0.0389364	-0.0519305	-0.280276	0.656324	1
R3HDM2	-0.0078231	0.0469809	-0.0626271	-0.279779	0.703203	1
PKNOX1	-0.00523875	0.0315392	-0.0420167	-0.279183	0.812951	1
ALG1L9P	-0.00661968	0.0398802	-0.0531195	-0.279019	0.535962	1
SKI	-0.0323229	0.195253	-0.259899	-0.278376	0.887446	1
HDGFL3	-0.00402926	0.0243606	-0.0324192	-0.27817	0.694628	1
RNPC3	-0.0320773	0.194315	-0.258469	-0.277706	0.931762	1
PHF20L1	-0.000999952	0.00606567	-0.00806557	-0.277381	0.809626	1
ZFHX3	-0.0227735	0.138475	-0.184022	-0.276811	0.11969	1
UBR4	-0.0115078	0.0700329	-0.0930485	-0.276608	0.78928	1
AC022601.1	-0.0900269	0.550072	-0.730126	-0.27566	0.843337	1
HERC2	-0.0152991	0.0939731	-0.124571	-0.274413	0.869873	1
AC091078.1	-0.035024	0.215405	-0.285453	-0.274113	0.32529	1
IGF2R	-0.0254048	0.156773	-0.207582	-0.273319	0.760292	1
KALRN	-0.00591345	0.0366015	-0.0484284	-0.272613	0.0398291	1
AC092902.4	-0.00708599	0.0440525	-0.0582244	-0.271582	0.885277	1
ACTR10	-0.0203732	0.126719	-0.167466	-0.271466	0.809739	1
SHOC1	-0.0565622	0.352561	-0.465686	-0.270969	0.524441	1
ABI3BP	-0.170245	1.06155	-1.40204	-0.270883	0.358879	1
ADAMTS9-AS2	-0.221801	1.398	-1.8416	-0.268379	0.00629556	1
ABCA1	-0.0982308	0.621457	-0.817918	-0.267517	0.438189	1
NAV1	-0.0302184	0.191325	-0.251762	-0.267338	0.126153	1
MTERF1	-0.000399387	0.00252877	-0.00332754	-0.26733	0.70532	1
AC012405.1	-0.084375	0.534526	-0.703276	-0.267203	0.833079	1
F3	-0.414277	2.63314	-3.46169	-0.266445	0.0986193	1
CDK12	-0.00610085	0.0388366	-0.0510383	-0.266091	0.389037	1
ZMYND11	-0.0122875	0.0782196	-0.102794	-0.266089	0.917984	1
NRP1	-0.147662	0.947614	-1.24294	-0.264237	0.0076468	1
EFEMP1	-0.000603134	0.00387284	-0.00507911	-0.264104	0.292037	1
BACH2	-0.017326	0.112492	-0.147144	-0.261584	0.783631	1
RNF216P1	-0.000277638	0.00180807	-0.00236335	-0.2609	0.909909	1
R3HDM1	-0.00459111	0.0300302	-0.0392124	-0.25991	0.220901	1
AC099792.1	-0.0197489	0.129635	-0.169133	-0.259112	0.77029	1
KPNA6	-0.00390903	0.0256891	-0.0335071	-0.258853	0.450551	1
MIR4300HG	-0.0946853	0.623759	-0.81313	-0.258308	0.950691	1
CACUL1	-0.000724911	0.00477952	-0.00622934	-0.25812	0.830411	1
PRKRIP1	-0.00889301	0.0587134	-0.0764995	-0.257815	0.904	1
ZNF483	-0.0101476	0.0674478	-0.087743	-0.256316	0.437063	1
ATF7	-0.0365631	0.243547	-0.316673	-0.255837	0.893233	1
CNOT2	-0.015103	0.101042	-0.131248	-0.254866	0.869215	1
WAC	-0.0188667	0.12708	-0.164814	-0.253366	0.882142	1
IDH2-DT	-0.00487919	0.0328893	-0.0426477	-0.253201	0.771591	1
ATG2B	-0.00435877	0.0294549	-0.0381725	-0.25265	0.828427	1
CYP27A1	-0.0132118	0.0896612	-0.116085	-0.251715	0.949209	1
JAK2	-0.00724528	0.0492675	-0.063758	-0.251279	0.927974	1
RPS6KA5	-0.0102511	0.0697333	-0.0902356	-0.251197	0.959485	1
TXNIP	-0.0201399	0.137179	-0.177458	-0.250914	0.856121	1
GYG2	-0.0178637	0.121819	-0.157546	-0.250655	0.060645	1
TAF15	-0.0137404	0.0937423	-0.121223	-0.250559	0.53525	1
AHI1	-0.0261157	0.178198	-0.230429	-0.250526	0.529195	1
TASOR2	-0.0055523	0.0379517	-0.0490563	-0.250145	0.284074	1
KCNMB2-AS1	-0.00115671	0.00791314	-0.0102266	-0.249961	0.50505	1
ALDH1L1	-0.0516472	0.353523	-0.456818	-0.249837	0.639951	1
NLGN4X	-0.0395509	0.272167	-0.351269	-0.248681	0.0715363	1
EPC2	-0.00466028	0.0320837	-0.0414042	-0.248585	0.287934	1
PTCHD1	-0.00586764	0.0404153	-0.0521505	-0.24848	0.0179822	1
PSMG2	-0.00574683	0.0396452	-0.0511389	-0.24814	0.754528	1
ITPR2	-0.0973383	0.674692	-0.869369	-0.247114	0.746813	1
ENAH	-0.0207994	0.144204	-0.185803	-0.247061	0.958036	1
RMDN1	-0.012807	0.089413	-0.115027	-0.245562	0.197127	1
SYTL4	-0.235172	1.65237	-2.12271	-0.244195	0.169699	1
DLG1	-0.0274763	0.193227	-0.24818	-0.244004	0.712136	1
FCHO2	-0.0212547	0.149661	-0.19217	-0.243737	0.963736	1
MARCHF3	-0.0194882	0.137282	-0.176258	-0.243645	0.00682167	1
ALPK1	-0.0172599	0.121595	-0.156115	-0.243627	0.000636446	1
GRK4	-0.00234653	0.0165628	-0.0212559	-0.243219	0.790981	1
ZXDC	-0.0213899	0.150989	-0.193768	-0.243205	0.945917	1
MYSM1	-0.0026568	0.0188721	-0.0241857	-0.241872	0.953018	1
VPS35L	-0.0241673	0.172468	-0.220802	-0.240888	0.950102	1
CCNT2	-0.0113217	0.0812055	-0.103849	-0.239823	0.647449	1
ZDHHC14	-0.0107951	0.0776957	-0.0992859	-0.239099	0.792219	1
ULK4	-0.0172553	0.124633	-0.159144	-0.238356	0.757479	1
NIM1K	-0.02557	0.186288	-0.237428	-0.236555	0.922027	1
NAIP	-0.00230997	0.0168412	-0.0214612	-0.236406	0.904049	1
NUMB	-0.0282583	0.206026	-0.262543	-0.236402	0.790104	1
LINC01376	-0.0054667	0.0398755	-0.0508089	-0.236304	0.0533122	1
TENM2	-0.0757444	0.553321	-0.70481	-0.235995	0.943399	1
STAM2	-0.010163	0.0745475	-0.0948736	-0.235144	0.931369	1
JUN	-0.0510366	0.375129	-0.477202	-0.234721	0.17329	1
NHLRC2	-0.00196347	0.0144764	-0.0184034	-0.234085	0.754234	1
USP22	-0.00902761	0.0669395	-0.0849948	-0.232914	0.952072	1
CNTNAP3B	-0.00873731	0.0648103	-0.0822849	-0.23284	0.306796	1
TLK1	-0.00918262	0.0681274	-0.0864927	-0.232798	0.954448	1
AC091826.2	-0.0301879	0.225891	-0.286267	-0.231051	0.764828	1
RALGAPA2	-0.00932646	0.0699274	-0.0885803	-0.230645	0.721684	1
NKTR	-0.0209084	0.157237	-0.199054	-0.230035	0.945418	1
RB1CC1	-0.0109575	0.0830856	-0.105001	-0.228367	0.586082	1
RNF111	-0.0214177	0.162925	-0.205761	-0.227716	0.906259	1
FADS2	-0.0583127	0.446633	-0.563259	-0.226343	0.908978	1
ZNF197	-0.012733	0.098386	-0.123852	-0.22459	0.941188	1
ANKRD10	-0.00885972	0.0684665	-0.0861859	-0.224565	0.72312	1
CUX1	-0.017828	0.137885	-0.173541	-0.224402	0.47758	1
STXBP6	-4.34951e-05	0.000336575	-0.000423565	-0.224298	0.0374841	1
ZNF207	-0.0138182	0.106984	-0.134621	-0.224193	0.574002	1
SPTBN1	-0.0170499	0.132375	-0.166475	-0.223639	0.208049	1
ARHGEF3	-0.132302	1.02832	-1.29293	-0.22342	0.00115071	1
PNN	-0.0255338	0.199632	-0.250699	-0.22226	0.896285	1
PLD3	-0.00298445	0.0234938	-0.0294627	-0.220914	0.959712	1
KIAA1755	-0.00754367	0.0595258	-0.0746132	-0.220448	0.828862	1
SORT1	-0.0175489	0.138656	-0.173754	-0.220193	0.593964	1
MALRD1	-0.0529981	0.419105	-0.525101	-0.220025	0.616442	1
MTCH1	-0.00559937	0.0442798	-0.0554785	-0.220023	0.395988	1
MED12L	-0.0300787	0.237886	-0.298044	-0.220003	0.941531	1
BOC	-0.0143697	0.114078	-0.142817	-0.219265	0.783385	1
AP002336.2	-0.0802038	0.637283	-0.797691	-0.219093	0.197704	1
BCL6	-0.0112799	0.0898402	-0.1124	-0.218633	0.0633136	1
MPHOSPH9	-0.0189199	0.151709	-0.189549	-0.217328	0.912644	1
RHOT1	-0.00404037	0.0325881	-0.0406688	-0.216198	0.942597	1
SGO1-AS1	-0.000598498	0.00490138	-0.00609838	-0.213284	0.656174	1
RAP1A	-0.00478512	0.0394063	-0.0489765	-0.212228	0.744252	1
LINC02340	-0.00662074	0.0546229	-0.0678643	-0.211882	0.940621	1
MAMLD1	-0.00153511	0.0127625	-0.0158328	-0.210438	0.533647	1
ZRANB2-AS2	-0.0162474	0.135132	-0.167626	-0.210362	0.154968	1
HSPB8	-0.0502965	0.419748	-0.520341	-0.209723	0.547888	1
AC138627.1	-0.000405148	0.0033833	-0.0041936	-0.209605	0.0535237	1
LIX1-AS1	-0.000734011	0.0061463	-0.00761432	-0.209095	0.895396	1
SEC31A	-0.0174053	0.147072	-0.181882	-0.207407	0.697807	1
ZNF586	-0.0110804	0.0943234	-0.116484	-0.206038	0.93651	1
PLEKHA5	-0.0251049	0.214403	-0.264613	-0.205441	0.411548	1
CC2D2B	-0.0239628	0.205525	-0.253451	-0.204656	0.932809	1
ZNF346	-0.00751109	0.0648224	-0.0798446	-0.203522	0.501067	1
LINC00271	-0.0160804	0.139476	-0.171636	-0.202609	0.870931	1
FAM169A	-0.00595068	0.0517409	-0.0636422	-0.202164	0.00795526	1
MROH7	-0.0287641	0.250613	-0.308142	-0.201794	0.204287	1
GMPR	-0.0159279	0.138824	-0.17068	-0.201729	0.888321	1
CD44	-0.177891	1.55064	-1.90642	-0.201708	0.0640608	1
OPHN1	-0.0197356	0.172138	-0.211609	-0.201596	0.36872	1
SPATS2L	-0.0318045	0.278176	-0.341785	-0.201096	0.854682	1
ROBO1	-0.000841113	0.00736924	-0.00905146	-0.200789	0.902707	1
RAB10	-0.0134318	0.117991	-0.144855	-0.200315	0.938737	1
PDE5A	-0.0530113	0.466233	-0.572256	-0.200099	0.598319	1
SENP6	-0.00964895	0.0850558	-0.104354	-0.19969	0.976228	1
AC073475.1	-0.023067	0.203612	-0.249746	-0.199447	0.83711	1
BTD	-0.0331176	0.292585	-0.35882	-0.19929	0.973349	1
KMT2A	-0.0127505	0.112673	-0.138174	-0.199249	0.962293	1
ITGB1	-0.00940229	0.0833248	-0.102129	-0.198735	0.814339	1
GSPT1	-0.0112629	0.100506	-0.123032	-0.197504	0.509249	1
KIZ	-0.0212306	0.189702	-0.232163	-0.197273	0.937039	1
CASK	-0.0292393	0.261751	-0.320229	-0.196942	0.952773	1
PLSCR1	-0.0324995	0.291025	-0.356024	-0.196888	0.00900448	1
PCLO	-0.0559173	0.50159	-0.613425	-0.196582	0.00100117	1
RARS2	-0.000632153	0.00570667	-0.00697098	-0.195461	0.500291	1
RYR1	-0.0325637	0.29463	-0.359757	-0.195064	0.813776	1
KIF3A	-0.00843958	0.076688	-0.0935672	-0.194312	0.859529	1
TANC2	-0.0146378	0.133268	-0.162543	-0.193973	0.963626	1
MAP4K5	-0.0184425	0.170896	-0.207781	-0.19091	0.976103	1
TSPAN3	-0.0139691	0.13124	-0.159179	-0.188549	0.564139	1
TAX1BP1	-0.00525297	0.049525	-0.0600309	-0.187952	0.878036	1
MAP3K20	-0.0180981	0.171783	-0.207979	-0.18681	0.602601	1
MTA3	-0.0147986	0.14056	-0.170157	-0.186696	0.444436	1
DDHD1	-0.0259756	0.249112	-0.301063	-0.185072	0.72966	1
RAB1A	-0.0023623	0.0227882	-0.0275128	-0.184093	0.539471	1
ELL2	-0.0258629	0.24965	-0.301376	-0.183985	0.0584323	1
CASD1	-0.00537485	0.0519677	-0.0627174	-0.183712	0.846085	1
DOK5	-0.0152507	0.147899	-0.178401	-0.183211	0.701817	1
LCOR	-0.00491004	0.0477674	-0.0575875	-0.182687	0.742127	1
SLC38A1	-0.0434637	0.426407	-0.513334	-0.181299	0.300794	1
ATR	-0.00479304	0.047893	-0.0574791	-0.178305	0.289857	1
KNOP1	-4.40887e-05	0.000441869	-0.000530046	-0.177819	0.188488	1
AQP1	-0.0227367	0.230981	-0.276455	-0.17564	0.227224	1
AC110023.1	-0.00711935	0.0723483	-0.086587	-0.175589	0.433284	1
IQCB1	-0.00393057	0.0401668	-0.0480279	-0.174699	0.489863	1
ZBTB20-AS5	-0.0222776	0.228251	-0.272806	-0.174285	0.979188	1
SNED1	-0.0331	0.340602	-0.406803	-0.1736	0.774259	1
STAT5B	-0.00637752	0.0657904	-0.0785454	-0.173203	0.949127	1
UBXN7	-0.00527424	0.0548025	-0.065351	-0.172069	0.969682	1
DZIP1	-0.00431362	0.0450147	-0.053642	-0.171393	0.850047	1
KANTR	-0.000414802	0.00433381	-0.00516341	-0.171208	0.937505	1
COLEC12	-0.00178759	0.0187063	-0.0222815	-0.170959	0.0136454	1
ERC1	-0.0125173	0.131586	-0.15662	-0.170249	0.164279	1
WLS	-0.0193459	0.204205	-0.242897	-0.169614	0.845588	1
AC004470.2	-0.0261755	0.277912	-0.330263	-0.168711	0.303533	1
MARK4	-0.000982944	0.0104525	-0.0124183	-0.168471	0.66841	1
POT1	-0.0110674	0.118841	-0.140976	-0.166977	0.978833	1
CDHR3	-0.000177052	0.0019194	-0.0022735	-0.165525	0.0941918	1
PIR	-0.0058017	0.0629073	-0.0745107	-0.165497	0.96188	1
NRBP2	-0.0131888	0.143404	-0.169782	-0.165075	0.696704	1
WWC1	-0.00203882	0.0222838	-0.0263615	-0.164292	0.493798	1
KLHL23	-0.00991801	0.108979	-0.128815	-0.163494	0.948834	1
RPL37A	-0.000141056	0.00156172	-0.00184383	-0.162362	0.488522	1
MOB3B	-0.0209193	0.23313	-0.274969	-0.16139	0.892765	1
TCP10L	-0.0059807	0.0669143	-0.0788758	-0.160806	0.567667	1
PABPN1	-0.000501803	0.00564936	-0.00665296	-0.159891	0.960691	1
RAB11FIP2	-0.0172543	0.195733	-0.230241	-0.158779	0.606138	1
METTL25	-0.0134047	0.15253	-0.17934	-0.158331	0.745674	1
KMT5B	-0.00409636	0.04671	-0.0549028	-0.158026	0.61647	1
AMBRA1	-0.00600291	0.0691969	-0.0812027	-0.156456	0.775311	1
C1orf198	-0.0154761	0.17922	-0.210172	-0.155795	0.955338	1
AC008771.1	-0.021138	0.246595	-0.288871	-0.154743	0.905001	1
TEX9	-0.00457588	0.0534651	-0.0626168	-0.154521	0.0335518	1
ARL3	-0.00236643	0.0279063	-0.0326391	-0.153211	0.164874	1
KITLG	-0.0416792	0.492893	-0.576251	-0.152813	0.893895	1
F11-AS1	-0.00901307	0.108967	-0.126993	-0.149732	0.519503	1
AC002463.1	-0.00370064	0.0450474	-0.0524487	-0.148788	0.831698	1
GPT2	-0.0153705	0.189821	-0.220562	-0.146817	0.219803	1
ATF6	-0.0100877	0.125311	-0.145487	-0.146024	0.987286	1
ZRANB1	-0.0142672	0.178256	-0.20679	-0.145246	0.803836	1
OTUD7B	-0.0260529	0.326435	-0.378541	-0.144864	0.722266	1
HMGN1	-0.0232348	0.292788	-0.339258	-0.144101	0.445907	1
UGGT2	-0.00904386	0.114702	-0.132789	-0.143243	0.982635	1
AC024145.1	-0.0232158	0.298384	-0.344815	-0.141487	0.89562	1
AC008957.2	-0.0938654	1.21016	-1.39789	-0.141081	0.496941	1
CEP83	-0.0134487	0.176645	-0.203543	-0.138663	0.264916	1
LINC01184	-0.0146756	0.194331	-0.223682	-0.137621	0.719058	1
AKAP11	-0.0091651	0.122126	-0.140456	-0.13682	0.200419	1
AL356737.2	-0.0633307	0.855277	-0.981938	-0.135124	0.965271	1
PRANCR	-0.000620573	0.00841589	-0.00965703	-0.134599	0.278507	1
FOS	-0.00256525	0.0348117	-0.0399422	-0.134516	0.311235	1
NSMAF	-0.00198562	0.0276894	-0.0316606	-0.131145	0.881997	1
SMARCA5	-0.00788525	0.110155	-0.125926	-0.130928	0.746319	1
HSPA1A	-0.0301986	0.429556	-0.489953	-0.128739	0.726459	1
CDC14A	-0.0106815	0.152055	-0.173418	-0.128646	0.82489	1
ILKAP	-0.00363905	0.0519815	-0.0592596	-0.128233	0.958101	1
SMYD3	-0.0147218	0.210458	-0.239902	-0.128138	0.572906	1
DCLK1	-0.097407	1.4116	-1.60641	-0.126517	0.966152	1
PGAP1	-0.000159361	0.00233324	-0.00265196	-0.125307	0.838521	1
CDK17	-0.00837153	0.123248	-0.139991	-0.124662	0.0906919	1
NDUFS4	-0.00627991	0.0957358	-0.108296	-0.120652	0.610406	1
NRCAM	-0.0448065	0.689953	-0.779566	-0.119521	0.223266	1
DRAIC	-0.00266163	0.040988	-0.0463112	-0.119513	0.984543	1
MIB1	-0.0371723	0.574648	-0.648993	-0.119081	0.724103	1
AC068587.4	-0.00346789	0.0536145	-0.0605503	-0.119073	0.906384	1
RHBDD1	-0.00225623	0.0353982	-0.0399107	-0.11744	0.671432	1
ACSL3	-0.00536236	0.0844313	-0.095156	-0.117046	0.636781	1
GOLGA8A	-0.00931087	0.148243	-0.166865	-0.115827	0.503005	1
STARD13	-0.0110205	0.178032	-0.200073	-0.114253	0.663131	1
CBR4	-0.00598501	0.0969917	-0.108962	-0.113913	0.602552	1
AGBL4	-0.035425	0.574113	-0.644963	-0.113909	0.961074	1
COL4A5	-0.0090085	0.147946	-0.165963	-0.112494	0.454102	1
LRMDA	-7.56153e-06	0.000124321	-0.000139444	-0.112375	0.748358	1
EPS15L1	-0.0109078	0.18499	-0.206805	-0.109133	0.466074	1
DUBR	-0.000439736	0.00749316	-0.00837264	-0.108645	0.975063	1
WDR37	-0.00241984	0.0415454	-0.0463851	-0.107876	0.753315	1
CDC42SE2	-0.0018358	0.0318211	-0.0354927	-0.106905	0.718858	1
AC087854.1	-0.0209604	0.367798	-0.409719	-0.105674	0.207246	1
RABEP1	-0.00840622	0.148018	-0.16483	-0.105328	0.660036	1
CHPT1	-0.0192051	0.340341	-0.378751	-0.104691	0.580075	1
PHF20	-0.00260856	0.0465018	-0.0517189	-0.104106	0.538489	1
ALDH2	-0.00829115	0.148056	-0.164638	-0.103938	0.469923	1
WWTR1	-0.00222164	0.0401927	-0.044636	-0.102662	0.386455	1
TLK2	-0.00374793	0.0679475	-0.0754434	-0.102459	0.0627972	1
CRTC1	-0.00417925	0.0764291	-0.0847876	-0.101617	0.305767	1
SPTBN4	-0.000240926	0.00442824	-0.00491009	-0.101133	0.991005	1
MSRB3	-0.0127485	0.234559	-0.260056	-0.101034	0.936098	1
TMEM123	-0.00844464	0.155486	-0.172376	-0.100964	0.991511	1
NFYC	-0.00544189	0.10024	-0.111124	-0.100924	0.576966	1
MAP3K2	-0.00836587	0.155185	-0.171917	-0.100255	0.93167	1
SPPL2A	-0.0014536	0.0275143	-0.0304215	-0.0983503	0.327377	1
RAP1B	-0.00217827	0.0419408	-0.0462974	-0.0967684	0.885938	1
GNG12-AS1	-0.0259768	0.502525	-0.554479	-0.0963356	0.950845	1
SRSF11	-0.0052297	0.103467	-0.113927	-0.094299	0.629016	1
ZMIZ1	-0.00864158	0.172609	-0.189892	-0.0934461	0.793026	1
EHMT1	-0.00380908	0.0762582	-0.0838764	-0.0932424	0.270918	1
ANKFY1	-0.00127883	0.0256305	-0.0281881	-0.0931446	0.994018	1
ZFR	-0.00350899	0.0708944	-0.0779124	-0.0924352	0.982228	1
SUGT1	-0.0070234	0.142488	-0.156535	-0.0920706	0.995076	1
HSDL2	-0.00175234	0.0355643	-0.039069	-0.0920372	0.591007	1
AGL	-0.000584451	0.0120306	-0.0131995	-0.0908047	0.871112	1
RFX3-AS1	-0.000140185	0.00292287	-0.00320324	-0.0897005	0.177253	1
ID2	-0.0017037	0.0358627	-0.0392701	-0.0888874	0.46473	1
PDE4B	-0.0099475	0.213153	-0.233048	-0.0873901	0.913045	1
AL137009.1	-0.0147717	0.318236	-0.34778	-0.0869409	0.98915	1
RCOR1	-0.00656116	0.142156	-0.155278	-0.0864704	0.530419	1
DANT2	-0.00837009	0.184105	-0.200845	-0.0852322	0.230196	1
FTO	-0.0135078	0.298422	-0.325438	-0.0848741	0.746135	1
C1QTNF7-AS1	-0.00719677	0.162049	-0.176443	-0.0833427	0.000441352	1
ZFAND3	-0.00941026	0.214233	-0.233054	-0.0824695	0.438745	1
SLC27A1	-0.00462808	0.105745	-0.115001	-0.0821841	0.860956	1
PPP2R1B	-0.00773926	0.17898	-0.194458	-0.0812379	0.883789	1
COG7	-0.000460304	0.0109032	-0.0118238	-0.0793929	0.654185	1
SPG7	-0.00113775	0.0271164	-0.0293919	-0.0789248	0.771085	1
FBXL4	-0.000943017	0.0225078	-0.0243938	-0.0788153	0.996298	1
AC139887.2	-0.0119886	0.291396	-0.315373	-0.0774505	0.984522	1
GNA14-AS1	-0.00483765	0.120532	-0.130208	-0.0756291	0.560025	1
CHD2	-0.0109256	0.274184	-0.296036	-0.0751074	0.779703	1
SYT14	-0.00959139	0.240834	-0.260017	-0.0750673	0.422341	1
PTN	-0.0180389	0.453627	-0.489705	-0.0749589	0.23398	1
RAB3GAP2	-0.00194343	0.0496249	-0.0535118	-0.0738643	0.714092	1
LINC02649	-0.00108073	0.027678	-0.0298395	-0.0736539	0.398328	1
PRDM16-DT	-0.000167855	0.00440962	-0.00474533	-0.0718715	0.681517	1
TPST1	-0.0231726	0.611327	-0.657673	-0.0715798	0.000700639	1
NCOA1	-0.011534	0.306746	-0.329814	-0.0710264	0.997185	1
FBXO30-DT	-0.00393079	0.105054	-0.112916	-0.0706906	0.923822	1
LINC00461	-0.00951762	0.256991	-0.276026	-0.0699947	0.616442	1
SLC25A36	-0.00156745	0.0433249	-0.0464598	-0.0684335	0.251214	1
NEK9	-0.000981844	0.0275014	-0.0294651	-0.0675618	0.992834	1
DTNB	-0.000821889	0.0230359	-0.0246796	-0.0675199	0.888905	1
ADHFE1	-0.000577011	0.0167737	-0.0179277	-0.0651802	0.605897	1
TBC1D5	-0.006365	0.185856	-0.198586	-0.0649002	0.903015	1
GOLGB1	-0.00578475	0.169008	-0.180577	-0.064865	0.986286	1
LINC01515	-0.0016074	0.0482767	-0.0514914	-0.0631553	0.797726	1
ZNF131	-0.00358338	0.10777	-0.114937	-0.0630721	0.66781	1
ATP6AP1L	-0.0026683	0.082549	-0.0878856	-0.0613698	0.676437	1
UBC	-0.000850906	0.0264047	-0.0281065	-0.0611891	0.965018	1
SYBU	-0.00287716	0.0900237	-0.095778	-0.0607005	0.763244	1
IPO9-AS1	-0.0112619	0.352806	-0.375329	-0.0606288	0.890853	1
ECPAS	-0.000375934	0.0119271	-0.012679	-0.0598889	0.580364	1
ZNF148	-0.00309062	0.0982018	-0.104383	-0.0598021	0.938889	1
EIF3E	-0.00185992	0.0605388	-0.0642587	-0.0584208	0.992191	1
AL078459.1	-0.005892	0.192492	-0.204276	-0.0582109	0.843807	1
EP300	-0.00163562	0.0542764	-0.0575476	-0.0573356	0.21541	1
IFT172	-0.00485753	0.163352	-0.173067	-0.0565995	0.830934	1
SPEN	-0.00331427	0.111895	-0.118524	-0.0563829	0.464575	1
GPC5-AS2	-0.0136542	0.469791	-0.497099	-0.0553564	0.91187	1
DCP1A	-0.00151935	0.0524484	-0.0554871	-0.0551788	0.782009	1
ZCWPW2	-0.000747904	0.025826	-0.0273218	-0.0551618	0.918979	1
SSH2	-0.00225461	0.0808836	-0.0853928	-0.0531519	0.986077	1
TAF2	-0.00342497	0.123254	-0.130104	-0.0529908	0.944254	1
TXNRD1	-0.00220261	0.0804655	-0.0848707	-0.0522214	0.559629	1
SPATA13	-0.00420139	0.157854	-0.166256	-0.0508134	0.896578	1
DPP10-AS3	-0.0238538	0.935388	-0.983096	-0.048739	0.82816	1
STRN	-0.00164685	0.0649092	-0.0682028	-0.0484969	0.338264	1
MAX	-0.00274698	0.109283	-0.114777	-0.0480585	0.799601	1
RAD9A	-0.00330421	0.13249	-0.139098	-0.047691	0.972354	1
VPS53	-0.00464977	0.187084	-0.196384	-0.0475313	0.97546	1
PYGB	-0.00261404	0.107385	-0.112613	-0.046577	0.997767	1
FBXO21	-0.000123997	0.00510319	-0.00535119	-0.0464932	0.808186	1
CHCHD3	-0.000848241	0.0354161	-0.0371126	-0.0458446	0.826145	1
TASP1	-0.00041165	0.0174005	-0.0182238	-0.0452961	0.428723	1
CDS2	-0.00177189	0.0755793	-0.0791231	-0.0448972	0.912498	1
CPNE8	-0.00537624	0.229435	-0.240188	-0.0448753	0.0625709	1
TRIM37	-0.00103261	0.0489393	-0.0510045	-0.0405005	0.838696	1
DNM1L	-0.00149203	0.0713487	-0.0743328	-0.0401469	0.997079	1
MAST2	-0.00348045	0.17295	-0.179911	-0.0386643	0.826188	1
TPP2	-0.000229642	0.0116585	-0.0121178	-0.0378605	0.139354	1
ZFC3H1	-0.000332127	0.0168915	-0.0175557	-0.0377945	0.625391	1
DIRC3	-0.00715201	0.36425	-0.378554	-0.0377426	0.377317	1
AL133304.3	-0.00899868	0.463265	-0.481263	-0.0373458	0.992461	1
CAPN7	-0.00275227	0.145211	-0.150716	-0.0364574	0.307351	1
MSANTD4	-0.00247199	0.132404	-0.137348	-0.035922	0.998465	1
KIAA1328	-0.00236674	0.134999	-0.139732	-0.0337691	0.416638	1
RSRP1	-0.00628498	0.359882	-0.372452	-0.0336413	0.88297	1
RAB18	-0.00186644	0.10795	-0.111683	-0.0333115	0.0599414	1
AC027117.2	-0.00102464	0.0600386	-0.0620879	-0.0328882	0.245734	1
HMGCLL1	-0.00159749	0.0940172	-0.0972122	-0.0327461	0.71637	1
USP4	-0.000460158	0.032171	-0.0330913	-0.027639	0.94455	1
COG6	-0.00172325	0.122635	-0.126081	-0.0271595	0.935103	1
DMXL2	-0.000736035	0.0560932	-0.0575652	-0.0253849	0.991766	1
TOP2B	-0.000973089	0.074428	-0.0763742	-0.0252943	0.39816	1
SIPA1L3	-0.00019873	0.0162682	-0.0166656	-0.0236537	0.828281	1
PDLIM5	-0.00161171	0.136573	-0.139796	-0.02286	0.995304	1
ACER3	-0.00140573	0.121545	-0.124357	-0.0224087	0.65063	1
HIPK2	-0.00190752	0.176418	-0.180233	-0.0209654	0.953578	1
MACROD2	-0.00242196	0.24817	-0.253014	-0.018943	0.446069	1
SEC62	-0.00156003	0.172581	-0.175701	-0.0175582	0.71675	1
UBXN4	-0.00113074	0.144621	-0.146883	-0.0152054	0.997692	1
SYNPO2	-0.00244092	0.359047	-0.363929	-0.0132345	0.985118	1
SS18	-0.000752401	0.115561	-0.117066	-0.0126785	0.547943	1
FGD4	-0.00194726	0.355274	-0.359169	-0.010684	0.0623441	1
EXT1	-0.000964845	0.190014	-0.191944	-0.00990195	0.645941	1
RUFY2	-0.000427198	0.106913	-0.107767	-0.00780038	0.992593	1
COL27A1	-0.000863041	0.232055	-0.233781	-0.00726234	0.689218	1
PARD3	-0.00129008	0.349282	-0.351862	-0.00721251	0.684124	1
PPP6R3	-0.000307515	0.086208	-0.086823	-0.0069666	0.998112	1
CFLAR	-0.000330993	0.129372	-0.130034	-0.0050017	0.701711	1
CTDSPL2	-0.000265565	0.116085	-0.116616	-0.00447352	0.829844	1
LRRC6	-0.0002517	0.123291	-0.123794	-0.00399314	0.998561	1
STK38	-4.45209e-05	0.02955	-0.029639	-0.0029485	0.649249	1
SNX13	-0.000115081	0.108668	-0.108898	-0.00207343	0.769201	1
RNF216	-0.000147632	0.149465	-0.14976	-0.00193401	0.948646	1
CSNK1G3	-1.19472e-05	0.0298973	-0.0299212	-0.000782904	0.995649	1
KLHL22	-4.87325e-05	0.215141	-0.215239	-0.000443859	0.994596	1
USP9Y	-9.68777e-14	4.31809e-10	-4.32003e-10	-0.000439626	0.979663	1
UTY	2.84116e-14	6.79841e-11	-6.79273e-11	0.000819442	0.709504	1
ICA1L	8.72253e-05	0.133355	-0.133181	0.00128282	0.884379	1
NLGN4Y	1.6937e-09	2.12674e-06	-2.12335e-06	0.00156213	0.0435683	1
OLA1	0.000215852	0.115102	-0.11467	0.00368246	0.982855	1
PMP2	0.000621175	0.229392	-0.22815	0.00532183	0.711099	1
ZC2HC1A	0.000349292	0.125895	-0.125197	0.00545297	0.991275	1
ZNF559	0.000695581	0.198413	-0.197021	0.00689528	0.121203	1
DIPK1A	0.000552846	0.117298	-0.116192	0.00928142	0.998423	1
APBA2	0.000300337	0.0605648	-0.0599641	0.00976777	0.887517	1
NAP1L4	0.00134187	0.264762	-0.262078	0.00998415	0.989021	1
NFIC	0.0011217	0.205501	-0.203257	0.0107569	0.993679	1
MAPK8	0.00049854	0.0856067	-0.0846096	0.0114809	0.997903	1
SQSTM1	0.00205794	0.282185	-0.27807	0.0143988	0.296491	1
ANKDD1A	4.49265e-05	0.00609239	-0.00600254	0.0145605	0.324012	1
NEAT1	0.00527434	0.707878	-0.69733	0.0147131	0.045036	1
CDH10	0.0013284	0.177441	-0.174784	0.0147839	0.593615	1
FAM107A	0.00287729	0.381914	-0.376159	0.0148782	0.998406	1
FRMD4A	0.00144259	0.189412	-0.186526	0.0150419	0.559782	1
DGLUCY	0.00111377	0.144671	-0.142444	0.0152061	0.993335	1
UBL3	0.00110086	0.134535	-0.132334	0.01617	0.417186	1
GLUL	0.00126265	0.15059	-0.148065	0.0165727	0.265929	1
HERPUD2	0.00116498	0.13589	-0.13356	0.0169481	0.992975	1
ASCC1	0.000123542	0.0143742	-0.0141271	0.0169914	0.996594	1
PPP1R9A-AS1	0.00220505	0.234806	-0.230396	0.0185804	0.629561	1
MYO1E	0.000581152	0.0606979	-0.0595356	0.0189471	0.965962	1
FBXO42	0.000470832	0.045975	-0.0450333	0.0202798	0.219344	1
B3GAT2	0.0022086	0.215438	-0.211021	0.0203011	0.981523	1
LINC00278	4.30972e-10	4.17849e-08	-4.0923e-08	0.0204258	0.325162	1
UBXN2A	0.000208002	0.0192034	-0.0187874	0.0214618	0.315141	1
TRAF3IP2	0.0023699	0.212244	-0.207504	0.022132	0.430398	1
CSRNP3	0.00221902	0.189832	-0.185394	0.0231817	0.999356	1
EFCAB6	0.0015401	0.126991	-0.123911	0.0240614	0.448763	1
ABLIM1	0.00377238	0.295587	-0.288043	0.0253371	0.987615	1
RAB5A	0.000193384	0.0145423	-0.0141555	0.0264149	0.847716	1
ETNK1	0.00187383	0.137169	-0.133421	0.0271455	0.377653	1
KIAA0825	0.00378779	0.274026	-0.26645	0.0274718	0.737545	1
SEMA6A	0.00460116	0.328619	-0.319417	0.0278321	0.700018	1
HSP90AA1	0.0198526	1.41108	-1.37138	0.0279683	0.987287	1
NAA35	0.00107277	0.0741601	-0.0720145	0.0287682	0.613815	1
TECPR2	0.000187569	0.012906	-0.0125309	0.0289052	0.54677	1
SUGP2	0.00245451	0.160864	-0.155955	0.0303691	0.69997	1
ZBTB16	0.00459596	0.291999	-0.282807	0.0313424	0.813367	1
BMT2	0.00228772	0.142198	-0.137623	0.032048	0.917471	1
DCAF10	0.00201588	0.123124	-0.119092	0.0326242	0.998098	1
DIXDC1	0.00282504	0.169142	-0.163492	0.0332918	0.274072	1
PPCDC	0.00141141	0.0793177	-0.0764949	0.0355081	0.540834	1
RAD50	0.000762488	0.041636	-0.040111	0.0365627	0.999029	1
TTPA	0.00204063	0.110355	-0.106273	0.0369256	0.90039	1
ADCY2	0.00462508	0.241648	-0.232398	0.0382452	0.814116	1
DNAJC6	0.000789132	0.0410214	-0.0394431	0.0384436	0.505386	1
HS2ST1	0.00305919	0.15779	-0.151671	0.0387507	0.262017	1
ALK	0.00247407	0.118608	-0.113659	0.0417545	0.979905	1
MYRIP	0.00955773	0.454752	-0.435637	0.0420778	0.682249	1
COP1	0.00229792	0.108238	-0.103642	0.042513	0.592887	1
SPATS2	0.00133388	0.0624371	-0.0597693	0.0427858	0.926258	1
LINC01088	0.0207457	0.938296	-0.896805	0.0443145	0.188224	1
AL392086.3	0.00613445	0.2759	-0.263631	0.0445694	0.73957	1
CNKSR2	0.00537177	0.23989	-0.229146	0.0448941	0.950265	1
TCF20	0.00638286	0.277612	-0.264846	0.0461241	0.329597	1
RIC3	0.00190071	0.0801064	-0.076305	0.0476349	0.634062	1
SEMA4D	0.00427538	0.1744	-0.16585	0.0492555	0.979202	1
ADRA1A	0.0124806	0.4921	-0.467139	0.051002	0.458501	1
DMXL1	0.0028491	0.110598	-0.1049	0.0518253	0.971942	1
ZNF544	0.00188602	0.0709385	-0.0671664	0.0535322	0.888466	1
ITGB4	0.00701646	0.259761	-0.245728	0.0544107	0.788125	1
CDH4	0.0192614	0.705025	-0.666502	0.0550506	0.878792	1
HSPB1	0.00326468	0.119053	-0.112524	0.0552616	0.983052	1
AC092691.3	0.0163589	0.591329	-0.558611	0.0557643	0.955654	1
ARNTL	0.0050896	0.18348	-0.173301	0.055919	0.537269	1
SUPT20H	0.000887811	0.0318128	-0.0300372	0.0562677	0.992055	1
ZNF862	0.00431593	0.151947	-0.143315	0.0572986	0.881607	1
CYB5B	0.00641838	0.223422	-0.210585	0.0579705	0.565715	1
SEC14L1	0.00308211	0.106713	-0.100549	0.0582916	0.837146	1
SGMS1	0.0080767	0.278246	-0.262093	0.058593	0.996875	1
EFCAB11	0.00570023	0.191185	-0.179784	0.0602327	0.662895	1
NFE2L2	0.000812666	0.0271177	-0.0254924	0.060551	0.209465	1
AHNAK	0.0108228	0.360579	-0.338934	0.0606488	0.983462	1
UFL1-AS1	0.0141609	0.469237	-0.440916	0.0609895	0.81581	1
LINC01278	0.00297245	0.0975306	-0.0915857	0.0616117	0.535566	1
HPSE2	0.0227705	0.746239	-0.700698	0.061688	0.624032	1
DGKB	0.0418949	1.36014	-1.27635	0.0622892	0.797054	1
BCKDHB	0.0054366	0.171563	-0.16069	0.064141	0.736819	1
AP2B1	0.000981467	0.03019	-0.0282271	0.0658588	0.539329	1
SHTN1	0.00883536	0.269613	-0.251943	0.066405	0.993372	1
ATAD1	0.000426156	0.012907	-0.0120547	0.0669227	0.869321	1
ALDH7A1	0.00858535	0.259354	-0.242184	0.0671015	0.944186	1
JMY	0.00461544	0.139165	-0.129934	0.0672327	0.952445	1
SLCO3A1	0.0115084	0.328553	-0.305536	0.071145	0.936562	1
SEM1	0.0101592	0.286395	-0.266077	0.0720821	0.81754	1
ZNF248	0.00100503	0.0275304	-0.0255203	0.0742621	0.964222	1
GLUD1	0.0101147	0.271685	-0.251456	0.07579	0.961846	1
CPSF6	0.00585974	0.157036	-0.145317	0.07597	0.717351	1
ZNF81	0.00160052	0.0425744	-0.0393734	0.0765602	0.735695	1
INTS6	0.00260868	0.0692191	-0.0640018	0.0767586	0.991307	1
RIN2	0.00880116	0.23285	-0.215248	0.076992	0.837333	1
CSTF3	0.00576393	0.148994	-0.137466	0.0788739	0.257574	1
PLEKHM3	0.000388814	0.010041	-0.00926341	0.0789519	0.781306	1
RNF38	0.00699939	0.179061	-0.165063	0.0797303	0.225677	1
NUP50-DT	0.000582673	0.014847	-0.0136816	0.0800613	0.994066	1
FUBP1	0.000634036	0.0157677	-0.0144997	0.082114	0.268761	1
CEP95	0.00153891	0.0376831	-0.0346053	0.0834494	0.676983	1
ETV1	0.0114311	0.277432	-0.25457	0.0842272	0.053685	1
UNC79	0.000125206	0.00303806	-0.00278765	0.084247	0.818109	1
TTC8	0.00672321	0.163074	-0.149627	0.0842803	0.935797	1
AC093610.1	0.0405888	0.984096	-0.902918	0.0843159	0.986191	1
WDFY2	0.00673544	0.161167	-0.147696	0.0854825	0.915984	1
KCNJ3	0.062498	1.47856	-1.35357	0.0865028	0.989935	1
GPC5	0.0455869	1.05674	-0.965567	0.0883632	0.892485	1
LINC02062	0.00768563	0.178051	-0.162679	0.0884193	0.979849	1
ZNF292	0.0128374	0.297039	-0.271365	0.0885316	0.963006	1
STIM2	0.00843545	0.19245	-0.17558	0.0898469	0.349503	1
RNF220	0.0262688	0.596796	-0.544258	0.0902427	0.854939	1
STX7	0.00253859	0.0566364	-0.0515592	0.0919731	0.850859	1
ALG13	0.00104178	0.0232259	-0.0211423	0.0920409	0.85289	1
ANTXR1	0.0139838	0.30959	-0.281623	0.092717	0.901474	1
CDC42BPA	0.0135749	0.29893	-0.27178	0.0932392	0.913694	1
DOCK1	0.00613716	0.130543	-0.118268	0.0966887	0.712108	1
HNRNPA3	0.00897881	0.190475	-0.172518	0.0969613	0.469105	1
LRRC49	0.00722278	0.150498	-0.136052	0.0988058	0.986322	1
C2CD5	0.0136876	0.285117	-0.257742	0.0988364	0.651637	1
DPF3	0.0132375	0.275534	-0.249059	0.098915	0.319606	1
RNF144A	0.000799396	0.0162583	-0.0146595	0.101352	0.528025	1
LARP4B	0.00106192	0.021567	-0.0194432	0.101503	0.944391	1
PPIG	0.00272774	0.0552158	-0.0497604	0.101857	0.0235791	1
EEA1	0.000178969	0.00361655	-0.00325861	0.102041	0.739787	1
GRIP1	0.00195598	0.0385667	-0.0346548	0.104714	0.249049	1
CYRIA	0.0273495	0.535051	-0.480352	0.105582	0.0829263	1
SENP7	0.00254819	0.049341	-0.0442446	0.106734	0.770627	1
PPM1E	0.0133571	0.258442	-0.231728	0.106818	0.911478	1
PCM1	0.00784776	0.151443	-0.135748	0.107115	0.929047	1
VPS13C	0.00824905	0.158302	-0.141804	0.107748	0.815389	1
MOB1B	0.0174964	0.335269	-0.300276	0.107915	0.843959	1
EYA1	0.0215124	0.410428	-0.367403	0.108413	0.248323	1
USP40	0.00347685	0.0648173	-0.0578636	0.111093	0.989219	1
SLX4IP	0.00945298	0.173999	-0.155093	0.112598	0.977854	1
FNDC3A	0.00202494	0.037184	-0.0331341	0.112882	0.445747	1
HULC	0.0112762	0.205415	-0.182862	0.113841	0.985348	1
SRP54	0.00922431	0.167749	-0.1493	0.114047	0.291428	1
XIST	0.0385552	0.689117	-0.612006	0.116156	0.822115	1
ABL1	0.000539152	0.00949191	-0.0084136	0.118033	0.931468	1
GTF2I	0.00667368	0.117382	-0.104034	0.11815	0.463332	1
ITGA7	0.00352072	0.0610336	-0.0539922	0.119982	0.937982	1
ATL2	0.00146165	0.025141	-0.0222177	0.120982	0.296037	1
JAK1	0.00271863	0.0467099	-0.0412726	0.121125	0.118028	1
AL138828.1	0.0307079	0.514856	-0.45344	0.124314	0.804845	1
FCHSD2	0.00331763	0.0553854	-0.0487502	0.124884	0.628891	1
UNC5C	0.0034454	0.0573067	-0.0504159	0.125375	0.399216	1
CNOT1	0.00844187	0.137702	-0.120819	0.128003	0.174708	1
ASCC3	0.00567076	0.0916848	-0.0803433	0.129217	0.242162	1
PPM1B	0.00932713	0.150137	-0.131483	0.129826	0.967888	1
PPP2R2A	0.000650918	0.0104665	-0.0091647	0.129974	0.58746	1
CACNB2	0.0283624	0.455187	-0.398462	0.130239	0.611731	1
VAPA	0.00490879	0.0787725	-0.0689549	0.130254	0.854704	1
CACNA2D3	0.00782068	0.12541	-0.109769	0.130354	0.719192	1
MTG1	0.00682461	0.108457	-0.094808	0.131611	0.350703	1
SACM1L	0.000296292	0.00469825	-0.00410567	0.131923	0.82081	1
STK38L	0.00551438	0.0864662	-0.0754374	0.133511	0.496317	1
AL731577.2	0.00646256	0.100096	-0.0871704	0.135277	0.963152	1
CCDC7	0.00372358	0.0574566	-0.0500095	0.135821	0.00206513	1
TSGA10	0.00348973	0.0535075	-0.046528	0.136746	0.812666	1
DPP10-AS1	0.0716803	1.08012	-0.936761	0.139315	0.709993	1
SPARCL1	0.397933	5.94276	-5.1469	0.14066	0.00951561	1
IQCH	0.0160162	0.238711	-0.206679	0.140961	0.0750438	1
HMG20A	0.000599055	0.00886807	-0.00766996	0.141991	0.951019	1
NOL4	0.00857868	0.126873	-0.109716	0.142136	0.161907	1
PRPSAP1	0.00702644	0.102956	-0.0889034	0.143559	0.775565	1
SENP5	0.00245011	0.0358296	-0.0309293	0.143865	0.767835	1
ME1	0.000261721	0.00382411	-0.00330067	0.143994	0.246316	1
AL117335.1	0.00775704	0.112851	-0.0973368	0.144666	0.834946	1
CD46	0.00180438	0.0261042	-0.0224955	0.145537	0.567249	1
ABCD3	0.00875086	0.125639	-0.108137	0.146733	0.529253	1
SPPL3	0.010538	0.150144	-0.129068	0.147946	0.986737	1
HMGB1	0.0723798	1.02078	-0.876024	0.149579	0.940575	1
FTH1	0.00684404	0.095723	-0.0820349	0.150925	0.888234	1
EIF1B-AS1	0.00910118	0.126579	-0.108376	0.151842	0.713971	1
PTCSC3	0.00163754	0.0226983	-0.0194232	0.152393	0.0698579	1
TBL1XR1	0.0181416	0.251015	-0.214732	0.152687	0.986446	1
UBE2E3	0.0111447	0.154156	-0.131867	0.152737	0.889752	1
SLC25A13	0.0102708	0.140498	-0.119956	0.15458	0.982872	1
ATXN2	0.00732672	0.100206	-0.0855523	0.154611	0.807355	1
AC119673.2	0.0316003	0.431417	-0.368217	0.154909	0.664027	1
LMBR1	0.000512342	0.00690112	-0.00587644	0.157177	0.744572	1
VPS13D	0.00877653	0.117806	-0.100253	0.157771	0.817164	1
AC084198.4	0.00946997	0.124967	-0.106028	0.160703	0.916093	1
N4BP2L2	0.021246	0.280042	-0.23755	0.160905	0.852612	1
ZNF98	0.0373698	0.490211	-0.415472	0.161742	0.597419	1
PCGF5	0.0137992	0.179528	-0.15193	0.163194	0.98302	1
PRR14L	0.00158719	0.0204402	-0.0172659	0.165004	0.751043	1
ENOX1	0.0208021	0.267538	-0.225933	0.165243	0.794737	1
LRRC37A3	0.00417237	0.0535725	-0.0452278	0.16554	0.763436	1
DDAH1	0.00504748	0.0635732	-0.0534783	0.169035	0.379026	1
SUMF1	0.0215494	0.271167	-0.228068	0.169203	0.672219	1
ATP6V0A1	0.00895455	0.111906	-0.0939964	0.170475	0.956918	1
DPYD	0.02966	0.370407	-0.311087	0.170603	0.777813	1
AP3S2	0.00855989	0.106736	-0.0896162	0.170888	0.786537	1
TTC28-AS1	0.0104294	0.129925	-0.109067	0.171062	0.0728421	1
LRRC7	0.122322	1.51442	-1.26977	0.17222	0.366814	1
MMADHC-DT	0.0134242	0.165973	-0.139125	0.172476	0.257298	1
MTREX	0.0115049	0.1416	-0.11859	0.173328	0.238668	1
PSIP1	0.00648249	0.079714	-0.0667491	0.173497	0.714474	1
NUFIP2	0.0127501	0.156169	-0.130669	0.174243	0.97021	1
AC097376.3	0.0111384	0.136282	-0.114005	0.174447	0.975278	1
[truncated: 1,324 more rows]

## Sheet: CI-PD_endothelial
primerid	coef	ci.hi	ci.lo	z	pval	p_adj
AFF3	-1.09633	-0.393753	-1.79891	-3.05841	1.31546e-07	0.000360041
DDX58	-0.227028	0.313374	-0.76743	-0.8234	5.97562e-05	0.163493
CYTH1	-0.337752	-0.0961283	-0.579377	-2.73972	0.000183421	0.501656
OGA	-0.246035	0.302354	-0.794424	-0.87934	0.000247324	0.676183
FNDC3A	0.330305	0.805216	-0.144605	1.36318	0.000311094	0.850221
CEBPD	-0.292802	-0.0987721	-0.486831	-2.9577	0.0860907	1
WARS1	-0.345783	-0.107701	-0.583865	-2.84659	0.0546852	1
RBMX	-0.303048	-0.0703516	-0.535745	-2.55252	0.0386145	1
BMPR2	-0.32558	-0.0745859	-0.576573	-2.54239	0.0688395	1
ACSL3	-0.219791	-0.0428379	-0.396744	-2.43445	0.00208215	1
KLF7	-0.223643	-0.0386288	-0.408658	-2.36918	0.0712959	1
WDPCP	-0.265219	-0.0439233	-0.486515	-2.34898	0.0576493	1
SNX1	-0.174892	-0.0271012	-0.322683	-2.31937	0.0494344	1
ZNF83	-0.239261	-0.0305131	-0.448008	-2.24646	0.00486985	1
SUN1	-0.161001	-0.0190895	-0.302913	-2.22361	0.049856	1
FOXO3	-0.268188	-0.0293242	-0.507051	-2.20058	0.0197441	1
CPEB2	-0.225308	-0.0236741	-0.426941	-2.19009	0.0697032	1
ZNF280D	-0.277977	-0.0270334	-0.528921	-2.1711	0.00722367	1
HIF1A	-0.263422	-0.0215241	-0.505319	-2.13436	0.10105	1
FAM228B	-0.15964	-0.0105359	-0.308744	-2.09846	0.102621	1
WDR33	-0.178821	-0.0111814	-0.34646	-2.09069	0.0339342	1
SPRED1	-0.204078	-0.012707	-0.395449	-2.09011	0.102976	1
AHCYL1	-0.225117	-0.0100274	-0.440207	-2.05134	0.0854202	1
LONP2	-0.200446	-0.00889255	-0.392	-2.05095	0.134167	1
DLG1	-0.176705	0.00256364	-0.355975	-1.93194	0.171154	1
UNC13B	-0.185533	0.00499094	-0.376056	-1.90862	0.291011	1
MVB12B	-0.190203	0.00779624	-0.388203	-1.88279	0.0957523	1
RPS6KA2	-0.189223	0.0139976	-0.392443	-1.82496	0.0330427	1
MTR	-0.17068	0.0129731	-0.354333	-1.82151	0.107237	1
ITSN1	-0.183296	0.0147191	-0.381311	-1.81427	0.17989	1
DLGAP4	-0.163312	0.0144065	-0.34103	-1.80108	0.162752	1
DGLUCY	-0.183551	0.0166128	-0.383714	-1.79729	0.00424828	1
FRYL	-0.194777	0.0208275	-0.410381	-1.77063	0.214067	1
USP10	-0.429995	0.0464805	-0.906471	-1.76877	0.0848122	1
UNC5C	-0.383314	0.0426781	-0.809305	-1.7636	0.207526	1
PITPNC1	-0.366347	0.0418597	-0.774554	-1.75898	0.00823681	1
MDN1	-0.138092	0.018167	-0.29435	-1.73209	0.191633	1
PTP4A2	-0.147583	0.0199411	-0.315107	-1.72666	0.0458477	1
ATP7B	-0.383092	0.0554746	-0.821658	-1.71205	0.0277502	1
GDI2	-0.154504	0.0228784	-0.331886	-1.70717	0.154763	1
TTC37	-0.139286	0.0208907	-0.299463	-1.70434	0.0874193	1
PHC3	-0.149177	0.0244228	-0.322777	-1.68423	0.109835	1
SETD2	-0.127725	0.021289	-0.276739	-1.67995	0.197748	1
CREBBP	-0.138281	0.0238825	-0.300445	-1.67131	0.220377	1
MCC	-0.452148	0.0791555	-0.98345	-1.66796	0.000954269	1
PTPN11	-0.128459	0.0226456	-0.279564	-1.66623	0.235844	1
ATP1A1	-0.197854	0.0349818	-0.430689	-1.66549	0.104472	1
MXI1	-0.247022	0.046659	-0.540703	-1.64857	0.0186791	1
ELL2	-0.341141	0.0659682	-0.748251	-1.64237	0.236881	1
SLC44A1	-0.394026	0.077639	-0.865691	-1.63734	0.288868	1
FAM126B	-0.143949	0.0312378	-0.319135	-1.61048	0.190242	1
CD59	-0.151058	0.0328931	-0.335009	-1.60949	0.234929	1
GNB1	-0.14043	0.0306911	-0.311552	-1.60844	0.250174	1
DDX17	-0.127326	0.0278896	-0.282542	-1.60779	0.0567253	1
TAF1D	-0.2049	0.047125	-0.456924	-1.59348	0.0636665	1
CHKA	-0.325088	0.0789026	-0.729078	-1.57717	0.158198	1
PXK	-0.221882	0.0543431	-0.498108	-1.57437	0.0401347	1
BACH2	-0.305171	0.0749575	-0.685299	-1.57348	0.0321556	1
MSH3	-0.127371	0.0366394	-0.291381	-1.52211	0.305897	1
PDE4B	-0.44157	0.12775	-1.01089	-1.52017	0.141757	1
MPRIP	-0.130127	0.0378233	-0.298076	-1.51857	0.269637	1
ARPP19	-0.120739	0.0354852	-0.276964	-1.51477	0.188047	1
HDAC4	-0.153105	0.0452911	-0.351501	-1.51253	0.0367452	1
FNBP1	-0.168429	0.0522412	-0.389099	-1.49596	0.112644	1
ATF2	-0.13368	0.0449267	-0.312287	-1.46696	0.239947	1
NAALADL2	-0.355343	0.120845	-0.831532	-1.46257	0.138663	1
TRA2B	-0.135735	0.0466129	-0.318083	-1.45895	0.124184	1
PTPRM	-0.277011	0.0988642	-0.652886	-1.44445	0.323262	1
SMAD9	-0.320062	0.117467	-0.757591	-1.43376	0.025178	1
SORBS1	-0.722233	0.266597	-1.71106	-1.43154	0.1784	1
RTN4	-0.125258	0.0466501	-0.297167	-1.4281	0.3598	1
HNRNPK	-0.181651	0.0676653	-0.430968	-1.42802	0.014056	1
MBOAT2	-0.188126	0.0706248	-0.446878	-1.425	0.126537	1
TEK	-0.290855	0.110013	-0.691723	-1.42208	0.0827773	1
SH3RF1	-0.154793	0.0592239	-0.36881	-1.41759	0.367388	1
ARAP2	-0.161832	0.06229	-0.385953	-1.41523	0.430375	1
CTNNA1	-0.130547	0.050544	-0.311638	-1.41292	0.280183	1
ERG	-0.317195	0.122864	-0.757254	-1.41274	0.038935	1
CCSER2	-0.129154	0.0510398	-0.309349	-1.40481	0.337457	1
ITGAV	-0.498609	0.204227	-1.20144	-1.39045	0.00507056	1
FNIP2	-0.650597	0.267051	-1.56825	-1.38958	0.00132599	1
ZRANB2	-0.0988447	0.0409833	-0.238673	-1.3855	0.322295	1
BDP1	-0.106231	0.0442677	-0.25673	-1.38346	0.359363	1
FKBP5	-0.258033	0.109598	-0.625664	-1.37566	0.422057	1
ITCH	-0.203597	0.0866935	-0.493887	-1.37463	0.0403634	1
HACE1	-0.128925	0.0556574	-0.313508	-1.36897	0.243119	1
AC007319.1	-0.284709	0.123186	-0.692603	-1.36805	0.396376	1
PSEN1	-0.125084	0.0549696	-0.305137	-1.36159	0.313635	1
MRTFB	-0.298284	0.137534	-0.734102	-1.34144	0.222319	1
FAM171A1	-0.131061	0.0628251	-0.324948	-1.32488	0.411849	1
B2M	-0.23432	0.113012	-0.581653	-1.32225	0.0266285	1
DST	-0.289573	0.140217	-0.719362	-1.32054	0.250831	1
FAM155A	-0.34779	0.172989	-0.868569	-1.30892	0.0685962	1
PREX1	-0.428173	0.214601	-1.07095	-1.3056	0.00234838	1
PDE7B	-0.268481	0.134765	-0.671728	-1.30494	0.42627	1
FANCL	-0.153981	0.078011	-0.385974	-1.3009	0.24394	1
TRIM44	-0.107472	0.0546354	-0.26958	-1.29939	0.42593	1
DICER1	-0.256936	0.130821	-0.644694	-1.29871	0.00172771	1
PCGF5	-0.191108	0.0976636	-0.479879	-1.2971	0.0270975	1
TET2	-0.144857	0.0743613	-0.364075	-1.29512	0.134856	1
ATP11A	-0.12451	0.0654807	-0.3145	-1.28446	0.347256	1
MAPRE2	-0.155843	0.082753	-0.39444	-1.28018	0.241763	1
CLASP1	-0.137185	0.0731652	-0.347535	-1.27824	0.158628	1
YWHAG	-0.114276	0.061804	-0.290356	-1.27202	0.160499	1
MAP4K5	-0.117945	0.0638154	-0.299705	-1.27183	0.42259	1
PWWP3A	-0.112037	0.0607494	-0.284824	-1.27087	0.0971288	1
CADPS2	-0.146839	0.0805526	-0.37423	-1.26565	0.0473911	1
OSBPL9	-0.107467	0.0590514	-0.273985	-1.26491	0.430312	1
CCDC88A	-0.119093	0.0656965	-0.303882	-1.26316	0.300403	1
YTHDC1	-0.144053	0.0796531	-0.367759	-1.2621	0.329366	1
CHORDC1	-0.128502	0.0712927	-0.328296	-1.26059	0.234004	1
RNF217	-0.21858	0.121945	-0.559105	-1.25808	0.0233647	1
KLF9	-0.143623	0.0801351	-0.367382	-1.25804	0.24454	1
IL6ST	-0.326648	0.183672	-0.836969	-1.25454	0.167113	1
SERPINB9	-0.27332	0.154382	-0.701023	-1.2525	0.0435825	1
PARD3B	-0.174251	0.0984886	-0.446991	-1.2522	0.389767	1
POLK	-0.158046	0.0893307	-0.405423	-1.2522	0.243386	1
CLK1	-0.0945468	0.0538961	-0.24299	-1.24835	0.311435	1
CLTC	-0.169111	0.096993	-0.435214	-1.24557	0.204997	1
TAF3	-0.115034	0.0664492	-0.296518	-1.24233	0.462552	1
RNF19A	-0.241334	0.140699	-0.623368	-1.23813	0.0217787	1
ATP2C1	-0.0982639	0.0575098	-0.254038	-1.23637	0.140056	1
XPO1	-0.128596	0.0759129	-0.333105	-1.23243	0.17783	1
GUK1	-0.104586	0.0619416	-0.271114	-1.23094	0.305427	1
NUDCD3	-0.226183	0.134327	-0.586693	-1.22967	0.0674472	1
UBAP1	-0.252747	0.153059	-0.658553	-1.22072	0.0144905	1
NAA35	-0.10126	0.0616008	-0.26412	-1.21862	0.467253	1
PALM2AKAP2	-0.131176	0.0806052	-0.342958	-1.21399	0.465984	1
PHYKPL	-0.231437	0.142449	-0.605324	-1.21323	0.201196	1
STRN3	-0.146994	0.0917302	-0.385718	-1.20684	0.148721	1
FYN	-0.121534	0.0768046	-0.319873	-1.20099	0.387113	1
PCDH9	-0.74357	0.475496	-1.96264	-1.19548	0.416088	1
PSMD1	-0.121784	0.0784152	-0.321983	-1.19227	0.378705	1
TRA2A	-0.0878531	0.0567262	-0.232432	-1.19097	0.0482063	1
SULF2	-0.233839	0.154354	-0.622033	-1.18064	0.0363826	1
PNN	-0.182618	0.123566	-0.488802	-1.16898	0.245725	1
SORBS2	-0.232853	0.157881	-0.623587	-1.16801	0.379153	1
PIP4K2A	-0.15615	0.108343	-0.420642	-1.15711	0.454951	1
PACS1	-0.115514	0.0807892	-0.311817	-1.15333	0.510193	1
FRS2	-0.144441	0.103027	-0.39191	-1.14398	0.218386	1
PUM3	-0.427492	0.309485	-1.16447	-1.1369	0.264205	1
ZNF708	-0.301395	0.218934	-0.821724	-1.13529	0.342434	1
ETS2	-0.400273	0.292609	-1.09315	-1.13226	0.0578927	1
MYH9	-0.1165	0.0864322	-0.319432	-1.12518	0.309846	1
ATP9B	-0.168831	0.129088	-0.46675	-1.11071	0.15854	1
EVA1C	-0.156055	0.12064	-0.432751	-1.10541	0.386618	1
PARP4	-0.186732	0.145041	-0.518505	-1.10313	0.188563	1
CFLAR	-0.193876	0.152257	-0.54001	-1.09782	0.0937283	1
ANKFY1	-0.0915724	0.0721532	-0.255298	-1.09622	0.524591	1
PBRM1	-0.112164	0.0887961	-0.313124	-1.09394	0.285958	1
CALD1	-0.178016	0.141322	-0.497354	-1.09259	0.537028	1
HSP90B1	-0.206265	0.166427	-0.578957	-1.08473	0.529509	1
DPYSL2	-0.106726	0.0868558	-0.300308	-1.08057	0.54037	1
HIVEP1	-0.318922	0.259774	-0.897619	-1.08014	0.00159781	1
SDK1	-0.2378	0.197595	-0.673195	-1.07047	0.39121	1
MAP3K8	-0.254826	0.212306	-0.721957	-1.06918	0.03498	1
MAP3K7	-0.196011	0.169415	-0.561437	-1.05131	0.305219	1
TPST2	-0.170045	0.148954	-0.489045	-1.04478	0.244235	1
TANC1	-0.112168	0.0983551	-0.322692	-1.04428	0.446713	1
BCL2L13	-0.135876	0.121978	-0.39373	-1.0328	0.236537	1
ADD3	-0.127709	0.116363	-0.371781	-1.02554	0.391045	1
LINC01473	-0.134211	0.123338	-0.39176	-1.02135	0.525586	1
PRELID2	-0.258637	0.239054	-0.756327	-1.01854	0.238254	1
ATP8A1	-0.157319	0.145921	-0.46056	-1.01682	0.59553	1
USP14	-0.091963	0.0858081	-0.269734	-1.01391	0.165181	1
NPC1	-0.28849	0.269379	-0.846359	-1.01355	0.010959	1
NFIB	-0.184731	0.173602	-0.543064	-1.01042	0.631176	1
CSNK1G1	-0.236625	0.224202	-0.697453	-1.0064	0.0320817	1
TMEM165	-0.355642	0.340726	-1.05201	-1.00097	0.0786932	1
SLC26A2	-0.725522	0.704225	-2.15527	-0.994579	0.00124214	1
RPRD2	-0.174377	0.170128	-0.518881	-0.992069	0.116082	1
MCF2L	-0.194458	0.189779	-0.578696	-0.991916	0.265169	1
GPBP1	-0.0722478	0.0714003	-0.215896	-0.985764	0.486757	1
RAB6A	-0.0768156	0.0768913	-0.230523	-0.979499	0.576024	1
NCOR2	-0.0763179	0.077362	-0.229998	-0.973324	0.11741	1
WSB1	-0.123772	0.126145	-0.37369	-0.97068	0.442106	1
PPP3CB	-0.0826618	0.0857915	-0.251115	-0.961775	0.399802	1
ACER3	-0.154594	0.160646	-0.469833	-0.961167	0.288112	1
C1GALT1	-0.125522	0.130694	-0.381739	-0.960199	0.317793	1
GTDC1	-0.158509	0.167357	-0.484374	-0.953372	0.304663	1
SLC23A2	-0.0882766	0.0936013	-0.270155	-0.951292	0.176091	1
WLS	-0.15555	0.166278	-0.477378	-0.947315	0.330485	1
DYNC1H1	-0.2546	0.272322	-0.781521	-0.947023	0.178281	1
SLCO3A1	-0.308491	0.330782	-0.947765	-0.945811	0.210232	1
PRMT2	-0.0818208	0.0879222	-0.251564	-0.944757	0.474309	1
CLCN3	-0.0893706	0.0961967	-0.274938	-0.943933	0.61287	1
AFF1	-0.195318	0.21039	-0.601026	-0.943574	0.0702848	1
SND1	-0.0742409	0.0802757	-0.228757	-0.941708	0.632048	1
ZMYND8	-0.220646	0.246341	-0.687632	-0.926061	0.09379	1
SS18	-0.13668	0.152724	-0.426085	-0.925655	0.0747495	1
STK24	-0.0805774	0.0907803	-0.251935	-0.921632	0.290058	1
R3HCC1L	-0.0892565	0.100902	-0.279415	-0.919965	0.585666	1
APPBP2	-0.0753252	0.0853048	-0.235955	-0.919098	0.649763	1
MGAT5	-0.308758	0.351001	-0.968516	-0.917235	0.19357	1
SAT1	-0.249216	0.2854	-0.783831	-0.913655	0.13223	1
SWAP70	-0.120896	0.138574	-0.380367	-0.913216	0.557119	1
SSBP3	-0.161118	0.18534	-0.507575	-0.911469	0.288058	1
TCERG1	-0.103332	0.118881	-0.325546	-0.911409	0.511616	1
CA5B	-0.0822488	0.0962999	-0.260798	-0.902861	0.537253	1
CHN1	-0.205762	0.241069	-0.652593	-0.902548	0.000417735	1
CHM	-0.0775403	0.0913318	-0.246412	-0.899948	0.455999	1
SMG6	-0.0757855	0.0898266	-0.241398	-0.896896	0.0712392	1
ARHGAP31	-0.164996	0.1972	-0.527192	-0.89285	0.224875	1
FAM13B	-0.0979469	0.117223	-0.313117	-0.89219	0.591157	1
TULP4	-0.140304	0.170855	-0.451462	-0.883763	0.435668	1
KIF16B	-0.137074	0.167348	-0.441495	-0.882525	0.514615	1
LRRC1	-0.232073	0.284419	-0.748565	-0.880663	0.405925	1
KTN1	-0.0926835	0.113713	-0.29908	-0.880134	0.53372	1
LIFR	-0.188755	0.233871	-0.611382	-0.875368	0.0712687	1
RUNX1T1	-0.239753	0.303848	-0.783354	-0.864433	0.197196	1
ZBTB16	-0.325939	0.41379	-1.06567	-0.863598	0.234469	1
JARID2	-0.142078	0.182146	-0.466303	-0.858876	0.246477	1
ZHX3	-0.0955946	0.123048	-0.314237	-0.856932	0.412422	1
CCDC7	-0.104427	0.134447	-0.343301	-0.856823	0.42938	1
RABGAP1	-0.129089	0.168208	-0.426386	-0.851032	0.408156	1
TRPC4AP	-0.0752863	0.0984421	-0.249015	-0.849363	0.296444	1
EPAS1	-0.271824	0.35845	-0.902099	-0.845292	0.24825	1
ZNF518A	-0.150512	0.199656	-0.50068	-0.842448	0.377666	1
DCAF10	-0.0689842	0.0916948	-0.229663	-0.84147	0.14964	1
GAK	-0.0815459	0.109401	-0.272493	-0.837024	0.592452	1
PITPNM2	-0.122406	0.166013	-0.410824	-0.831814	0.333659	1
KDM6A	-0.0829768	0.112665	-0.278618	-0.831273	0.585237	1
SYNE1	-0.77689	1.05922	-2.613	-0.829297	0.0215785	1
MED27	-0.10037	0.13855	-0.33929	-0.823378	0.293885	1
TRPC1	-0.0761305	0.105461	-0.257722	-0.821696	0.685361	1
LUC7L2	-0.0638276	0.0886125	-0.216268	-0.820649	0.312335	1
ZNF721	-0.121004	0.168043	-0.410051	-0.820501	0.573364	1
MYO1D	-0.100777	0.141362	-0.342916	-0.815723	0.583526	1
ASH1L	-0.14083	0.197902	-0.479563	-0.814868	0.266918	1
ARNT2	-0.0817811	0.116034	-0.279596	-0.810292	0.183095	1
SLAIN2	-0.225958	0.320842	-0.772758	-0.80993	0.108539	1
RERE	-0.0803414	0.114247	-0.27493	-0.809229	0.413663	1
SPATA5	-0.180474	0.256863	-0.61781	-0.808809	0.618802	1
MTREX	-0.181835	0.259054	-0.622723	-0.808343	0.16015	1
SYNJ2	-0.10719	0.153367	-0.367747	-0.806304	0.520015	1
RFTN1	-0.403349	0.578637	-1.38533	-0.805051	0.0158798	1
SOBP	-0.0986217	0.141749	-0.338993	-0.804153	0.436541	1
GRB10	-0.362743	0.526912	-1.2524	-0.799144	0.0283467	1
AUTS2	-0.0810029	0.118024	-0.280029	-0.797697	0.504458	1
ARF1	-0.102985	0.15099	-0.356961	-0.794752	0.378389	1
NEMF	-0.146539	0.216223	-0.509302	-0.791734	0.555558	1
STOM	-0.296028	0.436928	-1.02898	-0.791594	0.0699982	1
EEF1D	-0.203746	0.302204	-0.709697	-0.789277	0.0702048	1
PHF3	-0.132986	0.198509	-0.464481	-0.786279	0.435813	1
CWF19L2	-0.0810185	0.122474	-0.284511	-0.78034	0.732678	1
NBDY	-0.0724411	0.109647	-0.254529	-0.779745	0.604553	1
RAD51B	-0.347333	0.526604	-1.22127	-0.778958	0.128922	1
HIPK2	-0.216277	0.32807	-0.760623	-0.778723	0.21691	1
UBQLN1	-0.104222	0.158672	-0.367116	-0.777008	0.501737	1
HS2ST1	-0.179317	0.275494	-0.634129	-0.77275	0.170613	1
HNRNPR	-0.0773554	0.119271	-0.273982	-0.771075	0.328483	1
PDCD6IP	-0.0897812	0.139407	-0.31897	-0.767787	0.540293	1
TRIO	-0.172069	0.267508	-0.611646	-0.767212	0.604193	1
PDZD2	-0.433419	0.675202	-1.54204	-0.766254	0.132245	1
FIP1L1	-0.189021	0.29447	-0.672512	-0.766249	0.0747087	1
SCFD2	-0.179616	0.27984	-0.639071	-0.766212	0.502645	1
TFCP2	-0.182888	0.28528	-0.651055	-0.765652	0.369508	1
FZD6	-0.278968	0.43623	-0.994166	-0.764498	0.159374	1
RPS2	-0.151248	0.237684	-0.54018	-0.762191	0.471212	1
SMAD6	-0.452647	0.711922	-1.61722	-0.761803	0.062582	1
SUGP2	-0.161514	0.254698	-0.577727	-0.760578	0.537277	1
CD46	-0.203926	0.322217	-0.730069	-0.759657	0.135712	1
SAFB	-0.075359	0.119121	-0.269839	-0.759467	0.441007	1
NUCKS1	-0.0674204	0.107298	-0.242139	-0.756312	0.472923	1
AP3B1	-0.141922	0.227747	-0.511592	-0.752465	0.690918	1
CHD6	-0.0829426	0.133386	-0.299271	-0.75147	0.293167	1
SYNRG	-0.126293	0.203203	-0.455789	-0.751236	0.303125	1
MIA2	-0.178872	0.288205	-0.645949	-0.750589	0.360952	1
RUFY2	-0.152662	0.247145	-0.552469	-0.748391	0.820728	1
CNOT1	-0.081049	0.131823	-0.293921	-0.746238	0.0722452	1
PPP4R1	-0.161931	0.263403	-0.587264	-0.746186	0.106163	1
SCFD1	-0.15595	0.253962	-0.565863	-0.745664	0.562244	1
ERBIN	-0.241697	0.394503	-0.877898	-0.744605	0.633359	1
CCNL2	-0.0754652	0.1232	-0.27413	-0.744514	0.652532	1
SPATA13	-0.166549	0.272311	-0.605409	-0.743814	0.0714737	1
SGMS1	-0.272591	0.447902	-0.993084	-0.741532	0.00701905	1
DOP1A	-0.100598	0.165401	-0.366598	-0.741239	0.157922	1
TSHZ2	-0.318807	0.528222	-1.16584	-0.737696	0.696857	1
UPF3A	-0.119703	0.198444	-0.437851	-0.73744	0.51731	1
VMP1	-0.066007	0.110116	-0.24213	-0.734553	0.713461	1
CERT1	-0.106162	0.177895	-0.390218	-0.732507	0.631416	1
GBF1	-0.137267	0.231515	-0.50605	-0.729533	0.363657	1
SEMA6A	-0.24067	0.406542	-0.887881	-0.728826	0.341684	1
NEAT1	-0.179638	0.303863	-0.663138	-0.728197	0.755749	1
SHOC2	-0.06692	0.113471	-0.247311	-0.727092	0.420994	1
ATF7	-0.137175	0.233177	-0.507527	-0.725954	0.170868	1
DMTF1	-0.0863406	0.148013	-0.320694	-0.72209	0.432878	1
TMEM131	-0.0812269	0.139493	-0.301947	-0.721284	0.645506	1
EPS8	-0.171148	0.294155	-0.636451	-0.720915	0.371266	1
EGFR	-0.101028	0.175017	-0.377072	-0.717313	0.772717	1
YPEL2	-0.0694478	0.12139	-0.260286	-0.713251	0.744672	1
CLU	-0.14147	0.248305	-0.531244	-0.711374	0.6184	1
GBE1	-0.129704	0.22819	-0.487597	-0.710308	0.338616	1
HNRNPA2B1	-0.0763376	0.134478	-0.287153	-0.709715	0.87802	1
SH3GLB1	-0.0600024	0.107687	-0.227692	-0.701314	0.624955	1
MAP4	-0.21265	0.386029	-0.811329	-0.696177	0.133543	1
ADD1	-0.168051	0.307337	-0.643438	-0.692851	0.178518	1
PKP4	-0.307618	0.563163	-1.1784	-0.69239	0.0700182	1
WDR44	-0.0585296	0.107858	-0.224917	-0.689451	0.630419	1
VPS41	-0.128783	0.240976	-0.498542	-0.682635	0.286358	1
CSNK2A1	-0.0608455	0.114126	-0.235817	-0.681568	0.597777	1
SLF2	-0.0680231	0.129865	-0.265911	-0.673728	0.207081	1
MTDH	-0.0841124	0.1616	-0.329825	-0.670936	0.227273	1
KCTD3	-0.411492	0.79196	-1.61494	-0.670164	0.206988	1
CBFB	-0.0558591	0.108024	-0.219742	-0.66805	0.718156	1
PPP6R2	-0.0922998	0.180725	-0.365325	-0.662593	0.523474	1
GFOD1	-0.182433	0.357958	-0.722823	-0.661672	0.037888	1
RAP2A	-0.109755	0.215401	-0.43491	-0.661576	0.11582	1
DNM2	-0.163799	0.322109	-0.649708	-0.660702	0.626401	1
PIAS2	-0.107966	0.214811	-0.430743	-0.655591	0.562632	1
RAB1A	-0.0817115	0.163134	-0.326556	-0.654093	0.218036	1
RAPGEF2	-0.211953	0.42615	-0.850055	-0.651022	0.0196143	1
NSMCE2	-0.0773606	0.156292	-0.311014	-0.648928	0.468226	1
MIR99AHG	-0.205221	0.415549	-0.82599	-0.647947	0.0888882	1
CYP20A1	-0.0569382	0.115477	-0.229354	-0.647255	0.695647	1
LRCH3	-0.0953385	0.19488	-0.385557	-0.64386	0.275148	1
AHCYL2	-0.0724456	0.14945	-0.294341	-0.6399	0.465005	1
VPS50	-0.0687005	0.141756	-0.279157	-0.639803	0.705332	1
CHIC2	-0.0899846	0.185906	-0.365875	-0.639263	0.503151	1
MBD2	-0.105995	0.222727	-0.434717	-0.631981	0.321555	1
ARHGAP26	-0.346334	0.73629	-1.42896	-0.626997	0.754188	1
RC3H2	-0.0589286	0.125782	-0.243639	-0.625291	0.550152	1
DIP2B	-0.109228	0.233184	-0.45164	-0.62522	0.116047	1
KLC1	-0.141822	0.303961	-0.587606	-0.623547	0.208137	1
WTAP	-0.196688	0.421892	-0.815269	-0.623204	0.0679369	1
SRSF4	-0.0905162	0.194469	-0.375502	-0.622518	0.193299	1
PDGFC	-0.126497	0.273656	-0.526649	-0.619586	0.0736487	1
ARID4B	-0.0532493	0.11547	-0.221968	-0.618583	0.813151	1
HSD17B4	-0.060317	0.131188	-0.251822	-0.617317	0.774404	1
HIF3A	-0.151695	0.330228	-0.633617	-0.616936	0.483478	1
RPS6	-0.100963	0.220201	-0.422127	-0.616147	0.231559	1
CP	-1.32	2.88342	-5.52342	-0.615487	0.00411889	1
MYOF	-0.226315	0.495999	-0.948628	-0.614095	0.124888	1
PIK3C3	-0.0810918	0.178333	-0.340517	-0.612651	0.420905	1
KLF3	-0.0595385	0.13148	-0.250557	-0.610899	0.725255	1
ENAH	-0.0597689	0.132848	-0.252386	-0.608174	0.731511	1
SPEN	-0.080678	0.179667	-0.341023	-0.607371	0.76659	1
IP6K1	-0.118008	0.264246	-0.500262	-0.605074	0.117517	1
ZEB2	-0.0881631	0.199328	-0.375654	-0.601051	0.834787	1
USP15	-0.0750731	0.170065	-0.320212	-0.600234	0.203407	1
ETNK1	-0.0771785	0.174889	-0.329246	-0.600106	0.409696	1
MYL12B	-0.0867056	0.196705	-0.370116	-0.599625	0.485478	1
LARS1	-0.0466588	0.105858	-0.199176	-0.599604	0.80809	1
MED13	-0.0997818	0.227768	-0.427332	-0.597065	0.0295125	1
CELF2	-0.403661	0.940466	-1.74779	-0.588606	0.364024	1
ST3GAL1	-0.0899513	0.209615	-0.389518	-0.588521	0.60109	1
VEZT	-0.0990369	0.231425	-0.429499	-0.587386	0.0824308	1
NSD1	-0.135198	0.318022	-0.588418	-0.584669	0.213035	1
RPS24	-0.061341	0.145901	-0.268583	-0.580126	0.473747	1
RALGAPB	-0.195152	0.464189	-0.854493	-0.580111	0.0177112	1
ADK	-0.110246	0.262485	-0.482977	-0.579715	0.198797	1
MTCH1	-0.0999372	0.238869	-0.438744	-0.578127	0.0650834	1
PAFAH1B1	-0.116187	0.278891	-0.511264	-0.576399	0.826266	1
WDR7	-0.0475921	0.114711	-0.209895	-0.57472	0.844478	1
EP400	-0.134606	0.325457	-0.594669	-0.573449	0.00118692	1
YWHAQ	-0.209836	0.50802	-0.927692	-0.572916	0.00810571	1
HMGN1	-0.132005	0.321484	-0.585495	-0.570522	0.473637	1
UBR4	-0.049324	0.121346	-0.219994	-0.566433	0.703547	1
ATE1	-0.129981	0.320461	-0.580424	-0.565575	0.220806	1
KDM3B	-0.109516	0.270897	-0.489929	-0.564248	0.0764015	1
PPP1R10	-0.0967911	0.239686	-0.433268	-0.563804	0.12002	1
RAB2A	-0.0623062	0.154462	-0.279074	-0.563358	0.250601	1
PCMTD1	-0.135342	0.338627	-0.609312	-0.559669	0.167703	1
PPHLN1	-0.0501858	0.126064	-0.226436	-0.558084	0.378262	1
BTAF1	-0.0876761	0.220659	-0.396011	-0.557323	0.527897	1
FAM168A	-0.0548028	0.138056	-0.247661	-0.556945	0.850455	1
HMGN3	-0.0544208	0.137885	-0.246727	-0.554651	0.448246	1
CAMK1D	-0.128665	0.327734	-0.585064	-0.552541	0.487891	1
DCLK1	-0.485975	1.23954	-2.21149	-0.552005	0.194329	1
OSMR	-0.0999628	0.255843	-0.455768	-0.550648	0.421724	1
ANKRD10	-0.0894502	0.228964	-0.407864	-0.550601	0.191514	1
CHD8	-0.0701089	0.180118	-0.320335	-0.549146	0.337261	1
SP3	-0.0582086	0.150839	-0.267257	-0.545744	0.729854	1
CMIP	-0.0834731	0.218271	-0.385217	-0.542196	0.759332	1
SCARB1	-0.294816	0.774697	-1.36433	-0.540273	0.246784	1
RBM26	-0.0692354	0.182428	-0.320899	-0.539208	0.600974	1
NAA16	-0.0985712	0.260586	-0.457728	-0.537915	0.698159	1
PARVB	-0.0648362	0.171676	-0.301349	-0.537294	0.656762	1
ASPH	-0.0750439	0.198724	-0.348812	-0.537256	0.818999	1
IFNGR2	-0.0667767	0.177905	-0.311458	-0.534898	0.753143	1
ITGA2	-0.158425	0.423305	-0.740154	-0.533766	0.240933	1
SNX29	-0.190892	0.51234	-0.894124	-0.532032	0.0775671	1
TTC7A	-0.106683	0.287157	-0.500522	-0.530913	0.431292	1
EWSR1	-0.086207	0.232248	-0.404662	-0.530569	0.11216	1
SYNJ1	-0.109481	0.296638	-0.5156	-0.528364	0.390219	1
NR1D2	-0.0825863	0.224254	-0.389427	-0.527526	0.343105	1
SF1	-0.127174	0.34588	-0.600227	-0.526909	0.164128	1
KIFAP3	-0.0517198	0.140884	-0.244324	-0.526308	0.793372	1
GOLGB1	-0.0882366	0.241596	-0.418069	-0.524328	0.56705	1
SLC25A12	-0.0503981	0.138747	-0.239543	-0.522238	0.850536	1
SFPQ	-0.0686965	0.189416	-0.326809	-0.521644	0.199493	1
ANKH	-0.0627992	0.173468	-0.299066	-0.520953	0.60019	1
XRCC5	-0.185107	0.511769	-0.881983	-0.520613	0.232285	1
KIF5B	-0.0589366	0.162958	-0.280831	-0.520579	0.623562	1
KIAA0232	-0.0505827	0.139961	-0.241126	-0.520302	0.0548808	1
SEPTIN9	-0.116649	0.323348	-0.556646	-0.519613	0.556107	1
CLIP1	-0.0773394	0.214722	-0.369401	-0.519009	0.612108	1
ZNF532	-0.0842609	0.234332	-0.402854	-0.518368	0.802188	1
ANKS1A	-0.202589	0.5672	-0.972378	-0.515813	0.108666	1
H3-3B	-0.102542	0.287242	-0.492326	-0.515614	0.439664	1
NAMPT	-0.244217	0.685165	-1.1736	-0.515027	0.0390639	1
PTBP2	-0.0859973	0.243689	-0.415684	-0.511248	0.679157	1
FAXDC2	-0.224709	0.638316	-1.08773	-0.510323	0.0366017	1
BCL2L1	-0.123073	0.349662	-0.595809	-0.510263	0.42867	1
SREK1	-0.0850545	0.241852	-0.41196	-0.509944	0.558973	1
AUH	-0.0631684	0.179917	-0.306254	-0.509318	0.563801	1
ARMCX4	-0.0995427	0.283948	-0.483034	-0.508748	0.468	1
LUC7L3	-0.038207	0.109796	-0.18621	-0.505965	0.874666	1
ADCY4	-0.162847	0.468401	-0.794096	-0.505625	0.374718	1
TNRC6A	-0.152214	0.438792	-0.743221	-0.50479	0.408541	1
ADAR	-0.0637081	0.183708	-0.311124	-0.504679	0.390267	1
ZNF423	-0.101971	0.295563	-0.499506	-0.502749	0.570227	1
ZFAND6	-0.0756085	0.219204	-0.370422	-0.502658	0.313239	1
CEP192	-0.139149	0.403824	-0.682122	-0.502285	0.0077581	1
CHD2	-0.0917134	0.26733	-0.450757	-0.50065	0.0278848	1
BACH1	-0.130825	0.382047	-0.643697	-0.499955	0.772533	1
FAM107A	-0.162602	0.474941	-0.800146	-0.49988	0.107547	1
CEP85L	-0.0614692	0.179903	-0.302841	-0.499135	0.828892	1
IL4R	-0.582223	1.7063	-2.87075	-0.498633	0.00111446	1
MTF2	-0.0436484	0.128643	-0.21594	-0.496537	0.469644	1
APC	-0.183164	0.540537	-0.906866	-0.496054	0.0395878	1
TACC1	-0.294653	0.876539	-1.46585	-0.493095	0.298482	1
DAB2IP	-0.108909	0.328295	-0.546113	-0.488234	0.115085	1
MFSD4B	-0.0639256	0.192775	-0.320627	-0.488085	0.827401	1
SPATS2L	-0.098858	0.298213	-0.495929	-0.487969	0.40064	1
RABGAP1L	-0.0480522	0.145636	-0.24174	-0.486248	0.735593	1
KATNBL1	-0.118521	0.359656	-0.596698	-0.485797	0.306927	1
TTC28	-0.0497149	0.152221	-0.251651	-0.482527	0.504266	1
SLMAP	-0.0984004	0.301341	-0.498142	-0.482465	0.1505	1
RBMS1	-0.118379	0.362567	-0.599325	-0.482422	0.045949	1
CLOCK	-0.0476065	0.145861	-0.241074	-0.482287	0.8538	1
ZNF385D	-2.76988	8.51458	-14.0543	-0.481093	0.00213338	1
BCLAF1	-0.0878008	0.269903	-0.445504	-0.481087	0.314194	1
DIP2A	-0.0854256	0.264946	-0.435798	-0.477867	0.308213	1
EEFSEC	-0.0929654	0.288665	-0.474596	-0.477448	0.107321	1
NPEPPS	-0.136985	0.426194	-0.700163	-0.476732	0.626568	1
CDK19	-0.102471	0.319019	-0.523961	-0.476498	0.205066	1
SSBP2	-0.0668282	0.209866	-0.343522	-0.473378	0.00506707	1
FBXL17	-0.0948243	0.298004	-0.487653	-0.473113	0.558259	1
RPL9	-0.0382505	0.120326	-0.196827	-0.472766	0.807544	1
ETFA	-0.0771591	0.243129	-0.397447	-0.472166	0.145653	1
BABAM2	-0.0891518	0.284047	-0.46235	-0.468208	0.0620599	1
INO80D	-0.115227	0.368265	-0.598719	-0.467103	0.157301	1
ZCCHC7	-0.106904	0.342816	-0.556623	-0.465908	0.110469	1
HK1	-0.137455	0.444189	-0.719099	-0.463181	0.633706	1
CFDP1	-0.0514712	0.166519	-0.269461	-0.462781	0.402259	1
TMCC1	-0.0431038	0.139449	-0.225657	-0.462779	0.872027	1
HIPK3	-0.155798	0.505153	-0.81675	-0.461999	0.0398454	1
SLC2A3	-0.186971	0.606553	-0.980494	-0.461808	0.458209	1
MINDY3	-0.0951119	0.309431	-0.499654	-0.460807	0.0640833	1
YWHAB	-0.0640957	0.210271	-0.338463	-0.457873	0.325906	1
PLCL1	-0.09343	0.306546	-0.493406	-0.457826	0.836922	1
ARMH3	-0.093243	0.306736	-0.493222	-0.456906	0.547208	1
SPIN1	-0.085185	0.280245	-0.450615	-0.456885	0.470381	1
ACTN4	-0.0600636	0.197728	-0.317856	-0.456657	0.31174	1
PTPRA	-0.0519632	0.172002	-0.275929	-0.454739	0.486722	1
CNKSR3	-0.07563	0.251158	-0.402418	-0.453603	0.680598	1
FOXJ3	-0.0581685	0.193389	-0.309726	-0.453208	0.429234	1
SFSWAP	-0.0772766	0.256993	-0.411547	-0.453105	0.0375927	1
AGPS	-0.0756195	0.251909	-0.403148	-0.452516	0.476505	1
COG6	-0.0710814	0.237287	-0.37945	-0.451788	0.837847	1
ZNF207	-0.0601921	0.201085	-0.321469	-0.45153	0.529204	1
SEPTIN7	-0.0421158	0.141048	-0.22528	-0.450665	0.72695	1
ARSB	-0.102429	0.344954	-0.549812	-0.448737	0.218638	1
PHF20	-0.0602065	0.2033	-0.323713	-0.447817	0.156929	1
AKAP10	-0.122879	0.416413	-0.662172	-0.446584	0.083324	1
RPL36	-0.0458027	0.155383	-0.246988	-0.446214	0.825275	1
MTMR3	-0.0502811	0.171034	-0.271596	-0.445288	0.624528	1
FBXO34	-0.100244	0.342802	-0.54329	-0.443464	0.0810367	1
PCF11	-0.0343393	0.117608	-0.186287	-0.442941	0.897891	1
STARD13	-0.0653709	0.224567	-0.355309	-0.441904	0.816038	1
MAN1A1	-0.0576899	0.201232	-0.316612	-0.436696	0.58374	1
RSRC1	-0.060446	0.211005	-0.331897	-0.43644	0.172622	1
TRAPPC8	-0.0881369	0.307998	-0.484272	-0.436077	0.321949	1
NR3C2	-0.128333	0.449618	-0.706284	-0.435208	0.547953	1
NORAD	-0.0725405	0.255694	-0.400774	-0.433156	0.442558	1
PPM1K	-0.0686137	0.242836	-0.380063	-0.431789	0.374283	1
SNX9	-0.0375426	0.13335	-0.208435	-0.430575	0.782187	1
ILKAP	-0.188531	0.670664	-1.04773	-0.43007	0.0729776	1
MAP4K3	-0.101245	0.360781	-0.563272	-0.429492	0.13017	1
TLK1	-0.0389449	0.13897	-0.21686	-0.42903	0.670744	1
LATS2	-0.0611856	0.21948	-0.341851	-0.427276	0.375546	1
RAB7A	-0.077079	0.276635	-0.430793	-0.427102	0.590322	1
SETD5	-0.119417	0.428856	-0.667689	-0.426891	0.12702	1
AKAP12	-0.105453	0.378875	-0.589781	-0.426743	0.504962	1
IFNAR2	-0.0662144	0.23796	-0.370388	-0.426657	0.0102137	1
ARID1A	-0.0424552	0.152579	-0.23749	-0.426646	0.771208	1
VGLL4	-0.108574	0.393401	-0.610549	-0.423928	0.664981	1
ETS1	-0.0663336	0.241182	-0.373849	-0.422781	0.314907	1
TRPM6	-0.209326	0.763029	-1.18168	-0.421935	0.0060727	1
ZNF248	-0.0496838	0.181268	-0.280636	-0.421639	0.629436	1
ATXN1	-0.0486821	0.178223	-0.275587	-0.420506	0.788304	1
TBC1D22A	-0.0398182	0.145905	-0.225541	-0.420208	0.898017	1
PRPF40A	-0.0533661	0.195575	-0.302307	-0.420163	0.461042	1
INPP5F	-0.0647675	0.23806	-0.367595	-0.419189	0.183963	1
IFNAR1	-0.087093	0.321804	-0.49599	-0.417463	0.652356	1
TPM4	-0.0323967	0.119751	-0.184544	-0.417334	0.833468	1
CSTF3	-0.0358521	0.13313	-0.204835	-0.415835	0.900606	1
ATP9A	-0.0513398	0.190959	-0.293639	-0.415289	0.00781316	1
CAPRIN1	-0.0545527	0.203023	-0.312128	-0.415107	0.365471	1
DCAF8	-0.0607419	0.226182	-0.347666	-0.414925	0.455475	1
SOS2	-0.0523486	0.195033	-0.29973	-0.41475	0.118307	1
CRYBG3	-0.0975418	0.365288	-0.560371	-0.413064	0.0995571	1
SRPK2	-0.0541809	0.204625	-0.312986	-0.410318	0.0958919	1
CUL1	-0.0330541	0.125076	-0.191185	-0.409692	0.649918	1
NHLRC2	-0.0599491	0.227596	-0.347494	-0.408625	0.236692	1
ELF2	-0.115242	0.438156	-0.668641	-0.408152	0.169952	1
CEMIP2	-0.112456	0.42848	-0.653392	-0.40746	0.000740416	1
MOSMO	-0.0549625	0.210076	-0.320001	-0.406448	0.582384	1
APP	-0.0963115	0.368405	-0.561028	-0.406199	0.0743224	1
NFAT5	-0.0391355	0.149875	-0.228146	-0.40582	0.892868	1
SRRM1	-0.0474337	0.181883	-0.27675	-0.405414	0.531119	1
RAP1A	-0.0359817	0.13809	-0.210053	-0.405137	0.366592	1
HSPA5	-0.289785	1.1167	-1.69627	-0.403822	0.770665	1
POM121	-0.0375269	0.144752	-0.219805	-0.40351	0.907818	1
STX16	-0.0388298	0.149915	-0.227574	-0.403217	0.843616	1
SPPL3	-0.0619675	0.239565	-0.3635	-0.40279	0.478488	1
ACACA	-0.0375703	0.145625	-0.220765	-0.401957	0.836248	1
TCF7L2	-0.052135	0.20236	-0.30663	-0.401511	0.499237	1
PPFIA1	-0.0494147	0.192528	-0.291358	-0.400305	0.0451849	1
MBTPS1	-0.0782167	0.305417	-0.46185	-0.399605	0.0331829	1
TAPT1	-0.0445047	0.174082	-0.263092	-0.399052	0.694783	1
GIMAP5	-0.0868931	0.340372	-0.514158	-0.398599	0.10165	1
CRIP2	-0.0670079	0.262529	-0.396545	-0.398538	0.758459	1
HECTD4	-0.0405534	0.159039	-0.240146	-0.398227	0.82124	1
CST3	-0.250714	0.987286	-1.48872	-0.396923	0.0491549	1
UPF2	-0.0478158	0.18845	-0.284082	-0.39666	0.552682	1
UBXN2A	-0.0946627	0.376473	-0.565799	-0.393805	0.0550595	1
USP53	-0.0173084	0.0688438	-0.103461	-0.393766	0.245338	1
PPWD1	-0.113115	0.450196	-0.676427	-0.39357	0.00708245	1
GNB4	-0.0597729	0.238369	-0.357915	-0.392944	0.280092	1
PELI1	-0.062814	0.250811	-0.376439	-0.392549	0.486031	1
AKT3	-0.0348096	0.139016	-0.208635	-0.392495	0.736739	1
LRRFIP1	-0.0438189	0.175558	-0.263196	-0.391487	0.484581	1
SCAMP1	-0.0333815	0.134273	-0.201036	-0.390248	0.0051417	1
PSMA6	-0.0755956	0.305491	-0.456682	-0.388795	0.00936238	1
AKAP9	-0.0689846	0.27912	-0.417089	-0.38841	0.0508378	1
MFHAS1	-0.0351653	0.14324	-0.21357	-0.386327	0.07178	1
TMSB4X	-0.0494753	0.203226	-0.302177	-0.383732	0.588051	1
CACHD1	-0.142455	0.587597	-0.872507	-0.382448	0.320439	1
EPHA3	-0.0198461	0.0819073	-0.121599	-0.382273	0.678148	1
C2CD5	-0.0584553	0.24255	-0.359461	-0.380625	0.683558	1
GIT2	-0.0743696	0.3086	-0.457339	-0.38061	0.73094	1
PACSIN2	-0.0397327	0.164907	-0.244372	-0.380546	0.109796	1
MAGI1	-0.155978	0.647679	-0.959636	-0.380401	0.098447	1
AKAP13	-0.0596557	0.248352	-0.367664	-0.37961	0.435676	1
CPD	-0.0518441	0.216448	-0.320136	-0.378738	0.0167959	1
XPO6	-0.049702	0.20757	-0.306974	-0.378643	0.496793	1
EIF3E	-0.0295474	0.123465	-0.18256	-0.378478	0.274245	1
KCTD8	-0.0720456	0.301428	-0.445519	-0.378091	0.442066	1
EHMT1	-0.0423519	0.177323	-0.262026	-0.37787	0.594318	1
KCMF1	-0.0459176	0.192672	-0.284507	-0.377204	0.0374563	1
ARID4A	-0.0558776	0.234883	-0.346638	-0.37666	0.0975719	1
CAPZB	-0.0565895	0.238361	-0.35154	-0.37604	0.231955	1
CSPP1	-0.0380107	0.160457	-0.236479	-0.375373	0.572223	1
GLYR1	-0.0402871	0.170264	-0.250838	-0.375023	0.0677933	1
RALGAPA1	-0.0871676	0.368759	-0.543094	-0.374722	0.111293	1
OPA1	-0.0312985	0.132525	-0.195122	-0.374451	0.486244	1
SELENOW	-0.0355192	0.151119	-0.222158	-0.373001	0.75028	1
SLC19A3	-0.0947599	0.406189	-0.595709	-0.370748	0.0592409	1
FGD4	-0.0938676	0.403352	-0.591087	-0.370012	0.638043	1
KPNA6	-0.065318	0.280869	-0.411505	-0.369803	0.202461	1
YAP1	-0.0323263	0.139212	-0.203864	-0.369355	0.45099	1
TGFBR2	-0.0357339	0.153955	-0.225423	-0.369221	0.217483	1
INPP5A	-0.0414335	0.178554	-0.261421	-0.369149	0.781254	1
BBS9	-0.0874237	0.377044	-0.551891	-0.368911	0.692692	1
AGO3	-0.0304356	0.131552	-0.192423	-0.368256	0.911568	1
TAMALIN	-0.0341244	0.147785	-0.216034	-0.367669	0.817312	1
KIDINS220	-0.0505064	0.219113	-0.320126	-0.367149	0.404307	1
TCF25	-0.0287758	0.124855	-0.182406	-0.367112	0.802727	1
SPARCL1	-0.16751	0.728577	-1.0636	-0.366387	0.36007	1
APPL1	-0.0359383	0.156362	-0.228239	-0.36629	0.549933	1
CD2AP	-0.0297762	0.129701	-0.189253	-0.365948	0.589438	1
LRRC8B	-0.12002	0.523216	-0.763256	-0.365705	0.5815	1
CPQ	-0.0678505	0.295975	-0.431676	-0.365517	0.713388	1
TNRC6B	-0.055697	0.243055	-0.354449	-0.365401	0.315317	1
DNAJA1	-0.133397	0.58217	-0.848964	-0.36538	0.493522	1
MIB1	-0.128571	0.561778	-0.81892	-0.365026	0.156665	1
XPR1	-0.0171048	0.0747643	-0.108974	-0.364918	0.00722186	1
AGFG1	-0.0397132	0.174218	-0.253644	-0.363839	0.818657	1
DENND3	-0.0150453	0.0661048	-0.0961954	-0.363379	0.216467	1
ERICH1	-0.0408486	0.18023	-0.261927	-0.362142	0.753853	1
NDRG1	-0.147678	0.652344	-0.947701	-0.361795	0.562764	1
UBE2V1	-0.0443632	0.196082	-0.284808	-0.361622	0.149057	1
SLC1A1	-0.190717	0.843034	-1.22447	-0.361595	0.000574083	1
AGPAT3	-0.0596165	0.263645	-0.382878	-0.36146	0.482175	1
CRK	-0.0537395	0.237965	-0.345444	-0.361076	0.301793	1
ARHGAP17	-0.069343	0.308286	-0.446972	-0.359903	0.0783316	1
UVRAG	-0.0803844	0.358544	-0.519313	-0.358943	0.374212	1
CPNE8	-0.0722653	0.323369	-0.4679	-0.358	0.809255	1
FMNL3	-0.0399784	0.179052	-0.259009	-0.357742	0.716595	1
KLHL2	-0.0516535	0.231911	-0.335218	-0.357024	0.401016	1
RPS28	-0.0442759	0.199034	-0.287586	-0.356661	0.560868	1
GOLIM4	-0.0471788	0.212653	-0.307011	-0.355879	0.0916831	1
RAC1	-0.00349381	0.0157954	-0.0227831	-0.355003	0.0356726	1
SFMBT2	-0.0228186	0.104131	-0.149768	-0.352294	0.123316	1
RASAL2	-0.0851464	0.389162	-0.559454	-0.351847	0.310331	1
SPTAN1	-0.0297986	0.136341	-0.195938	-0.351538	0.936615	1
N4BP2L1	-0.0366543	0.168489	-0.241798	-0.350199	0.746723	1
VCL	-0.0595405	0.275296	-0.394377	-0.348521	0.454722	1
FAM214A	-0.0165115	0.0764121	-0.109435	-0.348264	0.183559	1
NCOA7	-0.0736777	0.342009	-0.489365	-0.34739	0.0624697	1
CLEC16A	-0.0360337	0.167691	-0.239758	-0.346667	0.335679	1
ZNF521	-0.0568629	0.264967	-0.378693	-0.346299	0.141244	1
PPM1H	-0.0035592	0.0166095	-0.023728	-0.345877	0.0414198	1
WASL	-0.031359	0.146776	-0.209494	-0.345034	0.152914	1
SIL1	-0.0581073	0.272147	-0.388362	-0.34485	0.620635	1
SRSF3	-0.0466118	0.218699	-0.311922	-0.344341	0.359595	1
RHOBTB1	-0.214602	1.00707	-1.43627	-0.344293	0.0265275	1
STXBP1	-0.130544	0.613098	-0.874187	-0.344066	0.120421	1
CTNNA2	-0.208057	0.978086	-1.3942	-0.34379	0.778642	1
SACM1L	-0.0464164	0.218436	-0.311269	-0.343491	0.780036	1
STX18	-0.0355916	0.167751	-0.238934	-0.343058	0.38541	1
RCL1	-0.0846821	0.399602	-0.568966	-0.34272	0.372602	1
TBC1D23	-0.0312828	0.14777	-0.210336	-0.34243	0.166206	1
ANKRD28	-0.0399117	0.188776	-0.2686	-0.342062	0.675521	1
SNX3	-0.0838551	0.397133	-0.564844	-0.341698	0.680849	1
CARD8	-0.0401745	0.190405	-0.270754	-0.341489	0.617789	1
ASXL1	-0.0394139	0.187602	-0.26643	-0.340283	0.73884	1
TYW1	-0.0031602	0.0150752	-0.0213956	-0.339662	0.0241983	1
RPL35	-0.0417733	0.199447	-0.282993	-0.339417	0.373502	1
PAPSS2	-0.0447771	0.213978	-0.303532	-0.339168	0.120417	1
EIF2AK2	-0.0745161	0.357023	-0.506056	-0.338437	0.0374682	1
MYO1E	-0.0569031	0.27275	-0.386556	-0.338319	0.544412	1
NNT	-0.0521705	0.250457	-0.354798	-0.337882	0.825849	1
VPS36	-0.0177467	0.0852455	-0.120739	-0.337723	0.660747	1
FAM120B	-0.0701796	0.337248	-0.477608	-0.337604	0.682856	1
ZNF131	-0.0411756	0.197944	-0.280295	-0.337499	0.646938	1
ATG5	-0.0284871	0.137389	-0.194364	-0.336598	0.297762	1
RAB8B	-0.0599968	0.289793	-0.409787	-0.336178	0.813164	1
VSIR	-0.0743385	0.359588	-0.508265	-0.335773	0.0129776	1
MIR3936HG	-0.0485435	0.235342	-0.332429	-0.335147	0.770868	1
FGD6	-0.00364434	0.0176901	-0.0249788	-0.3348	0.0117439	1
PLSCR1	-0.159216	0.775015	-1.09345	-0.334026	0.0723248	1
PTMA	-0.063018	0.307069	-0.433105	-0.33374	0.808457	1
FOXP1	-0.139586	0.680539	-0.959712	-0.333588	0.0541823	1
ZNF148	-0.0185183	0.0904661	-0.127503	-0.333032	0.475819	1
NUP214	-0.0516207	0.252474	-0.355716	-0.332707	0.2014	1
DDX5	-0.146179	0.715388	-1.00775	-0.332541	0.0235724	1
FAT4	-0.00859591	0.0421471	-0.059339	-0.332019	0.125771	1
NFKB1	-0.0456954	0.224065	-0.315456	-0.332003	0.854609	1
ZFYVE28	-0.0839694	0.412395	-0.580333	-0.331565	0.00994251	1
OCIAD1	-0.00617184	0.0303238	-0.0426674	-0.331453	0.415383	1
ZFAND5	-0.0471142	0.232419	-0.326647	-0.330344	0.896475	1
PSAP	-0.0314203	0.155213	-0.218054	-0.329966	0.493458	1
USP40	-0.0381007	0.188322	-0.264523	-0.329808	0.337094	1
ALS2	-0.0622251	0.308862	-0.433312	-0.328653	0.140192	1
THADA	-0.0441825	0.220404	-0.308769	-0.327289	0.839166	1
SUSD6	-0.0013578	0.00677422	-0.00948982	-0.327255	0.00412547	1
RCOR3	-0.0203001	0.101409	-0.142009	-0.326908	0.191105	1
TMEM14B	-0.0907818	0.453977	-0.63554	-0.32662	0.188649	1
SHROOM4	-0.0340901	0.170808	-0.238989	-0.32609	0.348843	1
RTN3	-0.0557145	0.280259	-0.391688	-0.325021	0.543161	1
PCBP1-AS1	-0.0552021	0.277889	-0.388294	-0.324818	0.694181	1
EXOC2	-0.0325402	0.164078	-0.229158	-0.324374	0.440122	1
PARP14	-0.156293	0.789537	-1.10212	-0.323873	0.0337755	1
CEP170	-0.0442069	0.223828	-0.312242	-0.323256	0.841242	1
PRDM2	-0.04279	0.216924	-0.302504	-0.32292	0.515867	1
PRKD3	-0.0216332	0.109689	-0.152955	-0.322872	0.627483	1
PPIP5K2	-0.0348116	0.176765	-0.246388	-0.322481	0.622809	1
LAMA4	-0.0175048	0.0888973	-0.123907	-0.322444	0.358044	1
ESYT2	-0.0679341	0.345509	-0.481377	-0.322048	0.949417	1
NDFIP1	-0.00481855	0.0245208	-0.0341579	-0.321894	0.327551	1
RPS6KA5	-0.0231571	0.118203	-0.164518	-0.321073	0.216036	1
CTIF	-0.026488	0.135357	-0.188333	-0.320773	0.885685	1
ODF2L	-0.0170517	0.0875777	-0.121681	-0.319421	0.157004	1
SLC39A10	-0.00529806	0.0272505	-0.0378467	-0.319031	0.349341	1
LINC01578	-0.0263891	0.136004	-0.188782	-0.318497	0.857091	1
SRSF5	-0.0308111	0.159192	-0.220814	-0.31783	0.355309	1
ARGLU1	-0.0371478	0.192943	-0.267239	-0.316433	0.0510052	1
RBM5	-0.00990353	0.0515171	-0.0713242	-0.316027	0.527165	1
NPIPB5	-0.0329085	0.171252	-0.237069	-0.315925	0.461119	1
DLEU2	-0.0914717	0.476788	-0.659732	-0.315491	0.636721	1
ZKSCAN1	-0.0470533	0.246072	-0.340178	-0.314619	0.193831	1
WDR70	-0.0295216	0.154429	-0.213472	-0.314548	0.368425	1
SDCCAG8	-0.0218491	0.115177	-0.158876	-0.31252	0.0981187	1
ST3GAL3	-0.00352355	0.0185945	-0.0256416	-0.312235	0.135967	1
EGLN1	-0.00201936	0.0106745	-0.0147132	-0.311794	0.332921	1
IRF2	-0.00779973	0.0413682	-0.0569677	-0.310918	0.0845501	1
TMEM44	-0.0012381	0.00656825	-0.00904445	-0.310854	0.221775	1
SVIL	-0.0464159	0.246282	-0.339114	-0.31081	0.098546	1
TIPARP	-0.113072	0.600577	-0.826721	-0.310541	0.0850542	1
MYO6	-0.0540467	0.287557	-0.39565	-0.310095	0.14036	1
BTBD10	-0.0329508	0.175734	-0.241636	-0.309473	0.950074	1
G3BP2	-0.0173683	0.0926402	-0.127377	-0.309442	0.338165	1
BPTF	-0.03588	0.191775	-0.263535	-0.308904	0.605575	1
YEATS2	-0.0318657	0.170738	-0.234469	-0.308266	0.469	1
PCNP	-0.0154587	0.0832882	-0.114206	-0.30683	0.589323	1
EIF5	-0.0145262	0.078451	-0.107503	-0.306214	0.331283	1
DCAF6	-0.0363152	0.196134	-0.268765	-0.306202	0.887328	1
IBTK	-0.031964	0.172718	-0.236646	-0.306076	0.869028	1
RNF130	-0.0656506	0.355045	-0.486347	-0.305857	0.076039	1
CBLB	-0.0485693	0.262799	-0.359937	-0.305729	0.595575	1
ASAP1	-0.0503775	0.272732	-0.373487	-0.305587	0.0542373	1
ME3	-0.0371625	0.20265	-0.276975	-0.303725	0.570296	1
KCTD12	-0.00762741	0.0416304	-0.0568852	-0.303494	0.595405	1
FCHO2	-0.0212137	0.115904	-0.158331	-0.303229	0.544487	1
SRBD1	-0.030137	0.165331	-0.225605	-0.302185	0.263418	1
AC114757.1	-0.0477392	0.262024	-0.357503	-0.30206	0.0668609	1
PDXK	-0.0216063	0.118593	-0.161805	-0.302054	0.0335891	1
CACUL1	-0.018058	0.099164	-0.13528	-0.301931	0.51241	1
VWA8	-0.0419417	0.231564	-0.315447	-0.300558	0.901516	1
NKTR	-0.04798	0.265304	-0.361264	-0.300172	0.789014	1
IREB2	-0.0120825	0.0669114	-0.0910763	-0.299785	0.147668	1
KMT2A	-0.0280253	0.155828	-0.211878	-0.298763	0.218937	1
RFX7	-0.00404844	0.02253	-0.0306269	-0.298543	0.756417	1
MARCHF7	-0.00433442	0.0241309	-0.0327997	-0.298444	0.167356	1
LAMA3	-0.0180662	0.100722	-0.136855	-0.298085	0.216884	1
FTH1	-0.0611187	0.341948	-0.464185	-0.297198	0.500825	1
AFTPH	-0.0270845	0.151819	-0.205988	-0.296722	0.785957	1
RPS8	-0.0252309	0.141723	-0.192185	-0.296199	0.47573	1
LRRC8C	-0.0387841	0.218133	-0.295701	-0.295875	0.391169	1
JUN	-0.0371197	0.20889	-0.28313	-0.295733	0.684218	1
STK38	-0.0380591	0.215206	-0.291324	-0.294531	0.789373	1
SON	-0.0466237	0.264787	-0.358034	-0.293442	0.242508	1
NEK7	-0.0297593	0.169102	-0.228621	-0.293306	0.923996	1
SPOCK2	-0.035212	0.20011	-0.270534	-0.293276	0.222261	1
SGK3	-0.0308558	0.17623	-0.237941	-0.292035	0.177949	1
SOX5	-0.0979011	0.559155	-0.754958	-0.292034	0.0284915	1
HDAC7	-0.00414479	0.023685	-0.0319746	-0.291904	0.780907	1
TBCK	-0.0371997	0.2129	-0.287299	-0.291524	0.411353	1
XPO4	-0.0323443	0.18513	-0.249819	-0.2915	0.74152	1
VWF	-0.111934	0.640679	-0.864546	-0.291499	0.88269	1
LIMS2	-0.0285431	0.163576	-0.220662	-0.291192	0.161453	1
PHKB	-0.00617031	0.0354508	-0.0477915	-0.290564	0.12085	1
PCNX1	-0.0341843	0.196459	-0.264828	-0.290491	0.671689	1
PRR5L	-0.00312846	0.018019	-0.0242759	-0.289949	0.109882	1
CSDE1	-0.025521	0.147608	-0.198651	-0.288919	0.77563	1
NOL10	-0.0445788	0.258266	-0.347423	-0.288507	0.117554	1
IMMP2L	-0.0793045	0.459471	-0.61808	-0.288495	0.302872	1
NCOR1	-0.0307918	0.178893	-0.240477	-0.287817	0.882311	1
RNGTT	-0.00465775	0.0271171	-0.0364326	-0.287304	0.48985	1
ARID5B	-0.0430551	0.250787	-0.336897	-0.287183	0.859757	1
PLPP1	-0.11563	0.67379	-0.90505	-0.287085	0.171679	1
PRKACB	-0.00036906	0.00215203	-0.00289015	-0.286917	0.10898	1
IFITM3	-0.0151883	0.0886163	-0.118993	-0.286775	0.785786	1
SHE	-0.0105194	0.0615427	-0.0825816	-0.28611	0.166205	1
TMOD3	-0.00216829	0.0127129	-0.0170495	-0.28558	0.451306	1
SESTD1	-0.0319002	0.18769	-0.25149	-0.284727	0.0704538	1
ZFX	-0.00319687	0.018815	-0.0252087	-0.284653	0.194387	1
TRAK1	-0.0575329	0.340972	-0.456038	-0.282964	0.916829	1
GON4L	-0.0100991	0.0598569	-0.080055	-0.282947	0.590599	1
CHIC1	-0.00757684	0.0449447	-0.0600983	-0.282748	0.0964329	1
NCBP3	-0.00581123	0.0344784	-0.0461008	-0.282698	0.349033	1
KIAA0586	-0.00944437	0.0561212	-0.0750099	-0.282322	0.304009	1
VCP	-0.00361456	0.0214949	-0.0287241	-0.282141	0.186404	1
TMEM87B	-0.037991	0.225969	-0.301951	-0.282092	0.15907	1
BMP6	-0.0672577	0.400366	-0.534882	-0.281899	0.855015	1
SPARC	-0.0137742	0.082047	-0.109595	-0.281743	0.00434031	1
SKI	-0.0493426	0.294916	-0.393601	-0.280922	0.903223	1
ARFGEF2	-0.00079678	0.00477574	-0.0063693	-0.280243	0.660388	1
FAM222B	-0.0111973	0.0674035	-0.0897981	-0.279213	0.316202	1
SHROOM2	-0.00146684	0.00888809	-0.0118218	-0.277641	0.04054	1
LCOR	-0.0292152	0.17729	-0.235721	-0.277284	0.231023	1
COMMD1	-0.0386625	0.235493	-0.312818	-0.276402	0.221195	1
AHCTF1	-0.0224675	0.137159	-0.182094	-0.275866	0.504251	1
TOM1L2	-0.038369	0.235249	-0.311987	-0.274843	0.891928	1
IRF1-AS1	-0.000705558	0.00433253	-0.00574365	-0.274483	0.112472	1
POU2F1	-0.0255697	0.157269	-0.208408	-0.274098	0.772265	1
TBK1	-0.0154848	0.0954919	-0.126461	-0.273477	0.320223	1
CDYL2	-0.0619663	0.383477	-0.50741	-0.272654	0.220523	1
FGD5	-0.00132305	0.00819358	-0.0108397	-0.272483	0.567397	1
RNF213	-0.0116113	0.0719709	-0.0951935	-0.27228	0.024384	1
LRRFIP2	-0.0222647	0.13817	-0.182699	-0.271999	0.820227	1
FAM120A	-0.0274411	0.171713	-0.226596	-0.270059	0.709004	1
CAMKMT	-0.0314563	0.197209	-0.260121	-0.269622	0.23897	1
TIMP3	-0.0839245	0.526318	-0.694167	-0.269547	0.279949	1
NXN	-0.0970695	0.608764	-0.802903	-0.269543	0.137623	1
SMARCA5	-0.00217675	0.0136558	-0.0180093	-0.269467	0.288167	1
XRRA1	-0.018509	0.116179	-0.153197	-0.269342	0.498043	1
SLC25A36	-0.0266806	0.167591	-0.220953	-0.269174	0.527555	1
RBM33	-0.00807027	0.0507178	-0.0668583	-0.269059	0.454471	1
PLEKHA7	-0.00365107	0.022957	-0.0302591	-0.26894	0.345389	1
MAP3K20	-0.00125869	0.00793355	-0.0104509	-0.268377	0.613961	1
TENT2	-0.026292	0.165746	-0.21833	-0.268339	0.805204	1
ABCD3	-0.0531127	0.335169	-0.441395	-0.268102	0.022731	1
AK3	-0.019434	0.122986	-0.161855	-0.267447	0.581509	1
ATP2B4	-0.0233619	0.147929	-0.194653	-0.267313	0.624545	1
PPM1A	-0.031172	0.197925	-0.260269	-0.266681	0.427619	1
ARL8B	-0.0102787	0.0653812	-0.0859386	-0.266268	0.851271	1
TRAK2	-0.000983614	0.00626052	-0.00822775	-0.266125	0.0202326	1
AL592183.1	-0.011065	0.0710651	-0.0931951	-0.264057	0.138951	1
FBXO21	-0.0754067	0.484771	-0.635585	-0.263835	0.0682668	1
OSTF1	-0.0216884	0.139607	-0.182984	-0.263545	0.0686517	1
ERI3	-0.0587676	0.378308	-0.495843	-0.26353	0.159364	1
TPM1	-0.00171171	0.0110502	-0.0144736	-0.262883	0.0957716	1
TMCC3	-0.0161991	0.104778	-0.137176	-0.262444	0.00854389	1
CCDC68	-4.23149e-05	0.00027589	-0.000360519	-0.260636	0.0770755	1
LRRK2	-0.00928584	0.0606582	-0.0792299	-0.260206	0.0280025	1
TUBA1B	-0.0263531	0.172395	-0.225102	-0.259882	0.726173	1
SLC3A2	-0.00103454	0.00677788	-0.00884697	-0.259544	0.20825	1
STK3	-0.0611595	0.401186	-0.523505	-0.259266	0.649345	1
MDM2	-0.0365733	0.240212	-0.313359	-0.258982	0.659138	1
CDK12	-0.0383468	0.252167	-0.328861	-0.258708	0.0900985	1
ACYP2	-0.0153147	0.100861	-0.13149	-0.25837	0.252637	1
LEMD3	-0.0327234	0.215815	-0.281262	-0.258055	0.942114	1
CELF1	-0.0289501	0.190994	-0.248894	-0.25798	0.306083	1
DIPK2B	-0.000158879	0.00104934	-0.0013671	-0.257731	0.430261	1
DNAJC15	-0.00463187	0.0305967	-0.0398604	-0.257697	0.73088	1
DEPP1	-0.0432726	0.286257	-0.372803	-0.257375	0.568538	1
STARD8	-0.00171692	0.0114017	-0.0148355	-0.256513	0.86846	1
MGST3	-0.0138727	0.0922591	-0.120004	-0.256191	0.270319	1
SCARB2	-0.00655911	0.043632	-0.0567502	-0.256133	0.784849	1
RAB5A	-0.0300377	0.200055	-0.26013	-0.255866	0.418698	1
RPS23	-0.0383658	0.256862	-0.333594	-0.254704	0.39491	1
NCOA1	-0.0348891	0.233758	-0.303536	-0.25454	0.812909	1
PAQR5	-0.000338528	0.00227333	-0.00295038	-0.254035	0.164091	1
LSS	-0.00296281	0.0199156	-0.0258412	-0.25382	0.00376464	1
NT5DC1	-5.11045e-05	0.0003443	-0.000446509	-0.253317	0.207213	1
PRKX	-0.0194626	0.131208	-0.170133	-0.253175	0.551099	1
RPL8	-0.0230513	0.155503	-0.201606	-0.253031	0.648141	1
TRRAP	-0.0197677	0.133466	-0.173001	-0.252843	0.127347	1
TSPAN14	-0.0255091	0.173184	-0.224203	-0.251628	0.801106	1
CMTM8	-0.00130627	0.00887118	-0.0114837	-0.251561	0.00350928	1
GALNT11	-0.0241995	0.164359	-0.212758	-0.251541	0.658236	1
RARS2	-0.0332184	0.225636	-0.292073	-0.251519	0.163132	1
SLC25A29	-0.00612524	0.0416951	-0.0539456	-0.251049	0.141125	1
FNBP1L	-0.0246041	0.167741	-0.216949	-0.250712	0.821649	1
ITGA1	-0.00298175	0.0203527	-0.0263162	-0.25045	0.502097	1
ARHGAP5	-0.0232233	0.158624	-0.20507	-0.250302	0.949561	1
SPTLC1	-0.026889	0.18378	-0.237558	-0.250163	0.882945	1
KIAA1671	-0.03717	0.254997	-0.329337	-0.24935	0.390842	1
PARP11	-0.0494074	0.339491	-0.438306	-0.249003	0.0792716	1
ECHDC2	-0.00379698	0.0261708	-0.0337648	-0.248331	0.822946	1
SLC10A7	-0.00628523	0.0434449	-0.0560154	-0.247713	0.7442	1
SNED1	-0.0144948	0.100436	-0.129426	-0.247187	0.655581	1
MAP3K5	-0.0355255	0.246533	-0.317584	-0.246859	0.702074	1
UBE2D2	-0.0171014	0.118932	-0.153135	-0.246395	0.829879	1
FTX	-0.257869	1.79583	-2.31157	-0.246099	0.389371	1
LRPPRC	-0.0169668	0.118168	-0.152102	-0.246082	0.735563	1
EEF1A1	-0.064193	0.447262	-0.575648	-0.245996	0.227203	1
IFNGR1	-0.0151451	0.106006	-0.136296	-0.245015	0.0105494	1
PDZD8	-0.029016	0.203512	-0.261544	-0.244574	0.904273	1
TMEM123	-0.00336357	0.023697	-0.0304241	-0.243619	0.71331	1
AL355612.1	-0.0136087	0.0961021	-0.123319	-0.243116	0.321471	1
AGO4	-0.0116892	0.0833535	-0.106732	-0.241054	0.524926	1
ZFPM2	-0.00124085	0.00885154	-0.0113332	-0.240975	0.796521	1
SOD2	-0.0918032	0.65728	-0.840886	-0.240202	0.872598	1
IQCB1	-0.0263376	0.18909	-0.241766	-0.239619	0.408616	1
ICE1	-0.0447627	0.321565	-0.411091	-0.239494	0.929568	1
HSPA1A	-0.554679	3.98549	-5.09485	-0.239452	0.670191	1
EPN2	-0.0264354	0.190226	-0.243097	-0.23914	0.96504	1
ZNF718	-0.0519734	0.374142	-0.478089	-0.239057	0.293248	1
SRSF11	-0.0380214	0.274064	-0.350107	-0.238783	0.206471	1
CANX	-0.0195012	0.140678	-0.179681	-0.238618	0.957981	1
IDS	-0.0516115	0.373194	-0.476417	-0.238125	0.0986465	1
BTG2	-0.00530686	0.038512	-0.0491257	-0.237369	0.31367	1
CRBN	-0.00704071	0.0511444	-0.0652258	-0.237166	0.393852	1
RPGR	-0.0597238	0.435013	-0.554461	-0.236604	0.729574	1
GIMAP7	-6.02602e-05	0.000439583	-0.000560104	-0.23629	0.328292	1
SRSF10	-0.000704821	0.00514837	-0.00655801	-0.236012	0.379863	1
MAP2	-0.0665933	0.487764	-0.620951	-0.235445	0.936197	1
TAX1BP1	-0.028454	0.208442	-0.26535	-0.235415	0.951361	1
CCDC6	-0.0234522	0.172045	-0.21895	-0.23512	0.901085	1
WDR37	-0.0499152	0.366944	-0.466775	-0.234688	0.0215166	1
FAM193A	-0.0132152	0.0972544	-0.123685	-0.234465	0.939448	1
RPS6KC1	-0.02767	0.203916	-0.259256	-0.234177	0.252207	1
S100PBP	-0.000841753	0.00621477	-0.00789828	-0.233798	0.0891931	1
ID1	-0.0528641	0.390414	-0.496142	-0.23374	0.0794026	1
C11orf58	-0.00993068	0.0738764	-0.0937377	-0.232245	0.405956	1
RAPH1	-0.0416212	0.310787	-0.394029	-0.231482	0.595635	1
MGA	-0.0169062	0.126312	-0.160125	-0.231364	0.391613	1
RPL14	-0.0118395	0.0884777	-0.112157	-0.231317	0.917195	1
ZNF493	-0.0139005	0.104164	-0.131965	-0.230759	0.714227	1
PON2	-0.0373863	0.280204	-0.354977	-0.230724	0.749738	1
HEG1	-0.0351895	0.263896	-0.334275	-0.230604	0.275259	1
NFX1	-0.00549771	0.0412374	-0.0522328	-0.230562	0.574696	1
CFH	-0.00484049	0.0365131	-0.0461941	-0.229416	0.0143906	1
ARL5A	-0.0120936	0.0916178	-0.115805	-0.228548	0.0271651	1
SH3BGRL2	-0.0355053	0.269051	-0.340062	-0.228493	0.279239	1
MTHFD1L	-0.0481668	0.365481	-0.461815	-0.228226	0.870999	1
TM9SF2	-0.00156598	0.0118839	-0.0150158	-0.2282	0.918643	1
THSD7A	-0.0527934	0.400823	-0.50641	-0.228107	0.436399	1
ITM2B	-0.0277621	0.21096	-0.266484	-0.227933	0.371142	1
CUL3	-0.0201285	0.15367	-0.193927	-0.226994	0.905335	1
USP54	-0.0467238	0.357644	-0.451092	-0.226469	0.818139	1
NPHP3	-0.0252611	0.193434	-0.243957	-0.226392	0.137585	1
TMEM181	-0.02085	0.159862	-0.201562	-0.226134	0.273788	1
CDC73	-0.0232986	0.17864	-0.225237	-0.22613	0.524456	1
SLC12A2	-0.0351622	0.269637	-0.339961	-0.226105	0.925104	1
BAZ2B	-0.0377323	0.289658	-0.365123	-0.225889	0.891253	1
SETD3	-0.00185117	0.0142164	-0.0179188	-0.225809	0.702892	1
MAOA	-0.00630134	0.0484183	-0.0610209	-0.225703	0.142375	1
NOSTRIN	-0.00986169	0.0759488	-0.0956722	-0.225247	0.507972	1
MT-CO1	-0.0388375	0.299928	-0.377603	-0.224698	0.793288	1
CALM2	-0.0190787	0.14782	-0.185977	-0.224049	0.323004	1
CDH5	-0.000172702	0.00133876	-0.00168417	-0.223948	0.462722	1
SLC7A5	-0.0080838	0.0628318	-0.0789994	-0.22342	0.0154279	1
SQSTM1	-0.00185347	0.0144174	-0.0181244	-0.223266	0.554711	1
ACVR1	-0.00155362	0.0120902	-0.0151974	-0.223181	0.433563	1
ZNF680	-0.000793068	0.00617304	-0.00775918	-0.223135	0.298864	1
RELL1	-0.0378521	0.294752	-0.370457	-0.223054	0.938941	1
TBC1D8	-0.0453732	0.353322	-0.444069	-0.223052	0.914893	1
TMSB10	-0.0213977	0.167707	-0.210502	-0.221775	0.237539	1
SLC4A7	-0.0697509	0.546901	-0.686403	-0.221696	0.922733	1
KANK3	-0.000762567	0.00598836	-0.00751349	-0.221392	0.0766709	1
LTN1	-0.000418977	0.00330107	-0.00413902	-0.220744	0.757191	1
PARP9	-0.00202152	0.0159287	-0.0199717	-0.220727	0.116381	1
PPARD	-4.16283e-05	0.000328203	-0.00041146	-0.220614	0.0280597	1
CSGALNACT1	-0.135816	1.0724	-1.34403	-0.22032	0.12134	1
ST6GAL1	-8.09833e-06	6.39469e-05	-8.01436e-05	-0.220312	0.258517	1
CSNK1A1	-0.0304434	0.240818	-0.301705	-0.219964	0.954866	1
AC080132.1	-0.00454009	0.0361043	-0.0451845	-0.218933	0.0226358	1
XAF1	-0.109635	0.874604	-1.09387	-0.218322	0.31373	1
ZBTB46	-0.000287693	0.00230031	-0.00287569	-0.217878	0.338088	1
KIF1B	-0.0255866	0.205026	-0.2562	-0.217459	0.967346	1
OLA1	-0.0254463	0.204405	-0.255298	-0.216983	0.197236	1
RBM27	-0.00320718	0.0258279	-0.0322422	-0.216495	0.65372	1
TCF7L1	-0.010997	0.0887649	-0.110759	-0.216052	0.665264	1
RB1	-0.0205759	0.16625	-0.207401	-0.215859	0.823055	1
TSHZ1	-0.0159813	0.129165	-0.161128	-0.215801	0.524557	1
HLA-A	-0.00186744	0.0151283	-0.0188632	-0.215355	0.920573	1
LMO2	-5.97915e-05	0.000486094	-0.000605677	-0.214677	0.789907	1
UBL3	-0.0400341	0.326143	-0.406211	-0.214283	0.323634	1
ELOVL7	-0.0340566	0.278355	-0.346468	-0.21366	0.135867	1
CAPZA1	-0.013882	0.114284	-0.142048	-0.212289	0.590584	1
C22orf34	-0.0069741	0.0575188	-0.071467	-0.211946	0.307064	1
ADGRL4	-0.00373939	0.0309005	-0.0383793	-0.211579	0.891666	1
MTUS1	-0.102358	0.851991	-1.05671	-0.210215	0.207251	1
VAPA	-0.0221841	0.184805	-0.229173	-0.21006	0.696279	1
DNM3	-0.0537295	0.44855	-0.556008	-0.20966	0.876981	1
TCEA1	-0.0173622	0.145356	-0.18008	-0.20913	0.790188	1
LRP11	-2.13892e-05	0.00017911	-0.000221888	-0.209089	0.324132	1
GALNT18	-0.0752322	0.632693	-0.783157	-0.208288	0.95965	1
POGZ	-0.0181717	0.15346	-0.189803	-0.207514	0.800442	1
LINC00894	-0.0458289	0.387195	-0.478853	-0.207432	0.63228	1
TBC1D4	-0.0907651	0.770424	-0.951954	-0.20657	0.0547074	1
PPP2CA	-0.0183221	0.156085	-0.192729	-0.205902	0.396354	1
PDCD10	-8.68582e-05	0.000740171	-0.000913888	-0.205844	0.214715	1
SNX14	-0.0167611	0.14294	-0.176463	-0.205704	0.915569	1
ZNF106	-0.0219383	0.187344	-0.231221	-0.205456	0.788177	1
SMAD5	-0.0104464	0.0892878	-0.110181	-0.205291	0.77746	1
FOXN3	-0.00846321	0.0725271	-0.0894535	-0.20481	0.15502	1
LGALS3	-0.000126908	0.00108943	-0.00134325	-0.204494	0.544631	1
PARP12	-0.00175509	0.0150668	-0.018577	-0.20449	0.056036	1
ACSL5	-0.00692597	0.0594733	-0.0733252	-0.20444	0.0875669	1
CD58	-0.00553174	0.0479434	-0.0590069	-0.202749	0.474357	1
OXR1	-0.0178709	0.155021	-0.190763	-0.20259	0.354296	1
MIA3	-0.0174978	0.152041	-0.187036	-0.202285	0.298402	1
LAMP2	-0.0318922	0.277367	-0.341151	-0.202121	0.729416	1
AL133268.4	-0.00207768	0.0180747	-0.0222301	-0.202069	0.515338	1
ADAMTS9	-0.0679188	0.594175	-0.730013	-0.201057	0.7149	1
ABL2	-0.0363702	0.318397	-0.391138	-0.200932	0.220671	1
LDLRAD3	-0.0846982	0.742259	-0.911655	-0.200742	0.00457184	1
SP100	-0.000127618	0.00111874	-0.00137397	-0.200687	0.171933	1
DDX10	-0.0186238	0.163503	-0.200751	-0.20042	0.430073	1
HERC2	-0.0360501	0.31799	-0.39009	-0.199573	0.487052	1
HNRNPC	-0.0204886	0.181548	-0.222525	-0.19876	0.65718	1
CASP10	-0.000277192	0.00246374	-0.00301813	-0.198212	0.411747	1
TTC14	-0.015028	0.134142	-0.164198	-0.197455	0.798696	1
SPRED2	-0.00705005	0.0650937	-0.0791938	-0.191532	0.103698	1
MTOR	-0.000447958	0.00420029	-0.00509621	-0.188884	0.0667723	1
BMT2	-0.00886187	0.0831744	-0.100898	-0.188718	0.482684	1
GALNT2	-0.034345	0.323045	-0.391735	-0.188351	0.866088	1
GOSR1	-0.0266374	0.25066	-0.303935	-0.188276	0.667263	1
TANK	-3.53487e-05	0.000333018	-0.000403716	-0.188079	0.832006	1
TNPO3	-0.0148514	0.140612	-0.170315	-0.187235	0.121171	1
RBL2	-0.0157447	0.149265	-0.180754	-0.187013	0.879935	1
FOCAD	-0.00188242	0.0178617	-0.0216265	-0.186865	0.618727	1
LCORL	-0.000397752	0.00377831	-0.00457381	-0.186678	0.4487	1
TMEM132C	-0.0169541	0.161555	-0.195463	-0.18615	0.28971	1
JMJD1C	-0.00668154	0.0636934	-0.0770565	-0.186083	0.676158	1
FRA10AC1	-0.0155849	0.148607	-0.179777	-0.186037	0.621846	1
MT2A	-0.143815	1.37212	-1.65974	-0.18594	0.514224	1
CCND3	-0.0175353	0.168685	-0.203756	-0.184558	0.00479957	1
TMEM59	-0.000472403	0.00456323	-0.00550804	-0.183868	0.835082	1
AFDN	-0.0471667	0.46101	-0.555344	-0.181915	0.694562	1
SH3BP4	-0.0362432	0.355776	-0.428262	-0.181204	0.30228	1
VPS13A	-0.0238512	0.234795	-0.282497	-0.180739	0.00603125	1
RSRC2	-0.00376367	0.0371782	-0.0447056	-0.180174	0.323528	1
TPT1-AS1	-0.013582	0.134179	-0.161343	-0.180157	0.974763	1
AL139807.1	-0.0116897	0.115671	-0.13905	-0.179894	0.726593	1
ANKRD13C	-0.0163456	0.161987	-0.194679	-0.179646	0.935012	1
ZNF254	-0.0159092	0.157815	-0.189633	-0.179489	0.866025	1
WAC	-0.00713423	0.0710987	-0.0853671	-0.178734	0.190907	1
DDX24	-0.0131059	0.130947	-0.157159	-0.178318	0.4135	1
MIR181A1HG	-0.000800511	0.00803692	-0.00963794	-0.177537	0.211717	1
RBMS2	-0.00150134	0.0150789	-0.0180816	-0.177475	0.743207	1
HELZ	-0.0217006	0.218349	-0.26175	-0.177182	0.315831	1
LMBR1	-0.0327399	0.32961	-0.39509	-0.177091	0.600346	1
KDM4B	-0.0145563	0.148289	-0.177402	-0.175196	0.112285	1
HGSNAT	-0.0168201	0.171638	-0.205279	-0.174929	0.523371	1
LAP3	-0.0040213	0.0410718	-0.0491144	-0.174785	0.152107	1
RO60	-0.0011714	0.0119948	-0.0143376	-0.174378	0.21341	1
EBF1	-0.000495642	0.00508343	-0.00607472	-0.174122	0.526091	1
MYO5C	-0.00331571	0.0340564	-0.0406878	-0.173891	0.113426	1
ADIPOR2	-0.0212844	0.220029	-0.262598	-0.172873	0.746307	1
PTPRG	-0.111071	1.15036	-1.3725	-0.172577	0.508635	1
NEK1	-0.0100181	0.103776	-0.123812	-0.172549	0.77344	1
AL049828.1	-0.0178519	0.18505	-0.220754	-0.172444	0.869083	1
AVEN	-0.0589233	0.612713	-0.73056	-0.171949	0.0124717	1
ST8SIA6-AS1	-0.0214662	0.223667	-0.266599	-0.171633	0.945377	1
TFG	-0.000983929	0.0103174	-0.0122853	-0.17064	0.104733	1
DNAJB6	-0.0132231	0.138881	-0.165327	-0.170389	0.606809	1
SLC16A1	-0.063111	0.665349	-0.791571	-0.169804	0.303604	1
PCBP2	-0.0033636	0.0355795	-0.0423068	-0.169286	0.694566	1
MRPS31	-0.0212268	0.224753	-0.267206	-0.169135	0.278644	1
IGFBP7	-0.00542054	0.0577917	-0.0686327	-0.16807	0.798339	1
EP300	-0.0150383	0.160667	-0.190744	-0.16775	0.461937	1
HERC1	-0.0141931	0.152091	-0.180477	-0.167292	0.869205	1
NCOA6	-0.0177277	0.190577	-0.226032	-0.166802	0.830308	1
PDE8A	-0.0536983	0.581499	-0.688896	-0.165692	0.196612	1
PRTG	-0.000251172	0.0027366	-0.00323895	-0.164768	0.824754	1
NCK1	-0.013394	0.146022	-0.17281	-0.164674	0.554865	1
DNAJC10	-0.0194666	0.21249	-0.251423	-0.164487	0.667304	1
MT1E	-0.0120359	0.131443	-0.155515	-0.164414	0.463304	1
SETX	-0.012213	0.133455	-0.157881	-0.164326	0.909169	1
GALNT17	-0.000372938	0.00408591	-0.00483179	-0.163931	0.456872	1
RABEP1	-0.0186043	0.20414	-0.241349	-0.163702	0.58877	1
PHACTR4	-0.0188871	0.207499	-0.245274	-0.163517	0.567483	1
RSRP1	-0.000985149	0.0108532	-0.0128235	-0.163102	0.681265	1
PSD3	-0.0232299	0.256843	-0.303303	-0.162564	0.805297	1
DYNC1LI2	-0.00314531	0.0348095	-0.0411001	-0.162422	0.949332	1
EPSTI1	-0.000247414	0.0027411	-0.00323593	-0.162262	0.0146522	1
SLCO2B1	-0.0202016	0.224627	-0.265031	-0.161723	0.355902	1
HNRNPDL	-0.0240487	0.271143	-0.319241	-0.159674	0.772489	1
PPP1R12B	-0.0146684	0.165467	-0.194804	-0.1596	0.772355	1
BTNL9	-0.0130927	0.147997	-0.174182	-0.159298	0.535489	1
CCDC149	-0.0321597	0.364698	-0.429018	-0.158827	0.759055	1
ZC3H15	-0.00468662	0.0532984	-0.0626716	-0.158413	0.95501	1
TBL1X	-0.000132664	0.00150902	-0.00177435	-0.158384	0.91467	1
RNF115	-0.00544785	0.0619767	-0.0728724	-0.158363	0.246597	1
UBAP2	-0.0180289	0.206012	-0.242069	-0.157721	0.881455	1
CCDC85A	-0.0399123	0.4564	-0.536225	-0.157616	0.391842	1
FLI1	-0.00106143	0.0122407	-0.0143636	-0.156394	0.155924	1
CPEB4	-0.0257223	0.298931	-0.350376	-0.155288	0.451509	1
ANKRD36	-0.0157246	0.182854	-0.214303	-0.155202	0.568862	1
HPCAL1	-0.0116337	0.136562	-0.15983	-0.153861	0.575599	1
CCAR1	-0.0140856	0.165816	-0.193987	-0.153457	0.542901	1
RPS14	-0.0163267	0.193178	-0.225831	-0.15274	0.899727	1
SYNE2	-0.0113684	0.135951	-0.158688	-0.151248	0.944039	1
ZMYM4	-0.0140437	0.16798	-0.196067	-0.151218	0.884968	1
HLF	-1.62093e-05	0.000194883	-0.000227302	-0.150501	0.0132589	1
PPA1	-0.0166073	0.199918	-0.233133	-0.150327	0.706631	1
ZZZ3	-0.0206459	0.248538	-0.28983	-0.150326	0.0869288	1
TRAPPC10	-0.0155821	0.188142	-0.219306	-0.14991	0.78184	1
TRIM22	-0.0174589	0.210943	-0.245861	-0.149818	0.0443613	1
BEND7	-0.000271243	0.00330626	-0.00384875	-0.148603	0.81547	1
MFSD11	-0.00505429	0.0617541	-0.0718627	-0.148278	0.639561	1
SPECC1L	-0.0119778	0.146783	-0.170739	-0.147871	0.919285	1
SKAP2	-0.00963428	0.118894	-0.138162	-0.146916	0.479223	1
RBBP4	-0.00310464	0.0390025	-0.0452118	-0.144512	0.670494	1
ENG	-0.000385456	0.00484714	-0.00561806	-0.14438	0.78222	1
MIRLET7BHG	-0.00648486	0.0821554	-0.0951251	-0.14339	0.223462	1
PPP1CB	-0.0329437	0.418094	-0.483982	-0.143155	0.205765	1
TFRC	-0.000450824	0.00572634	-0.00662798	-0.143043	0.90818	1
TGM2	-0.0297122	0.377733	-0.437157	-0.142927	0.967295	1
COL4A2	-0.0182876	0.23345	-0.270026	-0.142383	0.00253533	1
MAP3K1	-0.0114103	0.14604	-0.168861	-0.142036	0.766058	1
PITPNB	-0.0146381	0.187585	-0.216861	-0.141874	0.947355	1
SMIM14	-0.0168543	0.216286	-0.249995	-0.141691	0.562661	1
ABLIM1	-0.0118777	0.152632	-0.176387	-0.14151	0.801589	1
OTUD7B	-0.0188359	0.242655	-0.280327	-0.141181	0.619064	1
SP110	-5.04788e-05	0.00065304	-0.000753998	-0.140631	0.0753119	1
AIG1	-0.0160291	0.207503	-0.239561	-0.140546	0.961438	1
TJP2	-0.0166447	0.215786	-0.249075	-0.140356	0.316041	1
ZNF277	-0.017538	0.227696	-0.262772	-0.140167	0.535182	1
KRIT1	-0.0143014	0.185905	-0.214508	-0.140007	0.963373	1
HSP90AB1	-0.0434151	0.567713	-0.654543	-0.139237	0.670059	1
NOD1	-0.0221015	0.289229	-0.333432	-0.139139	0.0317446	1
CCNI	-0.00334351	0.044054	-0.050741	-0.13826	0.444376	1
IFI44	-5.28946e-07	6.97621e-06	-8.0341e-06	-0.138134	0.00877519	1
EIF4A1	-0.00759379	0.10036	-0.115548	-0.13787	0.704493	1
IL18R1	-0.0128613	0.170254	-0.195977	-0.13766	0.245879	1
SLC25A27	-0.013022	0.173199	-0.199243	-0.137056	0.970598	1
CNOT8	-0.00190614	0.0253608	-0.0291731	-0.137014	0.566585	1
TMEM117	-0.0161275	0.215231	-0.247486	-0.136625	0.983375	1
FOSL2	-0.0270703	0.361395	-0.415536	-0.136581	0.597234	1
IRAK3	-0.0280819	0.376777	-0.432941	-0.135947	0.853917	1
CD81	-0.015876	0.21359	-0.245342	-0.135604	0.778539	1
TMED10	-0.00898353	0.122417	-0.140384	-0.133998	0.478883	1
MTX2	-0.0158497	0.216237	-0.247936	-0.13385	0.721699	1
ID3	-0.0092734	0.12888	-0.147427	-0.131561	0.684908	1
ATP6V0E1	-0.0143042	0.19894	-0.227548	-0.131472	0.368542	1
MGMT	-0.00122691	0.0171183	-0.0195721	-0.13108	0.970257	1
STXBP6	-0.0171785	0.240817	-0.275174	-0.130503	0.546243	1
LARP1B	-0.0186144	0.261726	-0.298955	-0.13014	0.969851	1
KIAA0319L	-0.0161965	0.228616	-0.261008	-0.129669	0.684017	1
TNFRSF10D	-0.0208259	0.297731	-0.339383	-0.128134	0.0424317	1
WWTR1	-0.0608162	0.874568	-0.9962	-0.127432	0.548391	1
ANKIB1	-0.0127034	0.182874	-0.208281	-0.127306	0.921848	1
GRK5	-0.0132337	0.190775	-0.217242	-0.127139	0.978919	1
HNRNPM	-0.0187773	0.271787	-0.309342	-0.12666	0.644723	1
GOPC	-0.0182646	0.264518	-0.301047	-0.126592	0.579132	1
EOGT	-0.0173357	0.252446	-0.287117	-0.125944	0.578863	1
CAND1	-0.00129873	0.0189809	-0.0215783	-0.125518	0.595528	1
SLCO1A2	-2.13814e-08	3.12787e-07	-3.5555e-07	-0.125406	0.0495842	1
ARHGAP18	-0.0128179	0.187561	-0.213197	-0.125375	0.95962	1
ATP11B	-0.0194148	0.285048	-0.323877	-0.124982	0.808722	1
ARHGAP12	-0.000441419	0.00648462	-0.00736746	-0.124915	0.154127	1
TSPAN9	-0.00230847	0.0339854	-0.0386023	-0.124664	0.898619	1
NPAS2	-0.0245252	0.361576	-0.410627	-0.124497	0.835113	1
ATP10A	-0.0195708	0.290238	-0.329379	-0.123812	0.629666	1
ADAM10	-0.0138222	0.205275	-0.232919	-0.123648	0.710864	1
UTRN	-0.0120908	0.180946	-0.205127	-0.122762	0.342886	1
SCLT1	-0.000784656	0.01183	-0.0133993	-0.121913	0.405812	1
MAX	-0.0182052	0.274529	-0.310939	-0.121891	0.942457	1
MRPS5	-0.0106438	0.160724	-0.182011	-0.121735	0.803535	1
FBXL5	-0.0135064	0.205132	-0.232145	-0.121077	0.729616	1
GMDS-DT	-0.0327143	0.499572	-0.565	-0.12046	0.747801	1
STAT5B	-0.00736166	0.113374	-0.128098	-0.119505	0.941859	1
HBP1	-0.0157107	0.242666	-0.274088	-0.119176	0.159957	1
EPS15	-0.0065672	0.10173	-0.114864	-0.118854	0.835497	1
CMSS1	-0.0169218	0.26287	-0.296714	-0.118539	0.487396	1
YTHDC2	-0.0139968	0.219227	-0.247221	-0.117626	0.972117	1
TAOK3	-0.0324527	0.519136	-0.584042	-0.115314	0.465243	1
SPART	-0.016621	0.269095	-0.302337	-0.114018	0.238783	1
MYO10	-0.000381776	0.00621819	-0.00698175	-0.113374	0.0618688	1
ADAM17	-0.0148717	0.242447	-0.272191	-0.113276	0.423674	1
USP32	-0.011605	0.189527	-0.212737	-0.113087	0.687218	1
HDLBP	-0.0177382	0.290025	-0.325501	-0.112964	0.989734	1
TMBIM4	-0.0149929	0.247048	-0.277033	-0.112141	0.785709	1
ZSWIM5	-0.00789371	0.130169	-0.145956	-0.112061	0.274198	1
WDR59	-0.0047578	0.0796714	-0.089187	-0.110449	0.967928	1
SBNO1	-0.00922841	0.154905	-0.173362	-0.110199	0.90383	1
IFI16	-0.00418114	0.0704853	-0.0788476	-0.109753	0.895028	1
KLF6	-0.0209637	0.357634	-0.399562	-0.108527	0.487296	1
GARS1-DT	-0.0108703	0.18613	-0.20787	-0.108149	0.962719	1
STX12	-0.0153441	0.267904	-0.298592	-0.106175	0.0950304	1
MARCHF3	-0.00449321	0.0787818	-0.0877682	-0.105752	0.131131	1
SHB	-0.010115	0.178119	-0.198349	-0.105321	0.958535	1
PHLDB2	-1.47416e-05	0.000261031	-0.000290514	-0.104771	0.888444	1
GLIS3	-0.0291615	0.516962	-0.575285	-0.104657	0.265429	1
AP3S1	-0.00161595	0.0286599	-0.0318918	-0.104612	0.837869	1
DOCK7	-0.0179916	0.319305	-0.355288	-0.104546	0.57488	1
PSMD14	-0.000266221	0.0047955	-0.00532794	-0.103084	0.395118	1
RPS7	-0.00254421	0.0460994	-0.0511878	-0.102512	0.963589	1
MACROH2A1	-0.00848008	0.153767	-0.170728	-0.10244	0.354732	1
CHSY1	-0.0201359	0.366618	-0.40689	-0.102043	0.192136	1
FLNB	-0.000692514	0.0126167	-0.0140017	-0.101983	0.386312	1
RPL21	-0.000294987	0.00539573	-0.0059857	-0.101598	0.850198	1
MPHOSPH8	-0.00823212	0.150828	-0.167292	-0.101438	0.688311	1
CNST	-0.00068636	0.0126001	-0.0139728	-0.101249	0.0890264	1
VAPB	-1.31524e-05	0.000244903	-0.000271207	-0.099894	0.97636	1
ST13	-0.0171548	0.319692	-0.354002	-0.0998162	0.586355	1
RAP1GDS1	-0.0164584	0.307212	-0.340129	-0.0996625	0.880264	1
MCU	-0.00694166	0.129642	-0.143526	-0.099612	0.0782037	1
NPDC1	-0.00889282	0.166811	-0.184597	-0.0991987	0.893487	1
RPL28	-0.00776137	0.145639	-0.161162	-0.0991654	0.887707	1
HSPD1	-0.01946	0.366234	-0.405154	-0.0988892	0.77793	1
TRAPPC9	-0.0189782	0.360462	-0.398419	-0.0980303	0.110091	1
PRKDC	-0.00426132	0.0814938	-0.0900164	-0.0973939	0.315317	1
ZRANB1	-0.0116347	0.222637	-0.245907	-0.0973379	0.403123	1
CCNT2	-0.00318483	0.0610598	-0.0674295	-0.0971622	0.836135	1
NPIPB4	-4.41709e-05	0.000859247	-0.000947589	-0.0958288	0.821243	1
CCPG1	-0.00131376	0.0256177	-0.0282453	-0.09561	0.968987	1
SLC25A13	-0.00872773	0.17297	-0.190425	-0.0941456	0.994099	1
PRXL2A	-0.00480893	0.0954876	-0.105106	-0.0939747	0.821919	1
HEATR5B	-0.00073093	0.0149633	-0.0164252	-0.0912815	0.57466	1
NEDD4	-0.00044911	0.00929902	-0.0101972	-0.0902983	0.892077	1
MCL1	-0.00814554	0.172986	-0.189277	-0.0881403	0.846321	1
RIF1	-0.0109546	0.235009	-0.256918	-0.0872922	0.45933	1
UBE2R2	-0.00176259	0.038773	-0.0422982	-0.085224	0.503696	1
CDC42	-0.000318251	0.00703807	-0.00767457	-0.0847925	0.965796	1
DNM1L	-0.0190194	0.422168	-0.460207	-0.0844934	0.0920357	1
PELI2	-0.0238994	0.532666	-0.580465	-0.0841625	0.128307	1
ABLIM3	-0.000252792	0.00564535	-0.00615094	-0.0840033	0.135891	1
GNAS	-0.0116261	0.260529	-0.283781	-0.0837269	0.792427	1
ARL15	-0.0510941	1.14705	-1.24923	-0.0835818	0.383259	1
CAMK2D	-0.0177695	0.405001	-0.440539	-0.0823794	0.93176	1
MYO5A	-0.0114869	0.264533	-0.287507	-0.0815666	0.972224	1
RAB11FIP3	-0.0132143	0.306095	-0.332523	-0.0811112	0.41563	1
RPS18	-0.00444952	0.104277	-0.113176	-0.0802092	0.4889	1
GLUL	-0.0146145	0.343115	-0.372344	-0.0800712	0.428914	1
PRH1	-0.0168775	0.396444	-0.430199	-0.0800328	0.710074	1
CPE	-0.0120017	0.282678	-0.306681	-0.0798251	0.773047	1
PCDH11Y	-0.000742318	0.0175043	-0.0189889	-0.0797364	0.480111	1
JAK1	-0.000204128	0.00484153	-0.00524979	-0.0792927	0.444381	1
KAT6B	-0.00759175	0.18082	-0.196003	-0.0789737	0.802095	1
JCAD	-0.000778473	0.0186663	-0.0202232	-0.0784674	0.861303	1
VOPP1	-0.00979647	0.235264	-0.254857	-0.0783509	0.437029	1
CRTC3	-0.00346709	0.0834296	-0.0903638	-0.0782006	0.933894	1
CREM	-0.0110344	0.271099	-0.293168	-0.076655	0.0444133	1
KIAA2026	-0.0048693	0.120553	-0.130292	-0.0760922	0.515075	1
HECTD1	-0.00707293	0.177198	-0.191344	-0.0752297	0.909859	1
ZZEF1	-0.00796309	0.201673	-0.217599	-0.07445	0.979899	1
MAP4K3-DT	-0.00959519	0.244218	-0.263408	-0.0740947	0.442835	1
PPP4R2	-0.00891115	0.228062	-0.245885	-0.0737025	0.676333	1
TMBIM6	-0.00605047	0.156621	-0.168722	-0.0728996	0.360024	1
SLC31A1	-0.000535987	0.0140527	-0.0151246	-0.072009	0.329955	1
NUAK1	-0.0107035	0.28115	-0.302557	-0.07188	0.870084	1
PCNX4	-0.0150627	0.399117	-0.429243	-0.0712791	0.777832	1
AKAP11	-0.00660201	0.175634	-0.188838	-0.0710052	0.866302	1
SPAAR	-0.000887162	0.0236256	-0.0253999	-0.0709347	0.435484	1
LARP1	-0.000372573	0.00993701	-0.0106822	-0.0708302	0.370415	1
PPP1R16B	-0.02311	0.62087	-0.66709	-0.0703356	0.382373	1
SLC30A1	-0.000100353	0.0027056	-0.0029063	-0.0700972	0.97187	1
LIMS1	-0.00343808	0.0931518	-0.100028	-0.0697643	0.768221	1
RC3H1	-0.0089187	0.241874	-0.259712	-0.0697002	0.826577	1
HOMER2	-0.00058499	0.0159745	-0.0171444	-0.069239	0.436526	1
ZNF366	-0.000710619	0.0198528	-0.021274	-0.0677314	0.889272	1
ZNF91	-0.00610538	0.171759	-0.18397	-0.0672778	0.346398	1
ZCCHC2	-0.0105965	0.300764	-0.321957	-0.066703	0.514443	1
IQGAP1	-0.00336913	0.0960761	-0.102814	-0.0664021	0.822211	1
REEP3	-0.000698642	0.0199518	-0.0213491	-0.0663091	0.316903	1
TNS1	-0.0115217	0.331745	-0.354788	-0.0657862	0.799827	1
B4GALT5	-0.000464469	0.0135998	-0.0145287	-0.0647273	0.681263	1
MFSD2A	-0.00015793	0.0046597	-0.00497556	-0.0642509	0.451335	1
PUM1	-0.012977	0.383163	-0.409117	-0.0642057	0.664031	1
SRP14	-3.41097e-05	0.00100801	-0.00107623	-0.0641515	0.0934698	1
ANO2	-0.0226546	0.671143	-0.716453	-0.0639988	0.960466	1
ABCA1	-0.00855617	0.257664	-0.274777	-0.0629921	0.91733	1
HNRNPH3	-0.00168715	0.0524237	-0.055798	-0.0611106	0.784996	1
ELK4	-0.00257487	0.0831227	-0.0882724	-0.0588891	0.153374	1
CYYR1	-1.25388e-05	0.000406952	-0.000432029	-0.0585844	0.707387	1
USP34	-0.00869432	0.282912	-0.300301	-0.0584368	0.596833	1
RHOA	-0.00862457	0.283093	-0.300342	-0.0579459	0.421995	1
AP001011.1	-3.50428e-07	1.15471e-05	-1.22479e-05	-0.0577285	0.494954	1
PRSS23	-0.0106081	0.352185	-0.373401	-0.0573095	0.733732	1
ANAPC5	-0.00877885	0.291708	-0.309265	-0.0572613	0.704899	1
FAM219A	-0.00433604	0.144248	-0.15292	-0.0571964	0.338244	1
DAP	-0.000464178	0.0157743	-0.0167027	-0.0560256	0.417621	1
USP6NL	-0.00118101	0.0406638	-0.0430258	-0.0553172	0.279496	1
LNPEP	-0.00555027	0.197821	-0.208922	-0.0534899	0.770678	1
KLHL20	-0.000643315	0.0231585	-0.0244452	-0.0529738	0.910596	1
ALMS1	-0.00627204	0.22755	-0.240094	-0.052574	0.666557	1
AVL9	-0.00064937	0.0236622	-0.024961	-0.0523513	0.0970824	1
SLC25A24	-0.000108017	0.00399953	-0.00421556	-0.0515414	0.281908	1
GPR85	-2.52669e-08	9.3904e-07	-9.89574e-07	-0.0513552	0.198352	1
UBAC2	-0.00453958	0.173645	-0.182724	-0.0499336	0.208156	1
MID1	-0.0128154	0.490408	-0.516039	-0.0499138	0.257145	1
ANO5	-0.00138812	0.0542608	-0.057037	-0.0488898	0.0183974	1
SLC9A3R2	-0.000842845	0.0340528	-0.0357385	-0.0473396	0.0702572	1
ASCC1	-2.55601e-05	0.00103372	-0.00108484	-0.0472935	0.859905	1
TMEM106B	-0.00170287	0.0696155	-0.0730212	-0.0467981	0.983364	1
EMSY	-0.00443673	0.183088	-0.191961	-0.0463717	0.697097	1
LIMA1	-0.000735366	0.0305141	-0.0319848	-0.0461221	0.905084	1
TAF1	-0.00585661	0.248308	-0.260021	-0.0451626	0.965172	1
UBE2G1	-0.00993899	0.42706	-0.446938	-0.0445769	0.378602	1
CHN2	-0.0114299	0.492475	-0.515334	-0.0444574	0.295435	1
PARN	-0.00894547	0.406745	-0.424636	-0.0421775	0.875867	1
PER3	-0.0160785	0.739873	-0.77203	-0.041687	0.0208283	1
DNAJB14	-0.000296983	0.0137568	-0.0143508	-0.0414176	0.704218	1
TLE1	-0.000129279	0.00621404	-0.0064726	-0.0399446	0.789231	1
AHNAK	-0.0012085	0.0587907	-0.0612077	-0.0394774	0.650819	1
NRP2	-0.00036102	0.0176305	-0.0183526	-0.0393288	0.882941	1
NBEAL1	-0.00400862	0.196299	-0.204317	-0.0392234	0.731197	1
RBMS3-AS2	-3.3255e-07	1.63101e-05	-1.69752e-05	-0.0391636	0.423782	1
SPG11	-0.00200802	0.10154	-0.105556	-0.038008	0.569806	1
KRAS	-0.00266104	0.134822	-0.140144	-0.0379359	0.790322	1
HLA-B	-0.000117127	0.00602376	-0.00625801	-0.0373829	0.815893	1
LUC7L	-0.00521977	0.270165	-0.280605	-0.03715	0.585364	1
EXOC6	-0.0040989	0.212324	-0.220521	-0.0371204	0.919893	1
NET1	-3.33496e-05	0.00172835	-0.00179504	-0.037103	0.964615	1
TFDP2	-0.00482532	0.257873	-0.267524	-0.0360012	0.601193	1
LMCD1-AS1	-0.00903979	0.484311	-0.502391	-0.0359129	0.714945	1
ABCB1	-0.0122142	0.655946	-0.680374	-0.0358289	0.457794	1
THSD4	-0.00867856	0.468988	-0.486345	-0.0356099	0.32136	1
STX17	-0.00381552	0.207049	-0.21468	-0.0354649	0.870375	1
CDC42SE2	-0.00467126	0.253697	-0.26304	-0.0354358	0.730406	1
DHX9	-0.000209582	0.0115662	-0.0119854	-0.0348828	0.639852	1
EVL	-0.00992705	0.551319	-0.571173	-0.0346669	0.729136	1
PBX1	-0.00928703	0.517809	-0.536383	-0.0345331	0.836092	1
LRCH1	-0.00224783	0.126742	-0.131238	-0.0341551	0.992039	1
TMEM65	-0.00266409	0.163873	-0.169201	-0.0313535	0.187122	1
RIC1	-0.000157889	0.00982486	-0.0101406	-0.0309991	0.897335	1
USP22	-0.00500075	0.313314	-0.323316	-0.0307912	0.168576	1
MECP2	-0.00417772	0.274486	-0.282841	-0.0293838	0.159954	1
PPP6R3	-0.000613905	0.0413536	-0.0425814	-0.0286706	0.583739	1
AAK1	-0.00242014	0.166229	-0.17107	-0.0281257	0.780209	1
PREX2	-0.00345236	0.240443	-0.247347	-0.0277435	0.776806	1
NUTM2B-AS1	-0.000709114	0.0499163	-0.0513345	-0.0274534	0.645063	1
FLT1	-0.0111023	0.792971	-0.815176	-0.0270622	0.938921	1
GNAI2	-0.000106341	0.00770562	-0.00791831	-0.0266802	0.990277	1
BTG1	-0.000683031	0.0507771	-0.0521432	-0.0260146	0.710833	1
NACC2	-0.00546263	0.414302	-0.425227	-0.0255061	0.517837	1
KALRN	-0.0154285	1.18294	-1.2138	-0.0252336	0.999106	1
ERC1	-0.00114753	0.0913247	-0.0936197	-0.0243221	0.917866	1
ZNF385B	-0.00141826	0.1165	-0.119337	-0.0235733	0.682337	1
RYBP	-0.00302754	0.250717	-0.256772	-0.0233852	0.889276	1
PRKCH	-0.00952159	0.789858	-0.808901	-0.0233456	0.230697	1
REEP5	-0.003121	0.267538	-0.27378	-0.0226006	0.876232	1
RUSC2	-0.00261194	0.227934	-0.233158	-0.0222051	0.995736	1
ATRN	-0.00230147	0.2056	-0.210203	-0.0216968	0.907041	1
MAPKAP1	-0.00304842	0.275281	-0.281377	-0.0214667	0.326352	1
PIK3CA	-0.0027271	0.268119	-0.273574	-0.0197345	0.390853	1
SEM1	-0.00244981	0.257001	-0.2619	-0.0185066	0.832731	1
GATAD1	-0.00218844	0.241234	-0.245611	-0.0176206	0.562141	1
TMEM245	-0.000144336	0.0166045	-0.0168932	-0.0168903	0.931282	1
MEF2C-AS1	-0.00131604	0.15232	-0.154952	-0.016789	0.303543	1
PTPRJ	-0.00285707	0.332824	-0.338538	-0.0166818	0.327475	1
NAPG	-1.97972e-05	0.00237714	-0.00241674	-0.0161881	0.745324	1
CBR4	-0.00388645	0.472261	-0.480034	-0.0159978	0.376993	1
KANSL1	-0.00684814	0.839542	-0.853238	-0.0158581	0.967197	1
UHRF2	-0.0012846	0.158874	-0.161444	-0.0157205	0.972994	1
ZNF160	-2.2287e-06	0.000278058	-0.000282515	-0.0155846	0.9457	1
CAPN2	-1.24711e-07	1.5592e-05	-1.58415e-05	-0.0155521	0.231413	1
MTURN	-0.00154243	0.202313	-0.205397	-0.0148297	0.437813	1
NEBL	-0.00106787	0.144468	-0.146604	-0.0143813	0.853585	1
EIF4A2	-0.00249741	0.340341	-0.345336	-0.0142773	0.0248059	1
NACA	-0.00173871	0.242426	-0.245903	-0.013957	0.856608	1
SERINC5	-0.000736437	0.106494	-0.107967	-0.0134607	0.996024	1
OTUD4	-0.00155382	0.265425	-0.268533	-0.011407	0.387449	1
ARHGAP35	-0.00106234	0.215874	-0.217999	-0.00959798	0.961999	1
ANGPT2	-0.00459928	1.08603	-1.09523	-0.00826533	0.413969	1
AGAP3	-0.000716819	0.176693	-0.178127	-0.00791918	0.35497	1
TPM3	-0.00037855	0.0934204	-0.0941775	-0.00790994	0.826322	1
SMCHD1	-0.00134294	0.437493	-0.440179	-0.00599795	0.518568	1
CDC42BPB	-0.000444032	0.164364	-0.165252	-0.00528062	0.773883	1
MPDZ	-0.000725208	0.295065	-0.296516	-0.00480537	0.563976	1
SEC63	-0.000418231	0.236544	-0.23738	-0.00345927	0.940736	1
ASXL2	-0.00016675	0.099338	-0.0996715	-0.0032845	0.873787	1
FAM135A	-0.000329559	0.197404	-0.198063	-0.00326664	0.717962	1
DEPTOR	-6.89483e-06	0.00439668	-0.00441047	-0.00306878	0.999451	1
BBX	-0.000475071	0.33994	-0.340891	-0.00273525	0.534077	1
IFI44L	-1.15034e-08	9.27313e-06	-9.29614e-06	-0.00242835	0.140867	1
ANKRD29	-1.77467e-06	0.00196152	-0.00196507	-0.00177166	0.901285	1
TTTY14	-1.78742e-10	2.15657e-07	-2.16014e-07	-0.00162313	0.556274	1
KANSL1L	-0.000142162	0.202336	-0.20262	-0.00137611	0.805781	1
NDUFAF2	-8.57843e-05	0.188512	-0.188684	-0.000891495	0.967396	1
MKLN1	-4.99924e-05	0.327565	-0.327665	-0.000299081	0.792595	1
RPS27	0.000202127	0.270074	-0.26967	0.00146796	0.513594	1
ARL17B	0.000742655	0.925222	-0.923736	0.00157448	0.56735	1
CD47	0.00020996	0.20765	-0.20723	0.00198377	0.856186	1
EIF3A	0.000206758	0.150872	-0.150459	0.00268965	0.887553	1
ATL2	0.000671962	0.425736	-0.424392	0.0030984	0.451739	1
CAPN7	0.000554638	0.264024	-0.262914	0.00412599	0.238833	1
SHC2	6.133e-05	0.0286343	-0.0285116	0.00420693	0.85423	1
MFAP3	0.000301357	0.139418	-0.138816	0.0042457	0.635353	1
UQCC1	0.000164131	0.0731583	-0.0728301	0.00440708	0.352428	1
UTY	7.8541e-12	2.99735e-09	-2.98164e-09	0.00514928	0.715506	1
SLC5A3	0.000223251	0.0813062	-0.0808597	0.0053965	0.225306	1
RBM39	0.000429628	0.154842	-0.153982	0.00545331	0.999538	1
CDC27	0.000487113	0.164679	-0.163705	0.00581468	0.884825	1
PRKY	6.51771e-11	1.78709e-08	-1.77405e-08	0.00717439	0.115874	1
SGPP2	0.00156523	0.404081	-0.400951	0.00762154	0.0508213	1
SCAF4	0.000505537	0.127408	-0.126397	0.00780784	0.91304	1
LAMC1	0.000795483	0.199242	-0.197651	0.0078566	0.834903	1
TERF2IP	0.00192417	0.465294	-0.461445	0.00813885	0.957737	1
USO1	0.00117594	0.276681	-0.274329	0.00836571	0.606089	1
MTAP	0.000392534	0.0904918	-0.0897067	0.00853893	0.945692	1
PDE10A	0.00327687	0.702407	-0.695853	0.00918648	0.651633	1
USP9Y	2.18545e-10	4.67869e-08	-4.63498e-08	0.0091981	0.188031	1
NPLOC4	0.00143103	0.293573	-0.290711	0.00960073	0.967265	1
RASGRP3	1.2672e-05	0.00245228	-0.00242694	0.0101806	0.373273	1
CCDC50	0.000730547	0.139228	-0.137767	0.0103384	0.762607	1
EIF1	0.00225975	0.424163	-0.419643	0.0104977	0.499484	1
BRWD1	0.00180119	0.304352	-0.300749	0.0116684	0.283111	1
ATAD2B	0.00169356	0.278764	-0.275377	0.01198	0.936988	1
WASF2	0.00121029	0.192978	-0.190558	0.0123697	0.882231	1
PDE5A	0.00350035	0.543932	-0.536932	0.0126946	0.753887	1
MERTK	0.00102188	0.156986	-0.154942	0.0128418	0.999535	1
WDR60	0.00156274	0.230209	-0.227084	0.0133959	0.814303	1
NOTCH1	0.000594361	0.0828913	-0.0817026	0.0141552	0.822519	1
FARP1	0.00125671	0.173059	-0.170546	0.0143369	0.318339	1
MOB3B	0.00209041	0.275512	-0.271331	0.0149846	0.442197	1
PSME4	0.00119325	0.152798	-0.150411	0.0154265	0.334118	1
TLE4	0.00212018	0.269885	-0.265645	0.0155191	0.00916784	1
MAP2K5	0.000390879	0.0463809	-0.0455992	0.0166581	0.438607	1
SLC20A2	0.00612424	0.688803	-0.676554	0.0175826	0.0689995	1
MLEC	5.82357e-06	0.000634227	-0.00062258	0.0181635	0.227524	1
FGFR1OP2	0.000532363	0.0577565	-0.0566918	0.0182338	0.581909	1
CWC27	6.64128e-05	0.00702009	-0.00688726	0.0187191	0.998032	1
APBB2	0.00123022	0.126306	-0.123846	0.0192778	0.227688	1
PALMD	0.0021321	0.214547	-0.210283	0.019673	0.00289074	1
XRN1	0.00172747	0.15952	-0.156065	0.0214572	0.995617	1
TCF4	0.000774136	0.0702166	-0.0686683	0.0218494	0.997314	1
NSUN6	3.90208e-05	0.00344901	-0.00337097	0.022428	0.0449242	1
UBE2H	0.00188412	0.16202	-0.158252	0.0230604	0.870621	1
LARP4B	0.00303007	0.252237	-0.246177	0.0238309	0.534476	1
PHC2	0.00429925	0.348427	-0.339829	0.0244862	0.186026	1
RAF1	0.00240713	0.194927	-0.190113	0.0245061	0.149992	1
CGGBP1	0.00337977	0.27263	-0.265871	0.0246025	0.0136611	1
HTT	0.000191747	0.0150733	-0.0146898	0.0252539	0.97311	1
TJP1	0.00704015	0.504522	-0.490442	0.0277366	0.542781	1
SLC2A1	0.000666895	0.0468566	-0.0455228	0.0282983	0.339834	1
ACBD6	0.00247231	0.17294	-0.167995	0.0284256	0.998739	1
SEPTIN11	0.00322018	0.223726	-0.217285	0.0286226	0.742558	1
TBC1D9	0.00356086	0.242796	-0.235674	0.0291728	0.499644	1
PTPRB	0.0108358	0.737918	-0.716247	0.0292096	0.974951	1
PPA2	7.84073e-05	0.00531557	-0.00515876	0.0293432	0.497432	1
LSM14A	0.0019869	0.131943	-0.127969	0.0299659	0.736176	1
TRIM13	0.00176295	0.115464	-0.111938	0.0303895	0.358212	1
INPP5D	0.000237215	0.015479	-0.0150046	0.0305038	0.0740345	1
TNFRSF1B	0.000631191	0.0404984	-0.039236	0.0310308	0.207043	1
ITGA6	5.46466e-06	0.000331975	-0.000321046	0.032803	0.916025	1
PJA2	0.00325775	0.186718	-0.180202	0.0348036	0.506682	1
NFIC	0.00363042	0.205207	-0.197946	0.0352992	0.995513	1
RPS15A	0.00339102	0.19104	-0.184258	0.0354187	0.361233	1
SCP2	9.66822e-05	0.00535642	-0.00516306	0.0360272	0.988506	1
PECAM1	0.0105536	0.562142	-0.541035	0.0375002	0.675228	1
USP48	0.00307932	0.162659	-0.156501	0.0378202	0.953986	1
PKN2	0.005027	0.264819	-0.254765	0.0379255	0.527309	1
YLPM1	0.00266893	0.134482	-0.129144	0.0396852	0.971828	1
RPS20	0.000600857	0.0300271	-0.0288254	0.0400207	0.58527	1
PTPRK	0.006366	0.317114	-0.304382	0.040152	0.0577813	1
KIF2A	0.00494649	0.237448	-0.227555	0.0416984	0.692037	1
PRR14L	0.000686528	0.0326983	-0.0313253	0.0420335	0.87856	1
DYRK1A	0.00329434	0.15686	-0.150271	0.0420458	0.241797	1
TCF12	0.013362	0.635352	-0.608628	0.0421054	0.408155	1
TTC19	0.00161345	0.0753387	-0.0721118	0.0428931	0.619599	1
SARAF	0.00688593	0.321048	-0.307277	0.0429592	0.444794	1
PRKCE	0.00430358	0.198578	-0.189971	0.0434172	0.997213	1
EDN1	0.00220211	0.10153	-0.0971257	0.0434526	0.0655706	1
FARS2	0.0045128	0.20653	-0.197505	0.043783	0.328345	1
MAPK1IP1L	0.00337472	0.152685	-0.145935	0.0442993	0.893633	1
SRGAP2B	0.000501479	0.0226296	-0.0216267	0.0444177	0.894809	1
MTSS1	0.00510124	0.228527	-0.218324	0.0447498	0.895286	1
LINC00342	0.00494273	0.221235	-0.21135	0.0447892	0.977133	1
BCAR3	0.00104469	0.0459864	-0.043897	0.0455604	0.423889	1
IFI27	0.000233366	0.0101977	-0.00973099	0.0459025	0.895962	1
ILRUN	0.000501642	0.0218208	-0.0208175	0.0461182	0.981174	1
IL13RA1	7.56083e-05	0.00325687	-0.00310565	0.046582	0.99558	1
AP2A2	0.00365091	0.15652	-0.149218	0.046809	0.88984	1
RAB30	0.0049909	0.210064	-0.200082	0.0477	0.610525	1
SLC38A2	0.000602702	0.0251662	-0.0239608	0.0480907	0.915352	1
SSH1	0.00463028	0.190592	-0.181332	0.0488013	0.453031	1
ZC3H6	0.000421033	0.017208	-0.0163659	0.0491577	0.61577	1
ACAP2	0.0136761	0.556958	-0.529606	0.0493384	0.0221393	1
CDH2	0.000171287	0.00696411	-0.00662153	0.0494221	0.411615	1
ST8SIA6	0.0167217	0.67465	-0.641207	0.0498139	0.9939	1
RHOT1	0.00127877	0.0511303	-0.0485728	0.0502761	0.523302	1
FUT8	0.00490498	0.19582	-0.18601	0.0503552	0.717438	1
HIBCH	0.00731203	0.282339	-0.267715	0.0521087	0.998382	1
RPS15	0.00130164	0.0497512	-0.0471479	0.0526562	0.749825	1
AP2B1	0.000702567	0.0266027	-0.0251975	0.0531661	0.714306	1
DDX46	0.000927861	0.0349284	-0.0330727	0.0534866	0.369868	1
DCLK2	0.011602	0.41749	-0.394287	0.056024	0.167621	1
ZNF506	0.000218991	0.00771317	-0.00727519	0.057273	0.678334	1
PIKFYVE	3.40173e-05	0.00119428	-0.00112625	0.0574633	0.983147	1
ARHGAP29	0.00700451	0.244972	-0.230963	0.0576911	0.695856	1
KANK1	0.00134215	0.0468563	-0.044172	0.0577968	0.992438	1
CTTN	0.00065823	0.0228486	-0.0215321	0.0581381	0.742301	1
EIF4B	0.00532067	0.183469	-0.172828	0.0585371	0.889234	1
XRN2	0.00025781	0.00880093	-0.00828531	0.0591469	0.932992	1
APPL2	0.000286863	0.00979101	-0.00921728	0.0591575	0.87053	1
CABIN1	0.00442987	0.150615	-0.141756	0.0593929	0.941808	1
EIF4E	0.00465464	0.158019	-0.14871	0.0594852	0.957174	1
COP1	0.00958552	0.322328	-0.303157	0.0600727	0.810843	1
TBC1D12	0.00620007	0.208462	-0.196061	0.0600803	0.855705	1
BST2	1.41424e-05	0.000471662	-0.000443377	0.0605847	0.689199	1
TCF20	0.00780705	0.2594	-0.243786	0.0608186	0.356719	1
AL929091.1	0.0125985	0.416366	-0.391169	0.0611555	0.632722	1
PPIG	0.00413335	0.136532	-0.128266	0.0611879	0.751942	1
PIP5K1C	0.00128407	0.041587	-0.0390188	0.0624456	0.732063	1
STK10	0.000967711	0.0312991	-0.0293637	0.0625318	0.560574	1
GOLPH3	0.00620586	0.199775	-0.187363	0.0628368	0.494909	1
ARFGAP3	0.00465468	0.148416	-0.139106	0.0634594	0.862932	1
ADARB1	0.00362417	0.115369	-0.108121	0.0635665	0.875361	1
FUS	0.00484717	0.149964	-0.14027	0.0654664	0.651485	1
USP9X	0.00506125	0.156293	-0.14617	0.0655939	0.996864	1
CUX1	0.00338602	0.104505	-0.0977327	0.0656305	0.889235	1
SPTBN1	0.0258137	0.789888	-0.73826	0.0662159	0.678406	1
COBLL1	0.000235356	0.00718678	-0.00671607	0.066359	0.642121	1
AEBP2	0.00777992	0.236278	-0.220718	0.0667329	0.997302	1
ERP44	0.00319832	0.0963527	-0.089956	0.0672926	0.981345	1
SEC14L1	0.000592497	0.0178382	-0.0166532	0.0673372	0.868854	1
PLCB1	0.0369558	1.11183	-1.03791	0.0673868	0.705243	1
NEDD9	9.66633e-05	0.00288704	-0.00269372	0.0678964	0.837639	1
DPP8	0.00548071	0.163393	-0.152431	0.0680253	0.976256	1
ANKRD11	0.00762587	0.227311	-0.212059	0.0680356	0.700419	1
KLHL5	0.00803876	0.239448	-0.223371	0.0680856	0.93901	1
ZC3HAV1	0.000483467	0.0143858	-0.0134188	0.0681599	0.36491	1
ACACB	0.0183248	0.541465	-0.504815	0.0686546	0.296804	1
HMGB1	0.010667	0.312356	-0.291022	0.0692995	0.398342	1
CYLD	0.000435068	0.0126885	-0.0118184	0.06959	0.739229	1
LEPR	4.56505e-05	0.00131557	-0.00122427	0.0704559	0.959574	1
SNAP23	0.0159624	0.456681	-0.424756	0.070988	0.597764	1
PDS5A	0.00278697	0.0793862	-0.0738123	0.0713108	0.146632	1
ANKHD1	0.00882912	0.250555	-0.232897	0.0715884	0.678868	1
COMMD10	0.01187	0.331321	-0.307581	0.0728276	0.858462	1
PRKRIP1	0.0068279	0.189659	-0.176003	0.0731955	0.531108	1
HERC3	0.00873648	0.242583	-0.22511	0.073224	0.844482	1
ELF1	0.002521	0.0697395	-0.0646975	0.0735076	0.536044	1
MAP3K4	0.00668582	0.179433	-0.166062	0.0758561	0.421539	1
ABCC4	0.0120856	0.323987	-0.299815	0.0759452	0.262457	1
KHDRBS1	0.00222794	0.0573863	-0.0529304	0.0791662	0.868048	1
EMP2	0.0157236	0.403308	-0.371861	0.0795122	0.59605	1
POMP	0.000321299	0.00823555	-0.00759295	0.0795696	0.770965	1
MECOM	0.00203891	0.0518924	-0.0478146	0.0801586	0.0390954	1
SPTLC2	0.00301803	0.0767074	-0.0706714	0.0802724	0.299603	1
CTNNB1	0.00701302	0.177458	-0.163432	0.0806434	0.996613	1
SF3B1	0.000977732	0.024482	-0.0225266	0.0815306	0.0788691	1
TSC22D1	0.00434495	0.108557	-0.0998666	0.0817179	0.638295	1
STK4	0.00137227	0.0342138	-0.0314693	0.081896	0.560586	1
MT-ND4	0.0141957	0.353762	-0.325371	0.0819371	0.489665	1
PPP2CB	0.00458129	0.114118	-0.104955	0.0819744	0.62517	1
XIAP	0.00682245	0.169818	-0.156173	0.0820376	0.446823	1
ITM2A	0.00304968	0.0754779	-0.0693785	0.0825266	0.944986	1
N4BP1	0.0213541	0.511095	-0.468386	0.0854602	0.032093	1
CHPT1	0.00942271	0.224867	-0.206022	0.0857212	0.334247	1
HLCS	0.0124239	0.292332	-0.267484	0.0869945	0.858313	1
EPB41L4A	0.0134582	0.315333	-0.288416	0.0873791	0.630983	1
NLK	0.00960266	0.224828	-0.205623	0.0874473	0.161954	1
KMT5B	0.0102819	0.239493	-0.218929	0.0879202	0.103095	1
TM9SF3	0.0107124	0.245011	-0.223586	0.0896117	0.099489	1
ZNF644	0.00783101	0.178932	-0.16327	0.0897045	0.994011	1
PABPC1	0.00626921	0.142698	-0.13016	0.0900646	0.758579	1
CCSER1	0.05701	1.29658	-1.18256	0.090142	0.605513	1
PODXL	0.0179955	0.40678	-0.370789	0.0907202	0.407778	1
DOCK6	0.00262929	0.0592046	-0.0539461	0.0910877	0.54489	1
DARS1	0.000973952	0.0218492	-0.0199013	0.0914439	0.667992	1
ARHGEF3	0.00110864	0.0248582	-0.0226409	0.0914918	0.320338	1
MTMR2	0.00065902	0.0147495	-0.0134314	0.0916688	0.215267	1
CAB39	0.0204059	0.454401	-0.41359	0.0921549	0.0551371	1
OAZ1	0.00819321	0.181342	-0.164955	0.0927434	0.529685	1
PTAR1	0.00499255	0.110316	-0.100331	0.0929063	0.932271	1
SIPA1L2	0.0172239	0.377575	-0.343127	0.0936814	0.311461	1
VPS35L	0.00848274	0.185787	-0.168822	0.0937702	0.873758	1
USP3	0.00140518	0.0307621	-0.0279517	0.0938143	0.0172702	1
WDFY1	8.27197e-05	0.00179327	-0.00162783	0.0947808	0.958571	1
PAWR	0.00210738	0.0456553	-0.0414406	0.0948467	0.0747148	1
ZNF451	0.00823128	0.178322	-0.161859	0.0948496	0.21445	1
ZBTB38	0.0108865	0.235444	-0.213671	0.0950189	0.165928	1
PPP2R2D	0.00130709	0.0282537	-0.0256395	0.0950713	0.67283	1
C2CD2	0.00606117	0.130729	-0.118607	0.0952906	0.891719	1
SERINC1	0.00734875	0.155923	-0.141225	0.0969435	0.991498	1
EIF2S2	0.000929075	0.0197047	-0.0178465	0.096985	0.989554	1
R3HDM1	0.00164077	0.0343813	-0.0310998	0.0982222	0.986517	1
KIAA1549	5.52343e-05	0.0011571	-0.00104664	0.0982486	0.552535	1
ATG10	0.0130124	0.270242	-0.244217	0.0991479	0.99241	1
TTC7B	0.0110703	0.228221	-0.20608	0.0999183	0.614852	1
SPRY3	0.0145988	0.299033	-0.269836	0.100597	0.649233	1
MIGA1	0.000333926	0.00681922	-0.00615137	0.100918	0.729786	1
ADGRF5	9.00716e-05	0.00183734	-0.0016572	0.101036	0.0637405	1
NUP58	0.000954205	0.0194274	-0.0175189	0.101239	0.310829	1
ZNF438	0.00390262	0.0787357	-0.0709305	0.102214	0.955067	1
PGM5	0.000455148	0.00917785	-0.00826756	0.10227	0.770207	1
STXBP3	0.0110166	0.221251	-0.199218	0.102705	0.871174	1
RAB3GAP1	0.000162705	0.00324577	-0.00292036	0.103435	0.625922	1
UBXN4	0.00932719	0.184915	-0.166261	0.104113	0.669489	1
SRARP	0.0185119	0.366316	-0.329292	0.104319	0.970386	1
ALCAM	0.0184475	0.364725	-0.32783	0.104414	0.914882	1
TNPO1	0.00900018	0.17654	-0.15854	0.105288	0.931731	1
NR3C1	0.0165156	0.322965	-0.289934	0.105629	0.917948	1
AMOTL1	0.00185708	0.0361406	-0.0324265	0.106168	0.906023	1
PDZRN3	0.0018179	0.0352523	-0.0316165	0.106567	0.956636	1
ADAMTS9-AS2	0.0404773	0.77512	-0.694165	0.10799	0.082054	1
IGF1R	0.0328681	0.618884	-0.553148	0.109929	0.665569	1
INVS	0.00566922	0.106541	-0.0952026	0.110154	0.718782	1
APOLD1	0.0389528	0.730127	-0.652221	0.110459	0.341232	1
C18orf25	3.57806e-06	6.64857e-05	-5.93295e-05	0.111479	0.927316	1
WDR20	0.0145679	0.267914	-0.238778	0.112702	0.367023	1
HERPUD1	0.00119994	0.0220169	-0.019617	0.112977	0.964157	1
PRRG1	0.0173818	0.31843	-0.283667	0.113163	0.0112604	1
RPS26	0.0042923	0.0785528	-0.0699682	0.113287	0.198906	1
SECISBP2	0.00413539	0.0754708	-0.0672	0.113621	0.931878	1
CDH11	0.015943	0.290638	-0.258751	0.113754	0.854404	1
AC018816.1	0.00258649	0.0471186	-0.0419456	0.113837	0.0739707	1
ST6GALNAC3	0.0344976	0.625734	-0.556739	0.11436	0.973279	1
IFITM2	0.00226889	0.0409105	-0.0363727	0.115082	0.673373	1
HUWE1	0.00688908	0.123374	-0.109596	0.115915	0.323173	1
MX1	3.02981e-05	0.000541657	-0.000481061	0.116128	0.0628445	1
ARFGEF1	0.00959196	0.170757	-0.151573	0.11665	0.918553	1
ARHGEF11	0.0173366	0.307709	-0.273035	0.117019	0.995568	1
FBXO42	0.0107759	0.191082	-0.169531	0.117136	0.968332	1
UACA	0.00170263	0.0300928	-0.0266876	0.117543	0.227672	1
FBXW4	0.0263985	0.466442	-0.413645	0.11758	0.369621	1
ELAPOR2	0.00861907	0.150903	-0.133665	0.118727	0.820956	1
NASP	0.00178546	0.0310948	-0.0275239	0.119397	0.8385	1
SMARCA2	0.0116402	0.198773	-0.175492	0.121915	0.00847492	1
ACER2	0.0280161	0.477916	-0.421884	0.122051	0.921004	1
SLC16A1-AS1	0.0199787	0.339512	-0.299555	0.122546	0.114877	1
DNAJC13	0.00113053	0.0189413	-0.0166803	0.124408	0.114414	1
MLLT10	0.000120565	0.00201537	-0.00177424	0.124711	0.216882	1
KLHDC10	0.0167652	0.279839	-0.246308	0.124905	0.630714	1
BTBD3	0.0256895	0.427769	-0.37639	0.125225	0.436599	1
SUGT1	0.0136996	0.227745	-0.200346	0.125444	0.920131	1
HNRNPD	0.00135613	0.0225341	-0.0198218	0.125506	0.357602	1
SMC6	0.0126718	0.210079	-0.184736	0.125813	0.883724	1
DCAF5	0.0087114	0.143666	-0.126244	0.126517	0.332601	1
RALY	0.0100117	0.16383	-0.143807	0.12757	0.876894	1
RAB21	0.0105927	0.169152	-0.147967	0.130937	0.947414	1
CHST15	0.00362695	0.0575003	-0.0502464	0.131952	0.605964	1
PRICKLE2	0.00010052	0.00159321	-0.00139217	0.131987	0.766284	1
SHANK3	0.00207336	0.0328498	-0.0287031	0.132039	0.938481	1
SERPINB6	0.00139813	0.0220346	-0.0192384	0.132788	0.65557	1
CDC14A	0.000106872	0.0016684	-0.00145465	0.134141	0.0855587	1
INSR	0.0320459	0.499429	-0.435337	0.134384	0.546035	1
CD34	0.00163996	0.0254551	-0.0221752	0.134967	0.963719	1
BMP2K	0.010219	0.158025	-0.137588	0.135507	0.93648	1
SLC35F5	3.43629e-05	0.000531052	-0.000462327	0.135598	0.082387	1
PPP4R3A	0.0121233	0.186453	-0.162207	0.1363	0.970744	1
SNX19	0.024244	0.372585	-0.324097	0.13641	0.905688	1
MPZL1	0.0163202	0.250572	-0.217932	0.136549	0.524095	1
CHFR	0.0179302	0.275209	-0.239348	0.136593	0.905291	1
RPL41	0.000864384	0.0131816	-0.0114528	0.137544	0.597963	1
ICAM2	0.00717145	0.109015	-0.0946716	0.138014	0.0525375	1
MAN2A1	0.0758404	1.15098	-0.999298	0.138256	0.0458432	1
RUNDC3B	0.00399198	0.0604837	-0.0524998	0.1385	0.296721	1
PHLPP1	0.0224126	0.338059	-0.293233	0.139168	0.967523	1
RPS21	0.00160342	0.0241317	-0.0209248	0.139498	0.929242	1
CPT1A	0.0143666	0.214715	-0.185982	0.140545	0.513667	1
SLC7A11	0.000383123	0.00572355	-0.00495731	0.140608	0.118207	1
NAP1L4	0.0187902	0.277274	-0.239693	0.142478	0.409232	1
OCLN	0.00727476	0.106492	-0.0919428	0.143707	0.522923	1
DOCK9	0.0523898	0.766317	-0.661537	0.143827	0.448793	1
LINC01278	0.0224586	0.328467	-0.28355	0.143846	0.591392	1
PUM2	0.0104861	0.152567	-0.131595	0.144653	0.890652	1
CLINT1	0.000144268	0.00209499	-0.00180646	0.144952	0.935209	1
PRRC2B	0.0169762	0.24569	-0.211737	0.145478	0.138266	1
PTTG1IP	0.000356925	0.00516093	-0.00444708	0.14562	0.582145	1
WDFY2	0.00917033	0.131733	-0.113392	0.146648	0.540158	1
PIK3R1	0.0100201	0.14321	-0.123169	0.147452	0.0204469	1
EMCN	5.96332e-05	0.000850975	-0.000731709	0.147697	0.221849	1
TSNAX	0.0152495	0.215964	-0.185465	0.148911	0.886456	1
RPL35A	0.000730646	0.0102857	-0.00882437	0.149873	0.473979	1
LRRC32	0.00177588	0.0249571	-0.0214054	0.15015	0.687336	1
TAGLN2	0.000666954	0.00934348	-0.00800957	0.15066	0.805363	1
PLEKHA1	0.0143622	0.201024	-0.1723	0.150804	0.9777	1
DIDO1	0.0133654	0.186733	-0.160003	0.151099	0.949331	1
PTPN1	0.0127487	0.178065	-0.152568	0.151146	0.159636	1
TENT4A	0.0106903	0.149171	-0.12779	0.151304	0.803167	1
ADGRL2	0.0173393	0.239483	-0.204804	0.152984	0.107646	1
NFATC3	0.000327703	0.00451844	-0.00386304	0.153263	0.483585	1
SLC7A1	0.00895476	0.122854	-0.104944	0.154092	0.215777	1
TIE1	0.000297341	0.00405334	-0.00345865	0.155159	0.422061	1
NAA50	0.00935871	0.126726	-0.108008	0.156285	0.979214	1
ADCY9	0.0079239	0.107178	-0.0913298	0.156473	0.237796	1
MAP3K13	0.0681872	0.921332	-0.784958	0.156649	0.0977485	1
OSBPL10	0.0058756	0.0792822	-0.067531	0.156879	0.325347	1
UBE2G2	0.0149963	0.201696	-0.171704	0.15743	0.736382	1
TLK2	0.0158499	0.211997	-0.180297	0.158377	0.452849	1
AFF4	0.0258379	0.342752	-0.291076	0.159795	0.35205	1
COPB1	0.0173074	0.229468	-0.194853	0.159888	0.94767	1
PAK2	0.0196231	0.260086	-0.22084	0.159944	0.223623	1
YTHDF3	0.00882796	0.116762	-0.0991057	0.160307	0.869591	1
CCDC66	0.0246692	0.324619	-0.27528	0.161197	0.325763	1
ATXN10	0.0259684	0.341192	-0.289255	0.161464	0.72664	1
LPIN2	0.0209843	0.27538	-0.233411	0.161671	0.169483	1
RPAP2	0.00302614	0.0396652	-0.0336129	0.16188	0.0897273	1
CSNK1G3	0.0190734	0.249426	-0.211279	0.162287	0.649429	1
DENND5A	0.0207954	0.271859	-0.230268	0.162342	0.682343	1
ETV6	0.0251864	0.329057	-0.278684	0.162452	0.404099	1
TM4SF1	0.0145071	0.189331	-0.160316	0.162641	0.08597	1
POLA1	0.0214534	0.278474	-0.235567	0.163598	0.0859135	1
HNRNPU	0.0148947	0.193314	-0.163525	0.16362	0.949977	1
AFAP1L2	0.0158	0.204756	-0.173156	0.163886	0.419812	1
CDK13	0.0113483	0.14674	-0.124043	0.164281	0.11333	1
MAPK14	0.00494624	0.0639511	-0.0540586	0.164299	0.972264	1
ITGB1	0.0224336	0.287062	-0.242195	0.166154	0.708992	1
ENTPD1	0.00881215	0.112528	-0.0949033	0.166528	0.492919	1
DUSP1	0.000605044	0.00769165	-0.00648156	0.167339	0.465287	1
HLA-E	0.0253814	0.322013	-0.27125	0.167705	0.79411	1
CREB1	0.0309727	0.392328	-0.330382	0.167994	0.123997	1
TBC1D5	0.0116522	0.146636	-0.123331	0.16919	0.02987	1
FHIT	0.0215484	0.270881	-0.227785	0.169388	0.935214	1
ZNF37A	0.0141213	0.177363	-0.149121	0.169548	0.892281	1
HLA-C	0.0002768	0.00347152	-0.00291792	0.169817	0.296815	1
FENDRR	0.00286207	0.0356783	-0.0299542	0.170938	0.968886	1
UBA6	0.00283764	0.0353717	-0.0296964	0.170949	0.336716	1
PITPNA	0.0179659	0.223817	-0.187885	0.171059	0.733925	1
PPFIBP1	0.0560472	0.698034	-0.58594	0.17111	0.97649	1
EDEM3	0.00259161	0.032195	-0.0270118	0.171584	0.0556351	1
C20orf194	0.00147573	0.0183305	-0.015379	0.171606	0.628919	1
PCAT19	0.000567723	0.00705088	-0.00591543	0.171632	0.00469801	1
PBX3	0.0449984	0.558016	-0.468019	0.171915	0.668344	1
PPP6C	0.00347011	0.0430189	-0.0360787	0.171972	0.265252	1
EGFL7	0.0138297	0.171287	-0.143628	0.172147	0.793342	1
USP12	0.000114152	0.00141226	-0.00118396	0.172354	0.794972	1
ACTR2	0.0187915	0.231232	-0.193649	0.17337	0.369404	1
TMEM260	0.0236975	0.290255	-0.24286	0.174245	0.966624	1
MAST2	0.0096083	0.117611	-0.0983944	0.174365	0.0506921	1
BCAS3	0.0418739	0.511012	-0.427264	0.174941	0.296993	1
RFTN2	0.0227445	0.27661	-0.231121	0.175598	0.926519	1
THUMPD3-AS1	0.0190999	0.230388	-0.192188	0.177176	0.838172	1
DACH1	3.81442e-06	4.59785e-05	-3.83497e-05	0.17731	0.0447135	1
MIR222HG	0.034299	0.408935	-0.340337	0.17944	0.290684	1
GAPDH	0.0289939	0.345542	-0.287554	0.179521	0.581803	1
EIF1B-AS1	0.00245766	0.0291627	-0.0242474	0.180375	0.148547	1
NEK5	0.00057921	0.00683136	-0.00567294	0.181575	0.310644	1
S1PR1	0.0211691	0.249207	-0.206869	0.181947	0.0523623	1
SMAD7	0.0141123	0.165744	-0.13752	0.182413	0.314088	1
GPCPD1	0.00100602	0.0117941	-0.00978206	0.182772	0.0771672	1
CNTNAP3B	0.0078716	0.0920757	-0.0763325	0.183222	0.654175	1
RPL5	0.0248149	0.290033	-0.240403	0.183382	0.156879	1
DGKH	0.00365123	0.0426591	-0.0353566	0.183458	0.391049	1
SRGN	0.021667	0.253105	-0.209771	0.18349	0.753207	1
SEL1L	0.0157122	0.18354	-0.152115	0.183494	0.859528	1
CCDC186	0.00178793	0.0208464	-0.0172705	0.183871	0.513219	1
HDGFL3	0.011872	0.138085	-0.114341	0.184361	0.424269	1
MGST2	0.000140438	0.00162652	-0.00134565	0.18522	0.679341	1
UBE2E1	0.00738194	0.0845496	-0.0697857	0.187492	0.283756	1
NDUFA10	0.0153971	0.175886	-0.145092	0.188036	0.920193	1
ICA1	0.00402903	0.0460028	-0.0379447	0.188135	0.496812	1
PPP3CC	0.0223189	0.254362	-0.209724	0.188517	0.232586	1
CORO1C	0.00344162	0.0391837	-0.0323005	0.188725	0.938353	1
NOS1AP	0.0213345	0.242801	-0.200132	0.188809	0.1591	1
RASGRF2	0.0110339	0.125318	-0.10325	0.189231	0.948191	1
PNPLA8	0.00472582	0.0536328	-0.0441812	0.189388	0.839413	1
RIMKLB	0.080051	0.908166	-0.748064	0.189463	0.659762	1
MARCHF6	0.0149508	0.169106	-0.139205	0.190087	0.514022	1
VRK2	0.00558874	0.0631739	-0.0519964	0.190218	0.811996	1
PNRC1	0.0207181	0.234089	-0.192653	0.19031	0.519596	1
SUZ12	0.0111835	0.125849	-0.103482	0.191159	0.595889	1
RPS6KB1	0.00193529	0.0217372	-0.0178666	0.191552	0.49268	1
SPCS3	0.00353374	0.0395875	-0.03252	0.192103	0.187437	1
SKP1	0.0172665	0.193398	-0.158865	0.192139	0.942935	1
NUP98	0.0328779	0.36695	-0.301194	0.192891	0.063393	1
NOTCH4	0.000112795	0.00125609	-0.0010305	0.193367	0.602355	1
IPO9	0.014253	0.158236	-0.12973	0.194019	0.967852	1
PXN	0.0027181	0.0300547	-0.0246185	0.194881	0.645302	1
RAB10	0.0158716	0.175221	-0.143478	0.195218	0.904079	1
ATP10D	0.0201205	0.22163	-0.181389	0.1957	0.628844	1
RAB14	0.0221234	0.243473	-0.199226	0.195894	0.466784	1
AL589935.1	6.77645e-06	7.44604e-05	-6.09075e-05	0.19623	0.716166	1
PDGFB	0.000163099	0.00179138	-0.00146519	0.196322	0.47332	1
ZMYND11	0.008032	0.0877695	-0.0717055	0.197428	0.138549	1
SUCO	0.000694697	0.00758432	-0.00619492	0.197628	0.861207	1
RPLP2	0.000542922	0.00591095	-0.0048251	0.198231	0.00324462	1
REV1	0.0384821	0.417587	-0.340622	0.198952	0.290499	1
ZYG11B	0.0041722	0.0452608	-0.0369164	0.199018	0.767498	1
SMG7	0.0345132	0.373362	-0.304336	0.199631	0.0724636	1
CGNL1	0.00383328	0.0414643	-0.0337978	0.199651	0.451527	1
SMAD1	0.0260552	0.281832	-0.229721	0.199656	0.948387	1
JAK2	0.0158347	0.170678	-0.139009	0.20043	0.534194	1
PDXDC1	0.01778	0.19154	-0.15598	0.200553	0.30711	1
SLCO4A1	0.0296027	0.318786	-0.259581	0.200635	0.968967	1
RPL19	0.0236444	0.253369	-0.20608	0.20173	0.693885	1
CYFIP1	0.00117946	0.0126136	-0.0102546	0.202176	0.541537	1
KMT2E	0.0225343	0.240831	-0.195762	0.202323	0.408744	1
RAP1B	0.0260011	0.277742	-0.22574	0.202435	0.915105	1
SIPA1L1	0.0311287	0.332085	-0.269828	0.202724	0.922966	1
JAM2	0.0344904	0.367344	-0.298363	0.203092	0.379722	1
ITPKB	0.0258211	0.274995	-0.223353	0.203105	0.582307	1
NRXN3	0.0851967	0.906992	-0.736598	0.203192	0.87702	1
DGKE	3.51981e-05	0.000374474	-0.000304077	0.203337	0.204584	1
UIMC1	0.00679734	0.0717711	-0.0581765	0.205045	0.153549	1
OPTN	0.00829269	0.0873646	-0.0707792	0.205552	0.191181	1
ARHGEF10	0.0239018	0.251228	-0.203425	0.206076	0.892037	1
FUBP1	0.0193371	0.203011	-0.164337	0.206344	0.337947	1
MYO9B	0.0185392	0.1946	-0.157522	0.206384	0.0327443	1
PIK3R3	0.0903993	0.948189	-0.76739	0.206553	0.455533	1
SMAD4	0.0141616	0.148399	-0.120076	0.20677	0.908678	1
CAVIN2	0.0427706	0.447369	-0.361828	0.20719	0.739516	1
EML1	0.000763056	0.00797744	-0.00645133	0.207303	0.114569	1
BLCAP	0.00037833	0.00393933	-0.00318267	0.208231	0.502616	1
PLCG2	0.0923782	0.961826	-0.777069	0.208245	0.0723221	1
PHF10	0.00175044	0.0181918	-0.014691	0.208668	0.641236	1
GPATCH2L	0.00229102	0.0238073	-0.0192253	0.208693	0.34111	1
BCKDHB	0.027615	0.286774	-0.231544	0.208846	0.547508	1
ZMYM2	0.0131863	0.136674	-0.110301	0.20929	0.524316	1
HIF1A-AS3	0.235358	2.43768	-1.96696	0.209458	0.885359	1
ABCG2	0.000396975	0.00410698	-0.00331303	0.209718	0.461063	1
MT-ND1	0.0304632	0.314461	-0.253535	0.210237	0.188864	1
PICALM	0.0887224	0.914799	-0.737354	0.210504	0.436414	1
LINC00472	0.000204887	0.00210406	-0.00169428	0.211445	0.133829	1
BRAF	0.0201844	0.207088	-0.166719	0.211664	0.707782	1
NDUFV2	0.0151842	0.15551	-0.125142	0.212082	0.0894942	1
DDX60L	0.00134704	0.0136716	-0.0109775	0.214219	0.0569599	1
STIM1	0.0227987	0.231281	-0.185683	0.214334	0.909234	1
RBBP6	0.00876956	0.0889363	-0.0713972	0.214403	0.352081	1
MAP2K1	0.00150451	0.0152501	-0.0122411	0.214526	0.007613	1
IKBKB	0.0113739	0.115288	-0.0925403	0.214527	0.050186	1
UBN1	0.00165076	0.0167279	-0.0134263	0.214593	0.290409	1
SMC5	0.0122857	0.12446	-0.0998884	0.214662	0.0942302	1
LRRC8D	0.00558135	0.0565364	-0.0453737	0.214684	0.111995	1
KDM7A	0.0196129	0.198146	-0.15892	0.215313	0.194333	1
ITFG1	0.0200247	0.202256	-0.162206	0.215373	0.975126	1
KPNB1	0.0221361	0.222786	-0.178513	0.216227	0.456069	1
MYO1B	0.00188116	0.0188623	-0.0150999	0.217124	0.21611	1
BTBD7	0.0182758	0.18309	-0.146538	0.217335	0.480509	1
HP1BP3	0.0510136	0.510799	-0.408772	0.21746	0.611033	1
DISP1	0.000848691	0.0084932	-0.00679581	0.217595	0.30708	1
ZFP36L1	4.48676e-05	0.000447346	-0.000357611	0.218493	0.0316628	1
ROBO4	0.00524261	0.0518127	-0.0413275	0.220642	0.822363	1
EIF1AX	0.016048	0.158082	-0.125986	0.221449	0.791038	1
TRPS1	0.0213465	0.210016	-0.167323	0.221755	0.258888	1
CALM1	0.0718977	0.70466	-0.560865	0.222701	0.288421	1
TSPAN5	0.0288446	0.282665	-0.224976	0.222734	0.696379	1
DHX15	0.00838717	0.0821642	-0.0653899	0.222814	0.560841	1
HEATR5A	0.00240481	0.0235424	-0.0187328	0.222984	0.938828	1
WDFY3	0.0150817	0.147608	-0.117444	0.223048	0.145801	1
TTN	0.00933944	0.0913781	-0.0726993	0.223126	0.0470421	1
VIM	0.00466734	0.0456211	-0.0362864	0.223369	0.497576	1
CLIC5	0.0019568	0.0191133	-0.0151997	0.223545	0.498939	1
GLUD1	0.00398837	0.0389146	-0.0309379	0.223816	0.941027	1
EYA3	0.00134824	0.0131266	-0.0104301	0.224353	0.875215	1
CCDC82	0.0144655	0.140412	-0.111481	0.22511	0.654914	1
USP8	0.00472669	0.0457198	-0.0362664	0.225993	0.553233	1
CREBRF	0.0233653	0.22592	-0.179189	0.226088	0.0485806	1
OXSR1	0.000386761	0.00371754	-0.00294401	0.227586	0.254998	1
FOXO1	0.0295259	0.283347	-0.224295	0.227994	0.120228	1
U2SURP	0.0283713	0.272222	-0.215479	0.228036	0.921242	1
RNF216	0.011761	0.112789	-0.0892667	0.228166	0.960733	1
CCNY	0.069115	0.662043	-0.523813	0.228464	0.970911	1
LRP8	0.000284364	0.00271975	-0.00215102	0.228852	0.450088	1
ANXA3	0.00810508	0.0774764	-0.0612662	0.228995	0.255275	1
TMEM30A	0.00648318	0.0618159	-0.0488495	0.229644	0.553528	1
GNG11	0.00366831	0.0349534	-0.0276168	0.229814	0.250996	1
DDX3X	0.0262947	0.250248	-0.197659	0.230123	0.397651	1
AC023590.1	0.00950161	0.0897447	-0.0707415	0.23208	0.00856023	1
SERBP1	0.0238606	0.225041	-0.17732	0.232458	0.937431	1
SEC31A	0.00529562	0.0498948	-0.0393035	0.232722	0.186036	1
SRGAP2C	0.00382541	0.0359777	-0.0283268	0.233193	0.634511	1
PLSCR4	0.107854	1.01262	-0.796908	0.233642	0.951632	1
ANKRD36C	0.0377205	0.353041	-0.2776	0.234462	0.207963	1
WIPF2	0.0183129	0.171175	-0.134549	0.234803	0.575646	1
ST3GAL6	0.00867065	0.0807591	-0.0634178	0.23574	0.728491	1
BACE2	0.115017	1.06975	-0.839716	0.236117	0.779459	1
PHACTR1	0.0278128	0.257783	-0.202157	0.23704	0.584027	1
ERO1A	0.0304077	0.281076	-0.22026	0.237756	0.0110592	1
VPS8	0.0424793	0.392277	-0.307318	0.238017	0.357568	1
SFMBT1	0.0111596	0.102561	-0.0802417	0.239301	0.825469	1
ACSL4	0.0365622	0.335795	-0.26267	0.239481	0.166856	1
ZC3H7A	0.041516	0.380912	-0.29788	0.239749	0.0593097	1
ELOVL5	0.00966848	0.088364	-0.069027	0.2408	0.952668	1
LINC00513	0.00378097	0.0345495	-0.0269875	0.240849	0.712744	1
NHSL1	0.0212932	0.194079	-0.151493	0.241536	0.303673	1
MGAT4A	0.0394075	0.358509	-0.279694	0.242046	0.409978	1
RPS3	0.00274476	0.0249515	-0.019462	0.242252	0.685592	1
CDS2	0.00167647	0.0151983	-0.0118454	0.243001	0.432333	1
ZFHX3	0.0324623	0.293484	-0.22856	0.243753	0.272205	1
DCUN1D4	0.000793294	0.00716611	-0.00557952	0.243978	0.545987	1
FEZ2	0.00921126	0.0831998	-0.0647773	0.244007	0.180489	1
RAB30-DT	0.00848626	0.0764844	-0.0595119	0.244606	0.421776	1
SLC12A6	0.040821	0.367632	-0.28599	0.244813	0.0171385	1
CNOT6L	0.00108322	0.00975248	-0.00758603	0.244897	0.764349	1
AC087854.1	0.00538181	0.048444	-0.0376804	0.244952	0.719144	1
MTM1	0.0101487	0.0912893	-0.0709918	0.245145	0.263983	1
A2M	0.0399007	0.358594	-0.278792	0.245389	0.232508	1
ATXN3	0.014934	0.134053	-0.104185	0.245721	0.363247	1
BHLHE40	0.103049	0.923516	-0.717417	0.246168	0.349776	1
PLXDC2	0.0639518	0.573073	-0.445169	0.246196	0.185618	1
CNTLN	0.00131098	0.0117182	-0.00909623	0.246894	0.356531	1
ZDHHC21	0.0388216	0.346463	-0.26882	0.24733	0.171339	1
TM4SF18	0.00054979	0.00489084	-0.00379126	0.248227	0.325205	1
NCKAP1	0.031999	0.284371	-0.220373	0.24851	0.929519	1
MICU2	0.015182	0.134636	-0.104272	0.249101	0.718922	1
ESAM	5.14143e-05	0.00045518	-0.000352352	0.249576	0.300972	1
GRB2	0.0200032	0.17667	-0.136663	0.250249	0.89963	1
LAPTM4A	0.0266935	0.235755	-0.182368	0.250253	0.0811266	1
ATG7	0.0231725	0.204402	-0.158057	0.250606	0.968079	1
ZBTB44	0.0198304	0.174702	-0.135041	0.250963	0.343153	1
ENTPD1-AS1	0.00708195	0.0622668	-0.048103	0.251525	0.826486	1
RAD23B	0.00336465	0.0295289	-0.0227996	0.252046	0.753476	1
ATXN7	0.0115598	0.101376	-0.0782564	0.252257	0.590583	1
ITPRID2	0.0265317	0.232635	-0.179572	0.252306	0.495651	1
NSD2	0.021533	0.188773	-0.145707	0.252355	0.690661	1
REPS1	0.0437816	0.382869	-0.295306	0.253062	0.110376	1
NUFIP2	0.0302553	0.264459	-0.203948	0.253195	0.948619	1
OPHN1	0.00999687	0.0871437	-0.0671499	0.253977	0.187806	1
MARK3	0.016637	0.144223	-0.110949	0.255576	0.00560612	1
WDR11	0.0534657	0.46346	-0.356528	0.255591	0.00855866	1
GBP4	0.000726066	0.00627824	-0.0048261	0.256308	0.421378	1
HSPH1	0.0772246	0.66713	-0.512681	0.256579	0.912561	1
NRP1	0.0170857	0.147561	-0.113389	0.256658	0.498771	1
IDE	8.09136e-05	0.000698537	-0.000536709	0.256771	0.299825	1
SPOP	0.000232667	0.00200615	-0.00154081	0.257132	0.493149	1
RASSF3	0.00111832	0.00963142	-0.00739479	0.257469	0.659014	1
NR2C1	0.0103861	0.0893944	-0.0686223	0.257648	0.886775	1
YWHAE	0.0109187	0.0938733	-0.0720359	0.257975	0.545156	1
LAMA2	0.0321245	0.275845	-0.211596	0.258341	0.563819	1
PRKAR1A	0.0107215	0.0919498	-0.0705067	0.258701	0.312414	1
OSBPL1A	0.0247727	0.212205	-0.16266	0.259046	0.691918	1
ELP4	0.0068749	0.0587389	-0.0449891	0.259806	0.214293	1
VPS53	0.0365316	0.311715	-0.238652	0.260192	0.936487	1
NUMB	0.0434739	0.370947	-0.284	0.260196	0.0766828	1
RPL3	0.000473895	0.00404079	-0.003093	0.260399	0.406465	1
RPL10	0.036641	0.312427	-0.239145	0.260401	0.825327	1
REV3L	0.00794754	0.0676368	-0.0517417	0.260967	0.923811	1
PPP2R2A	0.0327494	0.278612	-0.213114	0.261071	0.943289	1
PDLIM5	0.0319443	0.271551	-0.207663	0.261301	0.950729	1
SLTM	0.036478	0.309614	-0.236658	0.261758	0.0594705	1
MSRA	0.040856	0.34634	-0.264628	0.262129	0.221563	1
ODR4	0.023737	0.201055	-0.153581	0.262375	0.841486	1
TMEM87A	0.00485028	0.0409909	-0.0312904	0.263038	0.301564	1
PPM1L	0.0366719	0.309751	-0.236407	0.263204	0.961219	1
LDB2	0.0865301	0.730411	-0.557351	0.263396	0.137016	1
URI1	0.0170058	0.143463	-0.109451	0.263573	0.617216	1
MGLL	0.0717915	0.605294	-0.461711	0.263745	0.791032	1
MAGI2	0.0677663	0.571138	-0.435605	0.26386	0.588311	1
HMCN1	0.0201047	0.169261	-0.129051	0.264183	0.00299225	1
SNRK	0.0504181	0.424372	-0.323536	0.264251	0.781425	1
TMPO	0.00472308	0.0397351	-0.0302889	0.264397	0.248919	1
AC006059.1	0.0635065	0.533442	-0.406429	0.264867	0.783892	1
SBF2	0.0586794	0.492281	-0.374922	0.265243	0.694463	1
GTF2I	0.0205415	0.172014	-0.130931	0.265794	0.915599	1
RSU1	0.0112506	0.0939516	-0.0714505	0.266632	0.108583	1
ZNF652	0.00589019	0.0491641	-0.0373837	0.266779	0.259662	1
IFRD1	0.00190472	0.0158974	-0.0120879	0.266796	0.671241	1
MED4	0.00253762	0.0211614	-0.0160862	0.267058	0.779647	1
SESN3	0.197297	1.64528	-1.25068	0.267058	0.01295	1
FERMT2	0.0349744	0.29117	-0.221221	0.267564	0.0699226	1
DENND1B	0.0303314	0.252135	-0.191472	0.268023	0.24111	1
PLEKHA5	0.0984078	0.817687	-0.620871	0.268152	0.0710777	1
HOOK3	0.0223153	0.185049	-0.140419	0.268765	0.654145	1
ARIH2	0.0456935	0.37865	-0.287263	0.268977	0.395036	1
WDR26	0.0293077	0.242462	-0.183846	0.269486	0.0051146	1
BAZ1A	0.00856251	0.0708305	-0.0537055	0.269516	0.103377	1
EPC1	0.0152311	0.1257	-0.0952381	0.270233	0.640726	1
NF1	0.0225484	0.185841	-0.140744	0.270643	0.952239	1
YIPF4	0.00437255	0.0360256	-0.0272805	0.27075	0.56717	1
PRKAR2A	0.013952	0.114732	-0.0868281	0.271337	0.41713	1
MAN1A2	0.0362394	0.29752	-0.225041	0.271846	0.655078	1
PRKN	0.0311916	0.25591	-0.193527	0.27205	0.937664	1
FOXN2	0.0392793	0.322072	-0.243514	0.272235	0.440465	1
STT3B	0.00120695	0.00986988	-0.00745598	0.273069	0.0319661	1
PTPN12	0.0181099	0.147714	-0.111494	0.273871	0.57992	1
UGP2	0.00579487	0.0471861	-0.0355964	0.2744	0.156715	1
MAP2K4	0.0312998	0.253467	-0.190867	0.276128	0.656433	1
PPM1B	0.0520208	0.42061	-0.316569	0.276619	0.622995	1
SEPTIN2	0.0298593	0.241383	-0.181664	0.276675	0.880178	1
YES1	0.0377042	0.304651	-0.229242	0.276831	0.109411	1
CASK	0.0965724	0.779214	-0.586069	0.277274	0.180266	1
METTL15	0.0378056	0.304713	-0.229102	0.277615	0.0155233	1
RESF1	0.0243135	0.195744	-0.147117	0.277977	0.197971	1
RHOJ	0.0212783	0.171116	-0.128559	0.278333	0.569664	1
SPOCK3	0.0308534	0.248019	-0.186312	0.278458	0.261317	1
NSRP1	0.0338595	0.272165	-0.204446	0.278481	0.444421	1
ANAPC10	0.000667529	0.00535192	-0.00401686	0.279296	0.570659	1
ATP5F1E	0.0283698	0.22671	-0.16997	0.280347	0.429168	1
ZBTB1	0.0148269	0.118122	-0.0884685	0.28133	0.254308	1
PPP4R3B	0.0258318	0.205676	-0.154012	0.281518	0.0212061	1
CALCRL	0.0127748	0.101648	-0.0760987	0.281727	0.188975	1
ITIH5	0.00620935	0.049333	-0.0369144	0.282214	0.259683	1
PTBP3	0.0310634	0.245288	-0.183161	0.284202	0.4341	1
ANKRD36B	0.025196	0.198788	-0.148396	0.284478	0.268349	1
AQR	0.0135087	0.106409	-0.0793912	0.285	0.456437	1
TEAD1	0.0177326	0.139569	-0.104104	0.285261	0.463219	1
TMEM50B	0.00972072	0.0764836	-0.0570422	0.285372	0.382196	1
CCDC92	0.00260408	0.020488	-0.0152799	0.285391	0.252749	1
GALK2	0.00639105	0.0500335	-0.0372514	0.28702	0.214352	1
RPRD1A	0.0271737	0.211946	-0.157599	0.288243	0.46798	1
RELCH	0.0298536	0.23269	-0.172983	0.288469	0.364197	1
STX8	0.0259298	0.201526	-0.149666	0.289422	0.580895	1
ATXN7L1	0.0453772	0.351381	-0.260627	0.290642	0.476891	1
SAMD8	0.00741515	0.0573047	-0.0424744	0.291312	0.813735	1
EXOC4	0.0614964	0.474611	-0.351618	0.291761	0.343935	1
TOR1AIP2	0.000127277	0.000981868	-0.000727315	0.291903	0.402107	1
PPP2R5A	0.00311916	0.0240529	-0.0178146	0.292038	0.233816	1
DIP2C	0.0309842	0.238787	-0.176818	0.292238	0.921693	1
MRPL1	8.99685e-05	0.000691999	-0.000512062	0.292901	0.25098	1
DAAM1	0.137706	1.05909	-0.783674	0.292929	0.0109193	1
RAB18	0.0242806	0.186594	-0.138033	0.293192	0.909357	1
RAB11A	0.0193425	0.148467	-0.109782	0.293598	0.432043	1
BSG	0.183826	1.41023	-1.04258	0.29378	0.149564	1
MACF1	0.225885	1.73202	-1.28025	0.293949	0.175266	1
PIP5K1A	0.03924	0.300672	-0.222192	0.294183	0.0970205	1
PPP2R5C	0.00610421	0.0467726	-0.0345642	0.294185	0.746647	1
ZNF706	0.0279726	0.214017	-0.158072	0.294689	0.63666	1
SLC30A7	0.0049575	0.0379206	-0.0280056	0.294769	0.345589	1
ALG13	0.000743849	0.00568759	-0.00419989	0.294902	0.0838157	1
KLF2	0.00846492	0.0646808	-0.047751	0.295129	0.0815821	1
ASAP2	0.0412538	0.315218	-0.232711	0.295133	0.191876	1
DNAJC5	0.0372224	0.284255	-0.20981	0.295323	0.0446804	1
CENPC	0.142423	1.08701	-0.802161	0.29552	0.0172526	1
NLRP1	0.000371175	0.00283143	-0.00208908	0.295697	0.594552	1
TAF15	0.0338051	0.257771	-0.190161	0.295834	0.893415	1
RAPGEF1	0.000152762	0.00116457	-0.000859043	0.295914	0.626622	1
ZHX2	0.0322676	0.245917	-0.181381	0.296015	0.914442	1
ZBED5	0.00957038	0.0728737	-0.0537329	0.296313	0.106423	1
SSH2	0.0197606	0.150363	-0.110842	0.296548	0.303958	1
RBM17	0.00929639	0.0707223	-0.0521295	0.296627	0.21936	1
GSN	0.0121162	0.0919429	-0.0677106	0.297485	0.504668	1
SCAPER	0.0170007	0.128878	-0.0948764	0.297833	0.130105	1
ITPR1	0.0490655	0.371092	-0.272961	0.298629	0.455091	1
CTDSPL2	0.0285096	0.215538	-0.158518	0.298767	0.855299	1
ZXDC	0.00117255	0.0088396	-0.0064945	0.299745	0.699708	1
UBR5	0.0533341	0.401915	-0.295247	0.299881	0.456231	1
ATXN2	0.0560981	0.422659	-0.310463	0.299951	0.0810913	1
UMAD1	0.0203871	0.153058	-0.112283	0.301183	0.680719	1
ATP2A2	0.0270646	0.20315	-0.149021	0.301249	0.0345415	1
LRMDA	0.122155	0.916827	-0.672517	0.30128	0.76691	1
RPL7A	0.0208035	0.155982	-0.114375	0.301631	0.886138	1
IGF2R	0.00535364	0.0401369	-0.0294296	0.301667	0.004624	1
AMBRA1	0.0279991	0.209565	-0.153567	0.302244	0.890341	1
WWP1	0.0296427	0.221423	-0.162138	0.302943	0.93513	1
NCOA3	0.0254159	0.189558	-0.138726	0.303482	0.390857	1
PSMA7	0.0146093	0.108859	-0.0796406	0.303807	0.578002	1
CBL	0.00279679	0.0208177	-0.0152241	0.304181	0.0969568	1
TRAF3IP2-AS1	0.0484674	0.360675	-0.26374	0.304267	0.810094	1
GPATCH8	0.00964145	0.0716833	-0.0524004	0.304583	0.593718	1
MORC3	0.00178283	0.0132422	-0.00967657	0.304927	0.0947433	1
NUCB2	0.0128114	0.0951222	-0.0694994	0.305062	0.761069	1
RPS19	0.0477287	0.354291	-0.258834	0.305147	0.871916	1
TASOR	0.000773522	0.00572334	-0.00417629	0.30629	0.084902	1
ST7L	0.0171754	0.126765	-0.0924146	0.307173	0.164533	1
EFNB2	0.068287	0.503412	-0.366838	0.30759	0.119973	1
ATP11C	0.0251466	0.185256	-0.134963	0.30783	0.517097	1
ITPR2	0.0432786	0.318112	-0.231555	0.308639	0.684275	1
WIPF1	0.0334511	0.245434	-0.178532	0.309284	0.855394	1
EPC2	0.0106017	0.0776651	-0.0564616	0.309842	0.670441	1
PIK3CB	0.0321521	0.235094	-0.170789	0.310518	0.512903	1
LINC01184	0.120583	0.881441	-0.640274	0.310621	0.490493	1
MACO1	0.0442281	0.323124	-0.234668	0.310816	0.41725	1
ANXA5	0.0208499	0.15213	-0.11043	0.311281	0.129843	1
TTLL5	0.0345831	0.252314	-0.183147	0.31131	0.859636	1
PI4KA	0.0301514	0.21985	-0.159547	0.311524	0.294214	1
YME1L1	0.0273208	0.199057	-0.144415	0.311803	0.916117	1
ARID1B	0.0336423	0.245058	-0.177773	0.311887	0.573901	1
PDCD4	0.0506877	0.369098	-0.267723	0.312006	0.862999	1
WRN	0.0326987	0.237905	-0.172508	0.312311	0.790251	1
XPO7	0.00392482	0.0285404	-0.0206907	0.312505	0.64719	1
LEF1	0.000433252	0.00314833	-0.00228182	0.312757	0.398376	1
KIF13A	0.114218	0.826779	-0.598344	0.314166	0.705038	1
CEP350	0.00113787	0.0082312	-0.00595546	0.314406	0.177402	1
FAM91A1	0.00485196	0.0350916	-0.0253877	0.314477	0.397308	1
TMEM184B	0.00635823	0.0457974	-0.033081	0.315978	0.486109	1
NDEL1	0.00276997	0.0199198	-0.0143799	0.316564	0.586723	1
CASD1	0.00390807	0.0281028	-0.0202867	0.316584	0.748495	1
MAP4K4	0.0465503	0.33438	-0.241279	0.316982	0.773965	1
ZDHHC20	0.038392	0.275499	-0.198715	0.317355	0.377764	1
HNRNPA3	0.0226323	0.162393	-0.117128	0.317389	0.922255	1
AC079781.5	0.0338029	0.24233	-0.174725	0.317715	0.829135	1
SCAI	0.00228595	0.0163789	-0.011807	0.317917	0.490035	1
NUTM2A-AS1	0.0347576	0.24892	-0.179405	0.318093	0.14743	1
NUP153	0.00329701	0.0235641	-0.0169701	0.318842	0.260291	1
DLC1	0.0432397	0.309039	-0.22256	0.318843	0.913385	1
[truncated: 738 more rows]

## Sheet: CI-PD_ex01
primerid	coef	ci.hi	ci.lo	z	pval	p_adj
ASTN2	0.37305	0.478298	0.267802	6.94707	4.31276e-12	2.65019e-08
FAM153CP	-0.49194	-0.261023	-0.722857	-4.17545	5.65016e-10	3.47146e-06
CAMK2D	-0.374301	-0.199199	-0.549402	-4.18966	5.26707e-09	3.23556e-05
SLC24A2	0.423251	0.616216	0.230286	4.299	9.38602e-09	5.76489e-05
RNF149	-0.257122	-0.147831	-0.366413	-4.61107	1.28009e-07	0.000786101
SLC35F1	0.630529	1.60299	-0.341933	1.27081	3.67883e-07	0.0022588
TXNL4A	-0.15423	-0.063349	-0.245111	-3.32617	4.23758e-07	0.00260145
ZNF506	-0.0396124	0.0419273	-0.121152	-0.95216	4.91074e-07	0.00301421
TYW5	-0.0666657	0.0294866	-0.162818	-1.35891	5.37802e-07	0.00330049
MYOM2	-0.0138763	0.0682431	-0.0959957	-0.331189	6.16216e-07	0.0037811
CDC42SE2	-0.204369	-0.121044	-0.287694	-4.80717	7.14256e-07	0.00438196
FLCN	-0.177922	-0.0071526	-0.348692	-2.04206	7.67757e-07	0.00470942
KDM1B	-0.0986347	0.00833757	-0.205607	-1.8072	7.89066e-07	0.00483934
SPATA6L	-0.0596496	0.0354188	-0.154718	-1.22976	7.97682e-07	0.00489138
GLCCI1	0.323978	0.453426	0.194531	4.90537	1.0824e-06	0.00663619
ESRRG	0.48857	0.90164	0.0755003	2.3182	1.09402e-06	0.00670632
HTT	-0.287616	-0.147795	-0.427438	-4.03169	1.16045e-06	0.00711239
SAT1	-0.239623	-0.0589124	-0.420333	-2.59892	1.51066e-06	0.00925733
SLC44A5	-0.220859	-0.0716865	-0.370032	-2.90185	1.76138e-06	0.010792
TMEM132C	0.299655	0.627776	-0.0284653	1.78993	1.96523e-06	0.012039
ABCC5	-0.242143	-0.134257	-0.350028	-4.39903	2.03666e-06	0.0124745
CYP4F26P	-0.00835376	0.0196077	-0.0363152	-0.585558	2.12913e-06	0.0130388
RECK	-0.188738	-0.10412	-0.273356	-4.37163	2.47366e-06	0.0151462
EXOC6	-0.173436	-0.104623	-0.242248	-4.9399	2.58476e-06	0.0158239
TESK2	-0.0177276	0.0408195	-0.0762747	-0.593462	4.82657e-06	0.0295435
ADAMTS3	-0.0443576	0.151981	-0.240696	-0.442803	4.95883e-06	0.030348
FAM153B	-0.182461	0.173562	-0.538484	-1.00448	6.61061e-06	0.0404503
GATB	-0.0291073	0.0409629	-0.0991775	-0.814173	6.80345e-06	0.0416235
AC034268.2	-1.18286	0.087346	-2.45307	-1.82519	6.91309e-06	0.0422874
ING5	-0.0671457	0.0361216	-0.170413	-1.27439	7.55576e-06	0.046211
MLXIP	-0.078087	0.0971199	-0.253294	-0.873526	8.20883e-06	0.050197
IFT122	-0.0979648	-0.0402098	-0.15572	-3.32452	8.21566e-06	0.0502305
AKAP10	-0.0824416	-0.0365233	-0.12836	-3.51892	9.36163e-06	0.0572277
TSPOAP1	-0.19137	-0.116574	-0.266167	-5.01469	9.50514e-06	0.0580954
PDIA6	-0.114098	0.111269	-0.339466	-0.992283	9.63247e-06	0.058864
PPP2R3C	-0.144417	-0.0494253	-0.239409	-2.97976	1.07975e-05	0.0659727
RIPOR2	-0.291875	-0.113236	-0.470513	-3.20236	1.17241e-05	0.0716228
NRG1	0.833707	1.53789	0.129522	2.32046	1.21715e-05	0.0743436
LRCH2	-0.15255	-0.0920598	-0.213039	-4.94285	1.23843e-05	0.0756306
RNF216P1	-0.0217968	0.00732297	-0.0509166	-1.46708	1.44075e-05	0.0879723
CCDC148	-0.183883	0.00127289	-0.369039	-1.94649	1.49865e-05	0.0914928
FAM153A	-0.133224	0.178941	-0.445389	-0.836464	1.50129e-05	0.0916387
STX2	-0.123472	-0.00778347	-0.23916	-2.09183	1.66565e-05	0.101655
TLK1	-0.311594	-0.176118	-0.44707	-4.50791	1.77848e-05	0.108523
MLLT6	-0.0765462	0.0660628	-0.219155	-1.05202	1.85374e-05	0.113097
AP2A2	-0.199758	-0.0945239	-0.304992	-3.72045	1.85731e-05	0.113296
IQCB1	-0.0495538	-0.00560234	-0.0935053	-2.20979	1.86906e-05	0.113994
RAVER2	-0.190003	-0.0648084	-0.315197	-2.97456	1.93279e-05	0.117862
FLACC1	-0.0617643	0.0629829	-0.186512	-0.970409	1.93568e-05	0.118018
ZNF385B	0.309485	0.439055	0.179915	4.68147	1.98361e-05	0.120921
MIR31HG	0.345565	0.543461	0.14767	3.42249	2.07436e-05	0.126432
GHR	-0.447411	-0.131885	-0.762937	-2.7792	2.25918e-05	0.137675
ANKRD34C-AS1	-0.0882721	0.0590437	-0.235588	-1.17442	2.43127e-05	0.148137
VPS37B	-0.0759601	0.00750496	-0.159425	-1.78373	2.57559e-05	0.156905
TMEM67	-0.179861	-0.0324349	-0.327287	-2.39117	2.59993e-05	0.158362
C3orf70	-0.101618	-0.0399615	-0.163275	-3.23027	2.70402e-05	0.164675
PRKD1	0.3269	0.716441	-0.0626396	1.64479	3.11466e-05	0.189652
AC108519.1	-0.0106905	0.0882631	-0.109644	-0.211746	3.21872e-05	0.195956
ASXL3	-0.287107	-0.0462182	-0.527996	-2.33601	3.32805e-05	0.202579
DNASE1	-0.143414	-0.0273087	-0.259518	-2.42096	3.40304e-05	0.207109
CEP78	-0.0469454	0.0285965	-0.122487	-1.21802	3.80268e-05	0.231393
PCLO	0.290281	0.454847	0.125715	3.45722	3.94006e-05	0.239713
NF2	0.093504	0.233754	-0.0467463	1.3067	4.13509e-05	0.251537
PEX6	-0.0792577	-0.0157575	-0.142758	-2.44633	4.18609e-05	0.254598
ACTR10	-0.116482	-0.0466075	-0.186357	-3.26729	4.19475e-05	0.255083
PHLPP2	-0.0955433	-0.0204217	-0.170665	-2.49278	4.61208e-05	0.280414
GABRB2	0.174645	0.351035	-0.00174616	1.94056	4.65178e-05	0.282782
SETDB2	-0.042207	0.015584	-0.0999979	-1.43144	4.77945e-05	0.290495
SNTG1	0.521743	0.841682	0.201803	3.19622	5.20947e-05	0.31658
CAND2	-0.119593	-0.0644787	-0.174708	-4.25293	5.46889e-05	0.33229
INTS3	-0.143468	-0.043588	-0.243348	-2.8153	5.538e-05	0.336433
POU6F2	0.549927	2.1161	-1.01625	0.688197	5.86549e-05	0.35627
ZNF790-AS1	-0.0442813	0.0167116	-0.105274	-1.42295	5.8749e-05	0.356783
TRNAU1AP	0.0237875	0.0812951	-0.0337201	0.810723	5.96652e-05	0.362287
CEP89	-0.00332651	0.00807555	-0.0147286	-0.571812	6.13786e-05	0.372629
ZRANB3	-0.363854	-0.125838	-0.601871	-2.99619	6.52634e-05	0.396149
AL589740.1	0.334269	0.501325	0.167213	3.92177	6.86335e-05	0.416536
WDR78	-0.0483611	-0.00102103	-0.0957012	-2.00224	6.89499e-05	0.418388
ACTN2	-0.101073	-0.0181207	-0.184025	-2.38811	7.10415e-05	0.431009
PARP1	-0.0211785	0.0184054	-0.0607624	-1.04864	7.23935e-05	0.439139
STK38	-0.0724689	-0.00868774	-0.13625	-2.22693	7.31521e-05	0.443667
ZNRF2	-0.0935545	-0.00543734	-0.181672	-2.08091	7.40141e-05	0.448822
RSRP1	-0.251972	-0.115829	-0.388114	-3.62749	7.48206e-05	0.453637
MBOAT2	-0.131184	0.217789	-0.480156	-0.736779	7.57506e-05	0.4592
AC004540.1	-0.112683	-0.0327134	-0.192653	-2.76173	7.67534e-05	0.465202
GARS1-DT	-0.185941	-0.115159	-0.256724	-5.1487	8.1103e-05	0.491484
MEST	-0.0836206	0.00701984	-0.174261	-1.80817	8.16564e-05	0.494756
SYT9	-0.026066	0.0428802	-0.0950122	-0.74099	8.19532e-05	0.496473
CRYM	-0.227593	-0.0569018	-0.398284	-2.61334	8.33363e-05	0.504768
ZNF618	-0.0255432	0.077338	-0.128424	-0.486617	8.49785e-05	0.51463
UTY	-9.50844e-06	3.3485e-05	-5.25019e-05	-0.433466	8.61321e-05	0.52153
MEIS3	-0.0620289	0.255624	-0.379682	-0.382728	8.72517e-05	0.528222
SLC12A8	-0.0748114	0.0478381	-0.197461	-1.1955	8.96459e-05	0.542626
WWC2	-0.181574	-0.0961784	-0.26697	-4.1674	9.18263e-05	0.555733
DDX19B	-0.0145281	0.0223907	-0.051447	-0.771276	9.24222e-05	0.559247
TENM4	0.420677	0.873562	-0.0322075	1.82058	9.2845e-05	0.561712
KIAA1328	-0.051703	0.159431	-0.262837	-0.479961	9.33536e-05	0.564696
GSTA4	-0.163889	0.0139491	-0.341727	-1.80623	9.40747e-05	0.568964
PTPN1	-0.137587	-0.0837987	-0.191376	-5.01344	9.47464e-05	0.572932
TMEM39B	-0.0122828	0.0481321	-0.0726977	-0.398476	9.56799e-05	0.578481
SCN3B	-0.32321	-0.092596	-0.553825	-2.74693	9.84235e-05	0.59497
LINC01331	-0.337773	0.225229	-0.900776	-1.17588	9.85397e-05	0.595574
SPRYD7	-0.165267	-0.0494841	-0.281049	-2.79763	0.00010035	0.606412
UBR4	-0.134447	-0.0773673	-0.191527	-4.61654	0.000101842	0.615327
MRPS31	-0.110131	0.013734	-0.233995	-1.74265	0.000103359	0.624391
CPT1C	-0.0531133	0.107695	-0.213922	-0.647355	0.000105012	0.634272
CSAD	-0.158478	-0.0713897	-0.245567	-3.56662	0.000109519	0.661386
SLC25A28	-0.0272765	0.011613	-0.066166	-1.37469	0.000110994	0.670181
FBXL2	-0.0905391	-0.0401462	-0.140932	-3.5214	0.000111882	0.675432
PNPLA7	-0.113485	0.0619333	-0.288904	-1.26798	0.000113607	0.685731
SIPA1L2	-0.0390853	0.0182533	-0.0964239	-1.33602	0.000114608	0.691661
CFAP54	-0.05791	0.113408	-0.229228	-0.66252	0.000117251	0.707494
LINC01505	0.311582	0.705626	-0.0824608	1.54981	0.000120157	0.72491
MSRB3	0.110657	0.237885	-0.0165713	1.70468	0.000121496	0.732862
MAMDC2	0.134545	0.333107	-0.0640174	1.32806	0.000122293	0.737548
ZSCAN18	-0.15024	0.018381	-0.318861	-1.74631	0.000136279	0.821761
COG7	-0.129711	-0.0339727	-0.22545	-2.65545	0.000138202	0.833221
PKIG	-0.112685	-0.0196988	-0.205672	-2.37517	0.000138559	0.835234
CRELD1	-0.104877	0.0703703	-0.280125	-1.17294	0.00013865	0.835642
DMGDH	-0.03189	0.0187779	-0.082558	-1.23359	0.00014146	0.852436
TPD52L2	-0.105481	0.0445027	-0.255465	-1.37841	0.000145164	0.874616
LRP1	-0.180612	-0.0743551	-0.28687	-3.33148	0.00014524	0.874926
CFAP44	-0.0271571	0.0511749	-0.105489	-0.679504	0.000145848	0.878445
AC019118.2	-0.0875027	0.0334243	-0.20843	-1.41823	0.000150491	0.906255
UBE2L3	0.0510128	0.11683	-0.0148039	1.51912	0.000153112	0.921886
VIRMA	-0.0979527	-0.0351334	-0.160772	-3.05613	0.000153871	0.926304
LY86-AS1	-0.161386	0.493175	-0.815947	-0.48324	0.000154448	0.929623
CPNE1	-0.0838686	0.0173563	-0.185094	-1.6239	0.000156056	0.939145
ME2	-0.0263924	0.0147773	-0.067562	-1.25646	0.000156397	0.941039
IFT20	-0.122243	-0.0616525	-0.182833	-3.95428	0.000158988	0.956472
TMEM230	-0.0109663	0.0106794	-0.0326119	-0.992969	0.000165848	0.997573
SOS2	-0.118077	-0.0626344	-0.173519	-4.17417	0.000670084	1
ACAP2	-0.165934	-0.0869652	-0.244902	-4.1184	0.000444143	1
LMO7	-0.213923	-0.112014	-0.315831	-4.11429	0.000570841	1
RNF111	-0.19522	-0.0974309	-0.29301	-3.91274	0.000238231	1
ARHGEF11	-0.160807	-0.0801211	-0.241493	-3.90621	0.000942103	1
AHCYL2	-0.166219	-0.0813576	-0.25108	-3.83901	0.000612668	1
MAGI1	-0.152365	-0.0743125	-0.230417	-3.82601	0.00455007	1
PTPRR	-0.230374	-0.109362	-0.351386	-3.73125	0.000915041	1
MCPH1-AS1	-0.115909	-0.0544838	-0.177335	-3.69843	0.00030301	1
ATRN	-0.140725	-0.0634457	-0.218004	-3.56908	0.00258992	1
TMEM150C	-0.160231	-0.071961	-0.2485	-3.55781	0.00018387	1
KDM6A	-0.108962	-0.0481767	-0.169748	-3.51337	0.00400274	1
ZC3H7A	-0.10052	-0.04357	-0.15747	-3.45945	0.000309626	1
EML1	-0.120968	-0.0514796	-0.190456	-3.41198	0.000274617	1
ATG2B	-0.173479	-0.0734507	-0.273508	-3.39916	0.000963406	1
PTPRA	-0.196729	-0.0820665	-0.311391	-3.36276	0.00649968	1
MB21D2	-0.111977	-0.0463804	-0.177574	-3.34577	0.00166914	1
AC009899.1	-0.102429	-0.0421604	-0.162698	-3.33104	0.00625818	1
ZC3H8	-0.170957	-0.0699429	-0.271972	-3.31705	0.000789104	1
GABRA2	-0.203877	-0.0828872	-0.324867	-3.30269	0.00100575	1
ILDR2	-0.178534	-0.0723003	-0.284767	-3.29387	0.00049771	1
UCHL3	-0.185981	-0.0732346	-0.298728	-3.23306	0.000179658	1
CSRNP2	-0.0994677	-0.0389373	-0.159998	-3.22075	0.0055415	1
AL589843.1	-0.0870534	-0.03391	-0.140197	-3.21059	0.0032507	1
WDR11-AS1	-0.145781	-0.0566766	-0.234885	-3.20664	0.000777833	1
STX17	-0.159932	-0.0619181	-0.257946	-3.19812	0.000578389	1
CCNY	-0.101547	-0.0389652	-0.164128	-3.1803	0.00237485	1
PPAT	-0.135532	-0.0517762	-0.219288	-3.17157	0.00053437	1
RAF1	-0.0920376	-0.0349808	-0.149094	-3.16159	0.0058338	1
COG5	-0.219599	-0.0821731	-0.357025	-3.13191	0.000501845	1
PKD1	-0.16497	-0.0608177	-0.269121	-3.10445	0.00472284	1
CDK13	-0.090644	-0.0333641	-0.147924	-3.10159	0.0133641	1
DFFB	-0.114968	-0.0420531	-0.187883	-3.09036	0.00090834	1
GMCL1	-0.148478	-0.0540394	-0.242917	-3.08148	0.00333686	1
ATP6V0A1	-0.137112	-0.0498644	-0.22436	-3.08013	0.0217714	1
C1GALT1	-0.116646	-0.0422374	-0.191055	-3.07251	0.00400455	1
DLEU2	-0.233903	-0.0842453	-0.38356	-3.06327	0.000302798	1
ARHGAP20	-0.160117	-0.0575007	-0.262733	-3.05822	0.00523571	1
PRKCI	-0.192718	-0.0689584	-0.316478	-3.05204	0.000622348	1
FAM102B	-0.10967	-0.0391309	-0.180209	-3.04723	0.00176881	1
ERO1B	-0.162456	-0.057773	-0.267139	-3.04164	0.004082	1
OGT	-0.142863	-0.0505378	-0.235188	-3.03283	0.00489704	1
PAN3	-0.133026	-0.0465846	-0.219468	-3.01621	0.00115869	1
DISC1	-0.0897241	-0.0311639	-0.148284	-3.003	0.0180874	1
UGGT1	-0.0951799	-0.0324532	-0.157907	-2.974	0.0009079	1
ARFGEF1	-0.0937978	-0.0317585	-0.155837	-2.96329	0.0100333	1
GTF2H3	-0.0980307	-0.0331261	-0.162935	-2.96029	0.000406731	1
THRAP3	-0.10012	-0.0335001	-0.166739	-2.94554	0.00887997	1
WDR17	-0.19802	-0.0662171	-0.329824	-2.94464	0.0023973	1
SNX1	-0.0876876	-0.029295	-0.14608	-2.94326	0.00515699	1
PLPPR4	-0.190326	-0.0632911	-0.317361	-2.93645	0.000242892	1
USP28	-0.134648	-0.0445796	-0.224716	-2.93006	0.00951039	1
UBR2	-0.198896	-0.0649115	-0.33288	-2.90951	0.00510644	1
PRKRA	-0.181007	-0.058596	-0.303419	-2.89816	0.00166271	1
KIAA0825	-0.236741	-0.076567	-0.396914	-2.89688	0.00184624	1
MORF4L2	-0.111891	-0.0361633	-0.187618	-2.89594	0.0215579	1
CNTNAP1	-0.118394	-0.0381428	-0.198645	-2.89153	0.000417339	1
ST6GAL1	-0.129423	-0.0416496	-0.217197	-2.88999	0.000177919	1
PPP6R3	-0.152916	-0.0491509	-0.25668	-2.88835	0.00128589	1
C12orf4	-0.110896	-0.0355643	-0.186227	-2.88527	0.00371258	1
HLF	-0.144829	-0.0464009	-0.243256	-2.88393	0.00175958	1
KLF7	-0.0715179	-0.0228531	-0.120183	-2.88037	0.0141184	1
MARCHF7	-0.139088	-0.0441722	-0.234004	-2.8721	0.00121219	1
TOM1L1	-0.220231	-0.069763	-0.370699	-2.86868	0.00321509	1
DCAF5	-0.0963357	-0.0305109	-0.162161	-2.86844	0.000505288	1
CCDC149	-0.0656463	-0.020778	-0.110515	-2.8676	0.000932351	1
WIPF2	-0.144888	-0.0458386	-0.243938	-2.867	0.0143668	1
E2F3	-0.165795	-0.0523222	-0.279269	-2.8637	0.000840654	1
PIGN	-0.109211	-0.0344297	-0.183992	-2.86234	0.00183832	1
KLHL3	-0.217221	-0.0675372	-0.366904	-2.8443	0.000485542	1
POLR2A	-0.108895	-0.0336592	-0.184131	-2.83681	0.00317695	1
DOCK9	-0.116816	-0.0360737	-0.197558	-2.83563	0.0038213	1
ACTR3B	-0.0924253	-0.0285059	-0.156345	-2.83404	0.018718	1
TNPO1	-0.199412	-0.0613614	-0.337463	-2.83114	0.000198764	1
RNF150	-0.130674	-0.0401532	-0.221194	-2.82937	0.0265008	1
TERF1	-0.0878309	-0.0269032	-0.148759	-2.8254	0.000451072	1
CYHR1	-0.153195	-0.0469083	-0.259481	-2.82497	0.00174542	1
SS18	-0.124684	-0.0378164	-0.211552	-2.8132	0.00617922	1
OPRM1	-0.367525	-0.111411	-0.623639	-2.81256	0.00057661	1
MGLL	-0.126303	-0.0379585	-0.214647	-2.80209	0.000188445	1
ULK2	-0.208778	-0.0623281	-0.355229	-2.79411	0.00334818	1
ADD1	-0.11702	-0.0347763	-0.199264	-2.78872	0.00528308	1
SPTBN2	-0.0870246	-0.0255842	-0.148465	-2.77611	0.00783476	1
SBF2	-0.111736	-0.0328177	-0.190654	-2.775	0.00819256	1
DOCK7	-0.0917374	-0.0268751	-0.1566	-2.77206	0.00270496	1
MTG2	-0.082571	-0.0240995	-0.141042	-2.76778	0.0330373	1
ICA1L	-0.177392	-0.0517434	-0.30304	-2.7671	0.0332391	1
ST7	-0.0663821	-0.019333	-0.113431	-2.76534	0.0423598	1
C2orf80	-0.146625	-0.0426302	-0.250619	-2.76341	0.00245199	1
MTREX	-0.0894107	-0.0257487	-0.153073	-2.75269	0.00983258	1
HECTD4	-0.131188	-0.0375763	-0.2248	-2.7467	0.00392451	1
KTN1-AS1	-0.0995438	-0.0283553	-0.170732	-2.74064	0.010037	1
MAK	-0.26609	-0.0755979	-0.456582	-2.73779	0.016888	1
LINC01250	-0.250989	-0.0710273	-0.430951	-2.73352	0.0420381	1
BTAF1	-0.189511	-0.0528388	-0.326183	-2.71771	0.00218602	1
MKNK1	-0.12718	-0.0352681	-0.219092	-2.71203	0.0060794	1
ABI2	-0.202193	-0.0557807	-0.348606	-2.70668	0.0209237	1
PCGF3	-0.105586	-0.0289741	-0.182199	-2.70121	0.00477395	1
DIPK1A	-0.0757384	-0.0207068	-0.13077	-2.69744	0.0175361	1
CCNL2	-0.0808664	-0.0220761	-0.139657	-2.69594	0.0223371	1
RABEP1	-0.091314	-0.0248586	-0.157769	-2.69312	0.000550561	1
XRN2	-0.125358	-0.034059	-0.216658	-2.69112	0.00198183	1
KIAA0319	-0.195415	-0.0530649	-0.337766	-2.69059	0.0119477	1
N4BP2L1	-0.151079	-0.0410103	-0.261148	-2.69022	0.00348649	1
TXNDC16	-0.127589	-0.0342694	-0.220908	-2.67972	0.0184701	1
CHD6	-0.147111	-0.0394733	-0.254748	-2.67873	0.0188028	1
DCP1A	-0.0842286	-0.0224485	-0.146009	-2.67214	0.0024239	1
SURF4	-0.114021	-0.0301589	-0.197884	-2.66481	0.00135045	1
NUP88	-0.117097	-0.0309501	-0.203244	-2.66412	0.000348243	1
PTPRB	-0.134194	-0.035358	-0.23303	-2.66113	0.000570775	1
HECW2	-0.13719	-0.0360374	-0.238343	-2.65823	0.0427392	1
SLC35F5	-0.127347	-0.0334284	-0.221265	-2.65757	0.0235436	1
CPSF7	-0.0680516	-0.0178607	-0.118243	-2.65743	0.00182646	1
PDCD7	-0.12272	-0.0321871	-0.213253	-2.65679	0.0101266	1
DNAAF4	-0.205002	-0.0534081	-0.356596	-2.65048	0.000445308	1
GALNT11	-0.16531	-0.0430658	-0.287554	-2.65045	0.0332082	1
SH3GL3	-0.300485	-0.0781001	-0.52287	-2.64829	0.0154169	1
PIGZ	-0.099013	-0.0256994	-0.172326	-2.64701	0.00107993	1
MRPL33	-0.0997228	-0.0257725	-0.173673	-2.64303	0.0145674	1
DENND10	-0.0898839	-0.0231654	-0.156602	-2.64048	0.00155033	1
NUS1	-0.0663848	-0.0168941	-0.115875	-2.62902	0.00126313	1
PPP3CB	-0.297268	-0.0755687	-0.518968	-2.62804	0.002323	1
AP3S1	-0.201303	-0.0510561	-0.351551	-2.62599	0.00394895	1
ZNF827	-0.115127	-0.0288826	-0.201371	-2.61634	0.0287433	1
LARS1	-0.156321	-0.0386973	-0.273944	-2.60478	0.0145716	1
NPDC1	-0.119563	-0.0295976	-0.209529	-2.60477	0.0230501	1
ANKRD28	-0.137201	-0.0337261	-0.240675	-2.59879	0.00523273	1
XKR4	-0.237124	-0.0582594	-0.415989	-2.59836	0.0478372	1
WRNIP1	-0.0745624	-0.0182613	-0.130863	-2.59568	0.013321	1
ZNF875	-0.075134	-0.0183093	-0.131959	-2.59148	0.00100941	1
MAN2C1	-0.153438	-0.0373246	-0.269551	-2.59	0.00115082	1
ARFGEF3	-0.0966096	-0.0232405	-0.169979	-2.58081	0.0408298	1
GPR155	-0.153956	-0.0367886	-0.271123	-2.57536	0.00284184	1
PHTF1	-0.129585	-0.0305202	-0.22865	-2.5638	0.0447682	1
LINS1	-0.140238	-0.0329358	-0.247541	-2.56156	0.0139317	1
YY1AP1	-0.0966676	-0.022639	-0.170696	-2.55935	0.00476784	1
HERC4	-0.20496	-0.0475686	-0.362351	-2.55233	0.0562029	1
KIF2A	-0.123491	-0.028584	-0.218399	-2.55026	0.0532529	1
TMEM192	-0.0737549	-0.0170594	-0.130451	-2.54971	0.00274357	1
PHC3	-0.14299	-0.0329863	-0.252993	-2.54769	0.00980124	1
RBM39	-0.112587	-0.0259155	-0.199259	-2.54601	0.0433318	1
ILRUN	-0.0907571	-0.0207645	-0.16075	-2.54142	0.0108492	1
ATL1	-0.195061	-0.0445837	-0.345538	-2.54067	0.0175258	1
RUNX1T1	-0.190012	-0.0429142	-0.337111	-2.53176	0.015417	1
AC058791.1	-0.161952	-0.0360843	-0.28782	-2.52185	0.0287226	1
CEP57L1	-0.0664186	-0.0147353	-0.118102	-2.51876	0.0263066	1
IQSEC2	-0.137902	-0.0300898	-0.245715	-2.50698	0.00152617	1
AC087280.2	-0.104512	-0.0224408	-0.186583	-2.49588	0.00939159	1
AAK1	-0.168955	-0.0360831	-0.301827	-2.49222	0.0457369	1
SMS	-0.114243	-0.0243936	-0.204093	-2.49208	0.0141217	1
LENG8	-0.118845	-0.0248922	-0.212797	-2.47925	0.016922	1
IPO5	-0.196383	-0.0408838	-0.351883	-2.47528	0.000557164	1
ATPSCKMT	-0.168104	-0.0349481	-0.301261	-2.47438	0.00648295	1
ZCCHC2	-0.0969977	-0.0201289	-0.173866	-2.4732	0.000300815	1
RANBP9	-0.203228	-0.04206	-0.364396	-2.47146	0.037388	1
TP53BP1	-0.0709318	-0.0146161	-0.127247	-2.46865	0.0126118	1
PNPT1	-0.0751686	-0.0152918	-0.135045	-2.46051	0.00861431	1
NAP1L4	-0.117467	-0.023852	-0.211082	-2.45934	0.0319066	1
SIRT5	-0.096576	-0.0195863	-0.173566	-2.45858	0.0254639	1
SERP1	-0.211329	-0.0427658	-0.379893	-2.45722	0.00984913	1
CPEB4	-0.110953	-0.0224523	-0.199453	-2.4572	0.0622083	1
COP1	-0.136882	-0.0270251	-0.246739	-2.44212	0.01324	1
FAM234B	-0.0634959	-0.0124599	-0.114532	-2.43847	0.0209923	1
HNRNPC	-0.0855588	-0.0167734	-0.154344	-2.4379	0.0552733	1
PHACTR3	-0.262146	-0.0509151	-0.473376	-2.43239	0.0114792	1
SNRNP70	-0.29341	-0.0569457	-0.529875	-2.43196	0.000343364	1
KLHDC3	-0.108094	-0.0209281	-0.19526	-2.43054	0.0296281	1
PRTFDC1	-0.0943343	-0.0181453	-0.170523	-2.42675	0.0264638	1
FAM13B	-0.116086	-0.0222051	-0.209966	-2.42354	0.0412482	1
MBTPS1	-0.104803	-0.0199805	-0.189626	-2.42164	0.00483268	1
SLAIN1	-0.104185	-0.0197817	-0.188588	-2.41933	0.0351235	1
RABL2A	-0.0763827	-0.0144006	-0.138365	-2.41533	0.0123709	1
MLH1	-0.0848573	-0.0159555	-0.153759	-2.41383	0.0106197	1
TAF2	-0.0550055	-0.0102345	-0.0997764	-2.408	0.00448825	1
CLSTN3	-0.153103	-0.0282149	-0.277992	-2.40276	0.00305095	1
DENR	-0.13886	-0.0254551	-0.252265	-2.3999	0.0073125	1
VEZT	-0.201031	-0.0366138	-0.365448	-2.39643	0.00447602	1
FBXW11	-0.083182	-0.0151428	-0.151221	-2.39617	0.0481099	1
DNHD1	-0.139813	-0.0254427	-0.254183	-2.39598	0.029022	1
FARP1	-0.201625	-0.0363333	-0.366916	-2.39079	0.0156431	1
TRA2B	-0.138657	-0.0249649	-0.25235	-2.39034	0.000714445	1
NAE1	-0.0813811	-0.0145205	-0.148242	-2.38562	0.00894527	1
CCDC18-AS1	-0.279025	-0.049781	-0.50827	-2.38558	0.00156477	1
LMBR1	-0.147954	-0.026208	-0.2697	-2.38188	0.00344134	1
PANK2	-0.0685376	-0.0120791	-0.124996	-2.37929	0.0144349	1
USP24	-0.104674	-0.0182174	-0.191131	-2.37295	0.0515095	1
B4GALNT4	-0.0988129	-0.0171768	-0.180449	-2.37235	0.0188067	1
SNX2	-0.127762	-0.021432	-0.234092	-2.35502	0.00437732	1
TBC1D9B	-0.0754004	-0.0125166	-0.138284	-2.35008	0.00378107	1
PLCL2	-0.128665	-0.021204	-0.236127	-2.3467	0.0566933	1
PHYHIPL	-0.069728	-0.0114473	-0.128009	-2.34493	0.0739884	1
R3HDM1	-0.165513	-0.0262959	-0.304729	-2.33017	0.078713	1
EDRF1	-0.0832529	-0.0130548	-0.153451	-2.32446	0.000187348	1
HACE1	-0.126478	-0.01969	-0.233267	-2.32135	0.0525704	1
DDX39B	-0.114564	-0.0177898	-0.211337	-2.32026	0.0195032	1
ARL3	-0.0692481	-0.0107464	-0.12775	-2.32	0.00922234	1
LRMDA	-0.18725	-0.0290504	-0.34545	-2.31987	0.0238201	1
TDRP	-0.056189	-0.00861351	-0.103765	-2.31481	0.0261727	1
TNRC6C	-0.164671	-0.0250751	-0.304267	-2.31202	0.0216931	1
RHEB	-0.0953654	-0.0144781	-0.176253	-2.31078	0.064567	1
POGZ	-0.1281	-0.0194183	-0.236781	-2.31015	0.00370078	1
PMS1	-0.105723	-0.0159857	-0.195461	-2.30911	0.00337602	1
PRKAA2	-0.15422	-0.0231275	-0.285313	-2.30574	0.0052247	1
TRIM36	-0.0956665	-0.0142945	-0.177039	-2.30427	0.000952259	1
SLC12A5	-0.115509	-0.0172476	-0.21377	-2.30399	0.0439902	1
KPNA3	-0.0960817	-0.01428	-0.177883	-2.30211	0.03378	1
EFCAB7	-0.107796	-0.0159856	-0.199606	-2.30122	0.0222839	1
PHIP	-0.181082	-0.0267454	-0.335419	-2.29961	0.0119512	1
KIFBP	-0.0940207	-0.0138709	-0.174171	-2.29916	0.0145271	1
RCN2	-0.123318	-0.0181812	-0.228455	-2.2989	0.0190008	1
MEF2C-AS1	-0.229523	-0.0338018	-0.425244	-2.29846	0.0345696	1
SEPTIN2	-0.151783	-0.0222752	-0.28129	-2.29708	0.0300805	1
PUM3	-0.173407	-0.0253341	-0.321479	-2.2953	0.0225841	1
ECD	-0.0640888	-0.0092817	-0.118896	-2.29189	0.0397558	1
ACADM	-0.130846	-0.018921	-0.242771	-2.2913	0.0114325	1
EP400	-0.185097	-0.0266024	-0.343591	-2.28893	0.00419295	1
SH3GLB1	-0.126623	-0.018083	-0.235163	-2.2865	0.0115301	1
WASF1	-0.138581	-0.0195998	-0.257562	-2.28283	0.0254015	1
NUMB	-0.117536	-0.0166025	-0.218469	-2.28236	0.0397351	1
TNKS2	-0.173586	-0.0244968	-0.322675	-2.28201	0.0225674	1
GOPC	-0.162705	-0.0228255	-0.302584	-2.27979	0.0141404	1
RNGTT	-0.105143	-0.0146414	-0.195645	-2.27705	0.0527068	1
RNF10	-0.0742689	-0.0102806	-0.138257	-2.27486	0.000838586	1
EPB41L4B	-0.194144	-0.0266107	-0.361677	-2.27128	0.0245529	1
SEC31A	-0.0928914	-0.0126936	-0.173089	-2.27018	0.0333622	1
HNRNPD	-0.0983198	-0.0132781	-0.183362	-2.26598	0.0516014	1
DDX1	-0.115467	-0.0155591	-0.215374	-2.2652	0.0280722	1
WDR26	-0.138755	-0.0185326	-0.258977	-2.2621	0.0131752	1
YME1L1	-0.165973	-0.0218808	-0.310065	-2.25759	0.0133889	1
C14orf132	-0.116606	-0.0152126	-0.217999	-2.25403	0.0237499	1
GET1	-0.127002	-0.0165395	-0.237464	-2.25343	0.00674964	1
EPB41L2	-0.217558	-0.0282166	-0.406899	-2.25205	0.0146389	1
FAN1	-0.0779099	-0.0100458	-0.145774	-2.2501	0.000841009	1
ASPHD1	-0.118158	-0.0152311	-0.221086	-2.25	0.00988941	1
GCFC2	-0.126113	-0.0161024	-0.236123	-2.24685	0.0207516	1
INTS4	-0.0530171	-0.00669981	-0.0993344	-2.24347	0.000970371	1
PRMT3	-0.162164	-0.0203355	-0.303992	-2.24099	0.0336636	1
UHRF2	-0.0930821	-0.0116261	-0.174538	-2.23971	0.0105938	1
AAGAB	-0.105771	-0.0130434	-0.198498	-2.23566	0.0224907	1
DNAJC24	-0.135095	-0.0164555	-0.253735	-2.23181	0.0245758	1
RAB3GAP1	-0.158827	-0.0191022	-0.298552	-2.22792	0.0320325	1
SPART	-0.144637	-0.0173385	-0.271935	-2.22692	0.0496665	1
UNC79	-0.178973	-0.0213228	-0.336623	-2.22506	0.10653	1
ANKRD6	-0.172747	-0.0205243	-0.324971	-2.22423	0.000258611	1
TENT4B	-0.117671	-0.0138147	-0.221527	-2.22068	0.0348791	1
MAP2K6	-0.0664246	-0.00779719	-0.125052	-2.22063	0.0636962	1
TLN2	-0.155198	-0.0182048	-0.29219	-2.22042	0.0437125	1
LINC02263	-0.22734	-0.0265973	-0.428084	-2.21965	0.0482563	1
DDX10	-0.0963539	-0.0110397	-0.181668	-2.21358	0.0129448	1
PID1	-0.313306	-0.0357444	-0.590868	-2.21237	0.0024502	1
RALGDS	-0.150686	-0.0171526	-0.28422	-2.21172	0.0156249	1
MIGA1	-0.121577	-0.0137801	-0.229375	-2.21051	0.012851	1
PDE1B	-0.118802	-0.0132691	-0.224335	-2.2064	0.0195148	1
STMN4	-0.0893965	-0.00993214	-0.168861	-2.20494	0.00814318	1
DTWD1	-0.184149	-0.0204295	-0.347868	-2.20454	0.020796	1
RALGAPA1	-0.131669	-0.0144961	-0.248842	-2.20244	0.010373	1
SGMS1	-0.0855726	-0.00932639	-0.161819	-2.19971	0.0173232	1
FRY	-0.114764	-0.0124936	-0.217035	-2.1994	0.0106666	1
RPS6KA3	-0.0642355	-0.00687247	-0.121599	-2.19478	0.0486723	1
ZCCHC17	-0.100928	-0.0107787	-0.191077	-2.19431	0.0480633	1
WDSUB1	-0.124088	-0.0132344	-0.234941	-2.19396	0.0184488	1
CSGALNACT2	-0.0820423	-0.00850927	-0.155575	-2.18677	0.00840925	1
ALOX12-AS1	-0.154843	-0.015898	-0.293789	-2.18422	0.0154257	1
MFSD4B	-0.162931	-0.0165332	-0.309329	-2.18131	0.0273867	1
SLIRP	-0.122543	-0.0124226	-0.232663	-2.18107	0.0253193	1
EFHC1	-0.0578573	-0.00586041	-0.109854	-2.18087	0.00900755	1
ERICH1	-0.131211	-0.013117	-0.249306	-2.17766	0.000540154	1
PPM1K	-0.417134	-0.0415393	-0.792728	-2.17673	0.00313278	1
ALKBH8	-0.0660015	-0.00655059	-0.125452	-2.17592	0.0207327	1
VPS29	-0.110731	-0.0109806	-0.210482	-2.17572	0.0280652	1
GDA	-0.182643	-0.0180294	-0.347257	-2.17463	0.0257182	1
CALCOCO1	-0.0651342	-0.00639975	-0.123869	-2.17352	0.0525608	1
ATXN7	-0.114974	-0.0112639	-0.218685	-2.17283	0.0345377	1
STAT2	-0.172477	-0.0167636	-0.328191	-2.17097	0.00296651	1
ERICH3	-0.205931	-0.0199404	-0.391921	-2.1701	0.00244557	1
RBM28	-0.0694457	-0.0065	-0.132391	-2.16236	0.00577948	1
PACSIN1	-0.147451	-0.0134039	-0.281497	-2.15595	0.0170141	1
RMND1	-0.0678848	-0.00609338	-0.129676	-2.15324	0.0197883	1
CDKL3	-0.0688265	-0.00612811	-0.131525	-2.15153	0.00781521	1
PITPNB	-0.106079	-0.00930371	-0.202854	-2.14839	0.0408018	1
SYN2	-0.14319	-0.0125033	-0.273876	-2.14748	0.0980012	1
RAP1GAP	-0.163526	-0.0139608	-0.313091	-2.14291	0.000502188	1
RIPOR1	-0.111561	-0.00949914	-0.213624	-2.14238	0.0132313	1
WTAP	-0.0857269	-0.00715406	-0.1643	-2.13842	0.0720517	1
HEXA	-0.0709273	-0.00582235	-0.136032	-2.13524	0.00030097	1
RERE	-0.142731	-0.0116882	-0.273775	-2.13478	0.0615298	1
ZSWIM8	-0.103528	-0.00845752	-0.198598	-2.13432	0.0110323	1
ZNF793	-0.0344273	-0.00275554	-0.066099	-2.13049	0.00812678	1
EPG5	-0.0492333	-0.00391465	-0.094552	-2.12927	0.00855981	1
CDS2	-0.0727887	-0.00578129	-0.139796	-2.12907	0.029558	1
ZMYM6	-0.060349	-0.00477743	-0.115921	-2.12846	0.00396287	1
MIR124-1HG	-0.146622	-0.0115206	-0.281724	-2.1271	0.13603	1
FTX	-0.175845	-0.0136699	-0.33802	-2.12517	0.0183076	1
BTRC	-0.0764626	-0.00582612	-0.147099	-2.12162	0.0231879	1
EIF2A	-0.129587	-0.00967197	-0.249503	-2.11805	0.013008	1
FLOT1	-0.14085	-0.0104527	-0.271248	-2.11708	0.00842319	1
PAK1	-0.255043	-0.0187159	-0.49137	-2.11518	0.0375799	1
MAL2	-0.162564	-0.01182	-0.313308	-2.11365	0.0151313	1
HECTD2	-0.126499	-0.00886829	-0.24413	-2.10773	0.052231	1
CCZ1B	-0.166873	-0.0116292	-0.322116	-2.10678	0.00474736	1
ZNF207	-0.125631	-0.00868457	-0.242578	-2.10551	0.0565511	1
EMC3	-0.0988208	-0.00681165	-0.19083	-2.10506	0.0318201	1
TPM3	-0.235331	-0.0161499	-0.454512	-2.10438	0.00284781	1
STX16	-0.154782	-0.0104921	-0.299072	-2.10248	0.0336538	1
ATP13A3	-0.145307	-0.00974449	-0.280869	-2.10085	0.0295985	1
NAA35	-0.116229	-0.00769615	-0.224762	-2.09895	0.0228887	1
CWC22	-0.0922292	-0.00609745	-0.178361	-2.09871	0.0264786	1
KCNH3	-0.140678	-0.0090568	-0.272299	-2.09483	0.000446852	1
SEC24D	-0.0681125	-0.0043185	-0.131907	-2.09264	0.03134	1
MLLT10	-0.139503	-0.0086883	-0.270318	-2.09014	0.0571367	1
SRPK1	-0.0933309	-0.00577765	-0.180884	-2.0893	0.05156	1
CTNNAL1	-0.0782154	-0.0048367	-0.151594	-2.08915	0.130567	1
MAP3K13	-0.0906818	-0.00552543	-0.175838	-2.08714	0.0514903	1
PTPN3	-0.0898369	-0.00534716	-0.174327	-2.08401	0.0127761	1
UBE2K	-0.0856553	-0.0049103	-0.1664	-2.07915	0.0546811	1
TSC22D1	-0.23785	-0.0135015	-0.462199	-2.07792	0.125824	1
MEF2D	-0.0705801	-0.00399156	-0.137169	-2.07745	0.0424165	1
PIAS2	-0.139103	-0.00782719	-0.270378	-2.07683	0.036955	1
CLASP2	-0.186583	-0.0104046	-0.362761	-2.07571	0.00589214	1
TIAM1	-0.180272	-0.0100477	-0.350497	-2.07565	0.00272429	1
RARS2	-0.0892401	-0.00496616	-0.173514	-2.07546	0.0016697	1
ATP2C1	-0.152204	-0.00832649	-0.296082	-2.07339	0.0507444	1
AC245060.5	-0.216726	-0.0118467	-0.421605	-2.07329	0.0280292	1
AC004470.2	-0.292654	-0.0159778	-0.56933	-2.07315	0.00638739	1
LONRF1	-0.153842	-0.00829408	-0.299391	-2.07165	0.00977529	1
ACVR2A	-0.13102	-0.00676478	-0.255275	-2.06667	0.0564761	1
TNFRSF25	-0.12358	-0.00636725	-0.240792	-2.06643	0.0474269	1
EWSR1	-0.0839055	-0.00430989	-0.163501	-2.06609	0.102953	1
RCOR1	-0.071677	-0.00359323	-0.139761	-2.0634	0.0320864	1
LPIN1	-0.0751953	-0.00376485	-0.146626	-2.06327	0.00812582	1
MEAF6	-0.135393	-0.00671508	-0.264071	-2.06225	0.0368794	1
TM9SF4	-0.0552011	-0.002718	-0.107684	-2.06147	0.000436776	1
FBXW8	-0.150425	-0.00730844	-0.293542	-2.06005	0.0294278	1
NPEPPS	-0.119481	-0.00580291	-0.233159	-2.06001	0.0922836	1
SGCE	-0.12085	-0.00548103	-0.236218	-2.05308	0.12795	1
MAP4K3	-0.183785	-0.00816299	-0.359407	-2.05106	0.0577039	1
OAT	-0.126933	-0.00554122	-0.248324	-2.04943	0.0414628	1
RBM5	-0.0555272	-0.00240376	-0.108651	-2.04865	0.000592771	1
MARCHF1	-0.169561	-0.00713387	-0.331988	-2.04605	0.0640426	1
ALG14	-0.0555748	-0.00226054	-0.108889	-2.04307	0.126254	1
METTL14	-0.0650678	-0.00256154	-0.127574	-2.04028	0.00175459	1
TEX10	-0.12315	-0.00484688	-0.241454	-2.04026	0.0416471	1
NPTN	-0.17577	-0.00661819	-0.344923	-2.03665	0.0266203	1
MIR124-2HG	-0.149073	-0.00532713	-0.292819	-2.0326	0.0830061	1
APLP2	-0.0995996	-0.00346667	-0.195732	-2.03064	0.129084	1
FBXO41	-0.0549313	-0.00176632	-0.108096	-2.02508	0.0206325	1
PUS7L	-0.106838	-0.00329282	-0.210383	-2.02229	0.0558337	1
ZDHHC23	-0.197023	-0.00604885	-0.387997	-2.02204	0.000541412	1
RAPH1	-0.147244	-0.00435559	-0.290132	-2.01971	0.0228713	1
CYRIA	-0.0700372	-0.00201079	-0.138064	-2.0179	0.122784	1
ZFR	-0.0874859	-0.00249554	-0.172476	-2.01751	0.0623998	1
PSIP1	-0.168724	-0.00461027	-0.332838	-2.01502	0.0465949	1
FARS2	-0.124986	-0.00326824	-0.246703	-2.01259	0.152349	1
USP37	-0.0429473	-0.00111691	-0.0847776	-2.0123	0.0158084	1
NHLRC3	-0.128825	-0.00323671	-0.254412	-2.01048	0.0683722	1
FNDC3A	-0.173145	-0.00427651	-0.342013	-2.0096	0.00794756	1
SUN1	-0.187031	-0.00440792	-0.369655	-2.00727	0.00475536	1
RPGRIP1L	-0.0615865	-0.00136949	-0.121804	-2.00454	0.107249	1
SLC6A7	-0.0826854	-0.00180729	-0.163564	-2.00376	0.0520592	1
DTD1	-0.0787749	-0.00163508	-0.155915	-2.00151	0.0608955	1
NUDCD3	-0.0608279	-0.00115728	-0.120498	-1.99798	0.0711111	1
C1orf61	-0.0863743	-0.00163443	-0.171114	-1.99777	0.00756511	1
MDM2	-0.0630844	-0.00117677	-0.124992	-1.99722	0.0485935	1
AP001831.1	-0.211168	-0.00389372	-0.418442	-1.99678	0.112994	1
KDM5B	-0.0578496	-0.00102897	-0.11467	-1.99546	0.0106008	1
SND1	-0.0912583	-0.00152861	-0.180988	-1.99335	0.0935465	1
TMEM59L	-0.162323	-0.0026785	-0.321967	-1.99285	0.145572	1
TENT4A	-0.0955447	-0.00151624	-0.189573	-1.99157	0.0368785	1
KHDC4	-0.0831612	-0.00124171	-0.165081	-1.98967	0.0991584	1
TBC1D32	-0.14022	-0.00205727	-0.278383	-1.98915	0.0310745	1
CLOCK	-0.0778009	-0.00110721	-0.154495	-1.98826	0.00624954	1
AP001825.1	-0.298044	-0.00372132	-0.592367	-1.98475	0.0675103	1
PRKDC	-0.163821	-0.00198185	-0.32566	-1.98397	0.000571277	1
TMEM245	-0.11002	-0.00129938	-0.218741	-1.98339	0.113933	1
SYNGAP1	-0.116761	-0.00136934	-0.232152	-1.98322	0.00746455	1
SENP2	-0.0980829	-0.00114781	-0.195018	-1.98317	0.0750967	1
ANAPC1	-0.0436917	-0.000495205	-0.0868881	-1.98243	0.00749787	1
PKIA	-0.093397	-0.000885131	-0.185909	-1.97872	0.141375	1
GAS7	-0.154639	-0.00109503	-0.308184	-1.97394	0.0650772	1
TRPM7	-0.0831472	-0.000386962	-0.165907	-1.96913	0.0307863	1
PCMTD2	-0.18474	-0.000859369	-0.36862	-1.96912	0.00199779	1
LRP6	-0.125455	-0.000488081	-0.250421	-1.96762	0.00106843	1
CHSY1	-0.0746279	-0.000160213	-0.149096	-1.96418	0.00176474	1
PSMA3	-0.121355	1.73486e-06	-0.242711	-1.95994	0.00392543	1
SMCHD1	-0.112811	0.000230792	-0.225854	-1.95596	0.0035093	1
ZSCAN16-AS1	-0.0447238	0.000119683	-0.0895673	-1.95473	0.0200795	1
ZBTB25	-0.0581208	0.000173439	-0.116415	-1.95413	0.0808847	1
ANK2-AS1	-0.317258	0.00118454	-0.635701	-1.95267	0.131938	1
TFDP1	-0.0713474	0.000270633	-0.142965	-1.95256	0.0192252	1
RNF4	-0.0582812	0.000230045	-0.116792	-1.95226	0.100578	1
MED14	-0.0861339	0.000372921	-0.172641	-1.95151	0.00349218	1
HOMER1	-0.144865	0.00069983	-0.29043	-1.95054	0.0583701	1
KATNAL1	-0.111098	0.000716122	-0.222913	-1.94741	0.10862	1
BLCAP	-0.089228	0.000649442	-0.179106	-1.9458	0.0642272	1
CDK17	-0.0619067	0.000490651	-0.124304	-1.94455	0.0259168	1
CCND2	-0.0935468	0.000811753	-0.187905	-1.9431	0.0649168	1
CMSS1	-0.113845	0.00103232	-0.228722	-1.94235	0.0597996	1
C2CD2	-0.0530971	0.000540874	-0.106735	-1.9402	0.0028516	1
ASXL1	-0.0714458	0.000760784	-0.143652	-1.93931	0.0215806	1
GPATCH2L	-0.0582571	0.000629657	-0.117144	-1.93901	0.0105233	1
EPHA5	-0.170908	0.00199239	-0.343807	-1.93738	0.0193562	1
ANAPC5	-0.151925	0.00178563	-0.305635	-1.9372	0.0439584	1
AC063944.1	-0.177372	0.00227822	-0.357021	-1.93511	0.0360134	1
GRIA2	-0.187773	0.00314656	-0.378692	-1.92766	0.120288	1
CMC2	-0.133358	0.00235339	-0.26907	-1.92598	0.0822681	1
RNF165	-0.126434	0.00226575	-0.255135	-1.92546	0.0348532	1
RAB11A	-0.34342	0.00684763	-0.693687	-1.92165	0.100369	1
MPHOSPH6	-0.117469	0.00234521	-0.237284	-1.9216	0.0653016	1
TMED8	-0.0956014	0.00191751	-0.19312	-1.92143	0.0122149	1
GOSR1	-0.0777106	0.00166578	-0.157087	-1.91883	0.101897	1
SPIN1	-0.158862	0.00341281	-0.321136	-1.91874	0.0345228	1
SRSF10	-0.219401	0.00471351	-0.443516	-1.91874	0.0359042	1
SF3B3	-0.0534474	0.00122001	-0.108115	-1.91622	0.0139796	1
PPM1B	-0.116531	0.00286985	-0.235933	-1.91286	0.116932	1
NUP107	-0.0447867	0.00111521	-0.0906887	-1.91235	0.0216966	1
SAFB	-0.0755021	0.001903	-0.152907	-1.91178	0.148631	1
DENND6A	-0.0666911	0.00169207	-0.135074	-1.91147	0.0143181	1
TLE1	-0.0950363	0.00243222	-0.192505	-1.91106	0.0774523	1
TMEM164	-0.0683882	0.0018641	-0.138641	-1.90796	0.0996734	1
HNRNPA2B1	-0.0855878	0.00234939	-0.173525	-1.9076	0.121644	1
CLCN6	-0.0648474	0.00178962	-0.131484	-1.90733	0.0971009	1
NBR1	-0.0415286	0.00115018	-0.0842074	-1.90714	0.0196922	1
WDR43	-0.0930487	0.00270421	-0.188802	-1.90461	0.0166583	1
PGAP1	-0.181351	0.00543596	-0.368138	-1.90292	0.0306713	1
HTR4	-0.110449	0.00347785	-0.224375	-1.90013	0.113386	1
BIRC6	-0.194361	0.00618357	-0.394906	-1.89953	0.06507	1
CAMKK1	-0.198562	0.00636657	-0.403491	-1.89907	0.000670115	1
DENND5A	-0.114877	0.00383249	-0.233586	-1.89669	0.030963	1
PTBP3	-0.126219	0.00422124	-0.256659	-1.89654	0.00559958	1
EXOC4	-0.0690409	0.0023304	-0.140412	-1.89597	0.167555	1
CUL2	-0.0666727	0.00226922	-0.135615	-1.89545	0.0304063	1
IFT172	-0.108433	0.00371139	-0.220578	-1.8951	0.014557	1
PDCD4	-0.103114	0.00365135	-0.209879	-1.89293	0.0109435	1
HEATR5B	-0.0481879	0.0017089	-0.0980847	-1.89284	0.0427203	1
ST7L	-0.033799	0.00120459	-0.0688026	-1.89252	0.009808	1
ZNF529	-0.0857744	0.00307403	-0.174623	-1.89215	0.00330573	1
TMEM175	-0.0853442	0.00312328	-0.173812	-1.89077	0.00370316	1
FPGT	-0.0620802	0.00241497	-0.126575	-1.88657	0.110739	1
PRMT2	-0.0903088	0.00351811	-0.184136	-1.88647	0.0288311	1
CCM2	-0.0958524	0.00392541	-0.19563	-1.88286	0.0649019	1
C1orf52	-0.149864	0.00616321	-0.305892	-1.88254	0.0370144	1
TIPRL	-0.104902	0.00439195	-0.214196	-1.8812	0.00954342	1
TRAF3IP1	-0.0875541	0.00373557	-0.178844	-1.87976	0.00882784	1
KLHL28	-0.124432	0.005336	-0.254201	-1.87937	0.0135272	1
TTC26	-0.0537334	0.0023132	-0.10978	-1.87907	0.0038392	1
MPP6	-0.172319	0.007425	-0.352063	-1.879	0.117067	1
AC008771.1	-0.166437	0.00748899	-0.340364	-1.87557	0.0243076	1
RBM17	-0.116915	0.0053134	-0.239144	-1.87476	0.0619902	1
ATE1	-0.0581157	0.0026659	-0.118897	-1.874	0.0285672	1
CEP43	-0.1117	0.00520517	-0.228604	-1.8727	0.0421549	1
AC090945.1	-0.0847629	0.00395113	-0.173477	-1.87267	0.00273853	1
EIF3J	-0.0993287	0.00464559	-0.203303	-1.87239	0.0448039	1
RAB40B	-0.0982474	0.00461668	-0.201112	-1.872	0.00449537	1
JMJD1C	-0.0800172	0.00377912	-0.163813	-1.87157	0.164984	1
CARNMT1	-0.0735046	0.00351166	-0.150521	-1.8706	0.0230753	1
ARHGAP32	-0.102201	0.00509559	-0.209497	-1.86688	0.158119	1
ZNF81	-0.0905329	0.00461295	-0.185679	-1.86494	0.0542464	1
RNPS1	-0.110725	0.00568099	-0.227131	-1.86431	0.0671391	1
SLAIN2	-0.138576	0.00712149	-0.284273	-1.86416	0.0725865	1
ANO3	-0.302395	0.0156312	-0.62042	-1.86363	0.00401751	1
FAM120A	-0.146644	0.00780944	-0.301097	-1.86086	0.000204994	1
SLC8A1-AS1	-0.235755	0.0127602	-0.48427	-1.85933	0.109793	1
DNAJB6	-0.0993567	0.00550086	-0.204214	-1.85714	0.13723	1
GSTO2	-0.0894136	0.00498476	-0.183812	-1.85647	0.0103327	1
LANCL2	-0.0555584	0.00310005	-0.114217	-1.85638	0.0291608	1
KCNG3	-0.0815182	0.00456565	-0.167602	-1.85601	0.000560052	1
PRMT9	-0.119528	0.00678207	-0.245837	-1.85473	0.0492429	1
KATNBL1	-0.206549	0.011905	-0.425003	-1.85315	0.00489089	1
CROT	-0.116425	0.00674653	-0.239596	-1.85261	0.0330316	1
RPL37	-0.109606	0.00638598	-0.225598	-1.85206	0.0831579	1
NFAT5	-0.21282	0.0124446	-0.438085	-1.85169	0.0126767	1
AC079781.5	-0.234419	0.0139572	-0.482795	-1.84983	0.00854629	1
NPC1	-0.104671	0.00630249	-0.215645	-1.84865	0.0144229	1
KPNA5	-0.224274	0.0135951	-0.462143	-1.84794	0.0234421	1
ERC1	-0.0989674	0.00605471	-0.203989	-1.84697	0.103298	1
OMG	-0.16581	0.0102019	-0.341821	-1.84636	0.0242273	1
NEK11	-0.129947	0.00804374	-0.267938	-1.84571	0.0914204	1
PPP4R3A	-0.0358909	0.00222335	-0.0740052	-1.84563	0.00308561	1
GGA2	-0.0771844	0.00479824	-0.159167	-1.84525	0.0418123	1
KLHL23	-0.0972543	0.00627802	-0.200787	-1.84112	0.000629684	1
CAMK4	-0.123827	0.00807481	-0.255729	-1.83998	0.115056	1
PRMT7	-0.114623	0.00747513	-0.236721	-1.83997	0.070471	1
SUPT5H	-0.104273	0.00680461	-0.215352	-1.8399	0.0727245	1
CHPT1	-0.125096	0.00818639	-0.258379	-1.83958	0.0896507	1
CPSF6	-0.159712	0.0106679	-0.330093	-1.83725	0.0681505	1
APBB1	-0.0908232	0.00607831	-0.187725	-1.83702	0.0740275	1
RARS1	-0.0990356	0.00663513	-0.204706	-1.8369	0.0163319	1
ALG5	-0.0512556	0.0034362	-0.105947	-1.83682	0.00194799	1
TNPO3	-0.0459369	0.00308327	-0.0949571	-1.83669	0.020035	1
SPTAN1	-0.125251	0.00842392	-0.258927	-1.83645	0.161152	1
KCNMB2-AS1	-0.409082	0.0280385	-0.846202	-1.83424	0.061485	1
XPO4	-0.0863414	0.00592738	-0.17861	-1.83406	0.03718	1
LRRC40	-0.115573	0.00799757	-0.239143	-1.83311	0.0676494	1
NBEAL1	-0.07662	0.00538943	-0.158629	-1.83116	0.000649458	1
AP2A1	-0.0800111	0.00576451	-0.165787	-1.82825	0.0607121	1
CCDC28A	-0.111273	0.00806441	-0.23061	-1.82752	0.0487697	1
RAB27B	-0.236345	0.0173957	-0.490087	-1.82559	0.0310829	1
VCL	-0.0454945	0.00339451	-0.0943834	-1.82388	0.0443161	1
SEC16A	-0.103748	0.00775043	-0.215247	-1.82372	0.00419902	1
LTBP3	-0.112689	0.00851859	-0.233896	-1.82222	0.000356941	1
RDH11	-0.0690474	0.00523334	-0.143328	-1.82188	0.0168412	1
PITPNM3	-0.0731565	0.00556695	-0.15188	-1.82136	0.0528809	1
STRIP2	-0.0922716	0.00704226	-0.191585	-1.82098	0.00025702	1
YAF2	-0.101158	0.00782505	-0.210141	-1.81924	0.0158608	1
GFM1	-0.0768976	0.00597142	-0.159767	-1.81873	0.0676888	1
UBA2	-0.0760731	0.00618268	-0.158329	-1.81265	0.0406269	1
ACAT1	-0.0684742	0.0056307	-0.142579	-1.81104	0.0014758	1
CNTN3	-0.264905	0.0218977	-0.551709	-1.81032	0.00523008	1
DCAF6	-0.254328	0.0212246	-0.52988	-1.809	0.040472	1
TRAM1	-0.0388438	0.00326359	-0.0809512	-1.80805	0.0216083	1
FASTKD2	-0.0939579	0.00793678	-0.195853	-1.8073	0.0931741	1
SRRM4	-0.181506	0.0154503	-0.378463	-1.80621	0.0879709	1
KMT2E	-0.0669086	0.0057427	-0.13956	-1.80504	0.165626	1
TRMT44	-0.0342979	0.00294987	-0.0715456	-1.80474	0.0012788	1
TAF15	-0.102355	0.00886847	-0.213579	-1.80369	0.185895	1
NISCH	-0.131748	0.0116281	-0.275124	-1.80101	0.0371611	1
ARHGEF7	-0.114888	0.0101431	-0.239918	-1.80096	0.180249	1
SSBP1	-0.127362	0.0112529	-0.265976	-1.80085	0.0772184	1
PRRC2B	-0.0630868	0.00557618	-0.13175	-1.80079	0.0666525	1
ATF7IP2	-0.153801	0.0137157	-0.321317	-1.79949	0.00128585	1
TTC37	-0.143061	0.0129407	-0.299064	-1.79738	0.118892	1
DELE1	-0.0880831	0.00803367	-0.1842	-1.79615	0.0224191	1
PPA1	-0.0809512	0.00738919	-0.169292	-1.79602	0.188142	1
NCBP1	-0.0681024	0.00627063	-0.142475	-1.79471	0.0971023	1
GABRB3	-0.141948	0.0130866	-0.296982	-1.79452	0.243035	1
RNF145	-0.126613	0.0118493	-0.265076	-1.79223	0.125501	1
WRN	-0.135454	0.012725	-0.283634	-1.79165	0.000683105	1
C11orf54	-0.041549	0.00390469	-0.0870027	-1.79159	0.00487449	1
TTLL7	-0.0985916	0.00935513	-0.206538	-1.79011	0.223023	1
HNRNPA3	-0.134036	0.0128275	-0.2809	-1.78877	0.0927383	1
SLC9B2	-0.07124	0.00691919	-0.149399	-1.78645	0.0618393	1
BRD7	-0.0908194	0.00885056	-0.190489	-1.78592	0.0621358	1
LONP2	-0.0625469	0.00612669	-0.131221	-1.78511	0.17941	1
CISD1	-0.112684	0.011161	-0.236528	-1.78333	0.0362245	1
IFNGR2	-0.127368	0.0126443	-0.267379	-1.78296	0.084364	1
CACNA1E	-0.111041	0.0112048	-0.233287	-1.78032	0.217772	1
PPP3R1	-0.13539	0.0139247	-0.284706	-1.77718	0.0845909	1
SCD5	-0.0797481	0.00825838	-0.167755	-1.77604	0.13699	1
EAPP	-0.035676	0.00371813	-0.0750701	-1.77498	0.0117816	1
DIP2A	-0.0660159	0.00688827	-0.13892	-1.77478	0.0877305	1
MAP3K2	-0.0649455	0.00691161	-0.136803	-1.77144	0.095842	1
SERINC3	-0.144508	0.0156859	-0.304702	-1.76805	0.20762	1
RBPJ	-0.136212	0.0147946	-0.287218	-1.76794	0.0853069	1
ATL2	-0.0901535	0.00981234	-0.190119	-1.76758	0.00056731	1
SH3BP5	-0.0736985	0.00803243	-0.15543	-1.76734	0.0738926	1
C2orf72	-0.0733666	0.00805361	-0.154787	-1.7661	0.0751994	1
ZNF382	-0.0267251	0.00307208	-0.0565223	-1.75789	0.00246356	1
UBA6	-0.0805389	0.00932835	-0.170406	-1.75652	0.00105952	1
GPR63	-0.0659898	0.00767836	-0.139658	-1.75568	0.04371	1
CLTA	-0.123945	0.0144368	-0.262327	-1.75549	0.0468225	1
FLG-AS1	-0.200936	0.0238414	-0.425713	-1.75208	0.0205239	1
WDR61	-0.12266	0.014571	-0.259891	-1.75186	0.0122441	1
SMAD1	-0.107847	0.0128172	-0.228511	-1.75177	0.0888021	1
CA11	-0.138457	0.0164569	-0.29337	-1.75175	0.0624801	1
LINC01278	-0.190887	0.0226906	-0.404464	-1.75174	0.120934	1
ADAM9	-0.079366	0.00953528	-0.168267	-1.74974	0.0680309	1
ECHDC1	-0.0801853	0.00970735	-0.170078	-1.74831	0.123056	1
VPS9D1	-0.141472	0.017208	-0.300153	-1.74742	0.00295729	1
DYNC1I2	-0.163976	0.0199539	-0.347906	-1.74733	0.0570955	1
NT5C2	-0.123388	0.0150166	-0.261793	-1.74731	0.00161913	1
ARHGEF12	-0.318662	0.0387947	-0.676119	-1.74725	0.00020382	1
FUT8	-0.081706	0.00998797	-0.1734	-1.74647	0.11941	1
RUFY3	-0.0891576	0.0109624	-0.189278	-1.74536	0.1834	1
DSTN	-0.113996	0.0140818	-0.242074	-1.74447	0.139358	1
FOXJ3	-0.0665635	0.00829535	-0.141422	-1.74277	0.192675	1
RBFOX2	-0.174094	0.0217352	-0.369923	-1.74243	0.21839	1
YWHAZ	-0.188738	0.0235698	-0.401046	-1.74237	0.0192563	1
TPM1	-0.134489	0.0168573	-0.285836	-1.74166	0.146286	1
WDR12	-0.126456	0.0158801	-0.268792	-1.7413	0.118956	1
KIAA0232	-0.060068	0.00755489	-0.127691	-1.741	0.194578	1
ATXN2	-0.114305	0.0144889	-0.243098	-1.73947	0.0518523	1
SHROOM3	-0.106527	0.0136256	-0.226679	-1.7377	0.159043	1
AC077690.1	-0.24549	0.0315558	-0.522536	-1.73672	0.0907561	1
URI1	-0.186731	0.0242183	-0.39768	-1.73495	0.0670266	1
TBC1D24	-0.0971571	0.0127231	-0.207037	-1.73302	0.00412204	1
TNPO2	-0.0309533	0.00411877	-0.0660253	-1.72979	0.00785674	1
PDE5A	-0.328317	0.0437761	-0.700411	-1.72938	0.11147	1
GOLGA7B	-0.108404	0.0145379	-0.231347	-1.7282	0.0121554	1
C2CD5	-0.171313	0.0229788	-0.365604	-1.72816	0.149281	1
AZIN2	-0.0917903	0.0124564	-0.196037	-1.72577	0.00177853	1
METTL8	-0.037735	0.00516522	-0.0806352	-1.72398	0.00609558	1
PITPNC1	-0.0764421	0.0104741	-0.163358	-1.72377	0.0345676	1
ENAH	-0.110447	0.0152678	-0.236161	-1.72193	0.0775161	1
TPD52	-0.103101	0.0144521	-0.220654	-1.719	0.0421609	1
TMSB4X	-0.198515	0.0282321	-0.425262	-1.71593	0.128714	1
RFX2	-0.129106	0.018378	-0.27659	-1.71573	0.0184666	1
MNAT1	-0.125818	0.0180728	-0.26971	-1.71379	0.243757	1
LINC00894	-0.105763	0.0152997	-0.226825	-1.71227	0.144778	1
ORC2	-0.0559766	0.0081261	-0.120079	-1.71151	0.0494883	1
TOLLIP	-0.0774647	0.0112527	-0.166182	-1.71137	0.0831566	1
C2orf88	-0.137903	0.0201117	-0.295919	-1.71051	0.0904881	1
NSG2	-0.0743469	0.0108793	-0.159573	-1.70977	0.00944979	1
UBE2V1	-0.161691	0.0238215	-0.347203	-1.70829	0.0522069	1
SLC30A5	-0.0247091	0.00364276	-0.053061	-1.70814	0.00341413	1
RB1	-0.115347	0.0171643	-0.247858	-1.70609	0.0158659	1
LINC01197	-0.173568	0.0258983	-0.373035	-1.70549	0.0680625	1
CUL5	-0.0560852	0.00839407	-0.120564	-1.70481	0.0560155	1
POM121	-0.0759954	0.0115307	-0.163522	-1.70176	0.0863639	1
ZNF608	-0.119391	0.0181211	-0.256903	-1.70168	0.00590645	1
RCAN2	-0.127981	0.0195316	-0.275494	-1.70045	0.0601585	1
COA1	-0.0498571	0.00765507	-0.107369	-1.69909	0.128668	1
DNM1	-0.10292	0.0158703	-0.22171	-1.69811	0.204769	1
UBE2B	-0.127993	0.0197395	-0.275725	-1.69808	0.0345088	1
FBXW7	-0.185063	0.028752	-0.398878	-1.6964	0.0275208	1
HEATR1	-0.0653217	0.0101778	-0.140821	-1.69575	0.000551999	1
CRLF3	-0.291064	0.0453998	-0.627528	-1.6955	0.00198727	1
BCL2	-0.185797	0.0290364	-0.40063	-1.69506	0.00551364	1
PRPF18	-0.0262565	0.0041077	-0.0566206	-1.69482	0.0264005	1
SENP7	-0.0823427	0.0129039	-0.177589	-1.69443	0.010946	1
SWT1	-0.0310552	0.00490153	-0.067012	-1.69279	0.0703959	1
CCNC	-0.141492	0.0223763	-0.30536	-1.69233	0.0469714	1
PRDM2	-0.120909	0.0191249	-0.260942	-1.69228	0.132813	1
CDK5RAP1	-0.0476727	0.00757273	-0.102918	-1.6913	0.000745629	1
ITGA3	-0.0665354	0.0106162	-0.143687	-1.69027	0.000593669	1
MIER1	-0.0602467	0.00961501	-0.130108	-1.69022	0.242072	1
DNAH6	-0.177863	0.0285485	-0.384274	-1.68888	0.11463	1
RNF13	-0.0885894	0.0142549	-0.191434	-1.6883	0.168104	1
SOBP	-0.151852	0.0249089	-0.328613	-1.68377	0.0222767	1
PSD	-0.0808032	0.013304	-0.17491	-1.68288	0.0348848	1
FBXO3	-0.0765735	0.0126208	-0.165768	-1.68263	0.0571354	1
PIAS1	-0.166116	0.0275927	-0.359825	-1.68078	0.0927128	1
DCLK2	-0.117018	0.0194549	-0.25349	-1.68056	0.142172	1
ARHGEF9	-0.0839831	0.0139635	-0.18193	-1.68055	0.121716	1
VPS4B	-0.126463	0.0211015	-0.274027	-1.67969	0.00653668	1
SEL1L	-0.0866928	0.014566	-0.187952	-1.67802	0.0560158	1
YEATS2	-0.159164	0.0268434	-0.345171	-1.67711	0.000505323	1
MRTFB	-0.0834541	0.014125	-0.181033	-1.67625	0.265882	1
RBMX	-0.090105	0.0152921	-0.195502	-1.67559	0.0105154	1
CDC27	-0.0440493	0.00750224	-0.0956008	-1.67473	0.144029	1
TBC1D19	-0.0595848	0.0102073	-0.129377	-1.67331	0.136998	1
ATP9A	-0.0804661	0.0138555	-0.174788	-1.67205	0.206594	1
POT1-AS1	-0.0658211	0.0113518	-0.142994	-1.67166	0.166812	1
CRLS1	-0.162933	0.0281544	-0.354021	-1.67119	0.00411843	1
FBXO25	-0.0315065	0.00545535	-0.0684683	-1.67068	0.00753861	1
APBB2	-0.114138	0.0197939	-0.24807	-1.6703	0.169743	1
LRRC6	-0.067323	0.0116896	-0.146336	-1.66999	0.0452857	1
KDM1A	-0.112277	0.0195015	-0.244056	-1.66991	0.0747203	1
DCAF8	-0.107158	0.018633	-0.232949	-1.66964	0.102833	1
CKAP5	-0.0537399	0.00936142	-0.116841	-1.66919	0.148661	1
IFRD1	-0.132519	0.023123	-0.288161	-1.66878	0.049003	1
SAMD8	-0.0477059	0.00833991	-0.103752	-1.66831	0.00134509	1
SLC30A6	-0.0542161	0.00957121	-0.118003	-1.66587	0.000217227	1
LGI4	-0.116194	0.0205846	-0.252973	-1.665	0.115102	1
RAB18	-0.0854358	0.0154489	-0.186321	-1.65983	0.00703957	1
CFAP298	-0.15077	0.0272805	-0.328821	-1.65966	0.0702914	1
ZDHHC21	-0.14516	0.0262857	-0.316605	-1.65947	0.186825	1
AC090578.1	-0.0712581	0.0129104	-0.155427	-1.65933	0.265752	1
CKMT2-AS1	-0.212372	0.0385398	-0.463285	-1.65892	0.00753828	1
TSTD3	-0.149886	0.0272959	-0.327068	-1.65802	0.00142822	1
KCNK1	-0.113913	0.0207576	-0.248585	-1.65786	0.127433	1
TFB1M	-0.0724857	0.0132352	-0.158207	-1.65735	0.055027	1
TCP11L1	-0.057983	0.0105998	-0.126566	-1.65704	0.11158	1
[truncated: 5,362 more rows]

## Sheet: CI-PD_ex02
primerid	coef	ci.hi	ci.lo	z	pval	p_adj
[truncated: 5,468 more rows]

[truncated: 23 more sheets: CI-PD_ex06, CI-PD_ex09, CI-PD_ex11, CI-PD_ex17, CI-PD_ex19, CI-PD_ex21, CI-PD_ex22, CI-PD_ex23, CI-PD_ex24, CI-PD_ex30, CI-PD_in08, CI-PD_in10, CI-PD_in12, CI-PD_in15, CI-PD_in20, CI-PD_in26, CI-PD_in27, CI-PD_in28, CI-PD_microglia, CI-PD_oligo00 …]
