# Supplementary material for: Mitochondrial complex I deficiency stratifies idiopathic Parkinson’s disease
Source: Nat Commun. 2024 Apr 29;15:3631. doi: 10.1038/s41467-024-47867-4 (PMC11059185; doi:10.1038/s41467-024-47867-4)
Supplement: Supplementary file 13 — Supplementary Data 10 [file 41467_2024_47867_MOESM13_ESM.xlsx]

## Sheet: Title_page
Title	single-nuclei differential gene expression in nCI-PD vs. Controls, per cell type (one per sheet)
Sheet-1	Title page
Sheet-2	Key to abbreviations
Sheet-3	astrocytes_cluster_05
Sheet-4	astrocytes_cluster_18
Sheet-5	endothelial cells
Sheet-6	excitatory neurons_cluster_01
Sheet-7	excitatory neurons_cluster_02
Sheet-8	excitatory neurons_cluster_06
Sheet-9	excitatory neurons_cluster_09
Sheet-10	excitatory neurons_cluster_11
Sheet-11	excitatory neurons_cluster_17
Sheet-12	excitatory neurons_cluster_19
Sheet-13	excitatory neurons_cluster_21
Sheet-14	excitatory neurons_cluster_22
Sheet-15	excitatory neurons_cluster_23
Sheet-16	excitatory neurons_cluster_24
Sheet-17	excitatory neurons_cluster_30
Sheet-18	inhibitory neurons_cluster_08
Sheet-19	inhibitory neurons_cluster_10
Sheet-20	inhibitory neurons_cluster_12
Sheet-21	inhibitory neurons_cluster_15
Sheet-22	inhibitory neurons_cluster_20
Sheet-23	inhibitory neurons_cluster_26
Sheet-24	inhibitory neurons_cluster_27
Sheet-25	inhibitory neurons_cluster_28
Sheet-26	microglia
Sheet-27	oligodendrocytes_cluster_00
Sheet-28	oligodendrocytes_cluster_03
Sheet-29	oligodendrocytes_cluster_04
Sheet-30	oligodendrocyte precursor cells (OPC)
Number of sheets	30

## Sheet: KEY
ex	excitatory neurons
in	inhibitory neurons
oligo	oligodendrocytes
OPC	oligodendrocyte precursor cells
primerid	gene name
coef	estimated log2 fold change
ci.hi	95% confidence interval, high
ci.lo	95% confidence interval, low
z	z value
pval	p value, raw
p_adj	p value adjusted (FDR 0.05)

## Sheet: nCI-PD_astrocytes_05
primerid	coef	ci.hi	ci.lo	z	pval	p_adj
INTU	-0.0926564	0.261009	-0.446322	-0.513489	2.4718e-08	8.30279e-05
LINC00299	0.730323	0.97739	0.483256	5.7936	1.04883e-07	0.000352197
SPIN1	-0.0929623	0.0690136	-0.254938	-1.12488	3.31285e-06	0.0111212
ZNF518A	-0.235408	0.196015	-0.66683	-1.06946	5.22109e-06	0.017522
CTNND2	0.361868	0.564439	0.159296	3.50122	7.88374e-06	0.0264499
RBMS3	-0.576845	-0.159646	-0.994044	-2.70997	8.34124e-06	0.0279765
FTH1	0.00261519	0.0231349	-0.0179045	0.249793	8.43957e-06	0.0282979
CREBZF	-0.11197	0.0311007	-0.255041	-1.53391	1.05451e-05	0.0353473
XKR6	-0.381694	0.132551	-0.89594	-1.45477	1.19065e-05	0.0398986
EFEMP1	-0.00708442	0.0323495	-0.0465183	-0.352114	1.58322e-05	0.0530378
RPL37A	-1.01168e-05	9.8251e-05	-0.000118485	-0.182975	2.05237e-05	0.068734
GARNL3	-0.00146939	0.0105672	-0.013506	-0.239265	2.79752e-05	0.0936611
AQR	-0.0201712	0.00305913	-0.0434016	-1.70186	2.83156e-05	0.0947724
STAT2	-0.132809	0.0168612	-0.28248	-1.73916	2.9861e-05	0.0999149
PRANCR	-0.00796604	0.0961353	-0.112067	-0.14998	3.79715e-05	0.127015
SGO1-AS1	-0.00679392	0.026405	-0.0399928	-0.401093	4.0594e-05	0.135746
ZNF91	-0.118792	-0.0303597	-0.207225	-2.63284	4.08224e-05	0.136469
AASDH	-0.0647534	-0.00607679	-0.12343	-2.16295	4.29729e-05	0.143616
TMEM232	-0.251285	-0.137712	-0.364858	-4.3365	5.23614e-05	0.174939
NEK1	-0.248344	-0.128327	-0.36836	-4.05565	6.44696e-05	0.215328
GAREM1	0.275066	0.464237	0.0858939	2.84989	7.26508e-05	0.242581
ATP10B	0.262141	0.427237	0.0970436	3.11203	8.11113e-05	0.270749
ZFYVE16	-0.206242	-0.00980232	-0.402682	-2.05777	8.28145e-05	0.276352
CLK1	-0.0913981	0.0313134	-0.21411	-1.45982	8.92458e-05	0.297724
ANO5	-0.00626665	0.0239131	-0.0364464	-0.406974	0.000105455	0.351693
AC053513.1	-0.0517025	0.496833	-0.600238	-0.184738	0.000106815	0.356123
NEAT1	1.22592	2.03469	0.417147	2.97087	0.000122101	0.406962
N4BP2L1	-0.134415	0.089934	-0.358765	-1.17428	0.000158134	0.526903
FRYL	-0.0993089	-0.0104459	-0.188172	-2.19036	0.000166719	0.555341
SOX21-AS1	-0.196067	0.102752	-0.494886	-1.28601	0.0001688	0.562104
RPL41	-0.0326441	0.174119	-0.239407	-0.309443	0.00017468	0.581511
MYO6	-0.259482	-0.125227	-0.393736	-3.78814	0.000176706	0.588077
MEF2C-AS1	-0.000584741	0.0077186	-0.00888808	-0.138025	0.000177385	0.590161
SLC39A10	-0.0351525	0.0895191	-0.159824	-0.552633	0.000190285	0.632887
THOC2	-0.027116	0.0022181	-0.05645	-1.81176	0.00019663	0.653795
FAM227B	-0.146244	0.149968	-0.442456	-0.967663	0.000202264	0.672327
ARMCX4	-0.096094	0.103102	-0.29529	-0.945503	0.000214774	0.713693
ZMAT1	-0.278736	0.115824	-0.673296	-1.38461	0.000226238	0.751562
AC138627.1	-0.00106886	0.00993548	-0.0120732	-0.190373	0.000247043	0.82043
SCRG1	-0.25163	-0.0641684	-0.439092	-2.63086	0.000249063	0.826888
RAB2A	-0.094662	-0.0341591	-0.155165	-3.06653	0.000254567	0.844909
SRRM1	-0.0195634	0.0147678	-0.0538947	-1.11687	0.000287439	0.953724
PFKP	0.6474	1.25038	0.0444229	2.10436	0.000295595	0.980487
NT5DC1	-0.0192032	0.0199701	-0.0583765	-0.960798	0.000297813	0.987547
RBMX	-0.123942	-0.0506939	-0.197191	-3.31641	0.00146679	1
UBR2	-0.132844	-0.054113	-0.211576	-3.30707	0.0112966	1
PHIP	-0.142152	-0.049118	-0.235187	-2.99474	0.00979188	1
RBM5	-0.11001	-0.0375367	-0.182484	-2.9751	0.00804686	1
DDX6	-0.0853326	-0.0283841	-0.142281	-2.93684	0.00102078	1
RIMKLB	-0.193955	-0.0637295	-0.32418	-2.91913	0.00626655	1
WDR60	-0.209891	-0.065888	-0.353893	-2.85674	0.00346057	1
PHF14	-0.113973	-0.0347343	-0.193212	-2.81912	0.0111465	1
ECHDC2	-0.151064	-0.0459448	-0.256184	-2.81661	0.0257562	1
NF1	-0.147307	-0.0447287	-0.249886	-2.81459	0.00114096	1
FERMT2	-0.206282	-0.0624451	-0.350118	-2.81086	0.0015106	1
U2SURP	-0.173895	-0.0523912	-0.2954	-2.80508	0.00589812	1
MON2	-0.179108	-0.0531592	-0.305056	-2.78721	0.00947653	1
RAVER2	-0.176862	-0.0501275	-0.303597	-2.73519	0.000749911	1
DMXL2	-0.17352	-0.0490298	-0.29801	-2.73188	0.00387158	1
RASA2	-0.085422	-0.0239639	-0.14688	-2.7242	0.00597875	1
SF3B1	-0.148203	-0.0415005	-0.254905	-2.72227	0.0179678	1
TUT4	-0.251474	-0.0700342	-0.432914	-2.71649	0.00704294	1
FBXO21	-0.199439	-0.0548258	-0.344052	-2.70303	0.0064465	1
MOK	-0.162599	-0.0432816	-0.281917	-2.67093	0.024766	1
ABI2	-0.120474	-0.0320536	-0.208895	-2.67048	0.00338847	1
CAMSAP2	-0.11219	-0.0298486	-0.194532	-2.67044	0.0365797	1
OPHN1	-0.236061	-0.0623324	-0.40979	-2.66318	0.0567708	1
CCDC7	-0.236581	-0.0608513	-0.412311	-2.63865	0.00525953	1
MTM1	-0.190486	-0.0474498	-0.333522	-2.61015	0.022366	1
IFT88	-0.149526	-0.0364356	-0.262616	-2.59143	0.00207253	1
SEPTIN2	-0.134932	-0.0328191	-0.237044	-2.5899	0.0247947	1
RUNX1T1	-0.196878	-0.0470524	-0.346705	-2.57548	0.0191525	1
ITM2C	-0.13723	-0.0324999	-0.241959	-2.56818	0.0402123	1
PDE4D	-0.448056	-0.105644	-0.790468	-2.56467	0.0162788	1
HERC4	-0.207803	-0.0477554	-0.36785	-2.54478	0.0243446	1
MAP4K3	-0.12904	-0.0296024	-0.228478	-2.54344	0.0427544	1
CHD6	-0.139252	-0.0314704	-0.247034	-2.53224	0.0467775	1
TET2	-0.0976344	-0.0212613	-0.174008	-2.50559	0.0224148	1
DCUN1D5	-0.0867968	-0.0177109	-0.155883	-2.46242	0.0036202	1
ZNF207	-0.118185	-0.0236788	-0.212692	-2.45104	0.0166055	1
ZMYM2	-0.0651035	-0.0129119	-0.117295	-2.44485	0.0150171	1
GPBP1	-0.112987	-0.0213001	-0.204674	-2.41529	0.0784389	1
SMIM8	-0.106326	-0.0181432	-0.194509	-2.36322	0.0225498	1
WDPCP	-0.147085	-0.024311	-0.269858	-2.34806	0.00906681	1
ATP9B	-0.10486	-0.0173149	-0.192404	-2.34761	0.0680649	1
POT1-AS1	-0.166	-0.0268879	-0.305113	-2.33879	0.0845312	1
SENP7	-0.149393	-0.0239716	-0.274814	-2.33457	0.0537671	1
ZRANB2	-0.145929	-0.0224464	-0.269411	-2.31624	0.026752	1
SLC3A2	-0.102436	-0.0146788	-0.190193	-2.2878	0.0955521	1
UVRAG	-0.0722939	-0.0101628	-0.134425	-2.28056	0.0465812	1
LINC01748	-0.353547	-0.0483826	-0.658712	-2.27071	0.0120998	1
KDM5A	-0.0911561	-0.0123275	-0.169985	-2.26647	0.0092344	1
FAM13B	-0.0627019	-0.0083064	-0.117097	-2.25926	0.0553083	1
SPATA6	-0.149333	-0.0197455	-0.278921	-2.25861	0.0150264	1
KIF3A	-0.0975083	-0.0127126	-0.182304	-2.2538	0.00395532	1
NMD3	-0.175609	-0.0222676	-0.32895	-2.24458	0.0117048	1
CPLANE1	-0.0962058	-0.012154	-0.180258	-2.24338	0.0125115	1
MAPK1	-0.101928	-0.0124481	-0.191408	-2.23263	0.00397064	1
NAALADL2	-0.231925	-0.0281899	-0.435661	-2.23115	0.013302	1
ZNF532	-0.102034	-0.0120501	-0.192017	-2.22243	0.0240905	1
HLTF	-0.179939	-0.019762	-0.340116	-2.20178	0.000709055	1
HNRNPM	-0.0777428	-0.00843444	-0.147051	-2.19848	0.00918283	1
EIF3A	-0.0580102	-0.00625092	-0.10977	-2.19667	0.0156395	1
TSPAN5	-0.11247	-0.0120755	-0.212865	-2.19571	0.105893	1
TMEM132C	-0.222883	-0.0224939	-0.423273	-2.17997	0.0123776	1
HOOK3	-0.0765383	-0.00730587	-0.145771	-2.16679	0.0581131	1
RAB18	-0.0647541	-0.00604168	-0.123467	-2.16165	0.00806626	1
TP53BP2	-0.217104	-0.0193326	-0.414876	-2.15155	0.0339484	1
ZNF326	-0.102203	-0.00905611	-0.195349	-2.15052	0.0460416	1
SDCCAG8	-0.149791	-0.013143	-0.286438	-2.14848	0.122332	1
CCDC171	-0.128594	-0.011165	-0.246023	-2.14632	0.000382883	1
USP40	-0.0634327	-0.00529611	-0.121569	-2.13851	0.0156048	1
CTNNB1	-0.127368	-0.0104867	-0.24425	-2.13581	0.0642679	1
SPTLC1	-0.0618947	-0.00482637	-0.118963	-2.12572	0.0679727	1
SON	-0.342247	-0.0257345	-0.65876	-2.11932	0.00629604	1
FIP1L1	-0.0837951	-0.00617143	-0.161419	-2.11579	0.00289307	1
ANKS1B	-0.259481	-0.0186015	-0.500361	-2.11132	0.0192984	1
SBNO1	-0.0546465	-0.00359868	-0.105694	-2.09813	0.0174219	1
PIAS1	-0.102562	-0.00658356	-0.19854	-2.09441	0.132358	1
MAP2K5	-0.0467328	-0.00297311	-0.0904925	-2.09313	0.00136583	1
DNAH7	-0.396529	-0.0249802	-0.768078	-2.09174	0.0406703	1
DICER1	-0.240345	-0.0142245	-0.466465	-2.08326	0.0539353	1
SFPQ	-0.282185	-0.0166257	-0.547745	-2.08267	0.00453563	1
ABI1	-0.175515	-0.010115	-0.340915	-2.07983	0.0787703	1
PTCD3	-0.0488572	-0.00277025	-0.0949441	-2.07778	0.0680897	1
LMBRD1	-0.0593246	-0.00333918	-0.11531	-2.07686	0.0171409	1
NKAIN2	-0.536673	-0.0300351	-1.04331	-2.07616	0.000930273	1
SLF2	-0.131239	-0.00726252	-0.255215	-2.07478	0.0010493	1
TTC14	-0.152203	-0.00788929	-0.296517	-2.06711	0.0333416	1
PHC3	-0.0646911	-0.0030193	-0.126363	-2.05592	0.0520419	1
DCTN4	-0.049243	-0.00221858	-0.0962675	-2.05243	0.00985567	1
PTK2	-0.215191	-0.00945082	-0.420931	-2.05	0.00922585	1
ARID4B	-0.0698944	-0.00289629	-0.136892	-2.04469	0.142017	1
NUCKS1	-0.0469809	-0.00193153	-0.0920303	-2.044	0.0481266	1
SNX14	-0.0804486	-0.00324857	-0.157649	-2.04244	0.0123872	1
AP2A2	-0.0630995	-0.00249534	-0.123704	-2.04066	0.0184163	1
HIBCH	-0.183418	-0.0072033	-0.359634	-2.04008	0.0651841	1
CD47	-0.294679	-0.0114577	-0.577901	-2.03925	0.0257775	1
ITFG1	-0.0798269	-0.00281124	-0.156843	-2.03151	0.150119	1
CTNND1	-0.150697	-0.00528992	-0.296104	-2.03127	0.0157366	1
DLG2	-0.219247	-0.00581225	-0.432681	-2.01334	0.0430529	1
ARFIP1	-0.0660351	-0.00174498	-0.130325	-2.01316	0.146876	1
CSGALNACT1	-0.200333	-0.00510767	-0.395558	-2.01124	0.040466	1
RALGAPA2	-0.244428	-0.00587537	-0.482981	-2.00824	0.0349819	1
RNF115	-0.0763852	-0.000882665	-0.151888	-1.98288	0.121936	1
ACTR10	-0.0493981	-0.000482846	-0.0983134	-1.97931	0.0170694	1
MPPED2	-0.13795	-0.00134376	-0.274557	-1.97924	0.0481292	1
TENT2	-0.133106	-0.00126131	-0.264951	-1.97871	0.00430327	1
HEPN1	-0.169938	-0.00132984	-0.338547	-1.97542	0.0588971	1
USO1	-0.0943498	-0.000526873	-0.188173	-1.97097	0.00188125	1
COX20	-0.0987276	-0.000145646	-0.19731	-1.96286	0.0032583	1
CHN1	-0.167758	-0.000240624	-0.335274	-1.96278	0.0569332	1
RCOR1	-0.0440461	5.90432e-05	-0.0881512	-1.95734	0.0177262	1
NUMB	-0.131118	0.000659566	-0.262895	-1.95015	0.103009	1
ZNF638	-0.123422	0.00129478	-0.248139	-1.93962	0.000792787	1
APPBP2	-0.0464857	0.000497734	-0.0934692	-1.9392	0.120537	1
AC097518.2	-0.2141	0.0024173	-0.430618	-1.93808	0.00687307	1
SLIRP	-0.121604	0.00156825	-0.244775	-1.93501	0.0309833	1
RBM25	-0.100108	0.00132514	-0.201542	-1.93436	0.0929287	1
PJA2	-0.172449	0.00273081	-0.347628	-1.92941	0.00524469	1
HS2ST1	-0.133439	0.00252205	-0.2694	-1.92361	0.167414	1
CA8	-0.201145	0.00413363	-0.406424	-1.9205	0.134592	1
TRPM7	-0.0342354	0.00070879	-0.0691797	-1.92021	0.000314219	1
MTMR3	-0.176472	0.00394624	-0.35689	-1.91709	0.0926514	1
SECISBP2L	-0.0766311	0.00185708	-0.155119	-1.91359	0.00147493	1
ZNF148	-0.0435241	0.00106394	-0.0881122	-1.9132	0.0253352	1
PUS7L	-0.0854265	0.00241528	-0.173268	-1.90607	0.14579	1
RABGAP1	-0.0684567	0.0023973	-0.139311	-1.89365	0.191727	1
REPS1	-0.141879	0.00524118	-0.288999	-1.89014	0.0447279	1
DOP1A	-0.0913966	0.00367554	-0.186469	-1.88419	0.102896	1
AC015983.2	-0.234407	0.00960241	-0.478416	-1.88283	0.0515702	1
CEP63	-0.0392371	0.00175188	-0.080226	-1.87619	0.0260603	1
ATF2	-0.105867	0.00495927	-0.216692	-1.87226	0.173453	1
CFAP70	-0.174923	0.00855378	-0.3584	-1.86859	0.101682	1
GOLIM4	-0.154905	0.00809819	-0.317909	-1.86259	0.198217	1
PDXK	-0.193868	0.0104102	-0.398146	-1.86008	0.012122	1
HECTD1	-0.0476549	0.00262857	-0.0979384	-1.85751	0.0491773	1
LINC00461	-0.264027	0.0146615	-0.542715	-1.85685	0.103741	1
SLC30A9	-0.067126	0.00383417	-0.138086	-1.85406	0.0382384	1
SRSF5	-0.261601	0.0150132	-0.538214	-1.85359	0.0117489	1
ID4	-0.269702	0.0175339	-0.556939	-1.84032	0.0342596	1
PDCD6IP	-0.124023	0.00810302	-0.256149	-1.83976	0.0100694	1
ACTR2	-0.0470556	0.00317599	-0.0972873	-1.83604	0.0124187	1
AC099792.1	-0.119323	0.00808783	-0.246734	-1.83555	0.191748	1
PACRGL	-0.0351037	0.00244398	-0.0726514	-1.83239	0.00167751	1
HERC1	-0.0833147	0.00580403	-0.172433	-1.83232	0.136176	1
NBEAL1	-0.0694681	0.00486243	-0.143799	-1.83175	0.165414	1
BTBD8	-0.139976	0.0100835	-0.290035	-1.82826	0.012389	1
HSDL2	-0.0641968	0.00470774	-0.133101	-1.82605	0.181224	1
RFC1	-0.0734678	0.00539506	-0.152331	-1.82588	0.157165	1
SETD3	-0.0404666	0.00318932	-0.0841226	-1.81678	0.0029807	1
USP8	-0.0294382	0.00232861	-0.061205	-1.81629	0.0402666	1
ZMYM4	-0.101321	0.00811275	-0.210755	-1.81466	0.0644241	1
KATNBL1	-0.0753585	0.00634616	-0.157063	-1.80773	0.000918324	1
SERP1	-0.0572153	0.00484488	-0.119275	-1.80695	0.0377606	1
DDX46	-0.0643276	0.00548232	-0.134138	-1.80604	0.209742	1
ARMC2	-0.0768556	0.0066	-0.160311	-1.80496	0.116047	1
BIRC6	-0.0832008	0.00722479	-0.173626	-1.80337	0.0231735	1
DCUN1D4	-0.0501121	0.00437008	-0.104594	-1.80275	0.0406844	1
BTAF1	-0.0971097	0.0087316	-0.202951	-1.79827	0.0384551	1
SETX	-0.0635755	0.00580009	-0.132951	-1.7961	0.0011293	1
FGGY	-0.180961	0.0174737	-0.379396	-1.78737	0.130665	1
TERF1	-0.0468829	0.00482	-0.0985859	-1.77725	0.00200749	1
CHPT1	-0.237271	0.0246096	-0.499152	-1.77578	0.123068	1
ZNF644	-0.0501315	0.00521643	-0.105479	-1.77524	0.183137	1
KIAA1328	-0.0982518	0.0104863	-0.20699	-1.77095	0.0409452	1
PPP1R9A	-0.307449	0.0339954	-0.648894	-1.76482	0.187002	1
LGR4	-0.263333	0.0299713	-0.556637	-1.75968	0.0419523	1
UBR5	-0.113146	0.012892	-0.239184	-1.75949	0.207616	1
ARHGEF12	-0.157562	0.0180351	-0.333158	-1.75866	0.150231	1
TLN2	-0.273673	0.0313988	-0.578745	-1.75824	0.119461	1
CCDC93	-0.0650263	0.00787776	-0.13793	-1.74818	0.0030551	1
TJP1	-0.136414	0.0167493	-0.289578	-1.74563	0.227373	1
ELP4	-0.188238	0.023203	-0.399679	-1.74488	0.0890073	1
ANKFN1	-0.196297	0.0243957	-0.416989	-1.74331	0.0763869	1
AP3B1	-0.122238	0.0155957	-0.260072	-1.7382	0.167551	1
NSD3	-0.116025	0.0148796	-0.24693	-1.73718	0.0246458	1
ME2	-0.0922634	0.0119682	-0.196495	-1.73491	0.068648	1
ARFGEF3	-0.121315	0.0157638	-0.258394	-1.73457	0.0472058	1
LUC7L2	-0.278781	0.0364153	-0.593977	-1.73353	0.0113481	1
RB1CC1	-0.0627438	0.00819825	-0.133686	-1.73347	0.133666	1
EXOC5	-0.0390476	0.00512819	-0.0832234	-1.73244	0.128171	1
SLAIN2	-0.0570273	0.00750959	-0.121564	-1.7319	0.119428	1
PPIG	-0.0240539	0.00318315	-0.0512908	-1.73091	0.00231403	1
ZC3H14	-0.039233	0.00523039	-0.0836963	-1.72941	0.0238239	1
TMEM59	-0.0824955	0.0113526	-0.176343	-1.72287	0.0698082	1
XPA	-0.0559807	0.00773681	-0.119698	-1.72198	0.0249233	1
SLCO1C1	-0.361241	0.0505281	-0.773009	-1.71946	0.0839433	1
ITGA7	-0.116089	0.0165972	-0.248776	-1.7148	0.0453791	1
IPO11	-0.0440517	0.00660253	-0.0947059	-1.70449	0.209762	1
PDLIM5	-0.121099	0.018224	-0.260421	-1.70359	0.186428	1
AF279873.3	-0.243762	0.0367788	-0.524302	-1.70301	0.0283197	1
CASD1	-0.0392687	0.00596369	-0.0845011	-1.70155	0.0357389	1
MAGI3	-0.0936463	0.0144164	-0.201709	-1.69849	0.0471761	1
MDM4	-0.0381522	0.00589379	-0.0821982	-1.6977	0.000445636	1
PLXDC2	-0.266618	0.041196	-0.574432	-1.69765	0.213288	1
HNRNPK	-0.0942055	0.0146789	-0.20309	-1.69574	0.209934	1
PREPL	-0.271096	0.0426041	-0.584795	-1.69378	0.00354539	1
FARP1	-0.221858	0.035246	-0.478962	-1.69128	0.113832	1
PATJ	-0.0735532	0.0117981	-0.158905	-1.68904	0.145472	1
BOD1L1	-0.127625	0.0207139	-0.275964	-1.68628	0.0533082	1
NPEPPS	-0.0668218	0.0110284	-0.144672	-1.68231	0.0212299	1
POGZ	-0.0621778	0.0103111	-0.134667	-1.68117	0.184261	1
ECPAS	-0.0172855	0.00288859	-0.0374596	-1.67933	0.0646941	1
HACE1	-0.0394404	0.00659794	-0.0854787	-1.67907	0.00660233	1
CSDE1	-0.031647	0.00547841	-0.0687723	-1.67074	0.00207189	1
TTC28-AS1	-0.0574273	0.0101336	-0.124988	-1.66598	0.251183	1
FAM184A	-0.318581	0.0563487	-0.69351	-1.6654	0.0940227	1
ZC2HC1A	-0.193973	0.0346373	-0.422584	-1.66301	0.0447071	1
PSEN1	-0.0651512	0.0118324	-0.142135	-1.65872	0.0634403	1
ATF6	-0.0768276	0.0145461	-0.168201	-1.64795	0.169901	1
GTDC1	-0.208964	0.0397103	-0.457638	-1.64698	0.0022512	1
TRDMT1	-0.123999	0.0236585	-0.271656	-1.64593	0.0205363	1
NUP98	-0.0176729	0.00339127	-0.0387371	-1.64442	0.000526199	1
SUZ12	-0.0183963	0.00355253	-0.0403452	-1.64273	0.0122445	1
STX16	-0.100476	0.0194506	-0.220402	-1.64208	0.215394	1
RPS6KC1	-0.101688	0.0197408	-0.223116	-1.64133	0.102898	1
CEP162	-0.0922669	0.0182469	-0.202781	-1.63635	0.036238	1
CARMIL1	-0.179049	0.0357935	-0.393891	-1.63343	0.187854	1
SPART	-0.0912341	0.0183168	-0.200785	-1.63226	0.0542849	1
TMEM165	-0.104315	0.0211949	-0.229824	-1.62898	0.0265211	1
NCKAP1	-0.0432558	0.0089069	-0.0954184	-1.6253	0.0447612	1
GCC2	-0.0882292	0.0184376	-0.194896	-1.62118	0.0468326	1
CEP164	-0.0744012	0.0156618	-0.164464	-1.61913	0.0272402	1
ARMH3	-0.0184711	0.00391072	-0.040853	-1.61751	0.0483327	1
SF1	-0.11522	0.0244903	-0.25493	-1.6164	0.0222092	1
MRPS28	-0.125832	0.0270232	-0.278688	-1.61346	0.0993791	1
WSB1	-0.217387	0.0468421	-0.481616	-1.6125	0.0286981	1
ANKAR	-0.142977	0.0309945	-0.316948	-1.61078	0.0550672	1
HDAC2-AS2	-0.296245	0.0645899	-0.657079	-1.60913	0.0414231	1
KDM6A	-0.122119	0.0268557	-0.271093	-1.60664	0.186398	1
HNRNPR	-0.0476203	0.0104766	-0.105717	-1.60653	0.0209354	1
SLC35F5	-0.0626881	0.0138717	-0.139248	-1.60484	0.108081	1
ARIH2	-0.0137635	0.00306365	-0.0305906	-1.60312	0.0660016	1
NADK2	-0.0890833	0.0201308	-0.198297	-1.5987	0.157066	1
STXBP3	-0.061967	0.0140129	-0.137947	-1.59849	0.052533	1
SUPT3H	-0.0337753	0.00764225	-0.0751928	-1.59832	0.0374496	1
CHD1	-0.0354721	0.00803025	-0.0789745	-1.59817	0.0128039	1
IDS	-0.438338	0.102339	-0.979015	-1.58898	0.0561865	1
NR6A1	-0.091176	0.0216942	-0.204046	-1.58325	0.225825	1
RWDD3	-0.106856	0.0255436	-0.239256	-1.58183	0.00354659	1
ADGRA3	-0.294426	0.0707903	-0.659642	-1.58006	0.241107	1
B3GLCT	-0.0956575	0.0230814	-0.214396	-1.57897	0.189459	1
NSRP1	-0.0134481	0.00325787	-0.030154	-1.57775	0.00269399	1
CSRNP3	-0.106733	0.025979	-0.239445	-1.57629	0.0484959	1
SSBP1	-0.0745657	0.0181777	-0.167309	-1.57581	0.000317574	1
DLC1	-0.532731	0.130108	-1.19557	-1.57524	0.289292	1
SUPT20H	-0.0594294	0.0145457	-0.133405	-1.57458	0.247043	1
DYNC2H1	-0.136972	0.0335837	-0.307528	-1.57403	0.123922	1
DEK	-0.0166533	0.00409344	-0.0374001	-1.57325	0.00039764	1
USP37	-0.0271415	0.00668594	-0.0609689	-1.57258	0.0750029	1
SAFB2	-0.111093	0.0279119	-0.250098	-1.56641	0.0630222	1
WAC	-0.0253521	0.00643477	-0.0571389	-1.5632	0.0695567	1
EMC2	-0.0850273	0.0217834	-0.191838	-1.56024	0.0380782	1
CCDC66	-0.0432172	0.0111063	-0.0975407	-1.55925	0.014212	1
AC114971.1	-0.396896	0.102757	-0.89655	-1.55688	0.0393891	1
IL6ST	-0.0981014	0.0254489	-0.221652	-1.55625	0.302389	1
SPTAN1	-0.19076	0.0495509	-0.431072	-1.55583	0.220205	1
PRKACB	-0.0520045	0.0135328	-0.117542	-1.55525	0.0417508	1
PCMTD1	-0.0859324	0.0225312	-0.194396	-1.55282	0.277033	1
ZYG11B	-0.048678	0.0128058	-0.110162	-1.55174	0.0200711	1
AKAP6	-0.181382	0.0479886	-0.410753	-1.5499	0.0462021	1
ZNF280D	-0.114664	0.0303689	-0.259697	-1.54956	0.197878	1
SIPA1L1	-0.174665	0.0463824	-0.395713	-1.5487	0.249799	1
POM121	-0.0238169	0.00633449	-0.0539682	-1.5482	0.186976	1
WRN	-0.0473291	0.0127463	-0.107404	-1.54411	0.103354	1
AFF1	-0.181744	0.0496381	-0.413125	-1.53949	0.199444	1
SFXN1	-0.0116255	0.00321702	-0.026468	-1.53515	0.0306177	1
ANAPC10	-0.0284175	0.00792252	-0.0647574	-1.53267	0.184239	1
POLA1	-0.0196266	0.00547471	-0.044728	-1.53249	0.0225314	1
CACHD1	-0.235682	0.0662597	-0.537623	-1.52986	0.315039	1
TOP1	-0.0220482	0.00620462	-0.0503011	-1.52954	0.224985	1
BABAM2	-0.100902	0.0285435	-0.230347	-1.52778	0.2835	1
DENR	-0.0513638	0.0145796	-0.117307	-1.52663	0.0662337	1
CNOT2	-0.0820977	0.0233854	-0.187581	-1.52544	0.128216	1
ULK2	-0.145191	0.0417067	-0.332089	-1.52259	0.107694	1
MNAT1	-0.0709609	0.0204161	-0.162338	-1.52206	0.185041	1
NBAS	-0.040384	0.0116459	-0.092414	-1.52126	0.222302	1
CCDC92	-0.0452581	0.0130755	-0.103592	-1.52064	0.107418	1
ADAM17	-0.042555	0.0123182	-0.0974282	-1.51998	0.213371	1
BBS2	-0.0655486	0.0190007	-0.150098	-1.5195	0.222015	1
PRDM2	-0.0387949	0.0114149	-0.0890047	-1.51438	0.0528473	1
GMDS-DT	-0.189848	0.0563222	-0.436017	-1.51154	0.0494681	1
MIA2	-0.0428524	0.0127827	-0.0984875	-1.50964	0.0576385	1
MAP2K4	-0.00815642	0.00243839	-0.0187512	-1.50888	0.105387	1
ARHGEF7	-0.0393765	0.0118611	-0.0906142	-1.50625	0.0405635	1
SUCO	-0.0459938	0.0141915	-0.106179	-1.49781	0.172142	1
FUBP1	-0.0607822	0.0187821	-0.140347	-1.49729	0.0243941	1
ACYP2	-0.0950286	0.0296255	-0.219683	-1.49416	0.184336	1
RAD51B	-0.0314035	0.00980273	-0.0726097	-1.4937	0.0438518	1
CCDC191	-0.0862571	0.0271055	-0.19962	-1.49133	0.000393456	1
TOGARAM1	-0.0232161	0.00733272	-0.0537649	-1.48951	0.218089	1
ZRANB2-AS2	-0.107762	0.0348757	-0.2504	-1.48074	0.291358	1
MIR3936HG	-0.0870993	0.0283494	-0.202548	-1.47868	0.172183	1
TBCK	-0.0519444	0.0169154	-0.120804	-1.4785	0.186599	1
DENND4C	-0.0455225	0.0148296	-0.105875	-1.47837	0.190384	1
TACC1	-0.0720681	0.0238699	-0.168006	-1.47231	0.00258684	1
FAM126B	-0.033131	0.0109743	-0.0772364	-1.47229	0.138986	1
INTS3	-0.0377521	0.0125084	-0.0880125	-1.47219	0.151093	1
DCUN1D1	-0.116299	0.0387566	-0.271354	-1.47006	0.0136264	1
DZIP1	-0.0420826	0.0140647	-0.09823	-1.469	0.0461361	1
IREB2	-0.057018	0.0190665	-0.133102	-1.4688	0.0852486	1
CAT	-0.149081	0.0500639	-0.348226	-1.46724	0.0308574	1
MDN1	-0.0691151	0.0232166	-0.161447	-1.46714	0.2066	1
UBE2D3	-0.0904547	0.0304402	-0.21135	-1.46646	0.182357	1
ZFHX3	-0.127921	0.0430554	-0.298897	-1.4664	0.0121208	1
TMEM164	-0.245595	0.0827458	-0.573936	-1.46603	0.180835	1
TAF1	-0.0113073	0.00381059	-0.0264251	-1.46594	0.026841	1
MEF2C	-0.141892	0.0479531	-0.331736	-1.46489	0.298985	1
WDR11	-0.0505504	0.0171731	-0.118274	-1.46296	0.20795	1
CLYBL	-0.204035	0.0696347	-0.477705	-1.46126	0.302648	1
USP54	-0.0742266	0.0254661	-0.173919	-1.4593	0.00751706	1
IQCA1	-0.129799	0.0445595	-0.304158	-1.45907	0.348435	1
SMG7	-0.0195462	0.00674436	-0.0458369	-1.45717	0.0379433	1
RAB11FIP2	-0.123431	0.0426694	-0.289532	-1.45647	0.0183554	1
ZC3H13	-0.0574491	0.0199175	-0.134816	-1.45539	0.134234	1
LTN1	-0.0683642	0.0239597	-0.160688	-1.45132	0.0780304	1
ORC4	-0.0324572	0.0113893	-0.0763038	-1.45086	0.0599805	1
SLC14A1	-0.266381	0.0935622	-0.626324	-1.4505	0.0384095	1
EVI5	-0.0509609	0.0180683	-0.11999	-1.44695	0.086657	1
ANKRD26	-0.0623059	0.0221105	-0.146722	-1.44661	0.220918	1
DDAH1	-0.103481	0.0369378	-0.243899	-1.44439	0.320277	1
NAA35	-0.0521277	0.0186619	-0.122917	-1.44327	0.0927903	1
EXT1	-0.0349132	0.0127072	-0.0825337	-1.43696	0.28617	1
SEMA6D	-0.0881863	0.0323687	-0.208741	-1.43372	0.0142448	1
SPPL3	-0.0126837	0.00465774	-0.0300252	-1.43354	0.0365973	1
SMCHD1	-0.0348157	0.0128793	-0.0825108	-1.4307	0.0529635	1
UBE2K	-0.0167349	0.00619385	-0.0396636	-1.43051	0.0893848	1
FEZ2	-0.0941523	0.0350558	-0.22336	-1.4282	0.249471	1
RO60	-0.0691264	0.0257499	-0.164003	-1.42802	0.266264	1
HDGFL3	-0.0343949	0.0128492	-0.0816391	-1.4269	0.00460434	1
GPAM	-0.1418	0.0532173	-0.336817	-1.42512	0.0642493	1
CD109	-0.116024	0.0436097	-0.275657	-1.42453	0.00470753	1
RBM26	-0.0583383	0.0220387	-0.138715	-1.42256	0.317573	1
PITPNB	-0.0139174	0.00534857	-0.0331835	-1.41584	0.0354189	1
PIAS2	-0.0236733	0.00911509	-0.0564616	-1.4151	0.0131087	1
CD46	-0.111113	0.0427871	-0.265012	-1.41506	0.0442908	1
DENND5B	-0.0336284	0.0129679	-0.0802247	-1.4145	0.136409	1
LRRC4C	-0.200741	0.077764	-0.479246	-1.4127	0.26578	1
GAPVD1	-0.0130686	0.0050773	-0.0312144	-1.41156	0.0950417	1
SMAD4	-0.0610211	0.0237591	-0.145801	-1.4107	0.0749336	1
AC107398.3	-0.099693	0.0396304	-0.239016	-1.40245	0.0304035	1
DCAF8	-0.0336804	0.013438	-0.0807989	-1.40099	0.0721379	1
JMY	-0.0466348	0.0186135	-0.111883	-1.40084	0.0482045	1
NKTR	-0.131789	0.0528064	-0.316385	-1.39929	0.00998903	1
MAP3K5	-0.170397	0.0683261	-0.409121	-1.39899	0.11252	1
NCOR1	-0.0944791	0.0380478	-0.227006	-1.39727	0.0801725	1
TASOR	-0.0073907	0.00299598	-0.0177774	-1.39462	0.0398178	1
WDR33	-0.0215191	0.00873243	-0.0517706	-1.3942	0.148895	1
SPG7	-0.00282288	0.0011491	-0.00679485	-1.39294	0.0678971	1
USP48	-0.0381262	0.015532	-0.0917843	-1.39263	0.229868	1
UGP2	-0.317153	0.129369	-0.763676	-1.39211	0.0289662	1
SLITRK2	-0.0449602	0.0183659	-0.108286	-1.39153	0.0457235	1
SLC38A6	-0.0369998	0.015128	-0.0891277	-1.39116	0.149173	1
ARGLU1	-0.162172	0.0666411	-0.390985	-1.38913	0.386177	1
ULK4	-0.0545883	0.0224374	-0.131614	-1.38903	0.230819	1
LINC02614	-0.155619	0.0642194	-0.375458	-1.38742	0.221305	1
SMARCAD1	-0.0484244	0.0199972	-0.116846	-1.38714	0.327921	1
CAPZA1	-0.0935223	0.0387721	-0.225817	-1.38555	0.00941647	1
ST7L	-0.0223463	0.00929282	-0.0539855	-1.3843	0.0774933	1
BRWD1	-0.0382306	0.0159239	-0.092385	-1.38365	0.310688	1
FLG-AS1	-0.0858855	0.035848	-0.207619	-1.3828	0.212795	1
POT1	-0.0352782	0.0147785	-0.085335	-1.38131	0.272012	1
AIG1	-0.0687072	0.0288274	-0.166242	-1.38068	0.192581	1
PRRC2B	-0.0911626	0.0383033	-0.220629	-1.3801	0.329554	1
PRKN	-0.115413	0.0486219	-0.279449	-1.37901	0.318597	1
ZZZ3	-0.0452892	0.0191297	-0.109708	-1.37794	0.131553	1
EIF5	-0.0682151	0.0290083	-0.165438	-1.37517	0.317639	1
ZFR	-0.0475839	0.0203203	-0.115488	-1.37345	0.320264	1
NSL1	-0.0264569	0.0113025	-0.0642164	-1.37329	0.188347	1
LNC-LBCS	-0.179595	0.0767897	-0.43598	-1.37294	0.087326	1
PTCH1	-0.117798	0.050933	-0.286529	-1.36833	0.203088	1
CACUL1	-0.0140172	0.00606258	-0.034097	-1.3682	0.0494931	1
PPHLN1	-0.0564757	0.0244356	-0.137387	-1.36805	0.012123	1
COP1	-0.0101184	0.00440116	-0.0246379	-1.36586	0.00742873	1
KLHDC1	-0.0266185	0.0116156	-0.0648525	-1.36452	0.0277716	1
GRAMD1C	-0.0957526	0.0418598	-0.233365	-1.36377	0.344082	1
TSGA10	-0.0437549	0.0191542	-0.106664	-1.36321	0.00504773	1
NSUN6	-0.0268091	0.0117578	-0.0653761	-1.36244	0.0211456	1
SMYD3	-0.142977	0.0630845	-0.349038	-1.35993	0.269345	1
ATAD2B	-0.0351046	0.015516	-0.0857251	-1.35921	0.121326	1
UBA6	-0.0277607	0.0123082	-0.0678297	-1.35791	0.0476216	1
TANC2	-0.0749253	0.0333257	-0.183176	-1.35658	0.00628825	1
WDSUB1	-0.0065984	0.00294268	-0.0161395	-1.35547	0.0115429	1
TSC22D2	-0.104749	0.0467214	-0.25622	-1.35541	0.253839	1
NKAIN3	-0.259718	0.116544	-0.635981	-1.35288	0.339829	1
WLS	-0.12481	0.0560385	-0.305659	-1.35264	0.198935	1
TCF7L2	-0.142504	0.0640254	-0.349033	-1.35236	0.403198	1
NUP153	-0.00821482	0.00369454	-0.0201242	-1.35194	0.179533	1
NAPEPLD	-0.0655076	0.029502	-0.160517	-1.35136	0.0340972	1
KIDINS220	-0.0737571	0.0337585	-0.181273	-1.34456	0.335442	1
PICALM	-0.122815	0.0563368	-0.301966	-1.34362	0.374673	1
PLSCR4	-0.269767	0.123777	-0.663311	-1.34352	0.144604	1
MAPT	-0.108134	0.0498977	-0.266166	-1.34112	0.231997	1
NAP1L1	-0.0194254	0.00897754	-0.0478283	-1.34046	0.0345414	1
CLDN12	-0.105183	0.0486418	-0.259009	-1.34019	0.0381293	1
DARS1	-0.0497727	0.0230394	-0.122585	-1.33979	0.285811	1
PPIL4	-0.0726975	0.0337815	-0.179177	-1.33815	0.106061	1
FMNL2	-0.283617	0.132125	-0.699358	-1.33708	0.359414	1
CYP46A1	-0.0580742	0.0271164	-0.143265	-1.3361	0.0175859	1
SCP2	-0.0177337	0.00830537	-0.0437728	-1.33482	0.0463375	1
SYNRG	-0.0432258	0.0202454	-0.106697	-1.3348	0.407727	1
MYO9A	-0.210971	0.0994461	-0.521387	-1.33206	0.191353	1
DHX36	-0.0791616	0.0373528	-0.195676	-1.33163	0.0722421	1
GPATCH2L	-0.0183807	0.00873672	-0.0454981	-1.3285	0.102158	1
GMPR	-0.18311	0.0871533	-0.453374	-1.32792	0.0032029	1
KDM5B	-0.0269202	0.0128608	-0.0667011	-1.32633	0.00163812	1
ATP6V1A	-0.0584806	0.0279975	-0.144959	-1.32542	0.0350968	1
CRB1	-0.276681	0.132656	-0.686018	-1.32479	0.221461	1
ZCWPW2	-0.117927	0.0565984	-0.292453	-1.32435	0.00728199	1
CCNT2	-0.0348802	0.0168253	-0.0865857	-1.32218	0.211281	1
SHPRH	-0.0682973	0.0330401	-0.169635	-1.32094	0.156475	1
PCM1	-0.154966	0.0752695	-0.385202	-1.31921	0.127405	1
PARN	-0.00863872	0.00420613	-0.0214836	-1.31816	0.276725	1
GPHN	-0.163362	0.0798703	-0.406594	-1.31637	0.322037	1
UBR3	-0.0172405	0.00844295	-0.0429239	-1.31566	0.109626	1
FAM133B	-0.0355101	0.0174863	-0.0885066	-1.31327	0.321344	1
HDAC4	-0.105074	0.0518387	-0.261987	-1.31246	0.260984	1
POU2F1	-0.0626	0.0309116	-0.156112	-1.31207	0.397508	1
AL392086.3	-0.17782	0.0879674	-0.443607	-1.31128	0.236507	1
ZDHHC21	-0.120462	0.0595934	-0.300518	-1.31127	0.408471	1
SGCE	-0.0838886	0.0415837	-0.209361	-1.3104	0.259342	1
CLASP2	-0.125235	0.0623242	-0.312794	-1.30869	0.0832036	1
PPWD1	-0.077149	0.0387345	-0.193032	-1.30484	0.00192428	1
CCNI	-0.0505003	0.025385	-0.126386	-1.30432	0.240666	1
BTBD9	-0.0489181	0.0247219	-0.122558	-1.30198	0.264471	1
NAPB	-0.0170479	0.0086297	-0.0427255	-1.30126	0.000718184	1
PPP6R3	-0.0448406	0.0227181	-0.112399	-1.30088	0.0432575	1
GIGYF2	-0.033502	0.0169756	-0.0839795	-1.30083	0.00948568	1
TBL1XR1	-0.10766	0.0546913	-0.270011	-1.29971	0.418152	1
ADNP	-0.0641326	0.0329878	-0.161253	-1.29424	0.426774	1
CAPRIN2	-0.0280138	0.0144345	-0.0704621	-1.29348	0.0106328	1
ETNK1	-0.0275741	0.0142495	-0.0693976	-1.2922	0.141569	1
DZIP3	-0.0774341	0.0400208	-0.194889	-1.29214	0.00365039	1
SPOP	-0.0882257	0.0458459	-0.222297	-1.28975	0.479544	1
FAM169A	-0.0195818	0.0101848	-0.0493484	-1.28935	0.255124	1
PPP2R5E	-0.0266397	0.0138663	-0.0671458	-1.28901	0.441015	1
ATRX	-0.0439765	0.0228938	-0.110847	-1.28895	0.00115624	1
TXNL1	-0.00607754	0.00316995	-0.015325	-1.28811	0.0801424	1
UBN2	-0.02396	0.0125824	-0.0605025	-1.2851	0.0135725	1
PCDH9-AS2	-0.487389	0.256413	-1.23119	-1.2843	0.366818	1
NR2C1	-0.0105023	0.00555471	-0.0265593	-1.28194	0.0401485	1
ABHD18	-0.0482755	0.025797	-0.122348	-1.27737	0.169355	1
ZFX	-0.033982	0.0181594	-0.0861234	-1.27736	0.403084	1
PPP1R9A-AS1	-0.531791	0.28441	-1.34799	-1.277	0.0479952	1
LINC00882	-0.048868	0.0261667	-0.123903	-1.27647	0.29944	1
ZMYM6	-0.0232102	0.0124872	-0.0589076	-1.27435	0.393692	1
CDK19	-0.0310366	0.016737	-0.0788102	-1.27331	0.0861376	1
PRDM5	-0.0519913	0.0280482	-0.132031	-1.27314	0.334457	1
MTMR12	-0.0475465	0.0257462	-0.120839	-1.27147	0.132965	1
NAA16	-0.0746965	0.0404989	-0.189892	-1.27091	0.497962	1
ASXL2	-0.0213096	0.0115897	-0.0542089	-1.26951	0.371399	1
CPSF7	-0.0569634	0.0311089	-0.145036	-1.26766	0.0976454	1
TRAPPC8	-0.0484195	0.0264644	-0.123303	-1.2673	0.0732989	1
GANC	-0.00839724	0.00459277	-0.0213873	-1.267	0.268342	1
LINC00598	-0.0486997	0.0266609	-0.12406	-1.26657	0.0773853	1
DENND4A	-0.176279	0.0967434	-0.449302	-1.26547	0.239182	1
USP14	-0.0239993	0.0131866	-0.0611852	-1.26493	0.0920213	1
PIKFYVE	-0.0360305	0.0198641	-0.091925	-1.26342	0.389891	1
AC105916.1	-0.0563791	0.031121	-0.143879	-1.26287	0.00519984	1
UFL1	-0.151232	0.0838676	-0.386332	-1.26078	0.00947327	1
WDR48	-0.0824597	0.0459843	-0.210904	-1.25828	0.441048	1
ATL1	-0.106338	0.0594479	-0.272123	-1.25715	0.00835621	1
PPP2R5A	-0.063179	0.0353275	-0.161685	-1.25706	0.330373	1
RSRC2	-0.063163	0.0355411	-0.161867	-1.25423	0.0341229	1
OXR1	-0.36674	0.206805	-0.940286	-1.25325	0.00310334	1
PURA	-0.00495835	0.00280075	-0.0127174	-1.25249	0.0176448	1
LRBA	-0.0360271	0.0203683	-0.0924225	-1.25208	0.454597	1
MAP2	-0.136605	0.0773085	-0.350519	-1.25163	0.151771	1
PBRM1	-0.0161485	0.00922247	-0.0415195	-1.24751	0.314732	1
TPP2	-0.0250818	0.014364	-0.0645277	-1.24625	0.219769	1
FCHSD2	-0.0275888	0.0160339	-0.0712116	-1.23956	0.0342913	1
SPTBN1	-0.22765	0.132488	-0.587788	-1.23893	0.193916	1
ATG4C	-0.0162641	0.00949855	-0.0420266	-1.23733	0.147484	1
EEA1	-0.0280151	0.0164058	-0.072436	-1.2361	0.30668	1
MTERF4	-0.031725	0.0185955	-0.0820456	-1.23568	0.0047803	1
PPIP5K2	-0.107143	0.0628143	-0.2771	-1.23558	0.107223	1
NDUFAF6	-0.0223267	0.0131259	-0.0577794	-1.23431	0.372237	1
DHX15	-0.0339558	0.0200108	-0.0879223	-1.23321	0.294772	1
TAFA1	-0.392566	0.231383	-1.01652	-1.23314	0.042855	1
ELP2	-0.027831	0.0164108	-0.0720728	-1.23295	0.135865	1
SCLT1	-0.0785139	0.0464197	-0.203447	-1.23173	0.283021	1
CCDC18-AS1	-0.0827601	0.0489966	-0.214517	-1.23111	0.0155145	1
TUBGCP3	-0.0232108	0.0137883	-0.0602099	-1.22955	0.095106	1
ZNF718	-0.0355771	0.0211461	-0.0923003	-1.2293	0.00151454	1
CEP70	-0.0465653	0.0278005	-0.120931	-1.22726	0.26699	1
TRAPPC10	-0.0234768	0.0140439	-0.0609976	-1.22636	0.100139	1
CAPN7	-0.0846126	0.0506606	-0.219886	-1.22595	0.0315049	1
AC005670.3	-0.0169704	0.010186	-0.0441268	-1.22481	0.335546	1
RAPGEF2	-0.0197763	0.0118755	-0.0514281	-1.2246	0.00617135	1
LUC7L3	-0.305583	0.184692	-0.795858	-1.22162	0.0370494	1
CTDSPL2	-0.0413061	0.0250997	-0.107712	-1.21915	0.130653	1
FAR1	-0.0490213	0.0298433	-0.127886	-1.21829	0.0827543	1
KIF21A	-0.151828	0.0924505	-0.396106	-1.21819	0.28706	1
TBC1D15	-0.0408519	0.0249745	-0.106678	-1.21635	0.17505	1
DENND6A	-0.021208	0.0130704	-0.0554865	-1.21263	0.238489	1
CKB	-0.223298	0.137923	-0.584519	-1.2116	0.176106	1
FGFR1OP2	-0.0710089	0.0440549	-0.186073	-1.20954	0.0403923	1
EIF1B-AS1	-0.0878826	0.0547809	-0.230546	-1.20736	0.0518235	1
NEK9	-0.0217661	0.0135753	-0.0571075	-1.2071	0.0228264	1
KPNA4	-0.0354263	0.0221605	-0.0930131	-1.20573	0.317426	1
C3orf70	-0.180752	0.11358	-0.475083	-1.20363	0.290641	1
CWF19L2	-0.0327695	0.0206463	-0.0861853	-1.2024	0.0567357	1
SEC62	-0.115193	0.0727918	-0.303177	-1.20102	0.0216227	1
SOX9	-0.0996335	0.063285	-0.262552	-1.19862	0.468543	1
MTREX	-0.0344026	0.0218567	-0.0906618	-1.19852	0.204964	1
ATP8A1	-0.0859637	0.0546959	-0.226623	-1.19783	0.251871	1
NDRG1	-0.235731	0.150605	-0.622067	-1.19591	0.171855	1
YME1L1	-0.078935	0.050468	-0.208338	-1.19557	0.0140327	1
STX17	-0.0432148	0.0276515	-0.114081	-1.1952	0.280892	1
AGTPBP1	-0.0416439	0.0268966	-0.110184	-1.19084	0.24386	1
PIGN	-0.0431333	0.0279181	-0.114185	-1.18984	0.0657019	1
MPHOSPH8	-0.053546	0.0346645	-0.141757	-1.18975	0.0123986	1
UBE2B	-0.111488	0.072215	-0.295191	-1.18949	0.23363	1
LONP2	-0.0370167	0.0240603	-0.0980937	-1.18787	0.414179	1
TUG1	-0.0314002	0.020471	-0.0832715	-1.18646	0.00246449	1
DIDO1	-0.0302431	0.0197678	-0.080254	-1.18525	0.18808	1
MGST1	-0.262522	0.17177	-0.696814	-1.18476	0.0393265	1
HSPA12A	-0.0531073	0.0347714	-0.140986	-1.18445	0.0882407	1
CHM	-0.0187548	0.0123038	-0.0498134	-1.18353	0.0256865	1
DCLK2	-0.14228	0.0933634	-0.377923	-1.18341	0.489459	1
ZNF438	-0.0579354	0.0380701	-0.153941	-1.18276	0.437446	1
EXT2	-0.0121926	0.00802554	-0.0324108	-1.18196	0.284445	1
MAP4K5	-0.0790958	0.0521424	-0.210334	-1.18125	0.392564	1
PLCH1	-0.0757516	0.0502718	-0.201775	-1.17812	0.391448	1
HS3ST5	-0.10629	0.0705674	-0.283147	-1.17792	0.322926	1
CYTH1	-0.0534025	0.0355025	-0.142308	-1.17729	0.24616	1
ADGRV1	-0.118887	0.0794795	-0.317254	-1.17467	0.525355	1
SLC25A46	-0.0642216	0.0433107	-0.171754	-1.17055	0.00137861	1
AUH	-0.0689478	0.0465034	-0.184399	-1.1705	0.0810238	1
TTLL3	-0.0224398	0.0151583	-0.0600379	-1.16977	0.16487	1
PIK3C3	-0.0416547	0.0281493	-0.111459	-1.16959	0.405816	1
FAM204A	-0.0744118	0.0503141	-0.199138	-1.16932	0.171992	1
FBXL13	-0.170262	0.115127	-0.455651	-1.16931	0.322256	1
METTL15	-0.0751279	0.0509576	-0.201213	-1.16784	0.10797	1
SP3	-0.0265355	0.018063	-0.0711341	-1.16615	0.245089	1
GTF2I	-0.0738756	0.0503102	-0.198061	-1.16594	0.232376	1
TTBK2	-0.0174236	0.0119078	-0.0467549	-1.16427	0.101137	1
YLPM1	-0.0541347	0.0369986	-0.145268	-1.16425	0.309015	1
PACRG	-0.1244	0.0851099	-0.333911	-1.16376	0.397298	1
EXOC1	-0.0467536	0.0321389	-0.125646	-1.16152	0.33721	1
GOPC	-0.112759	0.0778344	-0.303352	-1.15955	0.00201603	1
TPR	-0.048223	0.0333527	-0.129799	-1.15862	0.191906	1
XRCC5	-0.0552207	0.0383179	-0.148759	-1.15707	0.048592	1
NR2C2	-0.0202686	0.0140824	-0.0546196	-1.15646	0.0162378	1
AC012404.1	-0.123327	0.0858079	-0.332462	-1.15579	0.482619	1
TMEM241	-0.225229	0.156898	-0.607357	-1.15522	0.505709	1
ETFDH	-0.0631335	0.0441344	-0.170401	-1.15356	0.270994	1
WDFY2	-0.0805958	0.0564007	-0.217592	-1.15306	0.184477	1
MDM2	-0.0427134	0.0299234	-0.11535	-1.15254	0.135557	1
HOPX	-0.0881987	0.0618333	-0.238231	-1.1522	0.52822	1
SRP54	-0.085798	0.0601945	-0.231791	-1.15185	0.128016	1
USP3	-0.0658742	0.0462362	-0.177985	-1.15164	0.00751001	1
OGA	-0.106482	0.0749589	-0.287924	-1.15024	0.0721215	1
RALGDS	-0.32264	0.227316	-0.872596	-1.14984	0.227358	1
LIMS1	-0.0878558	0.0619832	-0.237695	-1.14919	0.153457	1
KTN1	-0.0210273	0.0148639	-0.0569184	-1.14827	0.0782841	1
UBE3A	-0.177071	0.126156	-0.480298	-1.14453	0.0706651	1
AC113414.1	-0.0915023	0.0654343	-0.248439	-1.14276	0.143065	1
HSPD1	-0.154146	0.110269	-0.418561	-1.1426	0.104121	1
WASL	-0.00436024	0.00312099	-0.0118415	-1.14231	0.406991	1
TRMT11	-0.0241073	0.0172719	-0.0654866	-1.14187	0.0338363	1
RBM33	-0.0388416	0.0279591	-0.105642	-1.13963	0.177071	1
EIF2AK2	-0.0182178	0.0131139	-0.0495495	-1.13962	0.0336158	1
CCDC82	-0.0485448	0.0349572	-0.132047	-1.13945	0.00650121	1
ACADM	-0.0349337	0.0252456	-0.0951129	-1.13775	0.00338259	1
TOP2B	-0.030946	0.022422	-0.084314	-1.1365	0.520508	1
NEK11	-0.056401	0.040874	-0.153676	-1.13641	0.249908	1
AL109809.4	-0.241018	0.175515	-0.657552	-1.13409	0.313967	1
DYNC2LI1	-0.0615378	0.0448238	-0.167899	-1.13398	0.0881992	1
DCAF5	-0.0246923	0.018025	-0.0674095	-1.13294	0.101004	1
UQCC1	-0.00644106	0.00471647	-0.0175986	-1.13145	0.128877	1
LRRFIP2	-0.0457096	0.0334778	-0.124897	-1.13136	0.288057	1
KMT2A	-0.0303442	0.0222342	-0.0829227	-1.13114	0.0519093	1
SEC23A	-0.0216646	0.0158913	-0.0592206	-1.13063	0.0214092	1
NAP1L4	-0.160209	0.117633	-0.438051	-1.13015	0.165429	1
SUCLG2-AS1	-0.0854339	0.0628788	-0.233747	-1.12902	0.0424892	1
ADAMTS17	-0.166936	0.12334	-0.457213	-1.12716	0.300917	1
LINC01473	-0.273494	0.202077	-0.749065	-1.12715	0.0050003	1
TBC1D19	-0.0193647	0.0143166	-0.0530459	-1.12686	0.215751	1
SLTM	-0.0142214	0.0105247	-0.0389674	-1.12637	0.154359	1
C2orf72	-0.139688	0.103438	-0.382813	-1.1261	0.1768	1
PARP6	-0.02843	0.0212085	-0.0780684	-1.12255	0.10865	1
ADD1	-0.0894769	0.0670364	-0.24599	-1.12049	0.456146	1
ZNF608	-0.125745	0.0943842	-0.345874	-1.1196	0.474695	1
STMP1	-0.0775838	0.0583643	-0.213532	-1.11853	0.178762	1
LRRC8D	-0.0198052	0.014922	-0.0545324	-1.11778	0.457958	1
LINC00476	-0.0991917	0.0747517	-0.273135	-1.11768	0.107475	1
ATG2B	-0.0119037	0.00899546	-0.0328029	-1.11635	0.177527	1
CDK17	-0.0224873	0.0170719	-0.0620466	-1.11413	0.12235	1
STK24	-0.0839195	0.063726	-0.231565	-1.11401	0.423945	1
NRP1	-0.331265	0.251759	-0.914289	-1.11362	0.17656	1
RTN4	-0.32208	0.244962	-0.889122	-1.11326	0.0801196	1
ALDH7A1	-0.0811951	0.0620872	-0.224477	-1.11067	0.454921	1
RBM6	-0.10441	0.0798963	-0.288716	-1.11032	0.426464	1
CRPPA	-0.0252326	0.0193364	-0.0698016	-1.10963	0.524234	1
VPS50	-0.0643308	0.0493285	-0.17799	-1.10933	0.270276	1
CCPG1	-0.0567159	0.0436133	-0.157045	-1.10796	0.0960206	1
RAB5A	-0.0594041	0.0458258	-0.164634	-1.10643	0.0920946	1
MICU3	-0.0339086	0.0262011	-0.0940183	-1.10564	0.18072	1
AL162253.2	-0.00875668	0.00677445	-0.0242878	-1.10506	0.0079662	1
MIER1	-0.0360067	0.0280191	-0.100032	-1.10224	0.373591	1
ZNF44	-0.0380157	0.0296253	-0.105657	-1.10154	0.078281	1
KIF27	-0.0457256	0.0356868	-0.127138	-1.10082	0.0968671	1
MIGA1	-0.0279759	0.0220213	-0.0779731	-1.0967	0.523465	1
EIF3E	-0.0838694	0.0660187	-0.233757	-1.09669	0.0111219	1
RBM39	-0.0640428	0.0504668	-0.178552	-1.09617	0.338057	1
RPRD2	-0.0636378	0.0501724	-0.177448	-1.09593	0.0859868	1
PHACTR1	-0.0912701	0.0724689	-0.255009	-1.09251	0.435984	1
CDKL5	-0.0178829	0.0142635	-0.0500293	-1.09032	0.00144425	1
AC027117.2	-0.270223	0.215754	-0.756201	-1.08982	0.050282	1
RNF43	-0.128657	0.102967	-0.360281	-1.08868	0.168634	1
PPFIA2	-0.171861	0.137904	-0.481627	-1.08741	0.321145	1
ZMAT3	-0.0342201	0.02765	-0.0960902	-1.08405	0.184464	1
MRPS31	-0.023744	0.0191942	-0.0666823	-1.08382	0.25631	1
C11orf58	-0.085422	0.0693322	-0.240176	-1.08187	0.193397	1
KIAA0319L	-0.0451717	0.0367891	-0.127133	-1.08021	0.547853	1
STPG2	-0.0405343	0.0331057	-0.114174	-1.07884	0.255337	1
DNAJC6	-0.215029	0.175796	-0.605854	-1.07836	0.231578	1
ATE1	-0.0430243	0.0352733	-0.121322	-1.07699	0.395316	1
RAB6A	-0.0375064	0.0307575	-0.10577	-1.07687	0.074135	1
PTPRA	-0.0434656	0.0357313	-0.122662	-1.07569	0.0102462	1
TMEM50B	-0.0508838	0.0419053	-0.143673	-1.07481	0.283344	1
MTR	-0.010134	0.00836582	-0.0286337	-1.07365	0.0410433	1
WDR41	-0.0576143	0.0478183	-0.163047	-1.07103	0.155311	1
CHRDL1	-0.0463622	0.0384894	-0.131214	-1.07091	0.265089	1
INPP4B	-0.161963	0.134613	-0.458539	-1.07036	0.00806861	1
AC105383.1	-0.0544058	0.0452426	-0.154054	-1.0701	0.0156931	1
PNN	-0.0582495	0.0484921	-0.164991	-1.06956	0.378163	1
SPAG9	-0.197942	0.165042	-0.560926	-1.06881	0.0105401	1
TTYH1	-0.124496	0.104195	-0.353187	-1.06698	0.40501	1
STAU1	-0.0307391	0.0258193	-0.0872976	-1.06523	0.13959	1
RNF216P1	-0.00664526	0.00561753	-0.018908	-1.06211	0.0388308	1
C2CD5	-0.198775	0.169326	-0.566875	-1.05838	0.0351368	1
CBX5	-0.012883	0.0109831	-0.0367491	-1.058	0.549552	1
USP34	-0.0412273	0.0352454	-0.1177	-1.05664	0.0640301	1
GOLM2	-0.0723413	0.0626278	-0.20731	-1.05051	0.383723	1
CLHC1	-0.0460132	0.0398936	-0.13192	-1.04979	0.152802	1
CHD4	-0.0152383	0.0132198	-0.0436964	-1.04949	0.109954	1
RBL2	-0.0635176	0.0554078	-0.182443	-1.04681	0.116134	1
UBE2G1	-0.003882	0.00339126	-0.0111553	-1.0461	0.515004	1
RALGAPA1	-0.0550872	0.0481344	-0.158309	-1.04599	0.420255	1
NT5C2	-0.126589	0.111062	-0.36424	-1.04401	0.564673	1
PSMA3	-0.0972015	0.0854971	-0.2799	-1.04276	0.285887	1
YTHDF3	-0.0277498	0.0244347	-0.0799343	-1.04224	0.352148	1
GRIA2	-0.517153	0.455498	-1.4898	-1.0421	0.0189181	1
HEATR5B	-0.0143762	0.0126851	-0.0414376	-1.04122	0.0770484	1
TMOD3	-0.0316333	0.0279537	-0.0912204	-1.0405	0.611011	1
ZNF131	-0.0294126	0.0260048	-0.0848299	-1.04024	0.539301	1
EPS8	-0.0727144	0.0642915	-0.20972	-1.04023	0.0487078	1
SGK3	-0.103979	0.0920676	-0.300025	-1.03952	0.00725044	1
ALMS1	-0.0257835	0.0228851	-0.0744522	-1.03835	0.0312599	1
CUL5	-0.0451682	0.0403609	-0.130697	-1.03506	0.283915	1
CREB1	-0.0333064	0.029778	-0.0963909	-1.03479	0.29156	1
USP22	-0.0129411	0.0115785	-0.0374607	-1.03444	0.0615619	1
EPHB1	-0.134966	0.121033	-0.390965	-1.03332	0.285482	1
GDAP1	-0.0871548	0.0783241	-0.252634	-1.03228	0.0966232	1
AFG1L	-0.0283655	0.0255	-0.0822311	-1.03211	0.466592	1
TCERG1	-0.0310401	0.0279365	-0.0900167	-1.03155	0.320806	1
CCDC84	-0.0305878	0.0275308	-0.0887065	-1.03153	0.331839	1
ARL3	-0.0239385	0.021709	-0.0695861	-1.02785	0.280993	1
CKMT2-AS1	-0.110731	0.100477	-0.321938	-1.02756	0.258392	1
ZNF721	-0.0783993	0.0711935	-0.227992	-1.02719	0.248759	1
RBBP4	-0.0204712	0.0185927	-0.059535	-1.02711	0.24452	1
GOSR1	-0.0470073	0.0427131	-0.136728	-1.02689	0.0716786	1
MTAP	-0.103229	0.0938527	-0.300311	-1.02661	0.120384	1
UFL1-AS1	-0.274069	0.249191	-0.797328	-1.02657	0.219664	1
PHF20L1	-0.0469694	0.0427846	-0.136723	-1.02567	0.337685	1
NPHP3	-0.0336376	0.0306634	-0.0979386	-1.02531	0.0253077	1
PER3	-0.117041	0.107132	-0.341214	-1.0233	0.455528	1
RCOR3	-0.0225844	0.020694	-0.0658628	-1.02279	0.151649	1
P2RY14	-0.217483	0.199466	-0.634432	-1.02233	0.522688	1
LONRF2	-0.00743896	0.00682869	-0.0217066	-1.0219	0.0348503	1
AC092802.1	-0.146416	0.134464	-0.427295	-1.02168	0.00660418	1
ZNF626	-0.0317408	0.0291522	-0.0926338	-1.02164	0.000501854	1
CLTC	-0.0392898	0.0360969	-0.114676	-1.02149	0.170691	1
VEZT	-0.044895	0.0413727	-0.131163	-1.01999	0.622634	1
MAP3K13	-0.0668373	0.0617342	-0.195409	-1.01888	0.305032	1
ANKRD28	-0.290437	0.269003	-0.849877	-1.01753	0.015949	1
PLEKHA8	-0.0125172	0.0116591	-0.0366936	-1.01477	0.286941	1
TAF1D	-0.157843	0.147622	-0.463308	-1.01277	0.0310512	1
NRDC	-0.052885	0.0494961	-0.155266	-1.01242	0.0718339	1
FBXO30-DT	-0.147524	0.138312	-0.433359	-1.01156	0.114206	1
SYNE1	-0.19496	0.182891	-0.57281	-1.01128	0.0875663	1
MSANTD4	-0.0912493	0.0858172	-0.268316	-1.01005	0.0386727	1
SEPTIN7	-0.0966935	0.0909982	-0.284385	-1.00972	0.413938	1
FTX	-0.0993877	0.0937011	-0.292477	-1.00884	0.0907937	1
AC046134.2	-0.0977962	0.0925571	-0.28815	-1.00695	0.102319	1
ZC3H15	-0.0271244	0.0256864	-0.0799352	-1.00667	0.010827	1
ATP5F1C	-0.036305	0.0345169	-0.107127	-1.00472	0.0139016	1
CYFIP2	-0.0571819	0.0543861	-0.16875	-1.00454	0.517045	1
EYA1	-0.152358	0.145292	-0.450008	-1.00324	0.202911	1
JARID2	-0.114557	0.109339	-0.338453	-1.00282	0.413695	1
SORL1	-0.0574812	0.054867	-0.169829	-1.00278	0.238299	1
AKAP9	-0.126191	0.12074	-0.373123	-1.00161	0.225704	1
MAPK8	-0.0429044	0.0411179	-0.126927	-1.00082	0.0547047	1
AC079142.1	-0.067276	0.064499	-0.199051	-1.00063	0.358718	1
WDR20	-0.0173987	0.0167032	-0.0515005	-0.999967	0.175058	1
RNMT	-0.0571323	0.0549219	-0.169186	-0.999313	0.185644	1
DDHD1	-0.0827573	0.0795747	-0.245089	-0.999196	0.377138	1
ZNF302	-0.0543847	0.0525348	-0.161304	-0.996937	0.158877	1
COG6	-0.0722223	0.0700104	-0.214455	-0.995222	0.355854	1
AF117829.1	-0.13111	0.127307	-0.389527	-0.994407	0.0272708	1
DPP8	-0.0241569	0.023512	-0.0718259	-0.99324	0.112137	1
MIPOL1	-0.0959549	0.0934403	-0.28535	-0.992993	0.074523	1
ARL5A	-0.010535	0.0102888	-0.0313588	-0.991565	0.413951	1
KMT5B	-0.0628089	0.061576	-0.187194	-0.989696	0.583005	1
VGLL4	-0.0594859	0.0586074	-0.177579	-0.987273	0.605151	1
SNAP91	-0.011926	0.0117593	-0.0356114	-0.98688	0.310449	1
SLC15A2	-0.187559	0.186772	-0.56189	-0.982041	0.0023804	1
OCIAD1	-0.0428398	0.0426854	-0.128365	-0.981751	0.280036	1
ACO1	-0.0545963	0.0546322	-0.163825	-0.97966	0.224749	1
PPP4R3B	-0.039634	0.0396955	-0.118964	-0.979223	0.38391	1
MORC3	-0.0169343	0.0169711	-0.0508398	-0.978918	0.0857172	1
ZNF506	-0.0260598	0.0261724	-0.078292	-0.97787	0.0608204	1
VPS54	-0.0319671	0.0321271	-0.0960612	-0.977536	0.214241	1
CSAD	-0.0196715	0.0197759	-0.0591189	-0.977388	0.405029	1
SLX4IP	-0.0808333	0.0816702	-0.243337	-0.974935	0.145145	1
KIF5B	-0.0373791	0.0381057	-0.112864	-0.970549	0.129969	1
AQP4-AS1	-0.303866	0.310365	-0.918097	-0.969613	0.239086	1
EMID1	-0.0767859	0.0784812	-0.232053	-0.969282	0.238362	1
ARHGEF26	-0.0736379	0.0754948	-0.22277	-0.96778	0.547063	1
GOLGA8B	-0.0883131	0.0907773	-0.267403	-0.966497	0.597129	1
KDM1A	-0.0144442	0.0148655	-0.043754	-0.965896	0.0688052	1
LUZP1	-0.021398	0.0220838	-0.0648798	-0.964525	0.594237	1
BAZ1B	-0.00504195	0.0052112	-0.0152951	-0.963805	0.548646	1
DUSP16	-0.0533651	0.055562	-0.162292	-0.960217	0.169341	1
ZKSCAN1	-0.0314387	0.0327515	-0.0956289	-0.95994	0.0393636	1
BBOX1	-0.0714406	0.0746181	-0.217499	-0.958662	0.627522	1
RBM28	-0.0807451	0.0845224	-0.246013	-0.957584	0.0181009	1
PCCA	-0.0578521	0.0605968	-0.176301	-0.957273	0.234984	1
NEMF	-0.0248738	0.0261312	-0.0758788	-0.955823	0.425033	1
REEP5	-0.0833749	0.0876304	-0.25438	-0.955595	0.0933462	1
CHKA	-0.175599	0.184874	-0.536072	-0.954766	0.278669	1
CYP2J2	-0.064415	0.0680015	-0.196831	-0.953439	0.384075	1
EP400	-0.0201192	0.0212468	-0.0614851	-0.953267	0.307671	1
MYH10	-0.0336174	0.0355834	-0.102818	-0.952142	0.114915	1
ZNF586	-0.00358762	0.0038143	-0.0109895	-0.94997	0.118732	1
HNRNPU	-0.0666254	0.070938	-0.204189	-0.94926	0.493328	1
EFR3A	-0.0336624	0.035916	-0.103241	-0.948241	0.276031	1
PWWP3A	-0.103602	0.111078	-0.318281	-0.945854	0.130781	1
KDM3B	-0.0230104	0.0247313	-0.0707522	-0.944659	0.231703	1
GAN	-0.0817991	0.0879658	-0.251564	-0.944384	0.396193	1
WASHC3	-0.0404958	0.0435491	-0.124541	-0.94438	0.105709	1
LGI4	-0.123047	0.132379	-0.378472	-0.944179	0.437424	1
ATXN2	-0.0558421	0.0602972	-0.171981	-0.94239	0.124891	1
CDH10	-0.183784	0.198774	-0.566343	-0.941585	0.205763	1
BSG	-0.100355	0.109043	-0.309754	-0.939324	0.547326	1
TRIM33	-0.0301954	0.0328765	-0.0932673	-0.938325	0.121396	1
FER	-0.027225	0.029786	-0.0842361	-0.93596	0.590572	1
SCAPER	-0.0880925	0.0965106	-0.272696	-0.935293	0.233345	1
DPH6	-0.266654	0.29274	-0.826047	-0.934283	0.0724352	1
HBS1L	-0.0168635	0.0185322	-0.0522591	-0.93378	0.0089069	1
TSTD3	-0.0306507	0.0336868	-0.0949882	-0.933736	0.360695	1
AGPAT3	-0.0288092	0.0316686	-0.089287	-0.933649	0.657764	1
HIPK3	-0.138612	0.152445	-0.42967	-0.933407	0.273499	1
YTHDC2	-0.00808759	0.0089243	-0.0250995	-0.931783	0.0337982	1
GCFC2	-0.0316499	0.0349325	-0.0982323	-0.931667	0.105729	1
MPC1	-0.013444	0.0148454	-0.0417334	-0.931436	0.364376	1
IDH2	-0.0977172	0.107925	-0.30336	-0.931336	0.307679	1
DENND5A	-0.019948	0.0220642	-0.0619603	-0.93062	0.131173	1
AC021231.1	-0.270508	0.299306	-0.840322	-0.930454	0.0912013	1
SLC1A3	-0.255249	0.28293	-0.793428	-0.929577	0.648649	1
ASPH	-0.158334	0.17558	-0.492249	-0.929368	0.57065	1
ANXA4	-0.0111822	0.012409	-0.0347734	-0.929023	0.330094	1
PABPN1	-0.0872286	0.09682	-0.271277	-0.928912	0.178081	1
HGSNAT	-0.0246901	0.0274407	-0.0768209	-0.928276	0.0301721	1
IQGAP1	-0.0607432	0.0678138	-0.1893	-0.926083	0.0814411	1
PSAT1	-0.123985	0.138621	-0.386591	-0.925366	0.250161	1
ITGA6	-0.0813538	0.0910043	-0.253712	-0.925112	0.2479	1
PON2	-0.198133	0.222524	-0.61879	-0.923158	0.170805	1
HFM1	-0.0462199	0.0519468	-0.144387	-0.922812	0.00930063	1
MMADHC-DT	-0.0883836	0.0996383	-0.276406	-0.921322	0.517496	1
ANKRD36C	-0.0626614	0.0709409	-0.196264	-0.919251	0.244976	1
CACNA2D1	-0.0571553	0.0647495	-0.17906	-0.918933	0.150609	1
CCDC18	-0.187135	0.213167	-0.587437	-0.916254	0.378552	1
SEPTIN11	-0.0281836	0.0321249	-0.088492	-0.915938	0.176731	1
DPYSL2	-0.194576	0.221841	-0.610993	-0.915816	0.663957	1
SMURF2	-0.115433	0.131813	-0.362678	-0.915057	0.191709	1
FUT8	-0.171929	0.196606	-0.540465	-0.914363	0.43399	1
CYB5R4	-0.0471501	0.0540493	-0.14835	-0.913173	0.139976	1
FTCDNL1	-0.0830332	0.0952141	-0.261281	-0.913013	0.207229	1
THOC1	-0.0333434	0.0383261	-0.105013	-0.91185	0.126649	1
TTC19	-0.123749	0.142473	-0.38997	-0.911059	0.0444226	1
CAND1	-0.0307505	0.0354189	-0.0969199	-0.910843	0.0904639	1
N4BP2L2	-0.100312	0.11562	-0.316244	-0.910507	0.425816	1
ENTPD3-AS1	-0.0759557	0.0876074	-0.239519	-0.910171	0.0422864	1
PGAP1	-0.0121104	0.0139835	-0.0382043	-0.909637	0.268917	1
CCNC	-0.109627	0.126781	-0.346036	-0.908875	0.374516	1
AKAP11	-0.0171783	0.0200541	-0.0544107	-0.904289	0.0937841	1
AC007193.2	-0.243951	0.285148	-0.77305	-0.903678	0.235041	1
GABRB1	-0.140711	0.164727	-0.446149	-0.902928	0.567475	1
MTX2	-0.0279341	0.0328577	-0.088726	-0.900612	0.531723	1
URI1	-0.0331523	0.0389973	-0.105302	-0.900592	0.000378499	1
SECISBP2	-0.0421936	0.0496896	-0.134077	-0.900033	0.162354	1
BIVM	-0.0127323	0.0149993	-0.0404639	-0.899872	0.551414	1
ARMC8	-0.0264459	0.0311587	-0.0840505	-0.899806	0.514973	1
FRS2	-0.0656751	0.0775996	-0.20895	-0.89842	0.47579	1
METTL25	-0.0580507	0.0686492	-0.184751	-0.898006	0.329911	1
AL513166.1	-0.0769309	0.0911458	-0.245008	-0.897101	0.120531	1
CAPZA2	-0.0246917	0.0292871	-0.0786704	-0.896552	0.460601	1
ALG13	-0.0266606	0.0316425	-0.0849636	-0.896245	0.0251688	1
NPHP1	-0.0415298	0.0493533	-0.132413	-0.895622	0.483195	1
RMDN1	-0.02141	0.0254616	-0.0682816	-0.895271	0.160174	1
SMARCA5	-0.0390254	0.0464376	-0.124488	-0.894988	0.00328	1
EXOC4	-0.0781087	0.093126	-0.249343	-0.894037	0.559846	1
TCF25	-0.0371937	0.0443598	-0.118747	-0.893871	0.030447	1
PPFIA1	-0.0950069	0.113325	-0.303339	-0.893816	0.23824	1
RANBP9	-0.0639394	0.0763259	-0.204205	-0.893442	0.52119	1
ATRN	-0.0590728	0.0705905	-0.188736	-0.892932	0.680099	1
SLC18B1	-0.0950614	0.114086	-0.304209	-0.890842	0.42176	1
OXSR1	-0.0119004	0.0142922	-0.038093	-0.890492	0.563519	1
LINC01301	-0.0848772	0.102024	-0.271779	-0.890074	0.00145343	1
EPB41L5	-0.0260115	0.0312792	-0.0833021	-0.889875	0.423816	1
ERLEC1	-0.125681	0.151264	-0.402627	-0.889457	0.0584008	1
GPD2	-0.0748592	0.0903924	-0.240111	-0.887866	0.675502	1
SUN1	-0.0445629	0.0539047	-0.143031	-0.88701	0.633569	1
BRWD3	-0.0088218	0.0106792	-0.0283228	-0.886641	0.135909	1
SLC25A36	-0.0830405	0.100735	-0.266816	-0.885628	0.248234	1
C21orf62-AS1	-0.00987231	0.0119885	-0.0317331	-0.885116	0.393379	1
PPP1R13B	-0.0676208	0.0822008	-0.217442	-0.884614	0.574211	1
PPP2R2C	-0.0693242	0.0843016	-0.22295	-0.884441	0.38628	1
AEBP2	-0.0215138	0.0261662	-0.0691938	-0.884359	0.000403133	1
ASB3	-0.0939813	0.1145	-0.302463	-0.883531	0.63901	1
TRAF3	-0.0331914	0.0404747	-0.106857	-0.883091	0.116996	1
HSPA9	-0.0425377	0.0518981	-0.136973	-0.882847	0.189984	1
MFF	-0.0556055	0.067943	-0.179154	-0.882122	0.557694	1
LRP2BP	-0.0770242	0.0942658	-0.248314	-0.881339	0.471623	1
ZNF451	-0.03909	0.0478431	-0.126023	-0.88131	0.0120289	1
COL4A5	-0.0538571	0.0660337	-0.173748	-0.880452	0.600516	1
PPP3CA	-0.148445	0.182351	-0.479242	-0.879536	0.353067	1
HIF1A	-0.13902	0.171243	-0.449283	-0.878205	0.409935	1
C1orf52	-0.0453557	0.0558833	-0.146595	-0.878076	0.331849	1
CDC16	-0.0296063	0.0366295	-0.095842	-0.876071	0.223542	1
ACP6	-0.00735912	0.00912856	-0.0238468	-0.874811	0.0150911	1
BORCS5	-0.00572236	0.00712351	-0.0185682	-0.873091	0.486847	1
DMD	-0.150408	0.187584	-0.4884	-0.872194	0.143855	1
TPK1	-0.0336352	0.0426029	-0.109873	-0.864709	0.00941416	1
SMAD5	-0.0300625	0.0381094	-0.0982344	-0.864306	0.473847	1
XPO1	-0.189533	0.240493	-0.619558	-0.863849	0.377009	1
RPS29	-0.0171293	0.0217353	-0.0559939	-0.863839	0.272435	1
APTX	-0.0118229	0.0150129	-0.0386588	-0.863491	0.00675972	1
ANOS1	-0.260966	0.331391	-0.853322	-0.863472	0.0873084	1
MYO5A	-0.0473655	0.0602378	-0.154969	-0.86275	0.170203	1
OIP5-AS1	-0.0183573	0.0234209	-0.0601356	-0.861207	0.0351719	1
ZHX1	-0.00787864	0.0100918	-0.0258491	-0.859292	0.27334	1
C20orf194	-0.0889373	0.113972	-0.291847	-0.859071	0.0586202	1
PPM1L	-0.0510799	0.0656538	-0.167814	-0.857633	0.606924	1
MAGI2-AS3	-0.0361225	0.0465218	-0.118767	-0.856669	0.634592	1
ZFPM2	-0.107138	0.138404	-0.352679	-0.855197	0.521363	1
USP25	-0.00333531	0.00431098	-0.0109816	-0.854936	0.190978	1
LRRC1	-0.118897	0.153748	-0.391541	-0.854716	0.553527	1
AC092924.2	-0.130261	0.16887	-0.429392	-0.853497	0.517359	1
ZNF780B	-0.0328126	0.0425791	-0.108204	-0.853032	0.248419	1
MORF4L1	-0.111785	0.14606	-0.369629	-0.849713	0.129076	1
ITM2B	-0.0574314	0.0752105	-0.190073	-0.848627	0.576735	1
BDNF-AS	-0.0385659	0.0506225	-0.127754	-0.847507	0.401381	1
SCG3	-0.122776	0.161549	-0.407101	-0.846344	0.36295	1
LARP4	-0.0519658	0.0685136	-0.172445	-0.845382	0.445205	1
ESYT2	-0.0230918	0.0304585	-0.0766422	-0.84517	0.0469977	1
FRA10AC1	-0.044482	0.0588672	-0.147831	-0.843578	0.0162282	1
OSBPL1A	-0.0680947	0.0901254	-0.226315	-0.843528	0.000931917	1
RBBP6	-0.0426503	0.0565367	-0.141837	-0.842783	0.620199	1
SOS2	-0.024577	0.0326368	-0.0817909	-0.841931	0.376735	1
GLUD1	-0.148375	0.19735	-0.4941	-0.841159	0.00221836	1
ORC3	-0.068423	0.0910552	-0.227901	-0.840909	0.1168	1
TMEM161B-AS1	-0.105674	0.140642	-0.351989	-0.840859	0.188868	1
LINC02062	-0.0825877	0.11035	-0.275525	-0.83897	0.00864355	1
NUP58	-0.0361226	0.048479	-0.120724	-0.836852	0.00245293	1
PHACTR3	-0.131008	0.177954	-0.439969	-0.831077	0.330554	1
PCF11	-0.00472145	0.00641731	-0.0158602	-0.830781	0.579203	1
PRMT2	-0.0560221	0.0762414	-0.188286	-0.830171	0.0750288	1
PAAF1	-0.0211609	0.0288008	-0.0711226	-0.830127	0.0702156	1
ARHGAP17	-0.00757679	0.0103331	-0.0254867	-0.829164	0.522887	1
MSRB3	-0.0657014	0.0897389	-0.221142	-0.828437	0.427028	1
RGL1	-0.154079	0.210513	-0.518672	-0.828293	0.623865	1
CDC14B	-0.191616	0.26202	-0.645251	-0.827889	0.0201649	1
MARCHF7	-0.0304178	0.0417131	-0.102549	-0.826522	0.201645	1
AC125613.1	-0.288579	0.396094	-0.973252	-0.826094	0.0149362	1
AC079385.1	-0.287925	0.395559	-0.971408	-0.825656	0.59747	1
PIK3C2A	-0.154725	0.212661	-0.52211	-0.825441	0.424982	1
PITPNC1	-0.11808	0.163221	-0.39938	-0.822721	0.125244	1
CALM2	-0.210958	0.291867	-0.713784	-0.822294	0.311122	1
PMS1	-0.0277041	0.0385833	-0.0939914	-0.819145	0.297334	1
SFSWAP	-0.0151566	0.0211328	-0.0514461	-0.818597	0.514216	1
LINC00662	-0.0205188	0.0286187	-0.0696563	-0.81844	0.0712837	1
HNRNPDL	-0.106944	0.149432	-0.363319	-0.817574	0.206624	1
MED12L	-0.113435	0.158553	-0.385423	-0.81742	0.605879	1
DYNC1H1	-0.130446	0.182434	-0.443325	-0.817149	0.610187	1
GOLPH3	-0.00848441	0.0118938	-0.0288626	-0.816025	0.350817	1
TMEM135	-0.0673603	0.0944548	-0.229175	-0.815893	0.246972	1
SUGCT	-0.0297965	0.0419305	-0.101523	-0.814199	0.476793	1
MARCHF6	-0.0340719	0.0480382	-0.116182	-0.813295	0.727292	1
RFX4	-0.137861	0.195042	-0.470763	-0.811656	0.301144	1
AC040168.1	-0.0747059	0.105754	-0.255165	-0.811378	0.211051	1
ANKRD36	-0.0593283	0.0840057	-0.202662	-0.811261	0.24752	1
SSPN	-0.0288714	0.040927	-0.0986698	-0.81072	0.0371934	1
KBTBD12	-0.0650676	0.0922751	-0.22241	-0.810525	0.431663	1
PFDN1	-0.0645642	0.0917171	-0.220845	-0.809716	0.293137	1
DNM1L	-0.0677914	0.0963801	-0.231963	-0.809329	0.185891	1
TECPR2	-0.0325218	0.0462564	-0.1113	-0.809127	0.17418	1
FAM171B	-0.143532	0.20418	-0.491243	-0.809053	0.348963	1
DPY19L3	-0.0837346	0.11919	-0.286659	-0.808756	0.290662	1
KLHL32	-0.0647482	0.0921884	-0.221685	-0.808633	0.633807	1
PSME4	-0.0348229	0.0496535	-0.119299	-0.807937	0.507537	1
KPNA1	-0.0257923	0.0367841	-0.0883686	-0.807844	0.409404	1
VPS36	-0.0232318	0.0331551	-0.0796187	-0.80752	0.327101	1
CASC2	-0.0943652	0.134984	-0.323714	-0.806422	0.0960526	1
LINC02615	-0.00855501	0.0122517	-0.0293617	-0.805871	0.600082	1
HNRNPH1	-0.0456916	0.0654361	-0.156819	-0.805865	0.491715	1
HCG17	-0.0175825	0.0251842	-0.0603491	-0.805792	0.325014	1
APBA1	-0.0392046	0.056171	-0.13458	-0.805653	0.464313	1
TRPC1	-0.0718073	0.102886	-0.246501	-0.805638	0.046356	1
MPHOSPH9	-0.0209695	0.0300664	-0.0720055	-0.805306	0.531352	1
AC104596.1	-0.151935	0.218275	-0.522146	-0.804374	0.00112855	1
MAP7	-0.160455	0.230515	-0.551424	-0.804372	0.489472	1
AASS	-0.139767	0.201157	-0.480691	-0.803517	0.473253	1
AKAP10	-0.0745612	0.107357	-0.25648	-0.803313	0.732446	1
CLIP4	-0.108209	0.156074	-0.372492	-0.802495	0.228481	1
NAA25	-0.0146145	0.0211024	-0.0503314	-0.801969	0.175861	1
ROBO1	-0.0522771	0.0755811	-0.180135	-0.801366	0.42276	1
DMTF1	-0.0654213	0.094594	-0.225437	-0.801319	0.596812	1
KLHL23	-0.00965618	0.0139765	-0.0332888	-0.800831	0.00448818	1
ATP6V1C1	-0.0174365	0.0252717	-0.0601447	-0.800194	0.262556	1
FAM66C	-0.0336062	0.0489991	-0.116211	-0.797369	0.0570424	1
TFDP2	-0.0441209	0.0645176	-0.152759	-0.795992	0.437198	1
GATAD1	-0.0613201	0.0898481	-0.212488	-0.795043	0.267231	1
HNRNPA3	-0.0535576	0.0785896	-0.185705	-0.794349	0.299188	1
SCAI	-0.0162631	0.023874	-0.0564002	-0.794156	0.0690737	1
SENP6	-0.0289431	0.0425814	-0.100468	-0.793119	0.508789	1
NBEA	-0.0870145	0.128231	-0.30226	-0.792328	0.420896	1
GKAP1	-0.017965	0.0266037	-0.0625337	-0.790032	0.570476	1
UBR1	-0.0324435	0.0480589	-0.112946	-0.789891	0.234771	1
TLCD4	-0.0493796	0.0731875	-0.171947	-0.789627	0.312564	1
PMP22	-0.0558762	0.0832539	-0.195006	-0.787144	0.318505	1
AGL	-0.0168413	0.0251226	-0.0588052	-0.786588	0.0544803	1
TUBB2B	-0.108956	0.162894	-0.380805	-0.78554	0.47718	1
GPI	-0.0911926	0.13684	-0.319225	-0.783811	0.450791	1
TIA1	-0.0222043	0.0333808	-0.0777895	-0.782937	0.590675	1
TARBP1	-0.0916038	0.137778	-0.320986	-0.782713	0.0458975	1
ATM	-0.0321431	0.0483549	-0.112641	-0.78262	0.313181	1
ST3GAL5	-0.0655552	0.0989268	-0.230037	-0.781154	0.478281	1
SMARCA1	-0.027543	0.0415848	-0.0966708	-0.78092	0.0430311	1
AC011346.1	-0.024992	0.0379417	-0.0879258	-0.778333	0.24561	1
BDP1	-0.0285812	0.0434472	-0.10061	-0.777723	0.233816	1
DCHS2	-0.141984	0.216267	-0.500236	-0.776786	0.284026	1
MAP4K4	-0.0971185	0.148027	-0.342264	-0.776474	0.740638	1
DIPK2A	-0.053852	0.0821534	-0.189857	-0.776057	0.0534957	1
RASSF8-AS1	-0.141115	0.215748	-0.497978	-0.775032	0.0176194	1
GNPTAB	-0.157588	0.242055	-0.557231	-0.772858	0.415919	1
KLF7	-0.108801	0.167361	-0.384964	-0.77218	0.52114	1
JAK1	-0.0478963	0.0737382	-0.169531	-0.77178	0.360314	1
SPATA7	-0.0148143	0.0229031	-0.0525317	-0.769817	0.169047	1
ASXL1	-0.0602252	0.093114	-0.213564	-0.769791	0.0450041	1
FBXL4	-0.0210963	0.0326175	-0.0748102	-0.769783	0.6591	1
ETNPPL	-0.312668	0.484807	-1.11014	-0.768448	0.0406869	1
PAPSS1	-0.0529225	0.0824626	-0.188308	-0.766157	0.212873	1
MGA	-0.0261945	0.0408791	-0.0932681	-0.765432	0.182529	1
SESTD1	-0.00852816	0.0133149	-0.0303712	-0.765227	0.446222	1
CAMTA1	-0.216316	0.337829	-0.770461	-0.76509	0.430101	1
CAPS2	-0.046221	0.072261	-0.164703	-0.764601	0.309091	1
CRYL1	-0.040923	0.0642821	-0.146128	-0.762393	0.398101	1
EPS15	-0.0235864	0.0370667	-0.0842395	-0.762179	0.521742	1
FAM228B	-0.0278002	0.0437312	-0.0993315	-0.761726	0.129915	1
GNAQ	-0.083024	0.130711	-0.296759	-0.761335	0.704739	1
RBPJ	-0.0244285	0.0385072	-0.0873641	-0.76076	0.0153847	1
NRF1	-0.0160415	0.0253138	-0.0573969	-0.760261	0.541019	1
GPR137B	-0.051138	0.0808051	-0.183081	-0.759636	0.298425	1
MGAT4C	-0.333557	0.528143	-1.19526	-0.758685	0.0910411	1
EIF2S3	-0.0151319	0.0240066	-0.0542704	-0.757772	0.42416	1
ZC3H6	-0.0164156	0.0260712	-0.0589024	-0.757271	0.0478159	1
YTHDC1	-0.0467647	0.0744903	-0.16802	-0.755904	0.483153	1
VIM	-0.0886209	0.141348	-0.31859	-0.755292	0.509843	1
ST6GALNAC3	-0.107981	0.17322	-0.389181	-0.752623	0.416254	1
TAPT1-AS1	-0.0103146	0.01655	-0.0371791	-0.752523	0.411901	1
GLB1	-0.00320257	0.00517351	-0.0115786	-0.749386	0.427087	1
FGFR3	-0.175399	0.283443	-0.63424	-0.749225	0.448228	1
STK3	-0.116902	0.189784	-0.423589	-0.747096	0.195584	1
POC1B	-0.0387881	0.0630047	-0.140581	-0.746843	0.0490349	1
SLC44A3	-0.0948093	0.154043	-0.343662	-0.746719	0.171311	1
CEP126	-0.0497233	0.0808458	-0.180292	-0.746393	0.588065	1
TRIM13	-0.0178937	0.0290943	-0.0648817	-0.746383	0.0458892	1
PKIA-AS1	-0.128248	0.208543	-0.465039	-0.746343	0.536948	1
THBS4	-0.0306469	0.049916	-0.11121	-0.745589	0.536275	1
TNNI3K	-0.0721216	0.117966	-0.26221	-0.743633	0.0734365	1
BCLAF1	-0.0417522	0.0684585	-0.151963	-0.742512	0.269342	1
LINC01266	-0.132023	0.216603	-0.48065	-0.742229	0.0124345	1
STRADA	-0.00343915	0.00564353	-0.0125218	-0.742138	0.621571	1
NNT	-0.0153898	0.0252706	-0.0560502	-0.741838	0.482934	1
CNOT6L	-0.0158594	0.0260669	-0.0577857	-0.741394	0.693968	1
LINC01278	-0.0291217	0.0479469	-0.10619	-0.740606	0.456665	1
UBE2V1	-0.0111372	0.0183556	-0.0406301	-0.740131	0.0525755	1
CEP170	-0.0281318	0.0466283	-0.102892	-0.737524	0.561125	1
TP53BP1	-0.0142566	0.023773	-0.0522863	-0.734756	0.492203	1
AKT2	-0.0146861	0.0245913	-0.0539635	-0.732844	0.451903	1
PUM2	-0.0182076	0.0305175	-0.0669326	-0.732399	0.137143	1
CUL4A	-0.00928723	0.0155682	-0.0341427	-0.73234	0.685294	1
NFYC	-0.0262104	0.0439915	-0.0964123	-0.731767	0.647894	1
DMXL1	-0.0311551	0.0523395	-0.11465	-0.73134	0.541743	1
TYW1	-0.049974	0.0840519	-0.184	-0.730808	0.0644121	1
CPSF6	-0.0259653	0.043829	-0.0957596	-0.729159	0.222114	1
VPS13A	-0.0334206	0.0565323	-0.123374	-0.728195	0.501637	1
LMO3	-0.278938	0.4737	-1.03158	-0.726389	0.194852	1
PSMG2	-0.0442233	0.0752413	-0.163688	-0.725538	0.624563	1
MTHFD2L	-0.0226515	0.038542	-0.0838451	-0.725505	0.0365275	1
DNAJB14	-0.0288799	0.0491705	-0.10693	-0.725218	0.707862	1
CC2D2B	-0.224434	0.382552	-0.83142	-0.724699	0.622272	1
LDAH	-0.0334214	0.0570216	-0.123864	-0.724266	0.608618	1
PRTFDC1	-0.0664743	0.11343	-0.246379	-0.724203	0.533191	1
DNHD1	-0.0754172	0.128794	-0.279628	-0.723835	0.376285	1
FSIP2-AS1	-0.144782	0.247582	-0.537146	-0.723226	0.346079	1
MCCC1	-0.0218323	0.0373853	-0.0810499	-0.722597	0.515447	1
BBS9	-0.0251739	0.0431906	-0.0935385	-0.721718	0.135615	1
KANSL1	-0.369822	0.636663	-1.37631	-0.720168	0.146706	1
VWA8	-0.0287203	0.0495526	-0.106993	-0.71916	0.586869	1
STXBP5	-0.200809	0.347559	-0.749177	-0.717727	0.584096	1
RNF38	-0.0113593	0.019675	-0.0423936	-0.717396	0.181218	1
CFAP54	-0.171017	0.296484	-0.638517	-0.716975	0.600143	1
TM9SF3	-0.0370343	0.064264	-0.138333	-0.716555	0.0953278	1
EAF2	-0.0320767	0.0556687	-0.119822	-0.716495	0.586075	1
LPIN1	-0.0675876	0.117405	-0.25258	-0.716078	0.750726	1
LTBP1	-0.119006	0.206974	-0.444987	-0.715527	0.539038	1
HNRNPC	-0.0549533	0.0957232	-0.20563	-0.71482	0.602187	1
ENSA	-0.0390167	0.0680019	-0.146035	-0.714561	0.426968	1
AGO3	-0.0131359	0.0230499	-0.0493217	-0.711492	0.487253	1
ATP1B2	-0.108609	0.190639	-0.407858	-0.711351	0.767298	1
RIC1	-0.0530687	0.0932574	-0.199395	-0.710828	0.0862799	1
ZNF337-AS1	-0.0785735	0.138395	-0.295542	-0.709786	0.0117888	1
CLASP1	-0.138197	0.243501	-0.519895	-0.709623	0.455544	1
COPA	-0.0185716	0.0327304	-0.0698737	-0.709518	0.0600438	1
NCBP1	-0.0497345	0.0878099	-0.187279	-0.708701	0.068817	1
UQCRC2	-0.0192865	0.0342113	-0.0727843	-0.706587	0.292688	1
STX18-AS1	-0.0263272	0.0468664	-0.0995208	-0.704985	0.15735	1
BCL2L14	-0.208837	0.372607	-0.790281	-0.70396	0.450316	1
MSL1	-0.0176155	0.0314942	-0.0667252	-0.703033	0.145901	1
LRP4-AS1	-0.207408	0.371461	-0.786277	-0.702253	0.320914	1
AC018362.1	-0.0495037	0.0887652	-0.187773	-0.701716	0.309863	1
PRPF4B	-0.0757902	0.135917	-0.287498	-0.701657	0.0130602	1
MTMR1	-0.138771	0.248903	-0.526444	-0.701585	0.0107866	1
ATP5PF	-0.0437855	0.0785477	-0.166119	-0.70151	0.474361	1
RBFOX2	-0.0616165	0.110875	-0.234108	-0.700128	0.397632	1
FNDC3A	-0.0379665	0.0683745	-0.144308	-0.699759	0.760615	1
HTT	-0.018393	0.0331736	-0.0699597	-0.69909	0.403871	1
KLHDC10	-0.0289316	0.0522176	-0.110081	-0.698773	0.284399	1
FBXW11	-0.0190068	0.0343685	-0.0723822	-0.697939	0.460209	1
ARHGEF26-AS1	-0.0911469	0.166214	-0.348508	-0.694139	0.686203	1
LINC01004	-0.0112436	0.0205521	-0.0430393	-0.693083	0.206333	1
MARK3	-0.0614022	0.112877	-0.235681	-0.690537	0.486187	1
AP003025.1	-0.16692	0.306932	-0.640772	-0.690421	0.362593	1
LRRC37A3	-0.016094	0.0296443	-0.0618322	-0.689655	0.000999644	1
ZSWIM7	-0.046889	0.086633	-0.180411	-0.688282	0.662046	1
CAMK2D	-0.0196175	0.0364337	-0.0756686	-0.685972	0.678325	1
PTPRF	-0.0225463	0.0419037	-0.0869964	-0.685647	0.44854	1
SNED1	-0.154688	0.287566	-0.596942	-0.68554	0.471565	1
PURG	-0.0489386	0.0910047	-0.188882	-0.685405	0.556003	1
HSD17B4	-0.0315497	0.0587629	-0.121862	-0.684692	0.762483	1
FUS	-0.0570224	0.106214	-0.220259	-0.684663	0.0597961	1
YAP1	-0.0661091	0.123682	-0.2559	-0.682706	0.7521	1
WWOX	-0.115277	0.2159	-0.446453	-0.682229	0.795581	1
MCM9	-0.0221707	0.0416293	-0.0859706	-0.681094	0.0352784	1
PIP5K1A	-0.0144756	0.0272654	-0.0562166	-0.679705	0.0554336	1
NTM-AS1	-0.217748	0.410246	-0.845742	-0.679589	0.660524	1
GPT2	-0.0690053	0.130312	-0.268323	-0.678556	0.65573	1
WTAP	-0.0346748	0.0655365	-0.134886	-0.67818	0.120341	1
GALNT11	-0.0223435	0.0422905	-0.0869775	-0.677546	0.786881	1
UBAP2	-0.0088393	0.0167323	-0.0344109	-0.677498	0.374578	1
LINC01138	-0.23965	0.455625	-0.934926	-0.675568	0.0326671	1
SMAD1	-0.0882528	0.167803	-0.344309	-0.675525	0.666271	1
USP45	-0.0735143	0.140266	-0.287295	-0.673986	0.687726	1
PRMT3	-0.0567349	0.108308	-0.221778	-0.673755	0.434931	1
ARHGAP12	-0.00635661	0.0121884	-0.0249016	-0.671809	0.342862	1
ATP5F1A	-0.0528268	0.101504	-0.207158	-0.670887	0.041577	1
MLLT10	-0.0222051	0.0426868	-0.087097	-0.670672	0.59955	1
RREB1	-0.0380554	0.0731911	-0.149302	-0.670468	0.109929	1
USP33	-0.020241	0.0390184	-0.0795005	-0.669458	0.14633	1
MTF2	-0.0262451	0.0506122	-0.103102	-0.669285	0.00117579	1
PHF3	-0.0268586	0.051831	-0.105548	-0.668983	0.086879	1
CNTNAP3	-0.121817	0.235713	-0.479346	-0.667795	0.473294	1
NCOA1	-0.0504911	0.0977276	-0.19871	-0.667667	0.797723	1
RNF213	-0.0399281	0.0774606	-0.157317	-0.666653	0.214	1
NFE2L2	-0.0216056	0.0419598	-0.0851711	-0.666184	0.615447	1
PPP2R2A	-0.00727026	0.0141207	-0.0286612	-0.666145	0.81242	1
RIF1	-0.0101254	0.0197145	-0.0399653	-0.665062	0.172408	1
PTPN12	-0.0165039	0.0321581	-0.065166	-0.66473	0.14117	1
PPP1R12B	-0.0557598	0.108796	-0.220316	-0.664134	0.686523	1
TMEM245	-0.023847	0.0465435	-0.0942376	-0.664	0.800418	1
FAM155A	-0.132973	0.259944	-0.525891	-0.663302	0.781309	1
ZNF81	-0.00620842	0.0121445	-0.0245613	-0.663016	0.496973	1
CLSTN1	-0.0653481	0.128183	-0.258879	-0.661806	0.675693	1
NFATC3	-0.00872837	0.0171365	-0.0345932	-0.661411	0.0970308	1
SAT1	-0.282465	0.554622	-1.11955	-0.661366	0.195322	1
ARHGEF11	-0.0517886	0.10169	-0.205267	-0.661356	0.343271	1
EPB41L2	-0.0485761	0.0957811	-0.192933	-0.659526	0.745998	1
CNN3	-0.212205	0.419934	-0.844343	-0.657946	0.632698	1
ZRANB1	-0.0115105	0.022898	-0.045919	-0.655657	0.774331	1
PTBP2	-0.019294	0.0384109	-0.076999	-0.655326	0.235543	1
SORBS1	-0.109065	0.217179	-0.435309	-0.655225	0.243474	1
TANK	-0.0521726	0.104287	-0.208633	-0.653563	0.424649	1
WWP1	-0.0400408	0.0801326	-0.160214	-0.653045	0.128014	1
CREM	-0.0124993	0.0251511	-0.0501497	-0.650673	0.00290527	1
JPX	-0.0621519	0.125112	-0.249415	-0.650503	0.803653	1
SEC31A	-0.0145893	0.0294535	-0.0586321	-0.649244	0.205604	1
ZNF83	-0.0536769	0.10867	-0.216023	-0.648026	0.687671	1
VPS41	-0.0221993	0.0450221	-0.0894207	-0.647261	0.0496804	1
MCF2L2	-0.0913347	0.18533	-0.367999	-0.647039	0.23885	1
UBAC2	-0.0805476	0.163703	-0.324798	-0.646347	0.316459	1
FGF2	-0.148192	0.301377	-0.597761	-0.646066	0.694069	1
SMG1	-0.0335748	0.0683388	-0.135488	-0.645698	0.787065	1
UPF3A	-0.0112458	0.0229317	-0.0454233	-0.644909	0.208885	1
BRD9	-0.00597264	0.0121799	-0.0241252	-0.644877	0.476619	1
AL050309.1	-0.0730055	0.149365	-0.295376	-0.643468	0.553	1
KIAA0586	-0.0579402	0.118865	-0.234745	-0.642293	0.267906	1
CLOCK	-0.0256165	0.0526381	-0.103871	-0.64159	0.308775	1
PRKAG2	-0.0184316	0.0379101	-0.0747733	-0.641181	0.341003	1
WASHC4	-0.0260486	0.053636	-0.105733	-0.640704	0.186234	1
AL360178.1	-0.123169	0.254032	-0.50037	-0.639996	0.745155	1
AC084198.4	-0.010846	0.0223952	-0.0440873	-0.639501	0.260103	1
TTC37	-0.0324483	0.0670471	-0.131944	-0.6392	0.586462	1
DECR1	-0.0337747	0.0699141	-0.137463	-0.638422	0.770637	1
SLC44A1	-0.0678704	0.140494	-0.276235	-0.638417	0.300653	1
ZDHHC17	-0.028002	0.0580298	-0.114034	-0.637938	0.713869	1
CERS6	-0.0356758	0.0739791	-0.145331	-0.637667	0.138341	1
GON4L	-0.0410632	0.0852352	-0.167362	-0.63724	0.422304	1
GOLGA1	-0.0118393	0.0245769	-0.0482555	-0.637204	0.0120037	1
RAB3GAP1	-0.0336743	0.0699533	-0.137302	-0.636899	0.370613	1
EPC2	-0.0385396	0.0802297	-0.157309	-0.635991	0.439695	1
ZDHHC2	-0.0425756	0.0889055	-0.174057	-0.634667	0.538229	1
AL592183.1	-0.146356	0.305647	-0.598359	-0.634624	0.00112915	1
STAT3	-0.0877466	0.183819	-0.359312	-0.633291	0.423936	1
STRADB	-0.0708312	0.149321	-0.290983	-0.630594	0.462829	1
CABLES1	-0.0815622	0.172259	-0.335383	-0.62981	0.816317	1
SPAST	-0.00866705	0.0183269	-0.035661	-0.629293	0.739285	1
GATM	-0.0455765	0.0970109	-0.188164	-0.626481	0.674222	1
XIAP	-0.00403222	0.0085842	-0.0166486	-0.626407	0.411006	1
SYBU	-0.0624167	0.133428	-0.258261	-0.624651	0.205577	1
ANKRD10	-0.0416104	0.0889957	-0.172216	-0.624434	0.397289	1
CSTF3	-0.0221442	0.0478363	-0.0921248	-0.620199	0.379465	1
RPS6KA5	-0.00929863	0.0201572	-0.0387545	-0.618722	0.0319025	1
CRLF3	-0.079362	0.172072	-0.330796	-0.618639	0.467339	1
ZRANB3	-0.0679201	0.14735	-0.28319	-0.618392	0.0947596	1
AL138828.1	-0.229041	0.496976	-0.955059	-0.618322	0.748121	1
ATG10	-0.0481494	0.104501	-0.2008	-0.618216	0.16908	1
MAST4	-0.082139	0.17939	-0.343668	-0.615569	0.580167	1
CHL1	-0.0891233	0.194737	-0.372984	-0.615367	0.799015	1
TDRD3	-0.0915609	0.200344	-0.383466	-0.614775	0.00132712	1
SKP1	-0.0600151	0.131701	-0.251731	-0.61355	0.017993	1
CADM2	-0.14794	0.32509	-0.620971	-0.612978	0.684793	1
RABGAP1L	-0.0267457	0.0588293	-0.112321	-0.61257	0.827272	1
TMEM168	-0.0194585	0.043068	-0.081985	-0.609948	0.518514	1
ADD3	-0.080452	0.178098	-0.339002	-0.609874	0.627083	1
HIVEP2	-0.0543317	0.120385	-0.229048	-0.609492	0.733012	1
RCN2	-0.03143	0.0700412	-0.132901	-0.607085	0.176281	1
AC018730.1	-0.0574333	0.128108	-0.242975	-0.606695	0.0391946	1
TNRC6C	-0.0525798	0.117429	-0.222589	-0.60617	0.324666	1
PDE8A	-0.0279458	0.0626286	-0.11852	-0.604727	0.197032	1
E2F3	-0.0153345	0.0345929	-0.065262	-0.601975	0.364831	1
CPNE8	-0.147561	0.333751	-0.628872	-0.600886	0.552277	1
RHBDD1	-0.0328597	0.0744215	-0.140141	-0.600328	0.520252	1
PRNP	-0.33302	0.754575	-1.42061	-0.600138	0.0928959	1
KLHL28	-0.0423133	0.0960428	-0.180669	-0.599413	0.302147	1
PCNX1	-0.0182722	0.0415094	-0.0780537	-0.59906	0.639139	1
EIF1	-0.0423149	0.0961799	-0.18081	-0.598836	0.224744	1
SEMA4B	-0.0460935	0.10562	-0.197807	-0.595477	0.512299	1
WBP2NL	-0.0206298	0.0473768	-0.0886364	-0.594555	0.672731	1
AL450384.2	-0.116001	0.266409	-0.498411	-0.594539	0.536952	1
RAB3GAP2	-0.0200758	0.0461394	-0.0862909	-0.594241	0.422473	1
AC074032.1	-0.0294356	0.0677996	-0.126671	-0.593332	0.437081	1
AC091826.2	-0.383773	0.886356	-1.6539	-0.592209	0.0131282	1
TEX9	-0.0678831	0.157005	-0.292771	-0.591622	0.00310085	1
TBL1X	-0.0520945	0.120611	-0.2248	-0.591198	0.253159	1
AFDN	-0.0335275	0.0780561	-0.145111	-0.58891	0.689608	1
PYGB	-0.0170527	0.0398023	-0.0739078	-0.587859	0.816082	1
SETBP1	-0.0104202	0.0243406	-0.045181	-0.587536	0.146172	1
EXOSC10	-0.0413564	0.0967288	-0.179442	-0.587008	0.736175	1
ARHGEF6	-0.0146284	0.034284	-0.0635408	-0.586173	0.398427	1
PAMR1	-0.113045	0.268404	-0.494494	-0.580847	0.839288	1
AHCTF1	-0.0190449	0.0452297	-0.0833194	-0.580747	0.0392784	1
CGGBP1	-0.0447215	0.106237	-0.19568	-0.58064	0.394602	1
GOLGA8A	-0.102462	0.243822	-0.448746	-0.579935	0.21643	1
KIAA1958	-0.0591851	0.141395	-0.259765	-0.578326	0.648913	1
CCDC88A	-0.0482802	0.115873	-0.212433	-0.576458	0.635684	1
ANKHD1	-0.0137438	0.0330346	-0.0605223	-0.575851	0.146971	1
SMS	-0.0337333	0.0811157	-0.148582	-0.575678	0.167308	1
AC053527.2	-0.0488909	0.11757	-0.215352	-0.575658	0.0446719	1
EPB41L1	-0.0416199	0.100109	-0.183348	-0.575561	0.380377	1
FNBP1	-0.0900722	0.217123	-0.397267	-0.574678	0.23663	1
ERP44	-0.0130539	0.0314832	-0.0575911	-0.57447	0.70166	1
ZNF235	-0.0086981	0.0209897	-0.0383859	-0.574241	0.213908	1
AKAP8L	-0.00181548	0.00439595	-0.0080269	-0.572859	0.548733	1
XRRA1	-0.0201171	0.048728	-0.0889622	-0.572718	0.257433	1
TCAIM	-0.00366897	0.00889834	-0.0162363	-0.572203	0.371045	1
ERBB4	-0.0797511	0.19359	-0.353092	-0.571847	0.832855	1
CALD1	-0.0454449	0.110319	-0.201209	-0.57183	0.425041	1
RNF170	-0.0170026	0.0413102	-0.0753154	-0.571478	0.226231	1
SLC20A2	-0.0733115	0.178274	-0.324897	-0.571129	0.674474	1
HNRNPD	-0.0264799	0.06445	-0.11741	-0.570766	0.814513	1
ZC2HC1C	-0.107499	0.261821	-0.47682	-0.570494	0.491822	1
RAB11A	-0.321726	0.785909	-1.42936	-0.569295	0.178152	1
ERCC6L2	-0.0265932	0.0650179	-0.118204	-0.568945	0.048662	1
GNB1	-0.0262669	0.0642235	-0.116757	-0.568924	0.0140508	1
RABGEF1	-0.0126738	0.0309881	-0.0563357	-0.56892	0.0836162	1
MFSD11	-0.00429637	0.0105096	-0.0191023	-0.568741	0.594776	1
TUT7	-0.0215708	0.0528029	-0.0959446	-0.568454	0.555255	1
PCGF5	-0.0383542	0.0942835	-0.170992	-0.566753	0.834551	1
DTNBP1	-0.0468405	0.115999	-0.20968	-0.563779	0.539066	1
STON2	-0.0636091	0.158035	-0.285253	-0.562486	0.549429	1
GOLGA4	-0.0129776	0.0322597	-0.058215	-0.562272	0.637428	1
NHLRC2	-0.0126591	0.031475	-0.0567932	-0.562183	0.161902	1
SLC12A6	-0.0241526	0.0604322	-0.108737	-0.559654	0.82632	1
ADK	-0.0269659	0.0675266	-0.121458	-0.559327	0.31711	1
SETD2	-0.0219354	0.0549475	-0.0988183	-0.559197	0.241439	1
UNC13B	-0.00770381	0.0194107	-0.0348184	-0.556867	0.317919	1
ARID1A	-0.0391471	0.0990234	-0.177318	-0.555306	0.412515	1
AQP4	-0.0821528	0.208107	-0.372413	-0.554732	0.524236	1
AC004470.2	-0.0621153	0.157401	-0.281632	-0.5546	0.55527	1
PNPLA7	-0.0568947	0.144227	-0.258016	-0.55445	0.237215	1
INTS10	-0.101114	0.256351	-0.458579	-0.554403	0.0122499	1
COG5	-0.0274125	0.0695106	-0.124336	-0.554331	0.617728	1
WDR17	-0.0448177	0.113689	-0.203325	-0.554178	0.817269	1
ENTPD1-AS1	-0.192651	0.488824	-0.874127	-0.554076	0.728662	1
ZCCHC24	-0.0697347	0.176963	-0.316432	-0.554029	0.661147	1
SLC30A10	-0.0478726	0.121501	-0.217246	-0.553974	0.164215	1
IBTK	-0.00418105	0.0106176	-0.0189797	-0.553748	0.234219	1
TMEM106B	-0.0207287	0.05274	-0.0941974	-0.552991	0.261889	1
FBXL5	-0.0318769	0.0814249	-0.145179	-0.551426	0.00383753	1
NRBP2	-0.0656445	0.167925	-0.299214	-0.550846	0.0722064	1
SCML1	-0.0724409	0.185737	-0.330619	-0.549937	0.600795	1
MTA3	-0.0240521	0.062004	-0.110108	-0.547798	0.324733	1
SRP14-AS1	-0.0336663	0.0868669	-0.1542	-0.547441	0.456469	1
TTPA	-0.0407723	0.105624	-0.187168	-0.545863	0.271905	1
AP003025.2	-0.161496	0.418587	-0.741578	-0.545656	0.407953	1
LYST	-0.0173224	0.0452204	-0.0798651	-0.542848	0.49135	1
PAX6	-0.0190657	0.0497905	-0.0879219	-0.542698	0.81822	1
COA1	-0.00874951	0.0230106	-0.0405096	-0.539945	0.777004	1
ACTG1	-0.179022	0.471152	-0.829196	-0.539666	0.0824382	1
ZFYVE21	-0.0415781	0.109857	-0.193014	-0.538128	0.673144	1
CTTN	-0.00960399	0.0254175	-0.0446255	-0.537483	0.502068	1
HDDC2	-0.142581	0.377523	-0.662685	-0.537304	0.715348	1
CYP4V2	-0.0270024	0.0715702	-0.125575	-0.536901	0.0161484	1
ZNF248	-0.0240705	0.06381	-0.111951	-0.536835	0.0263824	1
G3BP1	-0.0100727	0.026804	-0.0469494	-0.535356	0.105644	1
MAP3K2	-0.00687873	0.018342	-0.0320995	-0.534562	0.313765	1
SCYL2	-0.00453684	0.0121188	-0.0211925	-0.533874	0.177941	1
VDAC3	-0.05469	0.146207	-0.255587	-0.533559	0.0240362	1
AC124852.1	-0.0737018	0.198378	-0.345782	-0.530921	0.0100155	1
TMLHE-AS1	-0.147775	0.398279	-0.693828	-0.530412	0.56399	1
GPATCH2	-0.0679168	0.183697	-0.31953	-0.529043	0.442999	1
HSPA4L	-0.0662977	0.179335	-0.311931	-0.529005	0.717689	1
BBOX1-AS1	-0.191012	0.516919	-0.898943	-0.528833	0.540297	1
LEMD3	-0.0164508	0.0446599	-0.0775616	-0.527616	0.674353	1
CAMK2B	-0.0317977	0.0866282	-0.150224	-0.526256	0.795378	1
LINC01572	-0.182046	0.496365	-0.860458	-0.525941	0.279705	1
RASA1	-0.0657225	0.179417	-0.310862	-0.525472	0.736482	1
ARHGAP21	-0.0396093	0.108403	-0.187621	-0.524504	0.842832	1
GNG12-AS1	-0.173568	0.475039	-0.822175	-0.524489	0.639451	1
PARD3B	-0.0435504	0.11979	-0.20689	-0.522573	0.837739	1
RASSF4	-0.0480917	0.132563	-0.228747	-0.521757	0.845591	1
PCNX2	-0.143659	0.397362	-0.684681	-0.520436	0.0717685	1
ABCB7	-0.0302862	0.0840857	-0.144658	-0.519008	0.600985	1
RTN3	-0.253766	0.705375	-1.21291	-0.518561	0.123063	1
BMPR1B	-0.052407	0.145753	-0.250567	-0.518348	0.69886	1
AC087564.1	-0.0455077	0.126679	-0.217694	-0.518005	0.0593547	1
UPP2	-0.0323555	0.090074	-0.154785	-0.517977	0.000561013	1
TTC17	-0.0305332	0.0850538	-0.14612	-0.51774	0.751085	1
IFNGR2	-0.0736757	0.205369	-0.352721	-0.517485	0.359964	1
GLRX	-0.15906	0.44399	-0.762111	-0.51696	0.741083	1
MT-ND4	-0.0934708	0.260932	-0.447873	-0.516925	0.482953	1
ITGB1	-0.0340888	0.095305	-0.163483	-0.516353	0.130934	1
PCBP2	-0.016672	0.0466845	-0.0800284	-0.515756	0.533433	1
ZNF717	-0.0106333	0.0297989	-0.0510656	-0.515454	0.36331	1
DIXDC1	-0.0357554	0.100219	-0.17173	-0.515384	0.71071	1
DDX24	-0.340484	0.954923	-1.63589	-0.515156	0.00580473	1
TRIM2	-0.0274923	0.0774973	-0.132482	-0.513231	0.872047	1
TUSC7	-0.134842	0.380297	-0.649981	-0.513038	0.707895	1
PPP2R5C	-0.0116416	0.0328336	-0.0561169	-0.513031	0.711792	1
GAB2	-0.0667608	0.18849	-0.322012	-0.512627	0.141707	1
NIN	-0.0222452	0.0628606	-0.107351	-0.512302	0.311804	1
PCSK5	-0.0461646	0.13047	-0.222799	-0.51225	0.424268	1
PLCL1	-0.055148	0.156498	-0.266794	-0.510702	0.81106	1
OSBPL9	-0.0195148	0.0554277	-0.0944573	-0.51037	0.411517	1
KATNAL2	-0.0268776	0.076348	-0.130103	-0.51033	0.709217	1
PRKCA-AS1	-0.095757	0.272868	-0.464382	-0.509135	0.752685	1
AC012593.1	-0.452571	1.29237	-2.19751	-0.508339	0.0562736	1
AHI1	-0.0378661	0.108288	-0.18402	-0.507794	0.401857	1
EFNA5	-0.057488	0.16454	-0.279516	-0.50748	0.834417	1
UBA5	-0.0364515	0.104361	-0.177264	-0.507365	0.64118	1
TOGARAM2	-0.0581832	0.16699	-0.283356	-0.506441	0.27808	1
LUC7L	-0.00358965	0.0103066	-0.0174859	-0.506293	0.0579945	1
ABHD3	-0.0566275	0.163008	-0.276263	-0.505327	0.245934	1
RAB1A	-0.0107598	0.031077	-0.0525965	-0.504072	0.334635	1
NIPSNAP2	-0.015351	0.044432	-0.075134	-0.503277	0.24245	1
MYEF2	-0.0181168	0.0525081	-0.0887418	-0.502773	0.120249	1
TMLHE	-0.059907	0.174286	-0.2941	-0.501361	0.491753	1
SMARCC1	-0.00621873	0.018095	-0.0305325	-0.5013	0.339354	1
DYNLL1	-0.0618524	0.180044	-0.303749	-0.501158	0.150316	1
NEK6	-0.0429553	0.125127	-0.211038	-0.50089	0.422566	1
AC131571.1	-0.105635	0.307812	-0.519081	-0.500767	0.351624	1
OTUD7B	-0.0958829	0.279606	-0.471372	-0.500486	0.787914	1
PKM	-0.117141	0.341943	-0.576225	-0.50011	0.308763	1
FZD3	-0.010806	0.0315469	-0.0531589	-0.500069	0.44656	1
DENND1B	-0.0678585	0.19835	-0.334068	-0.499608	0.120796	1
ZNF483	-0.165132	0.482716	-0.812979	-0.499582	0.000404817	1
CHIC2	-0.012658	0.037013	-0.0623291	-0.499472	0.445704	1
AL139317.5	-0.161224	0.471819	-0.794266	-0.499165	0.235299	1
CMC2	-0.012492	0.0366332	-0.0616173	-0.498398	0.360751	1
TVP23C	-0.0234515	0.0688268	-0.11573	-0.498103	0.129463	1
CMC1	-0.0318586	0.0937728	-0.15749	-0.497023	0.799798	1
RNPC3	-0.0873578	0.257514	-0.43223	-0.496469	0.190763	1
ATP6V1H	-0.0496467	0.146572	-0.245865	-0.495904	0.859091	1
ATP2B2	-0.0463169	0.137167	-0.229801	-0.494754	0.0217059	1
MAT2A	-0.0209963	0.0623632	-0.104356	-0.493668	0.693663	1
MEF2A	-0.0256611	0.0763625	-0.127685	-0.492973	0.609773	1
BPTF	-0.0425378	0.126839	-0.211915	-0.492231	0.648807	1
RELCH	-0.00990475	0.0295857	-0.0493952	-0.491586	0.812796	1
ASAP3	-0.0346406	0.103559	-0.17284	-0.491278	0.324374	1
RORA-AS1	-0.18142	0.542836	-0.905676	-0.490954	0.584992	1
KPNA5	-0.01456	0.0435732	-0.0726932	-0.490891	0.713146	1
CDKL3	-0.0147374	0.0441156	-0.0735903	-0.490794	0.259411	1
NSMAF	-0.00868358	0.0260056	-0.0433728	-0.490629	0.590819	1
MED13L	-0.062087	0.186496	-0.310669	-0.489529	0.683625	1
ANKRD12	-0.0740588	0.222624	-0.370742	-0.489251	0.788004	1
ARAP2	-0.0705254	0.212379	-0.35343	-0.4886	0.627575	1
TSHZ1	-0.0494308	0.148861	-0.247723	-0.488587	0.150832	1
MAX	-0.0136501	0.0411701	-0.0684702	-0.488026	0.380303	1
KPNA3	-0.0095382	0.0288781	-0.0479545	-0.48663	0.449219	1
TRAK1	-0.129628	0.393754	-0.65301	-0.485433	0.748226	1
MECP2	-0.0166309	0.0506547	-0.0839166	-0.484442	0.125567	1
AP002336.2	-0.120463	0.367639	-0.608565	-0.483717	0.576997	1
MEIS1	-0.0483317	0.14751	-0.244173	-0.483699	0.858171	1
NINL	-0.00606422	0.0185243	-0.0306527	-0.483383	0.767643	1
ANK2	-0.06974	0.213069	-0.352549	-0.483322	0.244922	1
PTMA	-0.041376	0.126499	-0.209251	-0.483072	0.60961	1
SCAF8	-0.013626	0.0417184	-0.0689704	-0.482552	0.0358333	1
SARAF	-0.0346774	0.106206	-0.175561	-0.48243	0.818747	1
LINC01896	-0.0491394	0.1505	-0.248779	-0.482426	0.245637	1
AP000462.1	-0.305442	0.936213	-1.5471	-0.482144	0.0495355	1
CPD	-0.00606808	0.0186599	-0.030796	-0.480963	0.262795	1
AZIN1	-0.0397937	0.122579	-0.202166	-0.48034	0.456607	1
RSF1	-0.00815725	0.0252156	-0.0415301	-0.47907	0.678717	1
ERBIN	-0.266334	0.824202	-1.35687	-0.478668	0.478365	1
GLI2	-0.0589021	0.182308	-0.300112	-0.478612	0.473923	1
AC092902.4	-0.0220838	0.0686169	-0.112785	-0.477213	0.432722	1
MT-ND2	-0.102696	0.319272	-0.524664	-0.477003	0.697991	1
CMIP	-0.076063	0.236516	-0.388642	-0.476938	0.746636	1
ZNF407	-0.0222019	0.0690711	-0.113475	-0.476756	0.635739	1
CNKSR2	-0.0400481	0.124768	-0.204864	-0.476246	0.678804	1
KIAA0319	-0.0267903	0.0834741	-0.137055	-0.476201	0.777509	1
USP9X	-0.0069995	0.0218636	-0.0358626	-0.475305	0.626023	1
PNISR	-0.151216	0.472408	-0.774841	-0.475252	0.629146	1
AC108519.1	-0.0203845	0.0637347	-0.104504	-0.474956	0.528146	1
TFG	-0.0160383	0.0501511	-0.0822276	-0.474916	0.894169	1
TMBIM4	-0.0308916	0.0974082	-0.159191	-0.471913	0.603431	1
DPY19L1	-0.0620787	0.196055	-0.320212	-0.471353	0.808966	1
LAMA1	-0.0104651	0.0330775	-0.0540077	-0.47106	0.2975	1
PDXDC1	-0.0426108	0.135092	-0.220314	-0.469973	0.851287	1
FTL	-0.207224	0.658595	-1.07304	-0.469096	0.110953	1
KIF1B	-0.0897098	0.285374	-0.464793	-0.46877	0.791098	1
AC007566.1	-0.00400046	0.0127315	-0.0207324	-0.468611	0.173982	1
WDR11-AS1	-0.0282632	0.0902494	-0.146776	-0.467417	0.151724	1
GLG1	-0.0235063	0.0751472	-0.12216	-0.467003	0.642829	1
KIAA0825	-0.0338096	0.108504	-0.176123	-0.465631	0.46634	1
PPP2R1B	-0.0143501	0.0461485	-0.0748487	-0.464898	0.644868	1
GOLGB1	-0.0285356	0.091869	-0.14894	-0.464507	0.379741	1
ZNF254	-0.00971089	0.0312847	-0.0507065	-0.464269	0.435879	1
SRPK2	-0.0194047	0.0626177	-0.101427	-0.463684	0.223999	1
PPP3CC	-0.16608	0.5375	-0.86966	-0.462649	0.428697	1
PIK3CB	-0.0126482	0.0410238	-0.0663202	-0.461881	0.910254	1
IKZF2	-0.041216	0.134214	-0.216646	-0.460478	0.300108	1
TARS3	-0.0129375	0.0421962	-0.0680712	-0.459919	0.833295	1
DPF3	-0.0231564	0.0756144	-0.121927	-0.459506	0.812923	1
NCAM1	-0.0564495	0.184724	-0.297623	-0.458753	0.884139	1
NMNAT3	-0.0472996	0.155153	-0.249752	-0.457913	0.632978	1
SOX6	-0.0323471	0.106324	-0.171018	-0.457192	0.892638	1
SRP14	-0.0803309	0.265085	-0.425747	-0.455814	0.173655	1
BTD	-0.0587229	0.194095	-0.311541	-0.455248	0.118972	1
COL16A1	-0.0374146	0.123815	-0.198644	-0.454825	0.154797	1
FOXO1	-0.0341802	0.113597	-0.181958	-0.45333	0.646903	1
OBI1-AS1	-0.298324	0.992409	-1.58906	-0.453002	0.394162	1
CADPS2	-0.0382583	0.127576	-0.204093	-0.452167	0.281284	1
EFNB2	-0.0193023	0.0643913	-0.102996	-0.452028	0.848858	1
SOX2-OT	-0.107391	0.359445	-0.574227	-0.45087	0.243671	1
OSMR-AS1	-0.100612	0.336801	-0.538024	-0.450822	0.516444	1
EDEM3	-0.0115982	0.0388397	-0.0620361	-0.450694	0.526741	1
AL731577.2	-0.00662746	0.0221989	-0.0354538	-0.450615	0.333815	1
URGCP	-0.0103055	0.0345453	-0.0551564	-0.450348	0.362861	1
RSRP1	-0.0913999	0.307785	-0.490585	-0.448766	0.529726	1
AFTPH	-0.00709185	0.0239029	-0.0380866	-0.448455	0.171915	1
ANKRD13C	-0.0165866	0.0559188	-0.089092	-0.448368	0.0616839	1
LRP6	-0.0262312	0.0886272	-0.141089	-0.447614	0.627349	1
ZNF708	-0.0445289	0.151223	-0.240281	-0.445845	0.370637	1
FADS2	-0.100599	0.343047	-0.544246	-0.444433	0.518861	1
CNIH3	-0.0148896	0.0508242	-0.0806034	-0.444094	0.0776243	1
EEF1A1	-0.0639268	0.219123	-0.346976	-0.442658	0.0137046	1
GLS	-0.0145804	0.0501668	-0.0793275	-0.441363	0.00149241	1
F11-AS1	-0.0980274	0.337561	-0.533616	-0.441082	0.643644	1
LRPPRC	-0.0179283	0.0617539	-0.0976104	-0.440987	0.13234	1
RELL1	-0.0755361	0.261505	-0.412577	-0.439258	0.388593	1
TMBIM6	-0.02202	0.0762629	-0.120303	-0.439124	0.6371	1
NDUFA10	-0.00759943	0.026341	-0.0415398	-0.438846	0.423232	1
ARL8B	-0.0110883	0.0384502	-0.0606269	-0.438703	0.396049	1
ENOX1	-0.0392403	0.13613	-0.21461	-0.438556	0.856347	1
AL049828.1	-0.0278459	0.0970729	-0.152765	-0.4369	0.0414349	1
PIP4K2A	-0.0520082	0.181782	-0.285799	-0.436006	0.586953	1
PHKB	-0.023428	0.0819163	-0.128772	-0.435885	0.286256	1
NUDT3	-0.00583881	0.0204505	-0.0321281	-0.435305	0.369622	1
MIAT	-0.0256645	0.0899926	-0.141322	-0.434919	0.0817454	1
PIGC	-0.0802288	0.281491	-0.441949	-0.434716	0.484749	1
FNBP4	-0.0229666	0.0807851	-0.126718	-0.43386	0.223169	1
MT-CO3	-0.862234	3.03459	-4.75906	-0.433673	0.256846	1
MFHAS1	-0.0859401	0.30334	-0.47522	-0.432694	0.565062	1
PPP1R21	-0.0148022	0.0524634	-0.0820679	-0.431302	0.22962	1
HIF1A-AS3	-0.279403	0.992413	-1.55122	-0.430581	0.747331	1
TMEM14B	-0.00290331	0.0103348	-0.0161414	-0.429849	0.614239	1
CRY2	-0.0311776	0.111361	-0.173716	-0.428706	0.0962841	1
ACIN1	-0.0138112	0.0493825	-0.0770048	-0.428356	0.196359	1
PARG	-0.0221015	0.0792671	-0.12347	-0.427332	0.659802	1
CAST	-0.027282	0.0982791	-0.152843	-0.425863	0.651376	1
PAQR3	-0.0452138	0.16342	-0.253847	-0.424752	0.267949	1
DDX5	-0.0351732	0.127442	-0.197788	-0.423934	0.589048	1
TMEM220-AS1	-0.0314298	0.11414	-0.177	-0.423172	0.14502	1
YWHAE	-0.0120915	0.0441426	-0.0683257	-0.421433	0.230898	1
AC012085.2	-0.0801214	0.293846	-0.454089	-0.419916	0.7456	1
CELF2-AS2	-0.0918395	0.337924	-0.521604	-0.41884	0.838787	1
CREBRF	-0.0250289	0.0921345	-0.142192	-0.418696	0.05431	1
LINC02006	-0.00121782	0.004495	-0.00693065	-0.417813	0.000342935	1
ANK2-AS1	-0.282427	1.04661	-1.61146	-0.416504	0.327529	1
KLKB1	-0.0121549	0.0451391	-0.0694488	-0.415804	0.0492634	1
NUFIP2	-0.0159384	0.0592528	-0.0911297	-0.415457	0.912006	1
GNAS	-0.301147	1.1205	-1.72279	-0.415179	0.457712	1
ATL2	-0.00239313	0.00895999	-0.0137462	-0.413142	0.00570736	1
HEATR5A	-0.00614822	0.0230201	-0.0353165	-0.41313	0.757578	1
ZNF197	-0.0372269	0.139981	-0.214435	-0.41174	0.79121	1
AL117335.1	-0.023859	0.0897881	-0.137506	-0.411474	0.489969	1
MYOM1	-0.0353879	0.133283	-0.204059	-0.411208	0.825167	1
NEGR1	-0.244862	0.926798	-1.41652	-0.409607	0.66036	1
AP003086.1	-0.0853817	0.324878	-0.495641	-0.4079	0.837133	1
PTN	-0.0629327	0.239874	-0.365739	-0.407342	0.896174	1
VMP1	-0.0182342	0.0696553	-0.106124	-0.406628	0.428372	1
RYBP	-0.0399429	0.152846	-0.232732	-0.406075	0.425395	1
GPR107	-0.00976306	0.0374122	-0.0569384	-0.40562	0.688731	1
ELOVL5	-0.0688699	0.264344	-0.402084	-0.405093	0.813697	1
LINC00298	-0.000294381	0.00113031	-0.00171907	-0.404983	0.821366	1
LARP4B	-0.00957934	0.0367863	-0.0559449	-0.404937	0.367998	1
TAB2	-0.0442145	0.170281	-0.25871	-0.404013	0.832443	1
SOX9-AS1	-0.0286409	0.110434	-0.167716	-0.403632	0.354746	1
AMER2	-0.00457808	0.0176681	-0.0268242	-0.403345	0.101116	1
TM2D1	-0.0142167	0.0549494	-0.0833829	-0.40286	0.0989095	1
HMGN3	-0.02075	0.0803028	-0.121803	-0.402456	0.190121	1
ITGB4	-0.132657	0.515216	-0.780531	-0.401318	0.106308	1
PPP2R3A	-0.0272461	0.106019	-0.160511	-0.400714	0.311225	1
ABCC9	-0.1058	0.412095	-0.623694	-0.400398	0.670217	1
ATN1	-0.00577356	0.0225662	-0.0341133	-0.399296	0.459011	1
AC023421.2	-0.068629	0.26854	-0.405798	-0.39894	0.754852	1
EPHA6	-0.0351959	0.13781	-0.208202	-0.39873	0.784867	1
RGS12	-0.0293279	0.11585	-0.174505	-0.39594	0.901999	1
BTBD10	-0.0289303	0.114409	-0.17227	-0.395582	0.279719	1
RHOJ	-0.0241473	0.0961137	-0.144408	-0.393542	0.228666	1
PKD2	-0.00801738	0.0319506	-0.0479854	-0.393159	0.283336	1
ZNF236	-0.0180995	0.0721708	-0.10837	-0.392979	0.922332	1
NUTM2B-AS1	-0.0413794	0.165065	-0.247823	-0.392853	0.0777881	1
STAG1	-0.0222699	0.0894319	-0.133972	-0.390756	0.577838	1
AC115622.1	-0.0300802	0.12107	-0.18123	-0.39005	0.00136566	1
ATP6AP1L	-0.0246077	0.0990577	-0.148273	-0.390006	0.108741	1
TMED10	-0.0233315	0.0939791	-0.140642	-0.38981	0.575215	1
SPRY2	-0.0294975	0.118893	-0.177888	-0.389606	0.592983	1
RIC3	-0.0209522	0.0845628	-0.126467	-0.389192	0.674109	1
CHST9	-0.194663	0.786013	-1.17534	-0.389051	0.50505	1
CBR4	-0.046298	0.1878	-0.280396	-0.387627	0.832157	1
CALM1	-0.400764	1.63051	-2.43204	-0.386694	0.177603	1
SRSF11	-0.015938	0.0649555	-0.0968316	-0.386161	0.27086	1
PKIA	-0.0426921	0.174518	-0.259902	-0.385226	0.704502	1
STAT1	-0.0281326	0.115426	-0.171691	-0.384086	0.156664	1
YWHAZ	-0.00335103	0.0137507	-0.0204527	-0.38405	0.0127493	1
KCNMB2-AS1	-0.130901	0.537938	-0.799739	-0.383592	0.62144	1
LEPR	-0.0262683	0.108174	-0.160711	-0.382952	0.0319662	1
PREX2	-0.0305308	0.125729	-0.186791	-0.382947	0.929326	1
MRPS5	-0.0206738	0.0854434	-0.126791	-0.381841	0.187348	1
COBL	-0.00963156	0.0399336	-0.0591967	-0.380862	0.466907	1
AL354771.1	-0.0927472	0.384613	-0.570107	-0.380805	0.51252	1
RARS2	-0.0170422	0.0706938	-0.104778	-0.380712	0.92812	1
LIX1-AS1	-0.0167841	0.0696349	-0.103203	-0.38066	0.0908624	1
FCHO2	-0.0296175	0.12328	-0.182514	-0.379662	0.895951	1
ARMH1	-0.0166558	0.0694925	-0.102804	-0.378937	0.000653095	1
SEMA3A	-0.00445143	0.0186068	-0.0275096	-0.378375	0.715177	1
AL356737.2	-0.233603	0.976587	-1.44379	-0.378331	0.557835	1
MSH3	-0.0211142	0.0883122	-0.130541	-0.378182	0.289792	1
RAP1GDS1	-0.0263618	0.110614	-0.163337	-0.377206	0.31789	1
MAN1A2	-0.0220574	0.0928311	-0.136946	-0.376292	0.495544	1
DLEU2	-0.00659414	0.0277624	-0.0409507	-0.376181	0.390661	1
FOCAD	-0.0138117	0.0582324	-0.0858557	-0.375748	0.829794	1
HMGN1	-0.0757071	0.319308	-0.470722	-0.375639	0.00368683	1
CDC73	-0.0133849	0.0565098	-0.0832795	-0.375335	0.0877468	1
DGLUCY	-0.015318	0.0652278	-0.0958639	-0.372742	0.391449	1
PPP1R12A	-0.0330103	0.140878	-0.206898	-0.372073	0.877005	1
AC005261.1	-0.000721633	0.00308827	-0.00453154	-0.371236	0.303477	1
AC027018.1	-0.0739967	0.317212	-0.465205	-0.370725	0.565175	1
IGSF11	-0.0229218	0.0985481	-0.144392	-0.369852	0.495949	1
CAMK4	-0.0555709	0.23924	-0.350381	-0.369447	0.0261624	1
AGBL4	-0.579083	2.49625	-3.65441	-0.369061	0.0461875	1
TMEM87A	-0.0179522	0.077578	-0.113482	-0.36832	0.689897	1
ST7-AS2	-0.152489	0.662825	-0.967804	-0.366575	0.108688	1
FUT10	-0.0264183	0.114869	-0.167706	-0.366479	0.208054	1
GASK1A	-0.0568165	0.247611	-0.361244	-0.365796	0.65168	1
AL357153.2	-0.00429184	0.0188692	-0.0274528	-0.36319	0.0121368	1
AC069228.1	-0.119815	0.528549	-0.768179	-0.362193	0.334287	1
CLU	-0.442879	1.96285	-2.84861	-0.360817	0.560054	1
MAPK6	-0.00639635	0.0284209	-0.0412136	-0.360069	0.913957	1
SCAF11	-0.0136216	0.0606266	-0.0878698	-0.359575	0.912752	1
ETV6	-0.0827667	0.368901	-0.534434	-0.359158	0.704666	1
PPP6R2	-0.010896	0.0485902	-0.0703822	-0.359004	0.676062	1
MAPK10-AS1	-0.152241	0.681166	-0.985648	-0.358032	0.327975	1
TMEM161B	-0.0038697	0.0173287	-0.0250681	-0.357786	0.446028	1
APC2	-0.0673474	0.302118	-0.436813	-0.357269	0.865438	1
TERF2IP	-0.1004	0.450435	-0.651235	-0.357239	0.153788	1
CYB5B	-0.0245336	0.110797	-0.159864	-0.355314	0.163669	1
FAM182A	-0.0151655	0.0685297	-0.0988608	-0.355145	0.534972	1
MYCBP2-AS1	-0.0421785	0.190807	-0.275164	-0.354822	0.361869	1
HMGB1	-0.0847094	0.383773	-0.553191	-0.354394	0.83087	1
ATP10D	-0.0105307	0.0478508	-0.0689122	-0.353534	0.254605	1
GALK2	-0.0115049	0.0524271	-0.075437	-0.352707	0.337743	1
CDKAL1	-0.00987958	0.0450698	-0.064829	-0.35239	0.206641	1
AL589740.1	-0.188101	0.85957	-1.23577	-0.351895	0.520677	1
WNK1	-0.00937929	0.0433057	-0.0620643	-0.348924	0.121551	1
CTNNA2	-0.0922954	0.426519	-0.61111	-0.348671	0.0493886	1
AP001825.1	-0.0399307	0.184825	-0.264686	-0.348213	0.178619	1
CC2D2A	-0.080487	0.374337	-0.535311	-0.346841	0.250454	1
CCDC144A	-0.031153	0.145067	-0.207373	-0.346491	0.926963	1
ACAD11	-0.00199158	0.00932616	-0.0133093	-0.344894	0.444244	1
PRRX1	-0.0232372	0.108816	-0.15529	-0.344893	0.0656178	1
ARFGEF2	-0.0112464	0.0527657	-0.0752585	-0.344349	0.0312557	1
TRIP11	-0.0146568	0.0688889	-0.0982025	-0.343845	0.466528	1
PTCHD1	-0.00923093	0.0434486	-0.0619105	-0.34344	0.236507	1
SHOC1	-0.0519478	0.24461	-0.348506	-0.343325	0.399896	1
ALDOC	-0.0385023	0.182036	-0.25904	-0.342177	0.0518932	1
SEPTIN8	-0.0148541	0.0703507	-0.100059	-0.341689	0.877248	1
RBPMS	-0.030419	0.144082	-0.20492	-0.341661	0.910536	1
SWT1	-0.00711073	0.0337721	-0.0479936	-0.340895	0.722803	1
RAB28	-0.00694518	0.0330485	-0.0469389	-0.340361	0.530834	1
AC023509.6	-0.0692069	0.330752	-0.469166	-0.339142	0.346184	1
RAPH1	-0.0870918	0.416616	-0.5908	-0.33888	0.21816	1
LINC02340	-0.0461518	0.220833	-0.313137	-0.338805	0.0728804	1
LINC02060	-0.0385817	0.185639	-0.262802	-0.337251	0.0239355	1
AC093535.1	-0.175945	0.851292	-1.20318	-0.335701	0.68968	1
IWS1	-0.00317892	0.0153884	-0.0217462	-0.335567	0.565745	1
PPM1A	-0.0238148	0.115387	-0.163016	-0.335313	0.517664	1
EPHA4	-0.00831952	0.0403463	-0.0569854	-0.335059	0.00551986	1
MTCH1	-0.0150266	0.0730353	-0.103088	-0.334441	0.0432243	1
LINC01184	-0.028912	0.140639	-0.198463	-0.334215	0.298997	1
BAG3	-0.0267934	0.13057	-0.184157	-0.333711	0.865415	1
WDR37	-0.00856189	0.0418225	-0.0589462	-0.33306	0.0712332	1
THSD7A	-0.0299428	0.146446	-0.206331	-0.332713	0.884596	1
B3GALNT2	-0.0213011	0.104515	-0.147117	-0.331828	0.92989	1
BMP7	-0.0235964	0.116457	-0.16365	-0.330217	0.938623	1
AC008014.1	-0.0199222	0.098506	-0.13835	-0.329709	0.0010101	1
RNF220	-0.0243691	0.121204	-0.169943	-0.328099	0.511918	1
ABCA1	-0.0560742	0.279065	-0.391214	-0.327933	0.847183	1
CYP7B1	-0.0287525	0.144155	-0.20166	-0.325919	0.740935	1
MYO10	-0.050686	0.254179	-0.355551	-0.325858	0.923959	1
DROSHA	-0.00648478	0.0326452	-0.0456147	-0.324814	0.942106	1
FOXG1-AS1	-0.0126549	0.0638316	-0.0891413	-0.324281	0.873687	1
CDC14A	-0.0370019	0.186692	-0.260696	-0.324203	0.803722	1
NDUFS4	-0.0121164	0.0613111	-0.0855438	-0.323417	0.252576	1
ADGRG1	-0.065113	0.329514	-0.45974	-0.323392	0.934335	1
GLIPR1L1	-0.0919421	0.465358	-0.649242	-0.32335	0.0834543	1
LIN52	-0.00759524	0.0386892	-0.0538796	-0.321629	0.932666	1
AL391807.1	-0.0416966	0.213461	-0.296854	-0.320288	0.0211196	1
AC097376.3	-0.0168767	0.0869339	-0.120687	-0.318635	0.138054	1
UST	-0.00531316	0.0273747	-0.0380011	-0.318577	0.0533111	1
NFAT5	-0.0501628	0.259084	-0.359409	-0.317925	0.926223	1
CIRBP	-0.0902483	0.466275	-0.646772	-0.317837	0.0336761	1
SUMF1	-0.0297855	0.154239	-0.21381	-0.317232	0.697791	1
ADHFE1	-0.0562905	0.291535	-0.404116	-0.317192	0.0517095	1
AKAP7	-0.0189324	0.098401	-0.136266	-0.316252	0.926811	1
MAK	-0.0328178	0.170609	-0.236244	-0.316191	0.416867	1
CELF1	-0.0130889	0.0681047	-0.0942825	-0.315958	0.173064	1
CRIM1	-0.0304536	0.158536	-0.219443	-0.315827	0.326386	1
AC008067.1	-0.138611	0.726939	-1.00416	-0.313872	0.604783	1
AL049777.1	-0.00467921	0.0245556	-0.033914	-0.313704	0.0978817	1
AC110023.1	-0.0133716	0.0702273	-0.0969705	-0.313496	0.00133103	1
MICU2	-0.00760284	0.0399715	-0.0551771	-0.313222	0.953519	1
POU3F3	-0.0244202	0.12841	-0.177251	-0.313175	0.93799	1
GABPB1-AS1	-0.0706168	0.373532	-0.514766	-0.311622	0.832292	1
EXOC6	-0.00860169	0.0455201	-0.0627234	-0.311501	0.254495	1
MT-CYB	-0.0600966	0.31808	-0.438273	-0.311461	0.923269	1
TAPT1	-0.0111247	0.0591475	-0.081397	-0.31028	0.496511	1
CEROX1	-0.0039684	0.0211724	-0.0291092	-0.309375	0.104226	1
R3HDM1	-0.0205664	0.109848	-0.150981	-0.309086	0.420905	1
LINC00342	-0.0240185	0.128507	-0.176544	-0.30864	0.256954	1
SHOC2	-0.0075856	0.0406399	-0.0558111	-0.308291	0.873961	1
MTERF1	-0.0165288	0.0889084	-0.121966	-0.307253	0.22181	1
ZNF106	-0.0195646	0.105668	-0.144797	-0.306197	0.162582	1
AC007389.1	-0.0492912	0.266545	-0.365128	-0.305883	0.924411	1
RPS24	-0.00692822	0.0380496	-0.051906	-0.301906	0.0665048	1
KMT2E	-0.0200737	0.110264	-0.150412	-0.301859	0.948698	1
MOXD1	-0.00564429	0.0313967	-0.0426853	-0.298658	0.540293	1
GAB1	-0.0690315	0.385525	-0.523588	-0.297651	0.852368	1
SLC13A3	-0.00119905	0.00671162	-0.00910971	-0.297079	0.209128	1
ELMO2	-0.00571404	0.0321696	-0.0435977	-0.295624	0.51918	1
AC211433.1	-0.0176385	0.0997926	-0.13507	-0.294392	0.190488	1
S100PBP	-0.00931513	0.0531038	-0.0717341	-0.292497	0.638486	1
GALNT1	-0.00744758	0.0425492	-0.0574444	-0.291959	0.298887	1
SPG11	-0.00976799	0.0559836	-0.0755196	-0.29117	0.304177	1
PLEC	-0.0332134	0.190525	-0.256952	-0.290951	0.934567	1
KANSL1L	-0.0242224	0.139165	-0.18761	-0.290567	0.949158	1
KIZ	-0.00746806	0.0431699	-0.0581061	-0.289054	0.369927	1
AP001172.1	-0.0518107	0.301231	-0.404852	-0.287635	0.696908	1
ROCK1	-0.0125606	0.0731431	-0.0982643	-0.28725	0.615846	1
LUCAT1	-0.092533	0.541594	-0.72666	-0.286002	0.930998	1
AC002460.2	-0.0280411	0.164921	-0.221003	-0.28482	0.0430172	1
KCNMB2	-0.194744	1.14664	-1.53613	-0.284551	0.699215	1
AZIN1-AS1	-0.0731979	0.43258	-0.578976	-0.283652	0.0695507	1
MTARC2	-0.00761812	0.0451978	-0.060434	-0.282703	0.922385	1
NECTIN3	-0.000770265	0.00457581	-0.00611634	-0.282392	0.790193	1
DIP2A	-0.0164626	0.0984955	-0.131421	-0.280677	0.102578	1
OFD1	-0.0189734	0.113533	-0.15148	-0.280644	0.923428	1
GREB1	-0.0144439	0.0865217	-0.11541	-0.280389	0.551527	1
BRINP2	-0.0350777	0.210425	-0.280581	-0.280041	0.932808	1
CDK14	-0.0254189	0.152764	-0.203602	-0.279601	0.885824	1
BAZ2B	-0.206901	1.24427	-1.65807	-0.279442	0.505876	1
ELF2	-0.0265234	0.159528	-0.212575	-0.279412	0.379984	1
RAB30-DT	-0.010169	0.0619022	-0.0822402	-0.276544	0.401152	1
AC017101.1	-0.019872	0.121546	-0.16129	-0.275413	0.906967	1
UBXN7	-0.00671107	0.0411165	-0.0545386	-0.275018	0.471483	1
ALDH2	-0.0133911	0.0821264	-0.108909	-0.274778	0.952194	1
KCNIP1	-0.140261	0.861799	-1.14232	-0.274341	0.840067	1
RHEB	-0.0153778	0.0949512	-0.125707	-0.273183	0.315812	1
OSBPL11	-0.0736897	0.457721	-0.6051	-0.271785	0.325668	1
C6orf62	-0.0243419	0.151493	-0.200177	-0.27133	0.892097	1
CPEB4	-0.0435953	0.271318	-0.358509	-0.271329	0.422134	1
GPC5-AS2	-0.127909	0.799523	-1.05534	-0.270313	0.719228	1
CERT1	-0.00402919	0.0255044	-0.0335628	-0.267393	0.927486	1
LRRC7	-1.08282	6.89165	-9.05729	-0.266135	0.360865	1
CHSY1	-0.00967596	0.0616793	-0.0810312	-0.265776	0.275301	1
AC006059.1	-0.00906958	0.0580573	-0.0761964	-0.264813	0.431089	1
CCSER2	-0.010896	0.0703357	-0.0921276	-0.262898	0.670192	1
SOD2	-0.0237034	0.153157	-0.200564	-0.26268	0.90022	1
CBLB	-0.0184371	0.119736	-0.15661	-0.261528	0.436685	1
LSAMP-AS1	-0.13827	0.901892	-1.17843	-0.26054	0.585521	1
DSE	-0.0187531	0.122617	-0.160123	-0.259994	0.47842	1
PDE8B	-0.0688629	0.450608	-0.588333	-0.25982	0.729394	1
CDK13	-0.0125796	0.0823714	-0.107531	-0.259667	0.949925	1
AC008771.1	-0.0738945	0.485294	-0.633083	-0.259001	0.0794025	1
CPEB2	-0.0267693	0.175965	-0.229503	-0.258796	0.798679	1
SLC25A12	-0.0114063	0.0756447	-0.0984574	-0.256815	0.460319	1
LINC00271	-0.0030633	0.0203181	-0.0264447	-0.256783	0.000565074	1
STARD13-AS	-0.0304193	0.202382	-0.26322	-0.256101	0.766688	1
NBPF26	-0.00130304	0.00868407	-0.0112901	-0.25572	0.541168	1
PSMG4	-0.0188804	0.126051	-0.163812	-0.255327	0.876856	1
DTNB	-0.00164891	0.0110415	-0.0143393	-0.254666	0.928667	1
AC022395.1	-0.060582	0.406341	-0.527505	-0.2543	0.256662	1
KLHL5	-0.00846523	0.0569681	-0.0738986	-0.253564	0.345954	1
TRIP12	-0.0149033	0.100474	-0.13028	-0.253169	0.631947	1
CDK12	-0.00520682	0.0352097	-0.0456233	-0.2525	0.312101	1
UNC79	-0.027521	0.186382	-0.241424	-0.252171	0.0335406	1
UNC5C	-0.0303285	0.205918	-0.266575	-0.251613	0.759335	1
H3-3B	-0.0436424	0.296556	-0.38384	-0.251435	0.806452	1
MRTFB	-0.0245692	0.16713	-0.216268	-0.2512	0.863313	1
AL137139.2	-0.0444885	0.302643	-0.39162	-0.25119	0.718331	1
PDHX	-0.00906652	0.0619792	-0.0801123	-0.250121	0.127855	1
AC024145.1	-0.129738	0.888026	-1.1475	-0.249843	0.875701	1
AC068587.4	-0.0392009	0.269047	-0.347449	-0.249255	0.119377	1
PAPOLA	-0.0413623	0.284486	-0.36721	-0.248792	0.736436	1
SMG6	-0.00891885	0.0614398	-0.0792775	-0.24845	0.271927	1
TPST1	-0.138291	0.95446	-1.23104	-0.24804	0.609741	1
EFCAB13	-0.0606693	0.419128	-0.540467	-0.247833	0.282002	1
ST8SIA1	-0.00639354	0.0443985	-0.0571856	-0.246714	0.767402	1
KREMEN1	-0.0281975	0.196222	-0.252617	-0.246262	0.676848	1
KIAA1109	-0.0463414	0.323516	-0.416199	-0.245574	0.896249	1
F3	-0.342016	2.39689	-3.08092	-0.244747	0.376263	1
AC073475.1	-0.0829886	0.5829	-0.748878	-0.244267	0.187595	1
IFT80	-0.0108401	0.0762593	-0.0979396	-0.243931	0.348649	1
IL7	-0.0469347	0.33274	-0.426609	-0.242287	0.104667	1
MAOB	-0.0383829	0.272914	-0.34968	-0.241664	0.787248	1
MAPRE2	-0.0324429	0.231949	-0.296835	-0.240503	0.781447	1
AC091078.1	-0.0360899	0.258626	-0.330806	-0.24001	0.0586404	1
ALCAM	-0.0203698	0.146494	-0.187234	-0.239261	0.888431	1
EHMT1	-0.0100163	0.0722057	-0.0922384	-0.238764	0.94413	1
EML6	-0.00355408	0.0257355	-0.0328437	-0.237827	0.809609	1
STIM2	-0.0131412	0.0960958	-0.122378	-0.235783	0.78499	1
PDE5A	-0.0990273	0.72776	-0.925815	-0.234752	0.240131	1
C8orf37-AS1	-0.0014109	0.0104272	-0.013249	-0.233594	0.00444585	1
LINC01376	-0.0382076	0.282394	-0.35881	-0.233578	0.101273	1
ATP2C1	-0.0322377	0.238454	-0.30293	-0.233419	0.930916	1
MT-CO1	-0.377527	2.79339	-3.54844	-0.233352	0.11648	1
SCARA3	-0.0234282	0.173622	-0.220478	-0.23303	0.953323	1
AC093305.1	-0.106293	0.789947	-1.00253	-0.232449	0.838599	1
FAM135A	-0.0145938	0.110334	-0.139521	-0.228959	0.788554	1
PCDH7	-0.0378777	0.287162	-0.362917	-0.2284	0.965335	1
MYRIP	-0.0233739	0.178663	-0.225411	-0.226751	0.205696	1
NMT1	-0.0208333	0.161156	-0.202823	-0.224368	0.322303	1
SLMAP	-0.00857875	0.0664803	-0.0836378	-0.224011	0.572445	1
ACSL6	-0.0625186	0.490495	-0.615532	-0.221575	0.65446	1
AC022601.1	-0.0948352	0.745776	-0.935446	-0.221117	0.600923	1
FAM66D	-0.013224	0.104077	-0.130524	-0.220959	0.955928	1
TRRAP	-0.0101859	0.0803085	-0.10068	-0.22061	0.751988	1
USP24	-0.0116182	0.0918782	-0.115115	-0.22002	0.34607	1
GABBR1	-0.0371304	0.294483	-0.368744	-0.219455	0.940689	1
PPP3R1	-0.0140915	0.111987	-0.14017	-0.219061	0.590115	1
SNX2	-0.0114407	0.0918637	-0.114745	-0.21706	0.158036	1
IRAG1	-0.0311461	0.250618	-0.31291	-0.216654	0.934388	1
FAM189A2	-0.0664356	0.536393	-0.669264	-0.216001	0.168785	1
RMST	-0.0412449	0.333765	-0.416255	-0.215564	0.969809	1
SNHG14	-0.306323	2.48146	-3.0941	-0.215362	0.00610335	1
FSIP2	-0.155727	1.26403	-1.57549	-0.21498	0.510546	1
RBMS3-AS3	-0.0094165	0.0764832	-0.0953162	-0.214855	0.211122	1
SYCP2	-0.0328788	0.267873	-0.33363	-0.214267	0.855202	1
SS18	-0.00531282	0.0433127	-0.0539384	-0.214145	0.267068	1
MIA3	-0.00398483	0.0324932	-0.0404629	-0.214105	0.9401	1
SH3GLB1	-0.0137176	0.112035	-0.13947	-0.213801	0.455206	1
CNOT1	-0.00394463	0.0322549	-0.0401441	-0.213576	0.305837	1
AC079781.5	-0.00730627	0.0598046	-0.0744171	-0.213379	0.221294	1
CLIP1	-0.00386489	0.03183	-0.0395598	-0.212217	0.78824	1
ZBTB4	-0.00217437	0.0179111	-0.0222598	-0.212178	0.662874	1
AC007262.2	-0.0269839	0.22374	-0.277708	-0.210939	0.83295	1
LINC00960	-0.0652285	0.541773	-0.67223	-0.210618	0.132065	1
IRF2	-0.0110726	0.0924402	-0.114585	-0.209654	0.578339	1
NIPBL	-0.0173173	0.14487	-0.179505	-0.209272	0.957115	1
MACROD2	-0.0481731	0.403574	-0.499921	-0.209005	0.441089	1
UBE2R2	-0.00507646	0.0427802	-0.0529331	-0.207906	0.525041	1
NTRK2	-0.0436941	0.370449	-0.457838	-0.206786	0.696226	1
GJA1	-0.0441299	0.375684	-0.463943	-0.206027	0.81857	1
ACOT11	-0.00795548	0.0685271	-0.084438	-0.20387	0.504421	1
TBC1D5	-0.0152529	0.131613	-0.162118	-0.203555	0.913305	1
ACAP2	-0.0467419	0.403966	-0.49745	-0.203263	0.747454	1
CRYZL1	-0.00731733	0.0633402	-0.0779749	-0.202975	0.438292	1
ST7	-0.00230071	0.0199275	-0.0245289	-0.202865	0.685758	1
CTNNA1	-0.00524842	0.0465281	-0.057025	-0.198675	0.972642	1
UBA3	-0.00220565	0.0197934	-0.0242047	-0.196508	0.680012	1
NAA15	-0.00454916	0.041232	-0.0503303	-0.194757	0.877844	1
AK3	-0.0126975	0.115732	-0.141127	-0.193778	0.970564	1
ENTPD1	-0.023412	0.215436	-0.26226	-0.192117	0.668957	1
AC093110.1	-0.0304738	0.280802	-0.341749	-0.19188	0.0598885	1
AL078459.1	-0.0604229	0.558777	-0.679623	-0.191257	0.313035	1
PCDH9-AS4	-0.0493086	0.45808	-0.556697	-0.190472	0.221206	1
UTY	-1.43579e-09	1.35919e-08	-1.64634e-08	-0.187261	0.353909	1
AC008957.1	-0.218861	2.07582	-2.51354	-0.186937	0.727737	1
TTC3	-0.0128721	0.122611	-0.148356	-0.186214	0.391466	1
AC008957.2	-0.340864	3.27491	-3.95663	-0.184769	0.441649	1
NUTM2A-AS1	-0.00216145	0.020784	-0.0251069	-0.184628	0.567011	1
MBTD1	-0.00839589	0.0808927	-0.0976844	-0.184297	0.469013	1
PTGDS	-0.0390037	0.377942	-0.455949	-0.183347	0.954346	1
SLC1A2	-0.0504184	0.491115	-0.591952	-0.182478	0.850729	1
AL512662.2	-0.0237339	0.231783	-0.279251	-0.182053	0.723524	1
STK33	-0.0220978	0.216228	-0.260424	-0.18173	0.920312	1
LMCD1-AS1	-0.0142968	0.140268	-0.168861	-0.181291	0.813143	1
LRRC8A	-0.0118987	0.116988	-0.140786	-0.180941	0.396722	1
IFT122	-0.00637775	0.0628021	-0.0755576	-0.180691	0.541997	1
SELENOW	-0.016226	0.16349	-0.195942	-0.176959	0.277136	1
TRERF1	-0.0031557	0.0319365	-0.0382479	-0.176252	0.807726	1
FNBP1L	-0.00374235	0.0379698	-0.0454545	-0.175845	0.284736	1
PPP3CB	-0.00455352	0.0462765	-0.0553835	-0.17558	0.178742	1
AC137494.1	-0.00287593	0.0293093	-0.0350611	-0.175134	0.352483	1
SNX9	-0.00981861	0.100323	-0.11996	-0.174722	0.571675	1
ACSS1	-0.0280974	0.290871	-0.347066	-0.17265	0.964229	1
RDX	-0.0430423	0.449717	-0.535801	-0.171202	0.97338	1
WAPL	-0.00584062	0.0613686	-0.0730499	-0.170325	0.280178	1
PHACTR4	-0.00811001	0.0852964	-0.101516	-0.170174	0.977952	1
SPARCL1	-0.76081	8.02683	-9.54845	-0.169688	0.0604635	1
TSEN2	-0.00190283	0.0201195	-0.0239251	-0.169351	0.938455	1
JMJD1C	-0.010239	0.109514	-0.129992	-0.167579	0.763749	1
CEP192	-0.00888091	0.0960106	-0.113772	-0.165945	0.274624	1
FAM120A	-0.00831058	0.0899583	-0.10658	-0.165754	0.977971	1
ZIC1	-0.00102038	0.0111167	-0.0131574	-0.164776	0.0111784	1
SPATS2	-0.00506136	0.0554835	-0.0656062	-0.163847	0.328353	1
RASSF8	-0.00879276	0.0970298	-0.114615	-0.162853	0.71182	1
AC097537.1	-0.05281	0.58294	-0.68856	-0.162809	0.397427	1
GSPT1	-0.00559561	0.0617705	-0.0729617	-0.1628	0.53489	1
KIAA0930	-0.0241301	0.267103	-0.315363	-0.162393	0.8479	1
MT-ND3	-0.169227	1.88354	-2.222	-0.161576	0.756978	1
STOX1	-0.0119283	0.133207	-0.157064	-0.161085	0.880855	1
HADHB	-0.00466603	0.0522525	-0.0615845	-0.160673	0.905351	1
AC007098.1	-0.0417337	0.470241	-0.553708	-0.159767	0.972957	1
ZNF292	-0.0114926	0.129828	-0.152814	-0.159389	0.719006	1
AMMECR1	-0.00701106	0.0794802	-0.0935023	-0.158876	0.663807	1
TTC8	-0.00258015	0.0293818	-0.0345421	-0.158219	0.85934	1
MROH7	-0.0315088	0.359535	-0.422553	-0.157927	0.0611554	1
RNF13	-0.0058697	0.0670835	-0.0788229	-0.157696	0.4436	1
SYTL4	-0.00234519	0.0268038	-0.0314942	-0.15769	0.700592	1
CRMP1	-0.00709476	0.0819876	-0.0961772	-0.156097	0.262487	1
NEO1	-0.0157752	0.183315	-0.214865	-0.155301	0.286676	1
AL390783.1	-0.0801992	0.935323	-1.09572	-0.154785	0.960496	1
COLEC12	-0.0613803	0.719648	-0.842408	-0.154032	0.259856	1
GRIA4	-0.0405282	0.48259	-0.563646	-0.151847	0.411519	1
NUDCD3	-0.0046734	0.055887	-0.0652338	-0.151249	0.49343	1
MPP5	-0.00676958	0.0809872	-0.0945263	-0.151192	0.53682	1
MFN1	-0.010241	0.122519	-0.143001	-0.15119	0.257271	1
NTM	-0.147302	1.78912	-2.08372	-0.149093	0.0739518	1
AC002463.1	-0.00239853	0.0294411	-0.0342381	-0.147647	0.0666292	1
PPM1B	-0.0116718	0.14353	-0.166873	-0.147398	0.355805	1
AC087854.1	-0.00651165	0.0803278	-0.0933511	-0.146968	0.102734	1
PCLO	-0.000819805	0.0101756	-0.0118152	-0.146133	0.0671437	1
TMTC2	-0.0282574	0.351762	-0.408277	-0.145739	0.829855	1
ZNF277	-0.0109489	0.136625	-0.158523	-0.145415	0.958039	1
ARL17B	-0.301332	3.76136	-4.36403	-0.145372	0.0799492	1
VPS53	-0.0033864	0.042374	-0.0491468	-0.145043	0.982617	1
SYT9	-0.0139258	0.174291	-0.202142	-0.145014	0.950321	1
PLEKHA5	-0.00932053	0.118895	-0.137536	-0.142478	0.971305	1
PRDM16-DT	-0.00937153	0.120251	-0.138994	-0.141703	0.910266	1
APLP2	-0.00260952	0.0336082	-0.0388272	-0.141218	0.312215	1
FXR1	-0.0271868	0.353679	-0.408053	-0.139905	0.772829	1
NRXN1	-0.0339977	0.444716	-0.512712	-0.139194	0.72865	1
AL137009.1	-0.0934354	1.2254	-1.41227	-0.138857	0.344305	1
HIVEP1	-0.0111412	0.146292	-0.168574	-0.138702	0.318675	1
SNX29	-0.00624543	0.0826516	-0.0951424	-0.137697	0.471493	1
TNS1	-0.0126672	0.170473	-0.195807	-0.135564	0.365094	1
AL160254.1	-0.0310632	0.424725	-0.486851	-0.133577	0.300368	1
TNPO1	-0.00304619	0.0420573	-0.0481497	-0.132371	0.605753	1
DAAM1	-0.0223016	0.308311	-0.352914	-0.13221	0.983368	1
IL17D	-0.0135832	0.188537	-0.215704	-0.131716	0.89515	1
GLUL	-0.0502407	0.704177	-0.804658	-0.130525	0.914299	1
ZNF706	-0.00349821	0.049528	-0.0565244	-0.129302	0.977059	1
SCMH1	-0.0022196	0.0315939	-0.0360331	-0.128657	0.691254	1
AC242426.2	-0.00494347	0.0725997	-0.0824867	-0.12495	0.0552698	1
NDFIP1	-0.00387905	0.0581771	-0.0659352	-0.122515	0.0149688	1
RPAP2	-0.00347333	0.0521769	-0.0591235	-0.122328	0.478559	1
ANKUB1	-0.0322188	0.484865	-0.549302	-0.122123	0.656312	1
ATAD1	-0.00353288	0.0532424	-0.0603081	-0.12196	0.982014	1
NPL	-0.0153677	0.232223	-0.262958	-0.121653	0.974602	1
AC107021.1	-0.0259796	0.401987	-0.453946	-0.118979	0.974662	1
ADAM10	-0.00601986	0.0937849	-0.105825	-0.118218	0.0785883	1
PSPC1	-0.00189436	0.029557	-0.0333458	-0.118051	0.686808	1
IFT74	-0.004889	0.0765709	-0.0863489	-0.117632	0.663353	1
ATXN1	-0.0115862	0.181523	-0.204696	-0.117594	0.652852	1
GABRA2	-0.0172141	0.272384	-0.306812	-0.116503	0.910534	1
RFX3-AS1	-0.000357236	0.00567197	-0.00638645	-0.11613	0.059904	1
NFIA	-0.0124506	0.198053	-0.222954	-0.115926	0.656401	1
GPATCH8	-0.00617847	0.098683	-0.11104	-0.115482	0.622878	1
LIMCH1	-0.019248	0.313128	-0.351624	-0.113502	0.966499	1
RNF169	-0.0054052	0.090179	-0.100989	-0.110834	0.967116	1
ZNF827	-0.00481682	0.0826985	-0.0923322	-0.107876	0.517657	1
TTC21B	-0.00247606	0.043272	-0.0482242	-0.106081	0.689411	1
LINC00499	-0.0103064	0.182114	-0.202727	-0.104979	0.366174	1
BCL2	-0.00995847	0.176674	-0.196591	-0.104581	0.147118	1
PTPRK	-0.0142953	0.262613	-0.291203	-0.101182	0.990958	1
ACER3	-0.00606706	0.112113	-0.124247	-0.100619	0.206822	1
CSPP1	-0.00517174	0.0963002	-0.106644	-0.0998939	0.893645	1
CGNL1	-0.00568783	0.106737	-0.118113	-0.0991589	0.795011	1
NCKAP5	-0.0139065	0.2655	-0.293313	-0.0975503	0.966912	1
ZZEF1	-0.00141134	0.0270161	-0.0298388	-0.0973067	0.436794	1
TENM2	-0.014091	0.270481	-0.298663	-0.0970504	0.0372316	1
STK17B	-0.00884064	0.169996	-0.187677	-0.0968892	0.950302	1
KNOP1	-0.00012992	0.00251635	-0.00277618	-0.0962253	0.0100874	1
LPGAT1	-0.00481262	0.0939119	-0.103537	-0.0955442	0.413942	1
STK38	-0.00134456	0.0264905	-0.0291796	-0.0946751	0.654227	1
PKN2	-0.00874471	0.172594	-0.190083	-0.0945156	0.897582	1
MGMT	-0.00818008	0.1632	-0.17956	-0.0935503	0.981336	1
COL21A1	-0.00901628	0.182846	-0.200878	-0.0921056	0.646393	1
MLC1	-0.00831229	0.172903	-0.189528	-0.0899029	0.960026	1
PRKCQ	-0.000676142	0.0140707	-0.015423	-0.0898639	0.805368	1
MINK1	-0.00914434	0.192792	-0.21108	-0.0887538	0.386022	1
ALDH1L1	-0.0192418	0.408978	-0.447462	-0.08807	0.890959	1
NR1D2	-0.00351806	0.0757502	-0.0827863	-0.0869865	0.648342	1
ZNF710	-0.00196913	0.0428528	-0.0467911	-0.0861059	0.417024	1
ZBED5	-0.000438881	0.00973973	-0.0106175	-0.0845097	0.350468	1
MARK1	-0.00615425	0.140056	-0.152365	-0.0824984	0.178894	1
HSP90AA1	-0.031512	0.729412	-0.792436	-0.0811675	0.887776	1
SRRM2	-0.0113225	0.267131	-0.289776	-0.0796963	0.800112	1
LRRC37B	-0.00604264	0.144375	-0.15646	-0.0787365	0.551021	1
MINDY2	-0.00230869	0.0552728	-0.0598902	-0.0785834	0.133752	1
UBXN4	-0.00410031	0.0982206	-0.106421	-0.0785417	0.613568	1
LINC02649	-0.000172516	0.00418235	-0.00452738	-0.0776429	0.786947	1
RHOBTB3	-0.00694296	0.169072	-0.182958	-0.0773115	0.902363	1
MLH3	-0.00235292	0.0574261	-0.062132	-0.0771447	0.39744	1
EVL	-0.002201	0.0551226	-0.0595246	-0.0752547	0.369282	1
ATP9A	-0.00510551	0.128594	-0.138805	-0.0748442	0.749344	1
ZFAND6	-0.00457601	0.115581	-0.124733	-0.0746425	0.995818	1
NAV3	-0.0141362	0.364663	-0.392936	-0.0731426	0.980997	1
LYPD6	-0.0063656	0.16513	-0.177861	-0.0727503	0.308084	1
CCNH	-0.00625566	0.162494	-0.175005	-0.0726572	0.665995	1
RANBP2	-0.00270625	0.072615	-0.0780275	-0.0704203	0.110351	1
LINC02245	-0.00543828	0.146226	-0.157103	-0.0702789	0.338878	1
PTEN	-0.00192072	0.0517156	-0.055557	-0.0701863	0.952013	1
ZBTB20-AS5	-0.0236502	0.640404	-0.687704	-0.0698039	0.815853	1
AC023051.1	-0.0018589	0.050602	-0.0543198	-0.0694496	0.834284	1
AL160272.1	-0.00477511	0.134354	-0.143904	-0.0672689	0.953391	1
STRN3	-0.0022598	0.0670247	-0.0715443	-0.0639268	0.908234	1
AC092691.3	-0.00435498	0.129658	-0.138368	-0.0636922	0.980847	1
PNPLA8	-0.0084837	0.261808	-0.278776	-0.0615177	0.994163	1
EPM2A	-0.0062829	0.194789	-0.207355	-0.061243	0.986919	1
PPP4R4	-0.00355351	0.111188	-0.118295	-0.0606993	0.577317	1
ITGA9	-0.00278137	0.0873364	-0.0928991	-0.0604917	0.771511	1
LINC02884	-0.00493286	0.155331	-0.165196	-0.060327	0.677825	1
IQCK	-0.00693313	0.229311	-0.243178	-0.0575197	0.839753	1
SERPINE2	-0.00420043	0.141373	-0.149773	-0.0565537	0.816738	1
SPATA13	-0.00112707	0.0388143	-0.0410684	-0.0553065	0.419205	1
ZHX3	-0.0123425	0.427924	-0.452609	-0.0549458	0.959871	1
SDC4	-0.00302976	0.105835	-0.111894	-0.0545469	0.984165	1
TTN	-0.0119862	0.422415	-0.446387	-0.0540804	0.994606	1
DMGDH	-0.00307851	0.108786	-0.114943	-0.0539383	0.692309	1
ZNF37A	-0.00116093	0.0420304	-0.0443523	-0.0526814	0.97617	1
TMEM47	-0.00596695	0.21606	-0.227994	-0.0526737	0.996792	1
FOXK2	-0.000736424	0.0266953	-0.0281682	-0.0526166	0.607055	1
GNAO1	-0.00598702	0.21894	-0.230914	-0.0521696	0.65428	1
PBXIP1	-0.00416226	0.153374	-0.161699	-0.051784	0.454442	1
FEZ1	-0.00213066	0.0788215	-0.0830828	-0.0515863	0.469464	1
GNA14-AS1	-0.0171305	0.640167	-0.674428	-0.0510807	0.972718	1
MYO18A	-0.00418602	0.160138	-0.16851	-0.0499285	0.906252	1
AHCYL1	-0.0145687	0.560086	-0.589223	-0.0496892	0.920251	1
ATG7	-0.00645692	0.249377	-0.262291	-0.049467	0.99792	1
GFAP	-0.0130372	0.505078	-0.531153	-0.0493179	0.740479	1
CCDC30	-0.000840478	0.0343527	-0.0360336	-0.0468076	0.996625	1
BTBD7	-0.00163409	0.0683892	-0.0716574	-0.0457384	0.784258	1
AFF4	-0.00217015	0.0965531	-0.100893	-0.0430843	0.0522776	1
PIBF1	-0.00240096	0.10697	-0.111772	-0.0430261	0.080668	1
CAPRIN1	-0.0011435	0.0511544	-0.0534414	-0.0428549	0.330753	1
KLHL2	-0.00144962	0.0651922	-0.0680914	-0.0426339	0.851725	1
AC068308.1	-2.07524e-07	9.34618e-06	-9.76123e-06	-0.042574	0.795598	1
FAM120B	-0.00247783	0.111836	-0.116792	-0.0424834	0.423401	1
SMIM14	-0.00171746	0.0790218	-0.0824567	-0.0416918	0.405387	1
HERC2	-0.00212998	0.0996275	-0.103887	-0.0410258	0.30601	1
PACS2	-0.0021053	0.099793	-0.104004	-0.0404944	0.516924	1
TBCD	-0.000392933	0.0188875	-0.0196734	-0.0399438	0.940742	1
AP000787.1	-0.00732932	0.364203	-0.378861	-0.0386648	0.725642	1
DIP2B	-0.00228857	0.120022	-0.124599	-0.0366731	0.501979	1
PRKG1	-0.00701614	0.375801	-0.389833	-0.0359215	0.988856	1
FILIP1L	-0.00439096	0.237804	-0.246585	-0.0355339	0.874518	1
SNAP23	-0.00164608	0.0894174	-0.0927096	-0.0354286	0.218046	1
BAALC-AS1	-0.0115816	0.631776	-0.654939	-0.0352829	0.984711	1
WDR26	-0.000370824	0.0206221	-0.0213638	-0.0346213	0.62635	1
ST13	-0.00444843	0.253176	-0.262073	-0.0338429	0.914485	1
ZBTB20-AS1	-0.00514014	0.294862	-0.305142	-0.0335814	0.525759	1
PALLD	-0.00764537	0.470587	-0.485877	-0.0313334	0.998976	1
SLC23A2	-0.000447274	0.0277269	-0.0286215	-0.031115	0.240103	1
STXBP6	-0.000113822	0.00725941	-0.00748705	-0.0302564	0.776052	1
UMAD1	-0.0013221	0.0846257	-0.0872699	-0.0301492	0.39072	1
GLCCI1	-0.000879272	0.0581882	-0.0599467	-0.0291758	0.407629	1
PPP2R2B	-0.00417919	0.285042	-0.2934	-0.0283211	0.957343	1
FBXL17	-0.00147012	0.100293	-0.103233	-0.0283146	0.97242	1
AP2B1	-0.000999266	0.0683146	-0.0703131	-0.0282559	0.130876	1
FAT1	-0.00103577	0.0756182	-0.0776898	-0.0264836	0.851725	1
PHLDB1	-0.00209901	0.161807	-0.166005	-0.0250997	0.246789	1
CSNK1G3	-0.00107068	0.0870766	-0.089218	-0.0238068	0.294049	1
RAF1	-0.000666757	0.0553567	-0.0566902	-0.0233263	0.0473815	1
SWAP70	-0.00119362	0.0999945	-0.102382	-0.0231199	0.0507791	1
LNPEP	-0.0014604	0.122751	-0.125672	-0.0230442	0.438082	1
PLEKHG1	-0.00223234	0.192743	-0.197207	-0.0224403	0.794419	1
PLXNB1	-0.00160663	0.149036	-0.152249	-0.0209034	0.980598	1
LGALS3	-0.00188143	0.17784	-0.181603	-0.0205181	0.998886	1
SUCLG2	-0.00102507	0.0994051	-0.101455	-0.0200049	0.806071	1
RAPGEF6	-0.000552439	0.0572916	-0.0583965	-0.0187186	0.162243	1
LRRC3B	-0.00304536	0.346018	-0.352108	-0.0170995	0.428966	1
TRDN	-0.00268017	0.338559	-0.34392	-0.015394	0.997172	1
UBE2E3	-0.00128244	0.178931	-0.181496	-0.0139475	0.638688	1
TAOK3	-0.00119733	0.16992	-0.172314	-0.0137141	0.95502	1
MT-ND1	-0.00869334	1.50561	-1.523	-0.0112518	0.459931	1
ZBTB43	-0.000379838	0.0676853	-0.068445	-0.0109376	0.138765	1
RPRD1A	-0.00018585	0.0386373	-0.039009	-0.00938251	0.163831	1
WDFY3	-0.0006395	0.208077	-0.209356	-0.00600525	0.964707	1
MGLL	-0.000522231	0.174052	-0.175097	-0.00586314	0.812119	1
TMEM108	-0.000648777	0.237801	-0.239099	-0.00533268	0.827378	1
YEATS2	-0.000136545	0.0575257	-0.0577988	-0.00464124	0.122993	1
SPATS2L	-0.000427215	0.183938	-0.184792	-0.00454168	0.428937	1
HRH1	-0.000262253	0.184925	-0.18545	-0.0027756	0.513024	1
LRRC28	-5.29878e-05	0.0378004	-0.0379064	-0.00274359	0.905937	1
FBXW7	-0.000186469	0.152132	-0.152505	-0.0023994	0.739203	1
DISP1	-6.98927e-05	0.0678738	-0.0680136	-0.00201619	0.958905	1
TAF2	-3.71643e-05	0.0367791	-0.0368534	-0.00197849	0.036239	1
USP9Y	-2.31934e-12	2.42933e-09	-2.43397e-09	-0.00186944	0.0533709	1
DENND2B	-6.54761e-05	0.0905072	-0.0906382	-0.00141688	0.665899	1
[truncated: 1,360 more rows]

## Sheet: nCI-PD_astrocytes_18
primerid	coef	ci.hi	ci.lo	z	pval	p_adj
CCDC7	-0.101851	0.09767	-0.301371	-1.00052	2.84487e-07	0.000945351
GAREM1	0.248693	0.354242	0.143144	4.61803	3.53567e-07	0.00117455
AC104596.1	-0.43985	-0.0940177	-0.785683	-2.4928	5.08566e-07	0.00168895
AC027117.2	-0.0714418	0.200053	-0.342937	-0.515749	3.03657e-06	0.0100814
MEF2C-AS1	-0.00603019	0.0218972	-0.0339576	-0.423202	3.49405e-06	0.0115967
FAM228B	-0.123027	0.148235	-0.394289	-0.888915	3.74925e-06	0.01244
LINC01138	-0.348384	0.551343	-1.24811	-0.758919	6.40244e-06	0.0212369
AC091078.1	-0.107673	0.621919	-0.837266	-0.289251	8.92814e-06	0.0296057
ZMAT1	-0.319515	-0.0838159	-0.555214	-2.65694	1.23064e-05	0.0407956
SGO1-AS1	-0.00266314	0.0168777	-0.022204	-0.267115	1.32457e-05	0.0438963
SNX14	-0.274615	-0.0736162	-0.475615	-2.6778	1.38091e-05	0.0457497
SGK3	-0.0509359	0.0666579	-0.16853	-0.848961	2.0823e-05	0.0689656
TMEM232	-0.332557	-0.0571701	-0.607944	-2.36685	2.28827e-05	0.0757645
SENP7	-0.0542167	0.0515513	-0.159985	-1.00468	2.88417e-05	0.0954661
ZNF518A	-0.430058	-0.151567	-0.708549	-3.02667	3.0493e-05	0.100901
AC008014.1	-0.0385292	0.174581	-0.25164	-0.354351	3.49101e-05	0.115482
CST3	0.413872	0.851759	-0.024016	1.85247	4.23603e-05	0.140085
TNNI3K	-0.267622	0.363374	-0.898617	-0.831272	4.80502e-05	0.158854
PRANCR	0.00126864	0.0323576	-0.0298204	0.0799794	6.41528e-05	0.212025
GARNL3	-0.107458	0.082914	-0.29783	-1.10633	7.23372e-05	0.239002
AL592183.1	-0.00292069	0.00681954	-0.0126609	-0.587712	8.6807e-05	0.286723
ARID4B	-0.188071	-0.0092727	-0.366869	-2.06161	8.83368e-05	0.291688
RUNX1T1	-0.310548	-0.109454	-0.511641	-3.02676	9.64517e-05	0.318387
CMYA5	-0.17195	0.166917	-0.510818	-0.994538	9.80258e-05	0.323485
ZNF91	-0.166036	0.0433003	-0.375372	-1.55455	9.85778e-05	0.325208
AC110023.1	-0.0191807	0.131016	-0.169378	-0.250295	0.000104795	0.345615
AL683813.2	-0.00484521	0.015095	-0.0247854	-0.476246	0.000110506	0.364337
AC138627.1	-0.000708472	0.008014	-0.00943094	-0.159196	0.00011445	0.377228
KDM5A	-0.231442	0.122912	-0.585796	-1.28013	0.000117554	0.387342
CNIH3	-0.00337786	0.00933057	-0.0160863	-0.520953	0.000134941	0.444496
NKAIN2	-0.298416	0.376395	-0.973227	-0.866738	0.000146595	0.482736
TRIP11	-0.165726	-0.0666269	-0.264825	-3.2777	0.00015007	0.494029
SOX21-AS1	-0.114598	0.399192	-0.628389	-0.437159	0.000154044	0.506958
NEAT1	0.961129	1.69734	0.224917	2.55874	0.000155074	0.510193
SNHG14	-0.316975	2.30953	-2.94348	-0.236535	0.000200725	0.660183
PDXK	-0.144088	0.0268942	-0.315071	-1.65168	0.000231215	0.760234
KHDRBS1	-0.00678523	0.114253	-0.127824	-0.109872	0.00023848	0.783884
LINC01376	-0.00977972	0.0687848	-0.0883442	-0.243977	0.00026266	0.8631
FCHSD2	-0.0668529	0.0719022	-0.205608	-0.94432	0.000267868	0.879946
AC053527.2	-0.080707	0.130447	-0.291861	-0.749133	0.000274835	0.902558
XKR6	-0.612251	0.0396403	-1.26414	-1.84078	0.000278071	0.912908
AC124852.1	-0.130918	0.417239	-0.679074	-0.468103	0.000286629	0.940715
ERCC6L2	-0.137124	0.020976	-0.295225	-1.69993	0.000293695	0.963614
AL357153.2	-0.0289181	0.0973456	-0.155182	-0.448889	0.000294042	0.964459
ADD1	-0.195832	-0.0952718	-0.296393	-3.81685	0.00061478	1
CHN1	-0.2456	-0.112021	-0.379179	-3.60361	0.00407564	1
TUT4	-0.254708	-0.109091	-0.400324	-3.42831	0.00208924	1
ANKS1B	-0.376811	-0.15793	-0.595691	-3.37415	0.00107633	1
PDE8A	-0.345103	-0.140316	-0.549891	-3.30289	0.000740696	1
ZNF138	-0.137949	-0.0560183	-0.219879	-3.30005	0.0189238	1
LNC-LBCS	-0.285565	-0.113713	-0.457416	-3.25686	0.00446517	1
ZNF638	-0.190911	-0.0758185	-0.306004	-3.25111	0.00100149	1
METTL15	-0.156671	-0.0619848	-0.251357	-3.24303	0.00750053	1
DYNC2H1	-0.194466	-0.0739282	-0.315003	-3.16205	0.0118563	1
POGZ	-0.236079	-0.088459	-0.383698	-3.13444	0.00102114	1
ZNF280D	-0.172538	-0.0639029	-0.281172	-3.11289	0.0250747	1
POT1-AS1	-0.248884	-0.0882042	-0.409564	-3.03588	0.0162758	1
INTU	-0.285092	-0.0984273	-0.471756	-2.99345	0.00391217	1
PITPNC1	-0.422403	-0.139317	-0.705489	-2.92454	0.0271113	1
SAFB2	-0.258958	-0.0844409	-0.433476	-2.9083	0.00805206	1
CYFIP2	-0.258457	-0.0748133	-0.4421	-2.75842	0.022538	1
ZMYND11	-0.147784	-0.0417893	-0.253778	-2.7327	0.0237215	1
CSGALNACT1	-0.282577	-0.079888	-0.485265	-2.73247	0.00180374	1
TVP23C	-0.111483	-0.0303849	-0.192582	-2.6943	0.026587	1
WDR60	-0.252875	-0.0659397	-0.43981	-2.65132	0.0023303	1
RBM25	-0.230838	-0.0596504	-0.402025	-2.64292	0.00098983	1
AF117829.1	-0.23124	-0.0586489	-0.40383	-2.62599	0.0186563	1
JMJD1C	-0.139988	-0.0334276	-0.246549	-2.5748	0.0315265	1
MPHOSPH8	-0.206176	-0.0478011	-0.364551	-2.55152	0.0177435	1
ATRX	-0.173638	-0.0400944	-0.307182	-2.54841	0.00180853	1
MMADHC-DT	-0.19988	-0.0454756	-0.354284	-2.53722	0.00566794	1
U2SURP	-0.292383	-0.0604403	-0.524325	-2.4707	0.00784176	1
AKAP9	-0.253563	-0.0523861	-0.45474	-2.47033	0.000873017	1
GPC4	-0.163516	-0.0332715	-0.29376	-2.46065	0.0592773	1
HIPK3	-0.171848	-0.0342306	-0.309466	-2.44748	0.0247494	1
KIDINS220	-0.177291	-0.033858	-0.320725	-2.42262	0.0179587	1
ZNF106	-0.12686	-0.0238659	-0.229854	-2.41413	0.00931632	1
PACRG	-0.169927	-0.0309651	-0.308889	-2.39671	0.0351896	1
NOL4	-0.145551	-0.0258704	-0.265232	-2.38363	0.0234216	1
PLSCR4	-0.283254	-0.0494503	-0.517058	-2.3745	0.0562095	1
RNF115	-0.137894	-0.0240705	-0.251717	-2.37444	0.00343587	1
PPP6R2	-0.15906	-0.0273413	-0.290779	-2.3668	0.044669	1
MARK3	-0.178239	-0.0305293	-0.325948	-2.36506	0.021607	1
KMT2A	-0.218191	-0.0332576	-0.403124	-2.31243	0.00623802	1
MGAT4C	-0.259368	-0.0377007	-0.481036	-2.29331	0.0159541	1
IQGAP1	-0.210986	-0.029841	-0.392131	-2.28284	0.00580033	1
CHD9	-0.118749	-0.0166014	-0.220896	-2.27851	0.108266	1
ANKAR	-0.243343	-0.0338297	-0.452857	-2.27644	0.00326338	1
GPBP1L1	-0.150622	-0.0193481	-0.281895	-2.24884	0.0085923	1
FUT10	-0.150871	-0.0187672	-0.282974	-2.2384	0.0151604	1
UBR5	-0.165647	-0.0197148	-0.31158	-2.22475	0.0578646	1
LINC01004	-0.133798	-0.0158166	-0.25178	-2.22272	0.0153793	1
RANBP9	-0.132096	-0.0153999	-0.248793	-2.21861	0.100264	1
ZNF131	-0.129343	-0.014542	-0.244144	-2.20824	0.107806	1
CCDC88A	-0.352484	-0.0389835	-0.665984	-2.20368	0.0144124	1
CCDC171	-0.250758	-0.0259125	-0.475603	-2.18584	0.00430746	1
GMDS-DT	-0.183662	-0.0163522	-0.350971	-2.15152	0.0199327	1
SRPK2	-0.109958	-0.00948757	-0.210429	-2.14505	0.0802991	1
TNKS	-0.135901	-0.0113381	-0.260463	-2.13837	0.0515074	1
CHD6	-0.125269	-0.0104162	-0.240121	-2.13772	0.015915	1
MAP3K5	-0.230591	-0.0189503	-0.442231	-2.13546	0.133412	1
DENND5B	-0.128563	-0.0105046	-0.246621	-2.13436	0.0811196	1
ADGRA3	-0.187126	-0.0150943	-0.359158	-2.13193	0.0742843	1
ARHGEF11	-0.159472	-0.0127122	-0.306231	-2.12973	0.0425392	1
PCM1	-0.226391	-0.0176513	-0.435131	-2.1257	0.0176146	1
KMT2E	-0.111098	-0.00800871	-0.214187	-2.11223	0.0625661	1
SON	-0.240689	-0.0152051	-0.466172	-2.09213	0.018759	1
NUCKS1	-0.121114	-0.00671239	-0.235515	-2.07496	0.032557	1
MAGI3	-0.232839	-0.0125776	-0.4531	-2.07188	0.0038912	1
SLC38A6	-0.112744	-0.00533765	-0.220151	-2.05737	0.000554953	1
ARHGEF7	-0.155986	-0.00478097	-0.307191	-2.02194	0.00305568	1
ELF2	-0.169829	-0.0051653	-0.334492	-2.02145	0.0811829	1
LPGAT1	-0.143975	-0.00419598	-0.283753	-2.0188	0.0211	1
ITFG1	-0.143787	-0.00381257	-0.28376	-2.01335	0.00759761	1
TPK1	-0.208912	-0.00475041	-0.413074	-2.00557	0.0705679	1
FRYL	-0.235999	-0.00517373	-0.466825	-2.00389	0.00342892	1
KLHL23	-0.15806	-0.0033709	-0.31275	-2.00267	0.00311752	1
SPATA6	-0.2244	-0.00425629	-0.444545	-1.99786	0.0103577	1
SDCCAG8	-0.175491	-0.00318901	-0.347792	-1.99624	0.0282448	1
NAALADL2	-0.22846	-0.000533486	-0.456386	-1.96455	0.144778	1
LARP4	-0.142574	-0.000133556	-0.285014	-1.9618	0.00257417	1
TRAPPC10	-0.142256	0.00093691	-0.285448	-1.94714	0.015084	1
COG6	-0.131101	0.00127778	-0.26348	-1.94105	0.0472932	1
IRF1-AS1	-0.111682	0.00232252	-0.225686	-1.92004	0.0642271	1
BTBD8	-0.131961	0.00518662	-0.269109	-1.88584	0.00889375	1
CFAP70	-0.355166	0.0143686	-0.7247	-1.88375	0.0586804	1
ARFGEF1	-0.108593	0.00451487	-0.221701	-1.88173	0.052175	1
FAF1	-0.110898	0.00465944	-0.226456	-1.88094	0.0621066	1
ULK4	-0.146338	0.00644334	-0.29912	-1.87731	0.0552834	1
STX16	-0.0903996	0.0041082	-0.184907	-1.87477	0.125299	1
SHPRH	-0.138472	0.00644792	-0.283392	-1.87276	0.117949	1
ABI2	-0.137499	0.00689844	-0.281897	-1.86633	0.0158056	1
FGGY	-0.13023	0.00813235	-0.268593	-1.84477	0.126455	1
CDK14	-0.10978	0.00686818	-0.226429	-1.84456	0.0473206	1
ANKRD28	-0.223653	0.0141496	-0.461456	-1.84334	0.0490609	1
NALCN	-0.18604	0.0118326	-0.383914	-1.84276	0.0285375	1
CLASP2	-0.0897862	0.00578497	-0.185357	-1.84133	0.114188	1
PREPL	-0.617549	0.0482851	-1.28338	-1.81783	0.00211206	1
SLC9A9	-0.232987	0.0186691	-0.484644	-1.81456	0.126146	1
CTNND1	-0.106318	0.00895719	-0.221593	-1.80767	0.0490767	1
CPEB4	-0.225247	0.0195642	-0.470059	-1.80333	0.116171	1
FBXL7	-0.151478	0.0158366	-0.318793	-1.77445	0.193044	1
AL078602.1	-0.190907	0.0204411	-0.402256	-1.7704	0.182143	1
WDR33	-0.114435	0.0127693	-0.241638	-1.76321	0.0222351	1
KIAA1328	-0.125118	0.0144177	-0.264653	-1.75745	0.0639768	1
AFF1	-0.208501	0.0240316	-0.441034	-1.75741	0.235132	1
GIGYF2	-0.0998778	0.0116871	-0.211443	-1.75465	0.0620043	1
URGCP	-0.114158	0.0139313	-0.242248	-1.74679	0.210733	1
CEP170	-0.109575	0.0137303	-0.232881	-1.74172	0.237886	1
HIVEP2	-0.183713	0.0237392	-0.391166	-1.73568	0.0714011	1
RBMX	-0.111716	0.0144757	-0.237907	-1.73513	0.203578	1
RAP1GDS1	-0.15865	0.0218469	-0.339146	-1.72273	0.0468485	1
PRKACB	-0.115607	0.0166374	-0.24785	-1.71338	0.11868	1
RBM6	-0.191381	0.0275912	-0.410353	-1.713	0.12871	1
AP3S2	-0.0899287	0.0136897	-0.193547	-1.70102	0.215982	1
EP400	-0.126441	0.0201065	-0.272989	-1.69106	0.167045	1
KMT2C	-0.23235	0.0376869	-0.502387	-1.68643	0.0702512	1
DMD	-0.135657	0.0221181	-0.293433	-1.6852	0.0397568	1
ERC1	-0.121934	0.0205009	-0.26437	-1.67786	0.197371	1
CELF1	-0.177742	0.0299799	-0.385464	-1.67709	0.000571746	1
AASDH	-0.123304	0.0208851	-0.267494	-1.67607	0.0158753	1
FERMT2	-0.116908	0.0198851	-0.253701	-1.67505	0.0302944	1
ZDHHC2	-0.170267	0.0294575	-0.369991	-1.67089	0.0101465	1
ZNF44	-0.202373	0.0358946	-0.44064	-1.6647	0.0590339	1
LINC02062	-0.220678	0.0399552	-0.481311	-1.6595	0.0116755	1
PPIP5K2	-0.102768	0.0186433	-0.22418	-1.659	0.13335	1
KIAA1109	-0.307565	0.056297	-0.671426	-1.65672	0.0660567	1
AQP4-AS1	-0.269781	0.0499083	-0.58947	-1.65398	0.150311	1
ATXN2	-0.0860576	0.0159277	-0.188043	-1.65386	0.0999691	1
PRPF3	-0.0725784	0.0134533	-0.15861	-1.65347	0.265282	1
CCDC18-AS1	-0.147715	0.0276769	-0.323108	-1.65068	0.0400922	1
TAF1D	-0.248479	0.0466226	-0.54358	-1.65031	0.0874966	1
SPG11	-0.136633	0.0257741	-0.299039	-1.64892	0.0407381	1
AFF4	-0.13888	0.0263325	-0.304093	-1.64757	0.00388076	1
ZNF493	-0.160446	0.0306363	-0.351528	-1.64572	0.0417725	1
AUH	-0.153676	0.0304584	-0.337811	-1.63576	0.13824	1
DENND4A	-0.225135	0.0453834	-0.495654	-1.63115	0.0309632	1
ANKRD26	-0.206877	0.0428575	-0.456612	-1.62361	0.000474894	1
AKAP10	-0.110014	0.0236281	-0.243656	-1.61344	0.152507	1
HGSNAT	-0.129036	0.0279521	-0.286025	-1.61099	0.000636247	1
USP8	-0.0838412	0.0183321	-0.186015	-1.6083	0.16488	1
TSPAN5	-0.160369	0.0350883	-0.355826	-1.60811	0.0252984	1
RASA3	-0.0974888	0.0217408	-0.216718	-1.60258	0.30399	1
RBMS3	-0.289486	0.0645718	-0.643544	-1.60251	0.0446789	1
GPHN	-0.130879	0.0294923	-0.291251	-1.59953	0.310509	1
UBE2B	-0.106367	0.0240378	-0.236772	-1.59868	0.0880475	1
ARFGEF2	-0.116405	0.0263327	-0.259142	-1.59838	0.170652	1
NKTR	-0.158047	0.0359538	-0.352048	-1.59673	0.241687	1
EMID1	-0.25577	0.0589115	-0.570451	-1.59304	0.0227989	1
ZFHX4	-0.171149	0.0416602	-0.383958	-1.57627	0.242955	1
HERC4	-0.21138	0.0530203	-0.475779	-1.56693	0.0796535	1
AC091826.2	-0.272698	0.0693348	-0.614731	-1.56265	0.0780178	1
HIBCH	-0.206158	0.0526116	-0.464928	-1.56147	0.0858169	1
BPTF	-0.195676	0.0504055	-0.441758	-1.5585	0.0191358	1
MIR3936HG	-0.233521	0.0610022	-0.528045	-1.55401	0.0347401	1
MYO6	-0.128873	0.0347776	-0.292523	-1.54345	0.329475	1
SHROOM3	-0.203365	0.0555887	-0.46232	-1.53923	0.0682671	1
PCNX2	-0.131242	0.0364482	-0.298932	-1.53396	0.176794	1
RABEP1	-0.123788	0.0348675	-0.282444	-1.52923	0.320649	1
KIAA0319	-0.173822	0.0494545	-0.397098	-1.52584	0.0836762	1
ORC3	-0.102397	0.0291935	-0.233988	-1.52514	0.204602	1
FNBP1	-0.260289	0.0742621	-0.594841	-1.5249	0.072441	1
IFT88	-0.142653	0.0419537	-0.327259	-1.51454	0.0997056	1
CDK19	-0.118735	0.0351928	-0.272662	-1.51185	0.0480089	1
CA8	-0.154803	0.0460878	-0.355694	-1.51032	0.327508	1
B4GALT5	-0.115554	0.0346309	-0.26574	-1.50802	0.00259762	1
RASSF8-AS1	-0.170751	0.0528467	-0.394348	-1.49673	0.319931	1
LRRC4C	-0.481246	0.14919	-1.11168	-1.49615	0.0511916	1
ZFYVE16	-0.343915	0.109735	-0.797565	-1.48586	0.00155749	1
ZFYVE21	-0.102722	0.0332013	-0.238645	-1.48121	0.312489	1
MTM1	-0.131026	0.0428926	-0.304945	-1.47659	0.00708147	1
EXOC6B	-0.174713	0.0572722	-0.406698	-1.47609	0.149	1
ANOS1	-0.288728	0.0970849	-0.674541	-1.46676	0.0923907	1
TBCK	-0.16866	0.059572	-0.396892	-1.44838	0.0470929	1
CDKL5	-0.161689	0.0571894	-0.380567	-1.44786	0.0161966	1
GRAMD1C	-0.148394	0.0531191	-0.349906	-1.44331	0.0798864	1
CDKL3	-0.0815664	0.0294805	-0.192613	-1.43964	0.0111723	1
TAB2	-0.218019	0.0790322	-0.51507	-1.4385	0.279022	1
ZNF83	-0.0660909	0.0239749	-0.156157	-1.43824	0.340243	1
STPG2	-0.195336	0.0719446	-0.462616	-1.43239	0.0450425	1
TCEA1	-0.1298	0.0485631	-0.308163	-1.42632	0.0105233	1
CUL5	-0.106271	0.0400716	-0.252613	-1.42328	0.303061	1
EIF5	-0.0882811	0.0333319	-0.209894	-1.42277	0.0459726	1
ABI1	-0.17222	0.0655364	-0.409977	-1.41971	0.0876556	1
IPO11	-0.152432	0.0581812	-0.363046	-1.41853	0.0774465	1
DCUN1D1	-0.0905812	0.0351013	-0.216264	-1.41257	0.070485	1
HECTD1	-0.0699678	0.0273483	-0.167284	-1.40916	0.185099	1
HABP4	-0.0893973	0.0354837	-0.214278	-1.40306	0.159814	1
MAPK8	-0.0824648	0.032883	-0.197813	-1.40122	0.100025	1
SSBP2	-0.155763	0.0621776	-0.373703	-1.40079	0.178644	1
MGA	-0.105702	0.0424359	-0.253839	-1.39851	0.32232	1
TEX2	-0.143097	0.0575793	-0.343774	-1.3976	0.215138	1
SMAD1	-0.154427	0.0622885	-0.371143	-1.39663	0.331888	1
BABAM2	-0.123503	0.049947	-0.296954	-1.39557	0.00352008	1
DNAJC7	-0.142923	0.057867	-0.343712	-1.39511	0.0030205	1
TJP1	-0.171943	0.0698548	-0.41374	-1.39373	0.0198455	1
DNAJC27-AS1	-0.15322	0.0631754	-0.369615	-1.38776	0.233485	1
SPECC1L	-0.0944933	0.0391119	-0.228098	-1.3862	0.0065056	1
MAP2	-0.158713	0.0665331	-0.38396	-1.38103	0.364832	1
KATNAL2	-0.0902432	0.0381206	-0.218607	-1.37791	0.0848887	1
PPFIA1	-0.264549	0.112072	-0.64117	-1.37673	0.0344394	1
DNASE1	-0.109096	0.0463155	-0.264508	-1.37586	0.0835022	1
PHACTR3	-0.190296	0.081806	-0.462398	-1.37071	0.176359	1
PNISR	-0.225585	0.0969996	-0.548169	-1.37061	0.137786	1
UBN2	-0.0879351	0.0385411	-0.214411	-1.3627	0.125151	1
NTM	-0.220948	0.0971072	-0.539004	-1.36156	0.278502	1
ARMH3	-0.0895574	0.039665	-0.21878	-1.35835	0.141557	1
CDK17	-0.0805318	0.0358951	-0.196959	-1.3557	0.268149	1
HTT	-0.0983031	0.0438292	-0.240435	-1.35557	0.0198723	1
AC015983.2	-0.0965074	0.0440881	-0.237103	-1.34536	0.202102	1
TBL1X	-0.112212	0.0513028	-0.275727	-1.34502	0.315958	1
THSD7A	-0.157776	0.0722652	-0.387818	-1.34426	0.0667789	1
BCAS3	-0.101689	0.046761	-0.250138	-1.34258	0.395878	1
NSD3	-0.107349	0.0493922	-0.264091	-1.34234	0.136857	1
MYO9A	-0.123039	0.0567016	-0.302779	-1.34167	0.301921	1
MSANTD4	-0.107979	0.0499311	-0.265888	-1.34022	0.139609	1
CLNS1A	-0.0917424	0.0424654	-0.22595	-1.3398	0.146077	1
MGMT	-0.135515	0.062962	-0.333992	-1.33821	0.218859	1
TESK2	-0.0662174	0.0308008	-0.163236	-1.33773	0.425428	1
EFCAB6	-0.0803186	0.0376811	-0.198318	-1.33408	0.338958	1
BRWD1	-0.0869713	0.0411708	-0.215113	-1.33025	0.118339	1
FGF2	-0.18617	0.0884788	-0.460818	-1.32856	0.33638	1
MOK	-0.0617546	0.0294184	-0.152928	-1.32755	0.174726	1
ALOX12-AS1	-0.0999156	0.0476709	-0.247502	-1.32689	0.224832	1
C4orf19	-0.149338	0.0721632	-0.370839	-1.32142	0.352637	1
SUDS3	-0.0688187	0.0340674	-0.171705	-1.31098	0.0159816	1
ADAMTSL3	-0.233772	0.116043	-0.583586	-1.30979	0.269203	1
KLHL32	-0.0942568	0.0468941	-0.235408	-1.30881	0.344522	1
LINC00461	-0.18712	0.0931766	-0.467416	-1.30843	0.314375	1
LINC00499	-0.704959	0.351053	-1.76097	-1.30841	0.0851937	1
OPHN1	-0.115784	0.0577013	-0.28927	-1.30808	0.27214	1
UBXN4	-0.104269	0.0524815	-0.261019	-1.30375	0.271577	1
LRBA	-0.113988	0.0578112	-0.285787	-1.30043	0.00116764	1
GNAQ	-0.119282	0.060665	-0.29923	-1.29921	0.145355	1
FGFR3	-0.270077	0.137726	-0.677881	-1.29803	0.1431	1
ST8SIA1	-0.151826	0.0779038	-0.381555	-1.29532	0.0728063	1
PRDM5	-0.0602856	0.0309535	-0.151525	-1.29503	0.0877372	1
RIC8B	-0.0934135	0.0484701	-0.235297	-1.2904	0.343107	1
RBBP6	-0.173223	0.08993	-0.436377	-1.29017	0.00276047	1
SCD5	-0.146649	0.0761994	-0.369498	-1.28979	0.398674	1
NEGR1	-0.429462	0.223944	-1.08287	-1.28822	0.315623	1
DCAF10	-0.0951932	0.0497543	-0.240141	-1.28719	0.316809	1
CARMIL1	-0.17244	0.0903212	-0.435201	-1.28625	0.2759	1
ATP2C1	-0.113496	0.0600856	-0.287078	-1.28152	0.447043	1
ARMC2	-0.100547	0.0532494	-0.254344	-1.28136	0.0251798	1
SHTN1	-0.240825	0.127953	-0.609602	-1.27993	0.232092	1
OSBPL1A	-0.203627	0.108381	-0.515636	-1.27914	0.0975528	1
GPR107	-0.103799	0.0552676	-0.262865	-1.27897	0.00444529	1
MAP3K2	-0.109422	0.0585332	-0.277378	-1.27691	0.112255	1
WASHC3	-0.0835856	0.0447907	-0.211962	-1.27613	0.134758	1
SLC44A3	-0.192822	0.104186	-0.48983	-1.27244	0.0748373	1
TRPM7	-0.0882717	0.0479023	-0.224446	-1.2705	0.258031	1
NRDC	-0.107344	0.0585979	-0.273286	-1.26786	0.0588079	1
RGS12	-0.256203	0.139949	-0.652355	-1.26756	0.143778	1
CLSTN1	-0.276888	0.151722	-0.705499	-1.26616	0.0249736	1
LINC01278	-0.122584	0.0684333	-0.313602	-1.25779	0.00793157	1
BBS2	-0.102995	0.0578149	-0.263805	-1.25531	0.32356	1
STAU1	-0.0811621	0.0457423	-0.208067	-1.2535	0.00769176	1
NMD3	-0.250673	0.142187	-0.643534	-1.2506	0.0185311	1
NEMF	-0.0849621	0.0483992	-0.218323	-1.24866	0.00646252	1
AC097376.3	-0.124933	0.0712047	-0.321071	-1.24843	0.0394213	1
CEP70	-0.0697132	0.0397917	-0.179218	-1.24776	0.29044	1
SCGB2B2	-0.150406	0.0859091	-0.386721	-1.24745	0.0154528	1
ANKRD12	-0.194504	0.112469	-0.501476	-1.24187	0.250646	1
RNF38	-0.0928951	0.0538733	-0.239664	-1.24053	0.229004	1
PRNP	-0.17038	0.0990377	-0.439797	-1.23948	0.0831807	1
ZMYM4	-0.0882698	0.0513436	-0.227883	-1.23918	0.100211	1
TRAPPC9	-0.147758	0.0862657	-0.381781	-1.23748	0.0574746	1
ST6GALNAC3	-0.27552	0.161275	-0.712315	-1.2363	0.126927	1
IRAG1	-0.194474	0.114026	-0.502973	-1.23553	0.459935	1
ECHDC2	-0.237116	0.139344	-0.613575	-1.2345	0.0269174	1
STK33	-0.201359	0.11994	-0.522658	-1.22831	0.365051	1
PCDH7	-0.204313	0.121904	-0.53053	-1.22754	0.209167	1
IQCA1	-0.462325	0.275861	-1.20051	-1.22752	0.0152155	1
WDR11-AS1	-0.0694644	0.0416539	-0.180583	-1.22525	0.36196	1
NT5C2	-0.0866764	0.05201	-0.225363	-1.22494	0.448417	1
BMERB1	-0.108901	0.0657253	-0.283528	-1.22228	0.11148	1
CLEC16A	-0.119653	0.0722995	-0.311605	-1.22174	0.42698	1
SUCLG2-AS1	-0.153866	0.0932288	-0.40096	-1.22047	0.104985	1
NAPB	-0.0756755	0.045935	-0.197286	-1.21964	0.174141	1
STAT3	-0.191573	0.116466	-0.499612	-1.21892	0.34164	1
ASB3	-0.187122	0.114391	-0.488635	-1.21637	0.452255	1
RGL1	-0.269404	0.16478	-0.703589	-1.21613	0.209279	1
LINC00342	-0.214644	0.131312	-0.5606	-1.21603	0.0284347	1
PPARA	-0.12467	0.0762797	-0.32562	-1.21597	0.457494	1
SFMBT2	-0.0691798	0.0424072	-0.180767	-1.2151	0.378021	1
MTDH	-0.0862993	0.0530143	-0.225613	-1.21412	0.513653	1
ZNF334	-0.045835	0.0282344	-0.119904	-1.21285	0.439124	1
CCNL2	-0.0953376	0.05919	-0.249865	-1.20922	0.0605217	1
OSBP2	-0.113014	0.0702221	-0.296249	-1.20884	0.16688	1
SLMAP	-0.0682485	0.0426078	-0.179105	-1.20665	0.172927	1
MYCBP2	-0.092294	0.058329	-0.242917	-1.20096	0.408089	1
TTC14	-0.147236	0.0935753	-0.388048	-1.19835	0.291754	1
ALDH7A1	-0.211806	0.134828	-0.558439	-1.19761	0.105598	1
ARID1A	-0.0953654	0.0607154	-0.251446	-1.19754	0.0139445	1
PAFAH1B1	-0.087659	0.0563093	-0.231627	-1.19338	0.0846643	1
NDFIP1	-0.091469	0.0590428	-0.241981	-1.19111	0.0274732	1
FBXO30-DT	-0.0740105	0.0478195	-0.19584	-1.19066	0.364365	1
BTBD9	-0.0992798	0.0644145	-0.262974	-1.18871	0.205293	1
CDH10	-0.171299	0.111159	-0.453757	-1.18864	0.0268148	1
ZNF544	-0.0786778	0.0513881	-0.208744	-1.1856	0.0187596	1
SBNO1	-0.0706502	0.046586	-0.187886	-1.18114	0.0540509	1
CCDC144A	-0.234089	0.154405	-0.622582	-1.18099	0.0198679	1
FAM227B	-0.0944109	0.0627171	-0.251539	-1.17765	0.0607646	1
ZFR	-0.05678	0.0379634	-0.151523	-1.17461	0.0296198	1
SLC23A2	-0.0982996	0.0657737	-0.262373	-1.17425	0.10622	1
SLC18B1	-0.0976263	0.0655686	-0.260821	-1.17249	0.440058	1
TTN-AS1	-0.0701176	0.0473078	-0.187543	-1.17034	0.31295	1
NFATC3	-0.112514	0.0759971	-0.301025	-1.16982	0.00104044	1
LRCH3	-0.0675352	0.0457308	-0.180801	-1.16863	0.225006	1
SLC1A4	-0.100587	0.068125	-0.2693	-1.16854	0.250973	1
NBPF14	-0.154805	0.105172	-0.414781	-1.16707	0.00542492	1
MDN1	-0.0809251	0.0549985	-0.216849	-1.16691	0.168356	1
TSPAN3	-0.104827	0.0712614	-0.280916	-1.16679	0.0103663	1
SUN1	-0.0874347	0.0594607	-0.23433	-1.1666	0.00820263	1
ALDH1A1	-0.3028	0.206411	-0.812011	-1.16548	0.320553	1
DYNC2LI1	-0.124209	0.0851196	-0.333537	-1.16298	0.1159	1
TMEM65	-0.0933522	0.0642476	-0.250952	-1.16096	0.114263	1
PHF3	-0.101267	0.069892	-0.272426	-1.15962	0.0547398	1
ANKHD1	-0.109199	0.0753761	-0.293773	-1.15956	0.446437	1
RREB1	-0.0722163	0.0500882	-0.194521	-1.15729	0.055833	1
NPEPPS	-0.0581675	0.0404194	-0.156754	-1.1564	0.0590283	1
GOLM1	-0.0687514	0.0479735	-0.185476	-1.15443	0.264488	1
SLC30A9	-0.0527908	0.0368716	-0.142453	-1.15397	0.419099	1
FARP1	-0.18291	0.12799	-0.493809	-1.15309	0.13096	1
NAA16	-0.0798569	0.0560078	-0.215721	-1.152	0.0187629	1
AGBL4	-0.530469	0.374109	-1.43505	-1.14938	0.112289	1
LUZP1	-0.0514116	0.0363103	-0.139134	-1.14869	0.108211	1
MAP2K5	-0.0823744	0.0582339	-0.222983	-1.14823	0.0414611	1
ASPH	-0.223541	0.158622	-0.605704	-1.14645	0.327042	1
BDP1	-0.221128	0.157407	-0.599664	-1.14495	0.00148307	1
CCDC82	-0.086645	0.0616994	-0.234989	-1.14478	0.224872	1
APC	-0.274255	0.195643	-0.744153	-1.14393	0.42393	1
GOLIM4	-0.15624	0.111963	-0.424442	-1.14177	0.382706	1
MLH3	-0.107468	0.0771347	-0.292071	-1.14101	0.0102474	1
FOCAD	-0.0853708	0.0614141	-0.232156	-1.13992	0.142483	1
TP53BP1	-0.071874	0.0517513	-0.195499	-1.1395	0.160542	1
ARHGAP12	-0.0654488	0.0480912	-0.178989	-1.1298	0.465998	1
CGNL1	-0.0774	0.0572706	-0.212071	-1.12646	0.41401	1
PPM1L	-0.105141	0.0779325	-0.288215	-1.12563	0.109092	1
RIF1	-0.0746524	0.0564746	-0.20578	-1.11583	0.0212103	1
THBS4	-0.161017	0.121865	-0.4439	-1.11562	0.00218649	1
DENND4C	-0.0812186	0.0617369	-0.224174	-1.11353	0.335683	1
LINC00662	-0.117482	0.0893626	-0.324327	-1.11321	0.00192582	1
SEPTIN2	-0.112854	0.086285	-0.311992	-1.11073	0.00181561	1
CSNK2A1	-0.0757531	0.0580912	-0.209597	-1.1093	0.129318	1
AGO2	-0.0636368	0.048801	-0.176074	-1.10929	0.140285	1
SPATA6L	-0.391806	0.303222	-1.08683	-1.10488	0.235608	1
NEK1	-0.173665	0.135078	-0.482408	-1.10246	0.139152	1
LINC01748	-0.309497	0.241478	-0.860473	-1.10096	0.000336294	1
AHCTF1	-0.108556	0.0856701	-0.302783	-1.09546	0.197199	1
CAPZA2	-0.0779959	0.061915	-0.217907	-1.09262	0.152264	1
MPDZ	-0.133669	0.106402	-0.37374	-1.09129	0.43055	1
SUGCT	-0.143214	0.114145	-0.400572	-1.09067	0.148574	1
LIPE-AS1	-0.16571	0.13226	-0.46368	-1.09	0.0412061	1
TBC1D15	-0.062448	0.0499144	-0.17481	-1.0893	0.170337	1
GOLGA8B	-0.332051	0.26565	-0.929751	-1.08885	0.479096	1
PBRM1	-0.0526329	0.042182	-0.147448	-1.088	0.169187	1
OGA	-0.122094	0.0980087	-0.342197	-1.08722	0.0129171	1
STOX1	-0.100033	0.0805582	-0.280625	-1.08566	0.475781	1
TMEM150C	-0.0712505	0.0573825	-0.199883	-1.08563	0.277012	1
TAFA1	-0.470577	0.379248	-1.3204	-1.0853	0.0781763	1
EIF3E	-0.0674619	0.0545574	-0.189481	-1.08362	0.00633408	1
DLG1	-0.122514	0.0990913	-0.344119	-1.08356	0.389416	1
EIF1B-AS1	-0.0903462	0.0736608	-0.254353	-1.07968	0.0817547	1
FBXL5	-0.0919439	0.075157	-0.259045	-1.07843	0.0221416	1
RNF213	-0.0766663	0.0627028	-0.216035	-1.07817	0.479357	1
CASD1	-0.057029	0.0467728	-0.160831	-1.07681	0.000625592	1
TPT1-AS1	-0.117297	0.0967083	-0.331302	-1.07426	0.231492	1
GABRB1	-0.16727	0.137992	-0.472531	-1.07397	0.183438	1
AP2A2	-0.0841252	0.0694913	-0.237742	-1.07334	0.142489	1
TMBIM4	-0.0595048	0.0492245	-0.168234	-1.07264	0.375105	1
VPS54	-0.0769061	0.0638568	-0.217669	-1.07083	0.00977273	1
EYA1	-0.198682	0.165138	-0.562502	-1.07033	0.203751	1
PATJ	-0.0584877	0.048625	-0.1656	-1.07022	0.151835	1
RPRD2	-0.0908847	0.0757599	-0.257529	-1.06893	0.00131646	1
ZNF710	-0.0739484	0.0619898	-0.209887	-1.06619	0.380514	1
RYR3	-0.197446	0.165715	-0.560607	-1.06561	0.228401	1
APPBP2	-0.064751	0.0545072	-0.184009	-1.06416	0.0230723	1
FAM120B	-0.0813875	0.0686165	-0.231391	-1.06342	0.359951	1
ITGA9-AS1	-0.0543796	0.0461386	-0.154898	-1.06033	0.338594	1
STX18-AS1	-0.156059	0.134738	-0.446857	-1.05184	0.149899	1
AL392086.3	-0.134156	0.115994	-0.384307	-1.05114	0.57204	1
MICU1	-0.0917459	0.0793962	-0.262888	-1.0507	0.0952132	1
SPATA7	-0.110239	0.0954146	-0.315893	-1.05062	0.154341	1
CAST	-0.0952479	0.0826336	-0.273129	-1.04948	0.0902204	1
FAM135B	-0.181733	0.15806	-0.521527	-1.04825	0.195687	1
CCDC66	-0.0657469	0.057285	-0.188779	-1.04738	0.100997	1
UBA6	-0.08349	0.0728246	-0.239805	-1.04685	0.00313722	1
AC005670.3	-0.0571262	0.0498773	-0.16413	-1.04637	0.00114964	1
ZNF438	-0.073925	0.0646144	-0.212464	-1.04584	0.453763	1
PSD3	-0.153831	0.134593	-0.442256	-1.04535	0.531983	1
EMC2	-0.0608	0.0532481	-0.174848	-1.04487	0.113568	1
CAMTA1	-0.24966	0.219116	-0.718436	-1.04383	0.0272154	1
HERC1	-0.0463329	0.0408006	-0.133466	-1.0422	0.0242676	1
PRMT3	-0.160845	0.141725	-0.463416	-1.04191	0.366566	1
KIAA0586	-0.111059	0.0982274	-0.320345	-1.04007	0.0148745	1
MAPK1	-0.0445089	0.0396574	-0.128675	-1.03647	0.0123309	1
PUM2	-0.0651513	0.0580514	-0.188354	-1.03646	0.147214	1
MFSD11	-0.0891193	0.0796789	-0.257918	-1.03479	0.00681855	1
MCPH1	-0.063788	0.0571811	-0.184757	-1.0335	0.15385	1
LINC01473	-0.160568	0.144233	-0.465369	-1.0325	0.0101447	1
SCAF8	-0.0807332	0.0725544	-0.234021	-1.03227	0.455311	1
TRRAP	-0.0437612	0.0394755	-0.126998	-1.03044	0.24105	1
EYA3	-0.0541955	0.0489063	-0.157297	-1.03026	0.205913	1
PIGN	-0.0435598	0.0393432	-0.126463	-1.02982	0.326754	1
IL6ST	-0.141862	0.128147	-0.41187	-1.02976	0.126058	1
AC074032.1	-0.0849453	0.0767548	-0.246645	-1.02962	0.0221935	1
FAM189A2	-0.284793	0.258119	-0.827706	-1.02813	0.248151	1
SIL1	-0.0724879	0.0657053	-0.210681	-1.02808	0.566449	1
DDX6	-0.0511468	0.0464703	-0.148764	-1.02693	0.0576042	1
DLG2	-0.204651	0.186052	-0.595353	-1.02663	0.209298	1
RIMKLB	-0.0847646	0.0771074	-0.246636	-1.02634	0.152336	1
ZRANB2-AS2	-0.0659306	0.0600189	-0.19188	-1.02598	0.501999	1
AFDN	-0.0470666	0.0430647	-0.137198	-1.02349	0.587042	1
VPS13C	-0.0782005	0.0720394	-0.22844	-1.02017	0.179399	1
PPP2R5C	-0.0742626	0.0686234	-0.217149	-1.01866	0.0681297	1
CDK5RAP2	-0.0415528	0.0387425	-0.121848	-1.01428	0.307819	1
DANT2	-0.142932	0.133443	-0.419306	-1.01363	0.0234586	1
GATAD2B	-0.0481567	0.0450604	-0.141374	-1.01253	0.026251	1
GLG1	-0.085961	0.0805057	-0.252428	-1.0121	0.0801715	1
ATG10	-0.186128	0.174575	-0.54683	-1.01137	0.0437456	1
CDC73	-0.0424451	0.0402385	-0.125129	-1.00613	0.0364457	1
RNF130	-0.0784527	0.0743912	-0.231297	-1.00602	0.449212	1
CREBZF	-0.0924829	0.08777	-0.272736	-1.0056	0.0924876	1
PPP1R12B	-0.115187	0.109593	-0.339967	-1.00437	0.440967	1
MAOB	-0.159715	0.152484	-0.471914	-1.00268	0.477862	1
PTPRA	-0.0997306	0.0953886	-0.29485	-1.00179	0.158201	1
ATP2B2	-0.130876	0.125669	-0.387422	-0.999871	0.324188	1
BMPR1B	-0.101405	0.0974819	-0.300291	-0.99931	0.450851	1
GMPR	-0.0951188	0.0914937	-0.281731	-0.999019	0.470638	1
THOC1	-0.0733899	0.0712613	-0.218041	-0.994403	0.0137303	1
ABHD2	-0.111358	0.109124	-0.33184	-0.989909	0.295629	1
SFPQ	-0.104918	0.102927	-0.312763	-0.989371	0.57452	1
SLCO1C1	-0.487072	0.478009	-1.45215	-0.989186	0.026998	1
OSMR	-0.295714	0.290799	-0.882226	-0.988193	0.127219	1
SPEN	-0.0603881	0.0594706	-0.180247	-0.987484	0.124233	1
MACF1	-0.211975	0.209323	-0.633272	-0.98615	0.0749038	1
CDC27	-0.102342	0.101069	-0.305753	-0.986112	0.145797	1
KIAA0319L	-0.0424215	0.0418968	-0.12674	-0.98608	0.00649647	1
HOOK3	-0.122917	0.12176	-0.367594	-0.984613	0.00970984	1
METTL7A	-0.233379	0.23142	-0.698178	-0.984112	0.238036	1
MAGED1	-0.110139	0.109796	-0.330075	-0.981512	0.534585	1
ZNF148	-0.0556201	0.0554468	-0.166687	-0.981511	0.110524	1
EXOSC10	-0.0674114	0.0673995	-0.202222	-0.980069	0.00581875	1
TRIM33	-0.0542794	0.0545463	-0.163105	-0.977579	0.358643	1
PCSK5	-0.0791171	0.080024	-0.238258	-0.974398	0.11539	1
CDK12	-0.0548201	0.0554833	-0.165124	-0.97409	0.00143666	1
DCUN1D4	-0.0396599	0.0401846	-0.119504	-0.973542	0.206057	1
ZNF326	-0.0489676	0.0496607	-0.147596	-0.973096	0.554581	1
GOLPH3	-0.0500271	0.0507425	-0.150797	-0.973025	0.348081	1
RAB6A	-0.0820084	0.0831838	-0.247201	-0.973009	0.113301	1
KIAA0556	-0.0866111	0.0879255	-0.261148	-0.972602	0.238735	1
RB1CC1	-0.0473934	0.0481211	-0.142908	-0.972516	0.197943	1
HADHB	-0.122017	0.123933	-0.367968	-0.972348	0.00146222	1
UBR1	-0.0520268	0.0531719	-0.157226	-0.969315	0.0325735	1
RAVER2	-0.059725	0.061104	-0.180554	-0.968797	0.11398	1
ARHGAP39	-0.153839	0.157416	-0.465093	-0.968719	0.424076	1
WRN	-0.0521272	0.0533718	-0.157626	-0.968421	0.184615	1
HDAC4	-0.172529	0.176653	-0.52171	-0.968406	0.285876	1
OXSR1	-0.0500798	0.0512969	-0.151456	-0.968217	0.319993	1
SPTBN1	-0.0806236	0.0826173	-0.243865	-0.968013	0.294266	1
RALGAPA1	-0.0968578	0.0994328	-0.293148	-0.967126	0.463756	1
ARHGEF26	-0.0845732	0.0868704	-0.256017	-0.966851	0.544997	1
ABR	-0.275002	0.284302	-0.834305	-0.963687	0.128707	1
SLF2	-0.0918966	0.0954276	-0.279221	-0.961509	0.00481346	1
WDR20	-0.0556803	0.0580202	-0.169381	-0.959815	0.0661568	1
HLTF	-0.054922	0.0572698	-0.167114	-0.959474	0.157598	1
KDM2A	-0.0572526	0.0598019	-0.174307	-0.95864	0.553222	1
DZIP3	-0.0607917	0.0635362	-0.18512	-0.958349	0.0111044	1
MARK1	-0.0437983	0.0458328	-0.133429	-0.957738	0.179271	1
MTMR12	-0.0455866	0.0477798	-0.138953	-0.956963	0.142851	1
ATP5F1C	-0.0659191	0.0692857	-0.201124	-0.955581	0.0379276	1
YTHDC2	-0.041295	0.0434765	-0.126066	-0.954762	0.472746	1
ADNP	-0.0616283	0.065072	-0.188329	-0.953346	0.391025	1
AZIN1-AS1	-0.449714	0.475606	-1.37504	-0.95256	0.089214	1
PLEKHA8	-0.0643995	0.0681425	-0.196941	-0.952307	0.0387951	1
UPF2	-0.0418268	0.044305	-0.127959	-0.951786	0.310797	1
CAMK1D	-0.15634	0.166212	-0.478892	-0.949989	0.510938	1
WWOX	-0.156309	0.166766	-0.479383	-0.948263	0.0674838	1
PDCD6IP	-0.0877017	0.0936309	-0.269034	-0.947938	0.407595	1
DIXDC1	-0.0787514	0.0845958	-0.242099	-0.944919	0.0779127	1
STXBP3	-0.0486465	0.0523077	-0.149601	-0.944442	0.0465852	1
NEK11	-0.0716088	0.0770172	-0.220235	-0.944321	0.499227	1
AIG1	-0.0672593	0.0723848	-0.206903	-0.944012	0.00440116	1
LAMA4	-0.250938	0.270311	-0.772187	-0.943559	0.050117	1
SORBS1	-0.1741	0.187648	-0.535847	-0.94328	0.63148	1
N4BP2L2	-0.115483	0.124932	-0.355897	-0.941463	0.432116	1
ATF7	-0.159753	0.173274	-0.492781	-0.940196	0.498899	1
PLEC	-0.114208	0.124172	-0.352589	-0.939019	0.473541	1
CEP162	-0.0670878	0.0729653	-0.207141	-0.938855	0.000507068	1
SCLT1	-0.0961859	0.104774	-0.297146	-0.938103	0.0452008	1
AC107398.3	-0.0565455	0.0616039	-0.174695	-0.938025	0.000510749	1
GTDC1	-0.0781487	0.085344	-0.241641	-0.936854	0.017487	1
THOC2	-0.0414694	0.0452983	-0.128237	-0.936738	0.0783502	1
STAM2	-0.0500317	0.0546914	-0.154755	-0.936377	0.411347	1
DIP2B	-0.0962842	0.105287	-0.297856	-0.936213	0.141807	1
B3GLCT	-0.210044	0.230402	-0.650489	-0.934685	0.0426653	1
MSH3	-0.0471397	0.0519118	-0.146191	-0.932768	0.0249504	1
TTLL5	-0.0426819	0.0471032	-0.132467	-0.931724	0.0498018	1
CEP164	-0.0486287	0.0538609	-0.151118	-0.929953	0.0644717	1
GTF2I	-0.0513087	0.0569218	-0.159539	-0.929158	0.651965	1
NSD1	-0.029749	0.0331241	-0.092622	-0.927375	0.0310386	1
PIP5K1A	-0.0959236	0.106935	-0.298782	-0.926788	0.0416364	1
DPY19L1	-0.0562677	0.0627344	-0.17527	-0.926729	0.0302788	1
SUPT3H	-0.0614077	0.0686463	-0.191462	-0.925438	0.0307039	1
LATS1	-0.0496786	0.0555375	-0.154895	-0.925412	0.0288749	1
DDAH1	-0.0757833	0.0848317	-0.236398	-0.924774	0.00173103	1
ZDHHC20	-0.0748259	0.0839748	-0.233627	-0.923523	0.547267	1
GPD2	-0.0888929	0.100212	-0.277997	-0.921326	0.458004	1
SGK1	-0.21579	0.243557	-0.675138	-0.920743	0.195101	1
PLCH1	-0.317301	0.358992	-0.993594	-0.91957	0.161878	1
CCAR1	-0.0668309	0.0757405	-0.209402	-0.918741	0.303373	1
CCDC30	-0.110778	0.125754	-0.347311	-0.917934	0.00230183	1
N4BP2L1	-0.198698	0.225872	-0.623269	-0.91726	0.0364316	1
ALMS1	-0.0448309	0.0510422	-0.140704	-0.916492	0.0367068	1
CCDC191	-0.0599375	0.0683037	-0.188179	-0.91605	0.00159315	1
VWA8	-0.131163	0.149575	-0.411901	-0.915709	0.0602491	1
ATP11B	-0.0515025	0.0587981	-0.161803	-0.915163	0.300468	1
SPAG9	-0.148636	0.169937	-0.46721	-0.914457	0.365513	1
ABHD18	-0.0613102	0.0701046	-0.192725	-0.914401	0.251338	1
NFIC	-0.105264	0.120452	-0.33098	-0.914043	0.412171	1
TLN2	-0.317891	0.364068	-0.99985	-0.913624	0.116494	1
AQR	-0.0371277	0.0426379	-0.116893	-0.912285	0.0953054	1
SEMA4B	-0.101663	0.116834	-0.32016	-0.911938	0.409967	1
MFF	-0.0921694	0.106066	-0.290405	-0.911282	0.25796	1
GARRE1	-0.068646	0.0792518	-0.216544	-0.909707	0.364389	1
TPR	-0.0463558	0.0535883	-0.1463	-0.909065	0.0357411	1
EZH1	-0.0522719	0.060481	-0.165025	-0.908634	0.019226	1
CYP27A1	-0.0570108	0.0661011	-0.180123	-0.907622	0.533157	1
SEC63	-0.0548147	0.0636513	-0.173281	-0.906883	0.0767217	1
STON2	-0.242838	0.283139	-0.768815	-0.904895	0.164958	1
FGFR1	-0.0764173	0.0891111	-0.241946	-0.90483	0.339399	1
TRPM3	-0.259172	0.304305	-0.822648	-0.901488	0.367164	1
UBE2R2	-0.0394305	0.0463447	-0.125206	-0.900988	0.344793	1
BICRAL	-0.0870643	0.102423	-0.276552	-0.900549	0.131743	1
WDR59	-0.0411569	0.0484241	-0.130738	-0.900482	0.0237663	1
TTBK2	-0.0282508	0.0334452	-0.0899469	-0.897475	0.0383058	1
TCERG1	-0.0331656	0.039302	-0.105633	-0.897	0.00293079	1
OGDH	-0.0651099	0.0772427	-0.207463	-0.896457	0.0316282	1
ARNT	-0.0423727	0.0502915	-0.135037	-0.896235	0.148806	1
FYN	-0.303629	0.360616	-0.967874	-0.895908	0.237336	1
SLC25A12	-0.0588861	0.069967	-0.187739	-0.895707	0.0312478	1
HS6ST1	-0.153051	0.181867	-0.487969	-0.895667	0.449179	1
PUM3	-0.0440493	0.052346	-0.140445	-0.895635	0.411931	1
ZNF736	-0.183094	0.217644	-0.583833	-0.895493	0.163512	1
FAM155A	-0.231315	0.275278	-0.737907	-0.894938	0.553198	1
LINC00894	-0.051477	0.0614624	-0.164416	-0.893339	0.340397	1
KIF9-AS1	-0.143558	0.171606	-0.458721	-0.89277	0.261072	1
ATP9B	-0.0490464	0.0586476	-0.15674	-0.892614	0.135204	1
AL050309.1	-0.0823326	0.0984934	-0.263159	-0.892399	0.148302	1
PWWP3A	-0.0635884	0.0761726	-0.203349	-0.891744	0.192411	1
HIF3A	-0.258908	0.310147	-0.827964	-0.891742	0.437883	1
CRB1	-0.250345	0.300477	-0.801167	-0.89079	0.116013	1
STT3B	-0.0635429	0.0763115	-0.203397	-0.89051	0.00816804	1
ARMC9	-0.0442581	0.0532775	-0.141794	-0.88936	0.361042	1
TARBP1	-0.103771	0.12492	-0.332462	-0.889352	0.0491876	1
RAB28	-0.0370828	0.0446578	-0.118823	-0.889166	0.0761308	1
ZNF207	-0.0845538	0.101844	-0.270951	-0.889081	0.0541521	1
MED13L	-0.0851193	0.102919	-0.273158	-0.887217	0.62802	1
GABPB1-AS1	-0.197488	0.239118	-0.634094	-0.886542	0.36172	1
GATAD1	-0.0985516	0.119383	-0.316487	-0.886308	0.487659	1
GALK2	-0.047301	0.057384	-0.151986	-0.885593	0.245477	1
ATF2	-0.0261918	0.0317963	-0.0841798	-0.885267	0.176864	1
SPECC1	-0.0351094	0.0426442	-0.112863	-0.885016	0.0231828	1
RAD50	-0.0257978	0.0314764	-0.083072	-0.882817	0.206501	1
ASTN1	-0.149983	0.183776	-0.483743	-0.880761	0.468734	1
RABGAP1L	-0.0992744	0.121826	-0.320375	-0.880027	0.0564874	1
INTS3	-0.0761017	0.0938024	-0.246006	-0.877887	0.352796	1
CPSF7	-0.0485482	0.0601314	-0.157228	-0.875534	0.383934	1
MCCC1	-0.0519504	0.0644923	-0.168393	-0.874429	0.0182713	1
ATF6	-0.0658263	0.0818114	-0.213464	-0.873877	0.551052	1
TAF3	-0.029342	0.0365053	-0.0951892	-0.873372	0.0506558	1
NAV3	-0.19241	0.23954	-0.62436	-0.873056	0.614102	1
ROCK1	-0.029603	0.0369362	-0.0961423	-0.871979	0.0282029	1
ZNF254	-0.0328592	0.0413725	-0.107091	-0.867593	0.0090987	1
FUBP3	-0.0315331	0.0397643	-0.10283	-0.866844	0.245525	1
RASA2	-0.032945	0.0416274	-0.107517	-0.865883	0.117925	1
ANKRD36C	-0.143588	0.181487	-0.468663	-0.86573	0.0648904	1
KDM3B	-0.0258906	0.0328545	-0.0846358	-0.863811	0.117147	1
CERT1	-0.0329189	0.0418387	-0.107677	-0.863053	0.0244069	1
ZCCHC24	-0.124823	0.158936	-0.408581	-0.862169	0.39504	1
AEBP2	-0.0350796	0.044714	-0.114873	-0.861658	0.000740324	1
FAM13B	-0.0263284	0.0336088	-0.0862657	-0.860948	0.0995064	1
SPAST	-0.0608204	0.0777077	-0.199349	-0.860517	0.0147673	1
SEC62	-0.147928	0.189179	-0.485035	-0.860062	0.0875757	1
ZNF532	-0.0507541	0.0650067	-0.166515	-0.859325	0.284267	1
MIGA1	-0.0490742	0.0629526	-0.161101	-0.858578	0.0890504	1
ARHGEF26-AS1	-0.20156	0.258575	-0.661695	-0.858554	0.294339	1
GAB1	-0.249891	0.320692	-0.820475	-0.858381	0.374202	1
HDAC8	-0.0746782	0.0958636	-0.24522	-0.858245	0.00903068	1
ZNF431	-0.0437997	0.0562599	-0.143859	-0.857946	0.252023	1
AVL9	-0.0187626	0.024173	-0.0616981	-0.856493	0.00982591	1
ZNF626	-0.03313	0.0427014	-0.108961	-0.85629	0.0214089	1
ESRRG	-0.0848505	0.109608	-0.279309	-0.855214	0.593392	1
TM9SF3	-0.0505785	0.0653964	-0.166553	-0.854772	0.345613	1
BDNF-AS	-0.0627974	0.0813679	-0.206963	-0.853747	0.00286933	1
SMCHD1	-0.0383881	0.0499014	-0.126678	-0.852188	0.204454	1
XPO1	-0.173182	0.225232	-0.571596	-0.851955	0.128168	1
TMEM14B	-0.0926627	0.120563	-0.305889	-0.851751	0.00038762	1
BRAF	-0.0681227	0.0886362	-0.224882	-0.851742	0.00472767	1
CYB5R4	-0.0366875	0.0477366	-0.121112	-0.851726	0.323535	1
EP300	-0.0298186	0.0388268	-0.098464	-0.851382	0.05304	1
ENSA	-0.116314	0.151736	-0.384364	-0.85048	0.0369474	1
TFDP2	-0.107957	0.140906	-0.356819	-0.850235	0.0648525	1
ZBTB38	-0.0318167	0.0416685	-0.105302	-0.848601	0.285682	1
TRPC4AP	-0.05512	0.0722001	-0.18244	-0.848516	0.477455	1
ZNF33A	-0.0324656	0.042527	-0.107458	-0.848502	0.185033	1
HECTD4	-0.0236765	0.0311269	-0.0784799	-0.846755	0.296646	1
PAAF1	-0.0246792	0.032447	-0.0818054	-0.846728	0.0233505	1
DDX46	-0.0667279	0.0877554	-0.221211	-0.846592	0.0219678	1
AC114971.1	-0.226178	0.297768	-0.750123	-0.846081	0.00958089	1
PUM1	-0.0528616	0.0697552	-0.175478	-0.844964	0.683782	1
KAT6B	-0.0847381	0.112182	-0.281659	-0.843404	0.552001	1
PPP3CB	-0.0565511	0.0751678	-0.18827	-0.841475	0.0284452	1
TTC17	-0.0304716	0.0406034	-0.101547	-0.840286	0.00401576	1
MINK1	-0.0859575	0.115059	-0.286974	-0.838107	0.0289589	1
CAMSAP2	-0.0622473	0.0836194	-0.208114	-0.836397	0.182481	1
KDM6A	-0.05009	0.0672988	-0.167479	-0.83632	0.696863	1
TMEM245	-0.0454115	0.0610315	-0.151855	-0.836174	0.49712	1
KAT2B	-0.160961	0.216402	-0.538324	-0.836006	0.00229621	1
SCAF11	-0.0609756	0.0820746	-0.204026	-0.835441	0.172027	1
RMDN1	-0.0439239	0.059161	-0.147009	-0.83513	0.352425	1
MYO18A	-0.136123	0.183604	-0.45585	-0.834449	0.26672	1
ZNF37A	-0.017653	0.0238275	-0.0591334	-0.834108	0.203194	1
ELP4	-0.0687467	0.0930032	-0.230497	-0.833021	0.694604	1
DOCK1	-0.0685792	0.0928078	-0.229966	-0.832859	0.306226	1
LUC7L3	-0.227495	0.307987	-0.762977	-0.832674	0.136464	1
AKAP6	-0.06937	0.093932	-0.232672	-0.832585	0.699268	1
CASC2	-0.0958842	0.130238	-0.322007	-0.831096	0.225683	1
SNX13	-0.0472555	0.0642097	-0.158721	-0.830923	0.340718	1
SLC7A2	-0.0635432	0.0863842	-0.213471	-0.830685	0.441475	1
EPS8	-0.0311819	0.0424635	-0.104827	-0.829859	0.033562	1
PHC3	-0.0347263	0.0473363	-0.116789	-0.829396	0.120284	1
TET2	-0.0605251	0.0825241	-0.203574	-0.829275	0.136298	1
ARL3	-0.0272327	0.0372661	-0.0917316	-0.827538	0.00092929	1
UBXN7	-0.0332502	0.0457279	-0.112228	-0.825155	0.228552	1
BOD1L1	-0.205386	0.28258	-0.693352	-0.824954	0.00368477	1
WNK1	-0.0153084	0.0210902	-0.051707	-0.824315	0.0318691	1
UBE2K	-0.0160812	0.0221881	-0.0543504	-0.8236	0.0514924	1
CRYZL1	-0.0258051	0.0357032	-0.0873134	-0.82228	0.192138	1
ABHD3	-0.10956	0.151635	-0.370754	-0.82212	0.16673	1
C6orf62	-0.0930253	0.129009	-0.315059	-0.821164	0.506175	1
CDC42SE2	-0.0205301	0.0284749	-0.0695352	-0.821105	0.27949	1
SRSF11	-0.068497	0.0951248	-0.232119	-0.8205	0.123552	1
SMAP1	-0.0284928	0.0396546	-0.0966402	-0.819472	0.0120486	1
AC011346.1	-0.0151918	0.021175	-0.0515586	-0.818753	0.0079895	1
KIF13A	-0.0205279	0.0286793	-0.069735	-0.817644	0.433245	1
SF3B1	-0.0149772	0.0209524	-0.0509067	-0.817006	0.0306436	1
ZNF780B	-0.0125292	0.0175639	-0.0426223	-0.816025	0.0241396	1
PNN	-0.190108	0.266549	-0.646766	-0.81594	0.240163	1
CPLANE1	-0.0525813	0.0738472	-0.17901	-0.815144	0.0854246	1
CDC42BPA	-0.13221	0.185753	-0.450173	-0.814961	0.632366	1
SYNE1	-0.214773	0.302631	-0.732178	-0.813576	0.428121	1
RSRP1	-0.155625	0.219727	-0.530978	-0.812623	0.659608	1
UBE4B	-0.0650572	0.091927	-0.222041	-0.812246	0.0299582	1
RHBDD1	-0.0204048	0.028863	-0.0696725	-0.81174	0.244734	1
PACRGL	-0.0370595	0.0524282	-0.126547	-0.811679	0.459487	1
SNX3	-0.174151	0.246519	-0.594822	-0.811396	0.46075	1
TRAF3	-0.0103022	0.014611	-0.0352154	-0.810493	0.0398356	1
NF1	-0.0242544	0.034411	-0.0829199	-0.81032	0.0858674	1
TMEM50B	-0.0438448	0.0622528	-0.149942	-0.809955	0.0487879	1
CDC16	-0.0288188	0.0409702	-0.0986078	-0.80935	0.283771	1
CEP63	-0.040165	0.0571176	-0.137448	-0.809209	0.580609	1
AC092924.2	-0.142041	0.202012	-0.486095	-0.809164	0.369935	1
VPS13B	-0.031855	0.0453332	-0.109043	-0.808863	0.582441	1
CEP192	-0.00996723	0.0141911	-0.0341256	-0.80864	0.168623	1
EIF2AK2	-0.0525521	0.0752029	-0.180307	-0.806233	0.00466118	1
MTAP	-0.0833462	0.11947	-0.286163	-0.805435	0.0261476	1
SCAI	-0.0226424	0.0324626	-0.0777473	-0.80534	0.173768	1
HNRNPD	-0.0213285	0.0306237	-0.0732808	-0.804645	0.112816	1
MTHFD2L	-0.0575698	0.082664	-0.197804	-0.804619	0.115124	1
ZCWPW2	-0.0316105	0.045472	-0.108693	-0.803756	0.000350506	1
ARHGEF12	-0.0382051	0.0549729	-0.131383	-0.803629	0.0032328	1
POU3F3	-0.0705041	0.10146	-0.242469	-0.80357	0.702195	1
ZMYND8	-0.0856931	0.123392	-0.294778	-0.803287	0.221743	1
LPIN1	-0.215745	0.310693	-0.742183	-0.803232	0.48743	1
UQCRC2	-0.0513312	0.0743425	-0.177005	-0.800544	0.00389732	1
SPG7	-0.0246148	0.0356591	-0.0848886	-0.800415	0.0267861	1
MICU2	-0.0317387	0.0460265	-0.109504	-0.799929	0.0303589	1
CRMP1	-0.0305095	0.0442518	-0.105271	-0.799847	0.149542	1
HNRNPR	-0.0617967	0.0896726	-0.213266	-0.799629	0.0769968	1
ZNF782	-0.0407563	0.0591727	-0.140685	-0.799377	0.000974215	1
CUL4A	-0.0187387	0.0272063	-0.0646836	-0.799372	0.119199	1
NDUFS4	-0.0439395	0.0638176	-0.151696	-0.799203	0.597833	1
ATG2B	-0.0189754	0.0275987	-0.0655494	-0.798536	0.017794	1
HCG17	-0.0470651	0.0684694	-0.1626	-0.798427	0.179252	1
DZIP1	-0.0268181	0.0390551	-0.0926914	-0.797934	0.14296	1
HYDIN	-0.0857134	0.125047	-0.296474	-0.79709	0.456111	1
CWF19L2	-0.0157445	0.0230137	-0.0545027	-0.796183	0.00473311	1
ANKFN1	-0.110968	0.162887	-0.384822	-0.794192	0.593391	1
EIF3A	-0.0299713	0.0440451	-0.103988	-0.793644	0.00711409	1
ZNF346	-0.0671907	0.0987906	-0.233172	-0.793411	0.106626	1
YME1L1	-0.054392	0.0800581	-0.188842	-0.792907	0.0373446	1
MORC3	-0.00998961	0.0147383	-0.0347175	-0.791788	0.0104048	1
PHYKPL	-0.0904891	0.133703	-0.314681	-0.791087	0.0260274	1
UQCC1	-0.0145219	0.0214571	-0.0505009	-0.791082	0.0949045	1
ADK	-0.101157	0.14968	-0.351994	-0.790413	0.00536065	1
TMEM108	-0.0822335	0.121756	-0.286223	-0.790111	0.593531	1
SMG6	-0.0347538	0.0515748	-0.121082	-0.789034	0.0931329	1
TTLL3	-0.0548499	0.0815211	-0.191221	-0.788318	0.620094	1
NRF1	-0.0232514	0.0347097	-0.0812125	-0.786249	0.477375	1
NHLRC2	-0.0172493	0.0258562	-0.0603547	-0.784309	0.0464579	1
OPA1	-0.0337984	0.0507241	-0.118321	-0.783739	0.0788746	1
MYO5A	-0.0019601	0.0029423	-0.0068625	-0.783642	0.036164	1
TCF7L2	-0.0941267	0.141754	-0.330008	-0.782111	0.0897185	1
SMYD3	-0.096747	0.146403	-0.339897	-0.77985	0.408166	1
VPS45	-0.0263239	0.0399028	-0.0925506	-0.779049	0.480954	1
GABBR1	-0.0719608	0.10918	-0.253101	-0.778626	0.637138	1
SLC14A1	-0.122794	0.187069	-0.432656	-0.776703	0.626557	1
ZZZ3	-0.0131791	0.0200848	-0.0464431	-0.776536	0.287001	1
DPYD	-0.171052	0.260779	-0.602883	-0.776358	0.279005	1
ZKSCAN7-AS1	-0.0944068	0.144046	-0.332859	-0.775979	0.035151	1
SENP5	-0.0280735	0.0429108	-0.0990577	-0.775144	0.037526	1
EPB41L5	-0.0167162	0.0255544	-0.0589868	-0.775082	0.428225	1
ZNF236	-0.0255083	0.0390249	-0.0900415	-0.774723	0.170527	1
RFX7	-0.0224738	0.0344552	-0.0794029	-0.773733	0.425233	1
RYR1	-0.228276	0.350192	-0.806743	-0.773444	0.0720657	1
TRMT11	-0.0236422	0.0363883	-0.0836727	-0.771906	0.0628787	1
CPQ	-0.0694726	0.107164	-0.246109	-0.77087	0.712447	1
NIPSNAP2	-0.0685333	0.105766	-0.242833	-0.770642	0.347741	1
PKM	-0.110133	0.170033	-0.390299	-0.770461	0.277684	1
TOP2B	-0.0381127	0.0589659	-0.135191	-0.769475	0.301699	1
DROSHA	-0.0385121	0.0596585	-0.136683	-0.76889	0.226422	1
AGTPBP1	-0.00975737	0.0151302	-0.034645	-0.768418	0.000396025	1
INVS	-0.0333833	0.0517812	-0.118548	-0.768278	0.157713	1
KIZ	-0.0855398	0.1327	-0.303779	-0.768215	0.609102	1
PPP4R1	-0.0288407	0.0447768	-0.102458	-0.767844	0.000796929	1
GOLGB1	-0.126331	0.196369	-0.44903	-0.767289	0.00756168	1
GRK4	-0.013883	0.0216322	-0.0493981	-0.766157	0.0143604	1
RSF1	-0.0118693	0.0185099	-0.0422484	-0.765765	0.162635	1
KANTR	-0.00656033	0.0102404	-0.023361	-0.765325	0.00542241	1
CCDC92	-0.00890752	0.0139132	-0.0317283	-0.765023	0.00283224	1
ELMO2	-0.0384636	0.0601798	-0.137107	-0.764241	0.053362	1
SPATS2	-0.0294656	0.0461104	-0.105042	-0.764152	0.309552	1
KIAA0825	-0.124963	0.195809	-0.445735	-0.763543	0.442779	1
EXOC2	-0.0136795	0.0214742	-0.0488333	-0.762689	0.0556928	1
TSHZ1	-0.139745	0.219379	-0.498868	-0.762675	0.231576	1
HDGFL3	-0.0212758	0.0334069	-0.0759584	-0.762577	0.0131347	1
KIF13B	-0.0456259	0.0716676	-0.162919	-0.762405	0.193633	1
RUFY2	-0.0433642	0.0682257	-0.154954	-0.761649	0.646255	1
KAT6A	-0.0138365	0.0217798	-0.0494528	-0.761423	0.0414556	1
INPP4B	-0.205704	0.32396	-0.735368	-0.761186	0.064175	1
HSPA12A	-0.19488	0.307039	-0.6968	-0.760996	0.232799	1
SYT14	-0.0683342	0.107798	-0.244466	-0.76041	0.389552	1
ST7	-0.0143299	0.022638	-0.0512977	-0.759742	0.133492	1
PPP2R2C	-0.0665702	0.106208	-0.239348	-0.755159	0.172424	1
SCP2	-0.0484917	0.0774603	-0.174444	-0.754589	0.159515	1
KYAT1	-0.0502132	0.080229	-0.180655	-0.754481	0.421285	1
NSRP1	-0.0227367	0.036333	-0.0818063	-0.754415	0.0117441	1
PIBF1	-0.0366446	0.0586438	-0.131933	-0.753733	0.49673	1
NLK	-0.0207963	0.0332881	-0.0748807	-0.753638	0.417553	1
STX7	-0.0427213	0.0684793	-0.153922	-0.752984	0.0230438	1
UTRN	-0.112917	0.181841	-0.407675	-0.750831	0.649971	1
PRRC2B	-0.022262	0.0358524	-0.0803763	-0.750807	0.194586	1
APBA1	-0.0607023	0.097783	-0.219188	-0.750697	0.334039	1
PARP6	-0.0236923	0.0381812	-0.0855659	-0.750499	0.00108143	1
ANXA4	-0.0264298	0.042643	-0.0955026	-0.749955	0.0131564	1
KIF6	-0.152395	0.245965	-0.550754	-0.749795	0.313519	1
TMCC1	-0.052614	0.0850221	-0.19025	-0.749233	0.580186	1
ZZEF1	-0.0148588	0.024032	-0.0537497	-0.748834	0.50383	1
AC002460.2	-0.242214	0.391795	-0.876222	-0.748775	0.010912	1
AKT2	-0.0484321	0.078387	-0.175251	-0.748508	0.716242	1
NFX1	-0.0569385	0.09232	-0.206197	-0.747679	0.0754673	1
PHIP	-0.0556521	0.0902778	-0.201582	-0.747456	0.521833	1
RNF216P1	-0.00126014	0.00204468	-0.00456497	-0.747343	0.104162	1
FUBP1	-0.00821571	0.0133329	-0.0297643	-0.747264	0.00725445	1
TMEM165	-0.0873926	0.14188	-0.316665	-0.747086	0.379515	1
STXBP5	-0.173819	0.282536	-0.630173	-0.746521	0.342038	1
NCAM1	-0.129324	0.210434	-0.469081	-0.74603	0.634207	1
PHF20L1	-0.00409671	0.00667508	-0.0148685	-0.74541	0.198211	1
SETX	-0.033826	0.0552371	-0.122889	-0.744391	0.00165986	1
ANKRD36	-0.105092	0.171727	-0.381911	-0.744085	0.0584204	1
MECP2	-0.0114146	0.0186787	-0.0415078	-0.743426	0.205779	1
MYOM1	-0.0891881	0.145965	-0.324341	-0.743367	0.507297	1
ST3GAL3	-0.0273362	0.044755	-0.0994273	-0.743197	0.451557	1
INO80	-0.021058	0.0345728	-0.0766888	-0.741908	0.002186	1
RYBP	-0.0506713	0.0833134	-0.184656	-0.741234	0.0512032	1
HACD3	-0.0431307	0.0709365	-0.157198	-0.741095	0.373884	1
GON4L	-0.0259787	0.0427625	-0.0947199	-0.74071	0.0630409	1
THRAP3	-0.0552487	0.0909943	-0.201492	-0.740449	0.00457878	1
RELCH	-0.0209601	0.0345566	-0.0764768	-0.739977	0.0300804	1
NKAIN3	-0.433174	0.714423	-1.58077	-0.739812	0.232603	1
AC053513.1	-0.544354	0.89941	-1.98812	-0.738981	0.00061812	1
KREMEN1	-0.0568003	0.0945238	-0.208124	-0.735682	0.474956	1
TMED10	-0.0629406	0.104792	-0.230674	-0.735462	0.0463915	1
PPCDC	-0.0791973	0.132008	-0.290402	-0.734944	0.056346	1
USP25	-0.0251438	0.0419313	-0.092219	-0.734713	0.717598	1
GCC2	-0.0107957	0.0180313	-0.0396228	-0.734007	0.365733	1
IGSF11	-0.0860237	0.144415	-0.316462	-0.731663	0.166626	1
DDX24	-0.42739	0.717878	-1.57266	-0.731418	0.0832514	1
MTOR	-0.0142751	0.023999	-0.0525493	-0.731008	0.328519	1
GOLGA4	-0.0837123	0.140781	-0.308206	-0.73086	0.011369	1
TENT2	-0.072051	0.121575	-0.265678	-0.729329	0.0537868	1
RABGEF1	-0.100884	0.170325	-0.372094	-0.729064	0.0326772	1
MAP4K5	-0.0702236	0.118875	-0.259322	-0.727853	0.728115	1
ADAMTS17	-0.119885	0.202968	-0.442739	-0.727793	0.260283	1
DTNBP1	-0.0149449	0.025341	-0.0552309	-0.727091	0.260278	1
CCDC84	-0.0713107	0.120929	-0.26355	-0.727044	0.0253939	1
CWC27	-0.0350454	0.0594639	-0.129555	-0.726783	0.0362311	1
ITGB4	-0.0977339	0.166028	-0.361495	-0.726243	0.598741	1
ACP6	-0.00671572	0.0114097	-0.0248412	-0.726192	0.26582	1
PKIA	-0.130594	0.222117	-0.483304	-0.72569	0.550878	1
TEX9	-0.0445013	0.0757389	-0.164742	-0.725389	0.000705916	1
BRD4	-0.0293157	0.0499225	-0.108554	-0.725127	0.0359771	1
CSNK1G3	-0.016281	0.0277839	-0.0603459	-0.724163	0.510121	1
AK4	-0.0662419	0.113077	-0.24556	-0.724029	0.502569	1
UBE2W	-0.0104163	0.0177899	-0.0386224	-0.723797	0.15136	1
TCAIM	-0.0121533	0.0207983	-0.0451048	-0.722878	0.119568	1
LINC01266	-0.13341	0.229069	-0.495889	-0.721363	0.000964296	1
ZC2HC1A	-0.0492653	0.0846501	-0.183181	-0.721038	0.514077	1
CUX1	-0.0666607	0.114633	-0.247955	-0.720668	0.592567	1
CKMT2-AS1	-0.0635836	0.109468	-0.236635	-0.720143	0.154843	1
CPT1A	-0.0432563	0.0745597	-0.161072	-0.719603	0.0423638	1
TPP2	-0.00675758	0.0116521	-0.0251672	-0.719439	0.378308	1
INSR	-0.0900837	0.155557	-0.335725	-0.718776	0.442537	1
RUFY1	-0.0127709	0.0220913	-0.0476331	-0.717983	0.428263	1
IFT80	-0.0604785	0.10477	-0.225727	-0.717318	0.38274	1
ME2	-0.00999844	0.0173302	-0.037327	-0.717073	0.187947	1
L3MBTL1	-0.0258902	0.0449794	-0.0967598	-0.716016	0.0937061	1
WDR49	-0.0502666	0.0873811	-0.187914	-0.715746	0.0842569	1
NUP98	-0.0144178	0.0251141	-0.0539497	-0.714823	0.363961	1
INTS10	-0.0993251	0.173065	-0.371715	-0.714686	0.0132836	1
URI1	-0.0472939	0.0825051	-0.177093	-0.714138	0.0569073	1
WDR27	-0.0497114	0.086795	-0.186218	-0.713758	0.666398	1
NUMB	-0.0917924	0.160446	-0.344031	-0.713252	0.621839	1
TMEM260	-0.0182725	0.03194	-0.0684849	-0.713237	0.0610466	1
LTBP1	-0.0686097	0.12029	-0.25751	-0.711871	0.0962289	1
FBXL20	-0.0616399	0.108163	-0.231443	-0.711482	0.567011	1
NR2C1	-0.051106	0.0896885	-0.191901	-0.711434	0.71679	1
NR6A1	-0.0441451	0.0775394	-0.16583	-0.711042	0.681505	1
KLF12	-0.109357	0.192086	-0.4108	-0.711033	0.681575	1
PXK	-0.134552	0.236393	-0.505497	-0.710932	0.141301	1
ATG4C	-0.0115807	0.0203608	-0.0435223	-0.710603	0.0113496	1
ANTXR1	-0.0966141	0.170185	-0.363414	-0.709747	0.528509	1
MGLL	-0.0555863	0.0979552	-0.209128	-0.709562	0.682363	1
TFCP2	-0.0602444	0.106516	-0.227004	-0.708065	0.158649	1
NAA25	-0.0370873	0.0656421	-0.139817	-0.707585	0.104496	1
LRRC1	-0.151539	0.268426	-0.571503	-0.707229	0.359313	1
SLC25A27	-0.0394379	0.0700632	-0.148939	-0.7059	0.382784	1
PRKCA	-0.0673498	0.119662	-0.254362	-0.705854	0.29079	1
GNB1	-0.0442721	0.0787602	-0.167304	-0.705277	0.60665	1
CLK1	-0.0287824	0.0512244	-0.108789	-0.705095	0.766016	1
DMGDH	-0.0543629	0.0967997	-0.205526	-0.704866	0.545039	1
BRWD3	-0.0677762	0.120837	-0.25639	-0.704291	0.276684	1
DHRS3	-0.0448618	0.0800318	-0.169755	-0.704019	0.302128	1
MON2	-0.0601422	0.107499	-0.227783	-0.703149	0.0449808	1
DCTN4	-0.0209995	0.0376591	-0.0796582	-0.701658	0.37996	1
ZNF451	-0.0130476	0.0234203	-0.0495156	-0.701244	0.0278371	1
PER3	-0.14041	0.25246	-0.53328	-0.70048	0.516847	1
FAM222B	-0.00644213	0.011589	-0.0244733	-0.700252	0.182996	1
SYNRG	-0.0296026	0.0532747	-0.11248	-0.700071	0.222459	1
TOGARAM1	-0.00554963	0.0100111	-0.0211104	-0.699007	0.138887	1
ZNF292	-0.0987317	0.178382	-0.375845	-0.698308	0.725802	1
MTR	-0.0462138	0.0835277	-0.175955	-0.698137	0.341755	1
ARMCX4	-0.0893997	0.161765	-0.340564	-0.69763	0.00409229	1
NSMAF	-0.0127608	0.0231121	-0.0486338	-0.697206	0.145769	1
LSM14A	-0.0246832	0.0447684	-0.0941348	-0.696574	0.146294	1
GRIA2	-0.377923	0.686486	-1.44233	-0.695894	0.215044	1
CHFR	-0.0172832	0.0314081	-0.0659745	-0.695699	0.429519	1
LIN52	-0.00725854	0.0132007	-0.0277178	-0.695355	0.14297	1
PPP2R2B	-0.120568	0.219607	-0.460743	-0.694668	0.74895	1
CEP290	-0.0863207	0.157338	-0.329979	-0.694356	0.0796112	1
SESTD1	-0.0273828	0.0499691	-0.104735	-0.693833	0.107482	1
CYP20A1	-0.0113743	0.0207865	-0.0435351	-0.69318	0.407101	1
ALG13	-0.0128523	0.0235054	-0.04921	-0.692839	0.403349	1
ZNF717	-0.0075256	0.0137989	-0.0288501	-0.691687	0.0205871	1
HSDL2	-0.0269935	0.0495891	-0.103576	-0.69084	0.0110482	1
PPP1R13B	-0.0210052	0.0386003	-0.0806108	-0.6907	0.497965	1
RAPGEF6	-0.0373109	0.0687076	-0.143329	-0.689767	0.260989	1
MPHOSPH9	-0.0644369	0.118778	-0.247651	-0.689323	0.263954	1
SIPA1L1	-0.129226	0.23844	-0.496893	-0.688883	0.160878	1
EPHB1	-0.0733817	0.135776	-0.28254	-0.687641	0.302997	1
VMP1	-0.00317308	0.00588273	-0.0122289	-0.686754	0.0676742	1
APP	-0.296001	0.550209	-1.14221	-0.685587	0.0466562	1
RORB	-0.118142	0.220774	-0.457058	-0.683219	0.725132	1
ZC3H13	-0.0380132	0.0711499	-0.147176	-0.682506	0.0663268	1
FAF2	-0.00970848	0.0182186	-0.0376355	-0.681356	0.143001	1
POLK	-0.0305076	0.0573424	-0.118358	-0.680635	0.467511	1
PPFIA2	-0.0774534	0.145761	-0.300667	-0.680091	0.646799	1
DIPK1A	-0.0439847	0.0829809	-0.17095	-0.678991	0.461491	1
TMEM161B-AS1	-0.110338	0.208307	-0.428984	-0.678682	0.523341	1
CHD7	-0.0323779	0.0611893	-0.125945	-0.678224	0.507595	1
FAM126B	-0.00749807	0.0142451	-0.0292413	-0.675887	0.276702	1
CDC42BPB	-0.0408711	0.0777563	-0.159498	-0.675273	0.0218247	1
ABCC9	-0.0944312	0.180008	-0.36887	-0.674401	0.691142	1
SLK	-0.0178658	0.0341366	-0.0698682	-0.67336	0.321572	1
C21orf62-AS1	-0.082215	0.157174	-0.321604	-0.673123	0.329136	1
BTD	-0.117926	0.225782	-0.461635	-0.672463	0.510266	1
SLC39A10	-0.0679719	0.130189	-0.266133	-0.672295	0.00235554	1
PACS1	-0.0362719	0.0697115	-0.142255	-0.670781	0.0984121	1
LINC00476	-0.0308203	0.0594117	-0.121052	-0.66946	0.0834407	1
KLHDC1	-0.0111204	0.0215512	-0.0437921	-0.667112	0.0665993	1
CYP46A1	-0.0359758	0.0697708	-0.141722	-0.666795	0.236715	1
ACOT11	-0.290392	0.563626	-1.14441	-0.666447	0.197977	1
NBEAL1	-0.0330179	0.0641048	-0.130141	-0.666311	0.534274	1
RBM26	-0.0650445	0.12631	-0.256399	-0.666222	0.665895	1
PITPNM2	-0.0159374	0.0309629	-0.0628376	-0.666023	0.322651	1
R3HDM1	-0.0172503	0.0335689	-0.0680696	-0.665299	0.325306	1
PHYHD1	-0.0984221	0.191558	-0.388402	-0.665231	0.546488	1
CSRNP3	-0.0780654	0.152054	-0.308185	-0.664894	0.585249	1
SLC3A2	-0.0394425	0.0768307	-0.155716	-0.664864	0.149385	1
SCAPER	-0.0831984	0.162099	-0.328495	-0.664769	0.251131	1
PRPF4B	-0.117561	0.229114	-0.464236	-0.664643	0.0388075	1
FER	-0.0644148	0.125882	-0.254711	-0.663441	0.173601	1
COL11A1	-0.305371	0.597289	-1.20803	-0.663059	0.0772621	1
ZNF721	-0.0368765	0.0722357	-0.145989	-0.662406	0.129216	1
RNF170	-0.0156789	0.0307133	-0.0620712	-0.662398	0.0375335	1
SOX6	-0.0718339	0.140732	-0.2844	-0.662343	0.0231201	1
CHD8	-0.0308482	0.0605289	-0.122225	-0.661669	0.409882	1
LINC00882	-0.0554368	0.108817	-0.219691	-0.661501	0.134674	1
FHOD3	-0.0447286	0.0878204	-0.177278	-0.661389	0.783856	1
TBC1D22A	-0.0529662	0.104032	-0.209964	-0.661231	0.0413601	1
CNTRL	-0.00381219	0.00750471	-0.0151291	-0.660229	0.0281642	1
MALRD1	-0.197233	0.388867	-0.783333	-0.659564	0.464281	1
LIMS1	-0.0367762	0.0725256	-0.146078	-0.659459	0.127347	1
PNPLA7	-0.0698618	0.137947	-0.277671	-0.658907	0.601669	1
SRGAP3	-0.0466349	0.092103	-0.185373	-0.658816	0.609895	1
AFG1L	-0.0120328	0.0237652	-0.0478307	-0.658803	0.399568	1
C2orf72	-0.069506	0.137516	-0.276528	-0.658041	0.0855492	1
RIN2	-0.0819908	0.162982	-0.326963	-0.655988	0.471313	1
KTN1	-0.0453864	0.0903492	-0.181122	-0.65536	0.304816	1
ZNF248	-0.0303938	0.0605489	-0.121337	-0.655036	0.00352662	1
FAM182A	-0.00413469	0.00824062	-0.01651	-0.65484	0.0318074	1
TAF1	-0.0300012	0.0598183	-0.119821	-0.65466	0.230533	1
BAZ2B	-0.299301	0.598657	-1.19726	-0.653281	0.0198849	1
NDUFS1	-0.00343545	0.00687488	-0.0137458	-0.653068	0.366286	1
WBP2NL	-0.0122399	0.0245098	-0.0489896	-0.652789	0.00340559	1
LINC01184	-0.0714024	0.143117	-0.285922	-0.652371	0.759004	1
CCSER2	-0.0494067	0.0990678	-0.197881	-0.652202	0.133933	1
YLPM1	-0.0165076	0.0331249	-0.0661402	-0.651878	0.646521	1
TECPR2	-0.0138039	0.0277049	-0.0553127	-0.651794	0.0166322	1
SEC24B	-0.00906538	0.0182044	-0.0363352	-0.651557	0.0690006	1
ZFHX3	-0.0789949	0.158656	-0.316645	-0.651491	0.0270348	1
MICU3	-0.0327882	0.0659077	-0.131484	-0.651128	0.721086	1
SREK1	-0.0546745	0.109931	-0.21928	-0.65101	0.399596	1
LARP1B	-0.00942796	0.0189741	-0.03783	-0.650603	0.192112	1
ALDH2	-0.100338	0.202179	-0.402856	-0.650077	0.315952	1
CNTLN	-0.026811	0.0540335	-0.107656	-0.649996	0.0559247	1
BCLAF1	-0.0729127	0.147083	-0.292908	-0.649587	0.0337061	1
TBC1D5	-0.0752436	0.15182	-0.302307	-0.649486	0.406988	1
MAPK8IP3	-0.00218054	0.0044011	-0.00876218	-0.649348	0.35121	1
YWHAE	-0.0459443	0.0930381	-0.184927	-0.647918	0.0988439	1
DMXL2	-0.0423829	0.0859543	-0.17072	-0.647271	0.03784	1
SPOCK1	-0.148554	0.301686	-0.598794	-0.64668	0.461328	1
VPS8	-0.0218267	0.0443483	-0.0880017	-0.646461	0.541047	1
ANKFY1	-0.00990818	0.0201319	-0.0399483	-0.646458	0.271674	1
ODR4	-0.00895733	0.0182105	-0.0361251	-0.646208	0.0454574	1
MROH1	-0.0452954	0.0923126	-0.182903	-0.645146	0.758862	1
ARNT2	-0.0979295	0.20028	-0.396139	-0.643636	0.69928	1
NUTM2A-AS1	-0.00385615	0.00789131	-0.0156036	-0.643366	0.00055771	1
CNNM2	-0.0329672	0.0674957	-0.13343	-0.643168	0.452438	1
GOPC	-0.0336851	0.0689807	-0.136351	-0.643073	0.0455628	1
CDC14B	-0.135431	0.277866	-0.548728	-0.642251	0.0106682	1
ZKSCAN1	-0.0214139	0.0439837	-0.0868115	-0.641774	0.0651945	1
ROR1	-0.0503317	0.103432	-0.204095	-0.641558	0.400732	1
MAP4K4	-0.0784983	0.161356	-0.318352	-0.641448	0.698431	1
RFC1	-0.0204831	0.0422103	-0.0831765	-0.640357	0.68217	1
UBE2D2	-0.0385633	0.0795352	-0.156662	-0.639997	0.382744	1
AC004470.2	-0.125617	0.259245	-0.510478	-0.639722	0.0404326	1
PSMG2	-0.0389008	0.0804073	-0.158209	-0.639053	0.0234977	1
PITPNA	-0.0190126	0.0393194	-0.0773446	-0.638826	0.245627	1
STAT5B	-0.0278777	0.0576674	-0.113423	-0.63872	0.240274	1
ANKRD13C	-0.039679	0.0821911	-0.161549	-0.638134	0.796215	1
PLEKHA6	-0.133358	0.27663	-0.543345	-0.637522	0.484769	1
LRRC6	-0.0423239	0.0879799	-0.172628	-0.636614	0.714184	1
SFXN1	-0.015723	0.0327341	-0.0641802	-0.635955	0.487743	1
TAPT1-AS1	-0.00106346	0.00221627	-0.0043432	-0.635524	0.00134154	1
PARD3B	-0.0718259	0.14987	-0.293522	-0.634997	0.492587	1
ANO5	-0.249937	0.522671	-1.02254	-0.634045	0.000756762	1
ITGA6	-0.00374663	0.00784043	-0.0153337	-0.633747	0.160279	1
PTCD3	-0.0214091	0.0448342	-0.0876525	-0.633439	0.311406	1
ELOVL2	-0.0530794	0.111157	-0.217316	-0.633439	0.54097	1
SYT17	-0.0287145	0.0601678	-0.117597	-0.63319	0.395433	1
IWS1	-0.0294979	0.0619746	-0.12097	-0.632046	0.496133	1
AC009120.2	-0.0189261	0.0398154	-0.0776676	-0.631486	0.0030034	1
TTPA	-0.0500206	0.105508	-0.20555	-0.630355	0.303588	1
ZBTB4	-0.0358644	0.0757466	-0.147475	-0.629803	0.00301115	1
PHACTR4	-0.0263159	0.0556427	-0.108275	-0.629321	0.0847075	1
TRIM2	-0.0301456	0.063817	-0.124108	-0.628806	0.25541	1
ZNF345	-0.0175171	0.0371655	-0.0721997	-0.627858	0.0462197	1
CACNA2D1	-0.0123471	0.0262124	-0.0509066	-0.6276	0.506936	1
NOL10	-0.000946495	0.00201237	-0.00390536	-0.626961	0.0590529	1
SYT9	-0.0469098	0.100027	-0.193847	-0.625721	0.711317	1
ABL1	-0.0035784	0.0076325	-0.0147893	-0.6256	0.674889	1
TNRC6B	-0.161646	0.345737	-0.669029	-0.624421	0.668214	1
RARS2	-0.00372462	0.00798362	-0.0154329	-0.623503	0.115829	1
ENTPD3-AS1	-0.0703211	0.150752	-0.291394	-0.623445	0.25978	1
TRA2A	-0.037291	0.0801371	-0.154719	-0.622415	0.709998	1
ZFYVE9	-0.0058465	0.012571	-0.024264	-0.622178	0.147487	1
AHNAK	-0.124347	0.2684	-0.517095	-0.620541	0.656723	1
PRRX1	-0.113845	0.246146	-0.473836	-0.619826	0.525888	1
SCMH1	-0.0371521	0.0803398	-0.154644	-0.61976	0.0199778	1
ALCAM	-0.0888132	0.192963	-0.370589	-0.617762	0.110323	1
AL512662.2	-0.090924	0.197911	-0.379759	-0.616988	0.0249418	1
SRSF5	-0.0710047	0.155165	-0.297175	-0.615319	0.669183	1
VPS53	-0.0859994	0.188334	-0.360332	-0.61442	0.543289	1
KLF7	-0.107738	0.235973	-0.451449	-0.614362	0.138297	1
TMEM164	-0.083965	0.18406	-0.35199	-0.614003	0.0703901	1
GLB1	-0.000745368	0.00163611	-0.00312685	-0.61344	0.13501	1
CCDC14	-0.0470823	0.103411	-0.197576	-0.613181	0.767305	1
GLYR1	-0.0261475	0.0575214	-0.109817	-0.612512	0.669552	1
UBE2G2	-0.015996	0.0352012	-0.0671933	-0.612369	0.0573223	1
TFG	-0.0332282	0.0731961	-0.139653	-0.611948	0.0790173	1
LMO3	-0.178781	0.394443	-0.752005	-0.611286	0.302473	1
PDSS2	-0.0736373	0.162471	-0.309745	-0.611273	0.162072	1
USP14	-0.00588244	0.0130094	-0.0247743	-0.610283	0.76397	1
MAP7	-0.200334	0.443063	-0.843732	-0.610272	0.613207	1
DOCK9	-0.00973161	0.0215332	-0.0409964	-0.610066	0.230747	1
JMY	-0.0439425	0.0973291	-0.185214	-0.609646	0.814529	1
CLASP1	-0.109649	0.242891	-0.462188	-0.609599	0.642508	1
CALM1	-0.378603	0.838962	-1.59617	-0.609453	0.530089	1
TAPT1	-0.0476279	0.105724	-0.20098	-0.608723	0.682128	1
PRKRIP1	-0.0406416	0.0902298	-0.171513	-0.608659	0.230365	1
CALD1	-0.0695724	0.155047	-0.294192	-0.607069	0.124581	1
ENOX1	-0.0794772	0.177681	-0.336635	-0.605746	0.846955	1
ALK	-0.0503187	0.112864	-0.213501	-0.604371	0.16214	1
ZYG11B	-0.020749	0.046557	-0.0880549	-0.604215	0.555595	1
DMTF1	-0.0390995	0.0877669	-0.165966	-0.60405	0.181004	1
AP3B1	-0.12059	0.270998	-0.512178	-0.603574	0.650296	1
CD109	-0.0521134	0.11714	-0.221367	-0.603476	0.0887639	1
GALNT15	-0.173283	0.389905	-0.736472	-0.603047	0.263761	1
ASH1L	-0.047651	0.107278	-0.20258	-0.602818	0.0109619	1
SPIN1	-0.0476825	0.107361	-0.202726	-0.602774	0.588706	1
UBA6-AS1	-0.130916	0.295282	-0.557114	-0.602044	0.353767	1
GUCY1A1	-0.213256	0.481074	-0.907586	-0.601982	0.224516	1
UBQLN1	-0.0351225	0.0792584	-0.149503	-0.601838	0.0589652	1
CEP78	-0.0371458	0.0841772	-0.158469	-0.600088	0.0190532	1
LARP1	-0.0284144	0.0644289	-0.121258	-0.599841	0.0852244	1
ZBTB8OS	-0.0287883	0.0652784	-0.122855	-0.59983	0.353121	1
MPC1	-0.00801846	0.0182077	-0.0342446	-0.599245	0.0989987	1
SECISBP2L	-0.0343541	0.0780136	-0.146722	-0.599219	0.768663	1
PRPF40B	-0.0315886	0.0717371	-0.134914	-0.599198	0.352497	1
AMER2	-0.0590777	0.134479	-0.252634	-0.598224	0.123657	1
AMZ2	-0.151017	0.34382	-0.645853	-0.598151	0.60336	1
MIPOL1	-0.0256744	0.0585045	-0.109853	-0.597785	0.655621	1
NIN	-0.00269704	0.00615283	-0.0115469	-0.597308	0.64863	1
NRBP2	-0.0857339	0.196078	-0.367546	-0.596267	0.473648	1
UFL1-AS1	-0.165493	0.379049	-0.710035	-0.595656	0.587359	1
LAMA1	-0.0621818	0.142522	-0.266885	-0.595369	0.598301	1
PAX6	-0.0617265	0.141492	-0.264945	-0.595328	0.820197	1
AC007566.1	-0.0147984	0.0339501	-0.0635468	-0.594978	0.154449	1
BCR	-0.0606537	0.139232	-0.26054	-0.594735	0.646518	1
MPPED2	-0.0277201	0.0636481	-0.119088	-0.594632	0.472338	1
RIC1	-0.0170049	0.0390779	-0.0730876	-0.594281	0.0373824	1
SFSWAP	-0.00474545	0.0109175	-0.0204084	-0.593815	0.283458	1
EPM2A	-0.0756574	0.174078	-0.325393	-0.593772	0.758675	1
CREBRF	-0.0510575	0.117519	-0.219634	-0.593622	0.300485	1
SNHG5	-0.00787136	0.0181212	-0.0338639	-0.593538	0.164849	1
ATPAF1	-0.0423362	0.0974953	-0.182168	-0.59341	0.827213	1
RFTN2	-0.1612	0.371389	-0.693788	-0.593226	0.530807	1
ASAP2	-0.0559833	0.129077	-0.241043	-0.592917	0.0704307	1
ATP10D	-0.0495424	0.114229	-0.213314	-0.592908	0.16908	1
CD47	-0.081452	0.189072	-0.351976	-0.590125	0.207659	1
USP54	-0.0748724	0.173985	-0.32373	-0.589683	0.588738	1
ZRANB3	-0.0386547	0.089883	-0.167192	-0.589413	0.00895757	1
NCOR2	-0.0472396	0.109997	-0.204476	-0.588845	0.359361	1
RAB30-DT	-0.0125909	0.0293252	-0.054507	-0.588739	0.134952	1
SGCD	-0.136328	0.317607	-0.590263	-0.588627	0.460413	1
USP32	-0.00174407	0.00406831	-0.00755645	-0.58811	0.537869	1
GALNT7	-0.0164404	0.0384319	-0.0713127	-0.587228	0.342014	1
UBXN2A	-0.0144537	0.0338005	-0.0627079	-0.587074	0.167937	1
RAD9A	-0.0633503	0.148475	-0.275176	-0.586164	0.480443	1
DNHD1	-0.00458083	0.0107415	-0.0199031	-0.58596	0.220327	1
EXOC6	-0.000538552	0.00126404	-0.00234115	-0.585568	0.00396737	1
FAM193A	-0.0354118	0.0831915	-0.154015	-0.585193	0.131707	1
LINC00598	-0.0100769	0.0236946	-0.0438485	-0.584825	0.629446	1
PLEKHG1	-0.0377584	0.0888854	-0.164402	-0.584356	0.736383	1
SNCAIP	-0.074683	0.175838	-0.325204	-0.584286	0.0743593	1
SUZ12	-0.0332891	0.0783785	-0.144957	-0.584282	0.291343	1
USP37	-0.0123712	0.0291284	-0.0538707	-0.584272	0.550384	1
BCL2	-0.0759432	0.178851	-0.330738	-0.58418	0.826394	1
LUC7L2	-0.0739073	0.174133	-0.321947	-0.584001	0.586326	1
SLC1A3	-0.186555	0.439824	-0.812934	-0.583738	0.785091	1
UNC79	-0.00375172	0.00886242	-0.0163659	-0.582936	0.00566972	1
PRELID2	-0.0650149	0.153609	-0.283639	-0.582858	0.0130395	1
UHRF1BP1L	-0.0150023	0.0354578	-0.0654625	-0.582717	0.256802	1
IBTK	-0.00306946	0.00726102	-0.0133999	-0.582358	0.0530596	1
HMG20A	-0.00378651	0.00895737	-0.0165304	-0.582352	0.422808	1
CACUL1	-0.00492551	0.0116539	-0.021505	-0.582276	0.0181746	1
STOM	-0.0325076	0.0770937	-0.142109	-0.581323	0.405635	1
RPS6KA5	-0.0233492	0.0554014	-0.1021	-0.581121	0.806392	1
FBXL17	-0.0447054	0.106122	-0.195532	-0.580937	0.0529419	1
TTC19	-0.0733856	0.174217	-0.320988	-0.580904	0.699901	1
BORCS5	-0.0161536	0.0384766	-0.0707838	-0.579541	0.00209454	1
VPS50	-0.0380205	0.0906506	-0.166692	-0.579142	0.204683	1
CDR2	-0.00213756	0.00510166	-0.00937678	-0.578729	0.406691	1
KIF3A	-0.0315033	0.0752412	-0.138248	-0.57844	0.219851	1
PLXDC2	-0.176052	0.421032	-0.773137	-0.577902	0.417627	1
ZC3H7A	-0.00874639	0.0209302	-0.038423	-0.577647	0.636763	1
TBC1D19	-0.0397524	0.095215	-0.17472	-0.577275	0.270059	1
COP1	-0.0311819	0.07471	-0.137074	-0.577149	0.330256	1
FANCL	-0.0153059	0.036694	-0.0673059	-0.576906	0.304191	1
AC087564.1	-0.160186	0.385919	-0.706291	-0.574906	0.000470381	1
CKAP5	-0.0125123	0.0301713	-0.0551959	-0.574544	0.0167301	1
LRIG1	-0.127561	0.307834	-0.562956	-0.574226	0.679762	1
EXOC5	-0.0142637	0.0344502	-0.0629776	-0.573887	0.0912016	1
UPP2	-0.0838307	0.202587	-0.370249	-0.573655	0.0416469	1
WSB1	-0.105955	0.256257	-0.468168	-0.573334	0.345117	1
TSEN2	-0.0404889	0.0979958	-0.178974	-0.573036	0.0708772	1
HUWE1	-0.0182553	0.0442382	-0.0807488	-0.572535	0.781403	1
TUG1	-0.0147732	0.035862	-0.0654083	-0.571833	0.0507507	1
ELP2	-0.00794163	0.0193994	-0.0352826	-0.569302	0.708124	1
ITSN1	-0.013825	0.0337904	-0.0614404	-0.56907	0.000422336	1
DENND5A	-0.00852664	0.0208462	-0.0378995	-0.568957	0.597015	1
KATNBL1	-0.0133617	0.0326723	-0.0593956	-0.568892	0.0313432	1
CAPRIN2	-0.0172699	0.0423242	-0.0768641	-0.567982	0.178641	1
IL17RB	-0.0229	0.0561742	-0.101974	-0.567609	0.128269	1
FTCDNL1	-0.0427923	0.105036	-0.190621	-0.567355	0.499061	1
AL589740.1	-0.12813	0.315032	-0.571293	-0.566679	0.680245	1
EPB41L1	-0.0383787	0.0943745	-0.171132	-0.566622	0.547917	1
SMIM14	-0.0298238	0.0733458	-0.132993	-0.566577	0.434719	1
USP9X	-0.00129963	0.0031964	-0.00579566	-0.56655	0.419676	1
FHIT	-0.0661106	0.162697	-0.294918	-0.566303	0.172593	1
FRY	-0.0630324	0.155205	-0.28127	-0.566086	0.822672	1
SACS	-0.00717129	0.0176619	-0.0320044	-0.565996	0.0241674	1
RPS6KC1	-0.0364363	0.0899094	-0.162782	-0.565225	0.145642	1
SERINC5	-0.0841045	0.207859	-0.376068	-0.564598	0.196954	1
IQCB1	-0.0131114	0.0324258	-0.0586486	-0.564327	0.496553	1
SSH2	-0.0364654	0.0901928	-0.163124	-0.564281	0.0643817	1
EPC1	-0.0312974	0.0774605	-0.140055	-0.564021	0.189494	1
FNBP4	-0.029633	0.0736267	-0.132893	-0.562462	0.153124	1
TSGA10	-0.0255186	0.0634114	-0.114449	-0.562415	0.354954	1
SNAP23	-0.0419436	0.104394	-0.188282	-0.561768	0.217356	1
PRRC2C	-0.0298485	0.0744115	-0.134108	-0.561116	0.173955	1
ATP6V1A	-0.0281399	0.0701785	-0.126458	-0.560965	0.759758	1
TAOK3	-0.0397761	0.0993073	-0.178859	-0.560525	0.282218	1
CEP126	-0.0592227	0.147931	-0.266376	-0.560329	0.23256	1
NIPBL	-0.0727356	0.181786	-0.327257	-0.560106	0.721498	1
MTUS1	-0.0518417	0.129745	-0.233428	-0.559556	0.725625	1
CYP4V2	-0.0327439	0.0819693	-0.147457	-0.559455	0.00481542	1
STK3	-0.0650458	0.163077	-0.293168	-0.558855	0.137417	1
ZRANB2	-0.0760346	0.191036	-0.343105	-0.557999	0.736788	1
ABCB7	-0.0145532	0.0365933	-0.0656997	-0.557688	0.0274755	1
ATP6AP1L	-0.06665	0.167628	-0.300928	-0.557592	0.0562879	1
AC084198.4	-0.0973672	0.245039	-0.439774	-0.557338	0.0426111	1
ZMAT3	-0.00755467	0.0190362	-0.0341456	-0.55684	0.0192569	1
TAOK1	-0.0232094	0.0586017	-0.105021	-0.556033	0.103473	1
SLC15A2	-0.0951396	0.240439	-0.430719	-0.555667	0.274402	1
CAMK2B	-0.0962976	0.243825	-0.43642	-0.554918	0.196671	1
ERI3	-0.0278235	0.0705848	-0.126232	-0.554152	0.740374	1
FADS2	-0.14145	0.360093	-0.642993	-0.552766	0.580933	1
PHLPP1	-0.118606	0.301943	-0.539155	-0.552762	0.637409	1
XPNPEP3	-0.00761599	0.0194013	-0.0346333	-0.552501	0.0772879	1
FAM120A	-0.00235245	0.00599425	-0.0106991	-0.5524	0.0861684	1
SLC6A1	-0.0799187	0.203781	-0.363618	-0.552125	0.644955	1
LINC02615	-0.0588956	0.15022	-0.268011	-0.552008	0.846594	1
IL7	-0.0886467	0.226146	-0.40344	-0.551931	0.58911	1
MRPS28	-0.04829	0.123209	-0.219789	-0.55188	0.305434	1
ARHGEF6	-0.0122088	0.0311531	-0.0555708	-0.551841	0.00116447	1
TDRD3	-0.0260746	0.066613	-0.118762	-0.551371	0.00446219	1
LMNTD1	-0.191943	0.491096	-0.874981	-0.550776	0.0664907	1
SNTB1	-0.0533296	0.13652	-0.24318	-0.550561	0.694002	1
GPBP1	-0.0363478	0.0931388	-0.165834	-0.550176	0.248984	1
PGAP1	-0.00159302	0.0040836	-0.00726964	-0.550021	0.133048	1
EEF2K	-0.041521	0.106508	-0.18955	-0.549755	0.0646576	1
STRN	-0.0194829	0.049989	-0.0889548	-0.549658	0.281053	1
NPHP3	-0.059071	0.151645	-0.269787	-0.549447	0.00499507	1
ST3GAL5	-0.0200407	0.0515011	-0.0915824	-0.549036	0.813526	1
ACO1	-0.0317845	0.0816876	-0.145257	-0.549003	0.103392	1
ATP6V1C1	-0.00492603	0.0126797	-0.0225318	-0.548392	0.0591921	1
AC105383.1	-0.00882584	0.0227216	-0.0403733	-0.548327	0.309163	1
HMGCLL1	-0.0746283	0.192499	-0.341756	-0.547562	0.0660922	1
CRTC1	-0.0505725	0.130469	-0.231614	-0.547501	0.428384	1
ATP1B2	-0.154061	0.397453	-0.705574	-0.547499	0.71052	1
CAPN2	-0.0211105	0.0544766	-0.0966976	-0.547392	0.0829185	1
SPTBN4	-0.00382365	0.00986736	-0.0175147	-0.547383	0.0362884	1
PKD2	-0.0350203	0.0905865	-0.160627	-0.546456	0.0957232	1
EAF2	-0.0121089	0.0313522	-0.05557	-0.546074	0.496011	1
TIMM23B	-0.0121655	0.0315037	-0.0558347	-0.546014	0.00687023	1
WDFY2	-0.0488678	0.126807	-0.224542	-0.545209	0.496434	1
SUGT1	-0.0555721	0.144374	-0.255518	-0.544745	0.514395	1
NCKAP1	-0.0594196	0.154579	-0.273418	-0.544211	0.0520331	1
SEPTIN11	-0.031988	0.0832459	-0.147222	-0.544071	0.169266	1
DLEU2	-0.0054865	0.0143022	-0.0252752	-0.543407	0.66712	1
ATP8A1	-0.0546307	0.14242	-0.251681	-0.543385	0.0527881	1
CABIN1	-0.0464805	0.121235	-0.214196	-0.543184	0.190067	1
PSAT1	-0.0433794	0.113396	-0.200155	-0.542317	0.0235604	1
GPATCH2L	-0.0322317	0.0844202	-0.148884	-0.541551	0.564975	1
EEA1	-0.00112765	0.00295974	-0.00521504	-0.540726	0.292836	1
AC105916.1	-0.0124478	0.0326749	-0.0575705	-0.540686	0.0179163	1
CNKSR2	-0.0745283	0.19621	-0.345266	-0.539536	0.832609	1
LGR4	-0.0128714	0.0338911	-0.059634	-0.539481	0.00499171	1
NSUN6	-0.0245276	0.064628	-0.113683	-0.539205	0.848561	1
NAP1L4	-0.111886	0.295138	-0.518909	-0.538771	0.745541	1
HBS1L	-0.0184951	0.0488207	-0.085811	-0.538504	0.388914	1
NPHP1	-0.0214029	0.056533	-0.0993388	-0.538249	0.801529	1
APTX	-0.0195569	0.0516882	-0.090802	-0.538014	0.00156996	1
ACSS1	-0.0537956	0.142314	-0.249905	-0.537647	0.696563	1
WWC1	-0.0139415	0.0369779	-0.0648609	-0.53663	0.152759	1
PRMT2	-0.0340591	0.0903567	-0.158475	-0.536544	0.0984576	1
MBNL1	-0.0535361	0.142028	-0.2491	-0.536544	0.755417	1
SMAD3	-0.0344187	0.0914176	-0.160255	-0.536089	0.873182	1
ZNF718	-0.00652296	0.0173878	-0.0304337	-0.534688	0.620907	1
AL162253.2	-0.0786846	0.209902	-0.367271	-0.534395	0.0364891	1
LONRF2	-0.00514143	0.0137473	-0.0240301	-0.533495	0.0738035	1
ADAM17	-0.021169	0.0566436	-0.0989816	-0.53321	0.0880789	1
ANO10	-0.0141345	0.0378603	-0.0661293	-0.532805	0.800911	1
CUL1	-0.0175422	0.0469927	-0.0820771	-0.532766	0.63218	1
PLCE1	-0.0693526	0.185793	-0.324498	-0.532749	0.247961	1
MARK4	-0.00610756	0.0164153	-0.0286304	-0.531487	0.404667	1
OXNAD1	-0.0528051	0.142102	-0.247712	-0.531002	0.345958	1
PSEN1	-0.0438776	0.118193	-0.205948	-0.530625	0.306834	1
TBCD	-0.0503674	0.135701	-0.236436	-0.530549	0.200816	1
JARID2	-0.0553348	0.149258	-0.259927	-0.530099	0.851033	1
CHIC2	-0.0164742	0.0445015	-0.0774499	-0.529536	0.246119	1
DPP8	-0.0354468	0.0960064	-0.1669	-0.528511	0.456337	1
MYSM1	-0.00637352	0.0173123	-0.0300593	-0.527399	0.454576	1
GOLM2	-0.121143	0.329431	-0.571717	-0.526964	0.024135	1
YEATS2	-0.0220469	0.0600493	-0.104143	-0.526347	0.820442	1
FNDC3B	-0.0190755	0.0520088	-0.0901598	-0.525957	0.0531499	1
OSMR-AS1	-0.116285	0.318484	-0.551054	-0.52422	0.143442	1
TMEM220-AS1	-0.0772132	0.211546	-0.365973	-0.524087	0.82505	1
ZFC3H1	-0.00502605	0.0137856	-0.0238377	-0.523659	0.476882	1
LRP2BP	-0.102883	0.282905	-0.488671	-0.522686	0.733218	1
NBEA	-0.0559144	0.154362	-0.266191	-0.521172	0.430692	1
GPI	-0.0396351	0.109434	-0.188704	-0.521123	0.380346	1
ACAD11	-0.00591783	0.0163459	-0.0281815	-0.520971	0.0277212	1
HERC2	-0.0289849	0.0802227	-0.138193	-0.520196	0.183814	1
RNF220	-0.188581	0.522246	-0.899408	-0.519975	0.716245	1
SLAIN1	-0.0352633	0.0981509	-0.168678	-0.518047	0.379219	1
LCORL	-0.0108553	0.0302551	-0.0519656	-0.517532	0.225209	1
KLHL24	-0.0512492	0.142861	-0.245359	-0.517473	0.795875	1
IL33	-0.0250593	0.0698814	-0.12	-0.517327	0.0199006	1
NDUFAF6	-0.0442439	0.123385	-0.211873	-0.517313	0.303388	1
AC046134.2	-0.0617442	0.172219	-0.295707	-0.517246	0.198824	1
MORF4L1	-0.155038	0.432614	-0.742691	-0.51709	0.332184	1
AL645568.1	-0.0626664	0.175032	-0.300365	-0.516722	0.774807	1
SDC4	-0.00495729	0.0138492	-0.0237637	-0.516636	0.541714	1
PCNX4	-0.0443021	0.123965	-0.212569	-0.516028	0.00321495	1
FBXW4	-0.0109917	0.0309598	-0.0529431	-0.513529	0.695326	1
ARFIP1	-0.00615518	0.0173518	-0.0296621	-0.513208	0.399148	1
PPP4R4	-0.0479026	0.135348	-0.231153	-0.512344	0.679658	1
YTHDF3	-0.0386818	0.109371	-0.186735	-0.512079	0.0580524	1
RASL12	-0.0622647	0.176412	-0.300941	-0.511305	0.643271	1
MAMLD1	-0.00963163	0.0274247	-0.046688	-0.509431	0.118267	1
BAZ1B	-0.012168	0.0346473	-0.0589834	-0.509425	0.80679	1
BBS9	-0.00945024	0.0269099	-0.0458103	-0.509408	0.123358	1
PRKAR2A	-0.0193275	0.0550797	-0.0937347	-0.509107	0.205033	1
ECPAS	-0.00344496	0.00983681	-0.0167267	-0.508366	0.357375	1
PCED1B	-0.0605546	0.173415	-0.294525	-0.507265	0.167869	1
GRM3	-0.113667	0.326277	-0.553612	-0.506391	0.667736	1
TTYH1	-0.0502715	0.144504	-0.245047	-0.505865	0.180968	1
ADAR	-0.0228874	0.0658064	-0.111581	-0.505769	0.031014	1
VPS35L	-0.0649706	0.186885	-0.316826	-0.505607	0.740955	1
CYP7B1	-0.0327473	0.094343	-0.159837	-0.505023	0.195604	1
NSD2	-0.0100746	0.0290338	-0.0491831	-0.504902	0.295398	1
SRRM1	-0.013731	0.0395734	-0.0670353	-0.504879	0.0130259	1
DCAF8	-0.0274591	0.0791785	-0.134097	-0.50469	0.190874	1
TMEM132B	-0.118601	0.343742	-0.580944	-0.502774	0.520932	1
TULP3	-0.0349398	0.101306	-0.171186	-0.502626	0.628046	1
RALGAPA2	-0.0214961	0.0625643	-0.105557	-0.501206	0.641969	1
PDE8B	-0.113461	0.331055	-0.557976	-0.500271	0.331039	1
DCP1A	-0.0175159	0.0511823	-0.0862141	-0.499729	0.802597	1
USO1	-0.0394844	0.115629	-0.194598	-0.498912	0.36073	1
FNBP1L	-0.0368078	0.107798	-0.181414	-0.498886	0.371413	1
EML6	-0.00920905	0.0269942	-0.0454123	-0.498558	0.172359	1
FUS	-0.0559482	0.164187	-0.276083	-0.498133	0.0140594	1
ZBTB1	-0.0262335	0.0770853	-0.129552	-0.497652	0.0478533	1
SNED1	-0.102245	0.300851	-0.505342	-0.497145	0.855934	1
MYBPC1	-0.0781687	0.230439	-0.386776	-0.496449	0.226345	1
CDK8	-0.00729623	0.0215107	-0.0361032	-0.49642	0.370614	1
ZBTB43	-0.0284309	0.0838861	-0.140748	-0.496127	0.0636546	1
SPTAN1	-0.0655151	0.193344	-0.324375	-0.49605	0.730003	1
OTUD7A	-0.047223	0.139623	-0.234069	-0.495357	0.687667	1
GLUD1	-0.0847807	0.250854	-0.420415	-0.495083	0.818813	1
PI4KA	-0.00621546	0.018432	-0.0308629	-0.494253	0.307847	1
TASOR	-0.00612291	0.0181901	-0.0304359	-0.493591	0.0665433	1
SLC25A37	-0.00337276	0.0100245	-0.01677	-0.493421	0.82071	1
ASCC3	-0.0208175	0.0622594	-0.103895	-0.491131	0.80186	1
CLHC1	-0.0441437	0.132164	-0.220451	-0.490735	0.501845	1
MED12L	-0.0724535	0.217007	-0.361914	-0.49059	0.504063	1
TTC3	-0.0481303	0.144742	-0.241003	-0.489098	0.881134	1
FAM172A	-0.0472178	0.142546	-0.236982	-0.487685	0.767118	1
TENM2	-0.843647	2.54847	-4.23576	-0.487459	0.0119905	1
CPD	-0.0280012	0.0847821	-0.140784	-0.486609	0.127473	1
NT5DC1	-0.0126164	0.0383387	-0.0635716	-0.485285	0.785275	1
KPNA6	-0.00972828	0.0295684	-0.0490249	-0.485209	0.0192795	1
RBM28	-0.0150039	0.045793	-0.0758008	-0.483694	0.115988	1
AC079142.1	-0.00552422	0.0169368	-0.0279852	-0.482048	0.0563473	1
THADA	-0.0307362	0.0945362	-0.156009	-0.480887	0.517298	1
MTERF4	-0.0232165	0.0716335	-0.118067	-0.479741	0.420663	1
PLD3	-0.0113695	0.0352264	-0.0579654	-0.478236	0.500523	1
ZNF235	-0.0091758	0.0284396	-0.0467912	-0.478108	0.276064	1
GDAP1	-0.0257712	0.0803684	-0.131911	-0.475889	0.0475403	1
GSK3B	-0.0418322	0.130742	-0.214407	-0.475096	0.827324	1
TRAPPC12	-0.0434014	0.135764	-0.222567	-0.474785	0.0113922	1
STAT2	-0.031661	0.0990734	-0.162395	-0.47466	0.126215	1
AGL	-0.00316381	0.00990613	-0.0162337	-0.474443	0.798684	1
ARHGEF17	-0.00349905	0.0109654	-0.0179635	-0.474131	0.557563	1
AF279873.3	-0.0305598	0.0962301	-0.15735	-0.472404	0.0175812	1
LIMK2	-0.117925	0.372112	-0.607961	-0.471656	0.0216772	1
AGAP1	-0.0764453	0.242103	-0.394994	-0.470353	0.867917	1
ADGRV1	-0.09781	0.310655	-0.506274	-0.469328	0.0559178	1
GALNT1	-0.0149608	0.0475219	-0.0774434	-0.469291	0.815913	1
BCAT2	-0.001944	0.00618887	-0.0100769	-0.468491	0.825681	1
CHD4	-0.00775493	0.0247336	-0.0402435	-0.467839	0.63622	1
MTMR1	-0.0228821	0.0731796	-0.118944	-0.466867	0.0160304	1
AL049828.1	-0.0109882	0.0351689	-0.0571453	-0.466589	0.034557	1
ASAP3	-0.0146627	0.0469874	-0.0763129	-0.466154	0.0744746	1
SMARCA2	-0.0641162	0.205496	-0.333729	-0.466097	0.793175	1
NMNAT3	-0.0459177	0.147431	-0.239266	-0.465465	0.359883	1
FOXK1	-0.0406284	0.130716	-0.211973	-0.464737	0.250476	1
TRIM66	-0.257089	0.829129	-1.34331	-0.46389	0.0276945	1
TARS3	-0.0181088	0.0584193	-0.0946369	-0.463784	0.581188	1
FSTL1	-0.0430002	0.139028	-0.225028	-0.463	0.293603	1
ZHX3	-0.0708387	0.229069	-0.370746	-0.462947	0.748029	1
TTC8	-0.0402001	0.130178	-0.210578	-0.462447	0.606345	1
TATDN1	-0.00476661	0.0154425	-0.0249757	-0.462287	0.118081	1
ITGA7	-0.0134619	0.0437034	-0.0706272	-0.461554	0.474443	1
SLC4A4	-0.0527179	0.17142	-0.276856	-0.460989	0.835583	1
CCPG1	-0.0320791	0.1049	-0.169058	-0.459004	0.688938	1
SEC14L1	-0.0268127	0.0877522	-0.141378	-0.458708	0.912725	1
PRRT2	-0.117052	0.38324	-0.617344	-0.458569	0.0719983	1
USP4	-0.00787145	0.0257836	-0.0415265	-0.458408	0.78144	1
ZBED5	-0.0226606	0.0742714	-0.119593	-0.458197	0.0479406	1
ENTPD1-AS1	-0.150788	0.494918	-0.796494	-0.457698	0.771554	1
DPY19L3	-0.0637436	0.210233	-0.33772	-0.456006	0.849483	1
MAP4K3-DT	-0.00126329	0.00417615	-0.00670274	-0.455195	0.74493	1
FAM184A	-0.0559212	0.185012	-0.296854	-0.454913	0.78118	1
AGO3	-0.0388288	0.128525	-0.206183	-0.454744	0.394865	1
ZC3H6	-0.0322114	0.106996	-0.171418	-0.45352	0.302168	1
SLTM	-0.00678241	0.0225392	-0.036104	-0.453361	0.303116	1
NUP50-DT	-0.0050522	0.0168105	-0.0269149	-0.452923	0.748526	1
MEIKIN	-0.00263642	0.0087806	-0.0140534	-0.452596	0.0610177	1
ANGPT1	-0.026491	0.0883803	-0.141362	-0.451997	0.0359325	1
CYB5B	-0.0504629	0.168403	-0.269329	-0.4519	0.675279	1
PEX5L	-0.0628743	0.209826	-0.335574	-0.451894	0.00237413	1
EFNA5	-0.0305184	0.10256	-0.163597	-0.44947	0.529569	1
OXR1	-0.0826703	0.27861	-0.443951	-0.44849	0.0336085	1
PSIP1	-0.0192475	0.0649133	-0.103408	-0.448242	0.0160224	1
RTN3	-0.166421	0.56322	-0.896062	-0.447041	0.0932414	1
ATRN	-0.0254421	0.0861606	-0.137045	-0.446813	0.476242	1
DYNC1H1	-0.164312	0.556913	-0.885538	-0.446526	0.130574	1
FAM66C	-0.02214	0.0750654	-0.119345	-0.446411	0.0756847	1
TSC1	-0.0306672	0.104158	-0.165492	-0.445812	0.208151	1
RTN4	-0.216239	0.735903	-1.16838	-0.445123	0.163755	1
ACER3	-0.0304774	0.103978	-0.164932	-0.444272	0.0838476	1
PALM	-0.0649575	0.222226	-0.352141	-0.44332	0.623698	1
AC073941.1	-0.245146	0.839483	-1.32977	-0.442987	0.228037	1
GLS	-0.0514474	0.176189	-0.279083	-0.442966	0.00809641	1
NFIA	-0.041986	0.143982	-0.227954	-0.442501	0.397232	1
CNOT2	-0.0278737	0.0959304	-0.151678	-0.441273	0.630452	1
ROBO1	-0.00491974	0.0169383	-0.0267778	-0.441141	0.0363808	1
RAB11FIP3	-0.0106749	0.0367603	-0.05811	-0.441073	0.349858	1
ZNF506	-0.0339399	0.116936	-0.184816	-0.440899	0.0757244	1
MYO10	-0.0554322	0.191571	-0.302436	-0.439852	0.564918	1
ANKRD36B	-0.00273685	0.00946568	-0.0149394	-0.439591	0.00635055	1
MFHAS1	-0.0484751	0.168137	-0.265087	-0.438616	0.680766	1
RNF24	-0.00627461	0.0217818	-0.034331	-0.438331	0.0667315	1
DRAIC	-0.0228836	0.0795702	-0.125337	-0.437768	0.276622	1
NCOA7	-0.0700271	0.243881	-0.383935	-0.437232	0.63526	1
CC2D2B	-0.0777845	0.270919	-0.426488	-0.437205	0.73614	1
ZNF652	-0.00222763	0.00777231	-0.0122276	-0.43661	0.776945	1
LINC02884	-0.0784254	0.274026	-0.430877	-0.43612	0.691826	1
RILPL1	-0.00787135	0.0275446	-0.0432873	-0.435611	0.042245	1
KIAA1755	-0.0170432	0.0597497	-0.0938361	-0.434989	0.427931	1
ERBIN	-0.143972	0.50627	-0.794214	-0.433962	0.810012	1
WDR70	-0.0300272	0.105753	-0.165807	-0.433438	0.396322	1
AC006148.1	-0.00893189	0.0315766	-0.0494404	-0.43216	0.516853	1
SMARCA4	-0.047498	0.168148	-0.263144	-0.431701	0.771855	1
SLC25A29	-0.0432465	0.153392	-0.239885	-0.431053	0.26883	1
EHMT1	-0.0174584	0.0619503	-0.096867	-0.430907	0.392252	1
ITSN2	-0.0239813	0.0850989	-0.133061	-0.430898	0.664361	1
ACAP2	-0.0342276	0.121849	-0.190304	-0.429821	0.865217	1
ATL1	-0.0100224	0.0357698	-0.0558146	-0.428973	0.0523562	1
DENND2B	-0.0123627	0.0441838	-0.0689092	-0.428505	0.0176082	1
PELI2	-0.0162593	0.0581323	-0.0906509	-0.428377	0.578048	1
LRRC37A3	-0.0443802	0.15868	-0.247441	-0.428362	0.0138723	1
KAZN	-0.0811457	0.290545	-0.452836	-0.42789	0.888757	1
PSMG4	-0.00728412	0.0262234	-0.0407916	-0.426072	0.0782821	1
UBE2E2	-0.0248372	0.0894366	-0.139111	-0.425995	0.87646	1
FXR1	-0.0362733	0.130969	-0.203515	-0.425098	0.864777	1
SLC27A1	-0.0307443	0.111029	-0.172518	-0.425029	0.791238	1
MTF2	-0.0148248	0.0536202	-0.0832699	-0.424518	0.0267444	1
NR3C2	-0.0483336	0.174837	-0.271504	-0.424482	0.748057	1
DOP1A	-0.0336191	0.121869	-0.189107	-0.423776	0.888956	1
NPRL3	-0.0105094	0.0383468	-0.0593656	-0.421604	0.239321	1
WARS2-AS1	-0.0422821	0.154621	-0.239185	-0.420874	0.14816	1
EDEM3	-0.000889786	0.00326011	-0.00503968	-0.420239	0.212191	1
PTAR1	-0.0343962	0.126772	-0.195564	-0.418292	0.394538	1
EPC2	-0.00734935	0.027146	-0.0418447	-0.417577	0.450799	1
SPIRE1	-0.0347706	0.128591	-0.198132	-0.417168	0.275195	1
AL137139.2	-0.0704611	0.26104	-0.401962	-0.416593	0.915932	1
GPR137B	-0.0208486	0.0772893	-0.118986	-0.416378	0.782257	1
XPO4	-0.00480055	0.0177984	-0.0273995	-0.416343	0.134787	1
RPAP2	-0.00987093	0.0366925	-0.0564344	-0.41549	0.105264	1
LUC7L	-0.00165278	0.00616842	-0.00947399	-0.414181	0.00178414	1
TMEM91	-0.000830229	0.00310033	-0.00476079	-0.413992	0.603886	1
SSBP1	-0.0216013	0.0809571	-0.12416	-0.412817	0.635123	1
ZXDC	-0.0389963	0.146438	-0.22443	-0.412176	0.313874	1
FBXO21	-0.0015031	0.00564507	-0.00865128	-0.412136	0.839816	1
RERE	-0.0803034	0.301898	-0.462505	-0.411804	0.498918	1
DICER1	-0.0211154	0.0796748	-0.121906	-0.41061	0.249693	1
CRPPA	-0.0169467	0.0640622	-0.0979557	-0.410016	0.032611	1
CSGALNACT2	-0.00544863	0.0206014	-0.0314987	-0.409946	0.430213	1
AASS	-0.0173732	0.0659154	-0.100662	-0.40883	0.730704	1
IRAK1BP1	-0.0183294	0.0698085	-0.106467	-0.4076	0.0591271	1
C20orf194	-0.0362525	0.138279	-0.210784	-0.407111	0.0579895	1
REPS1	-0.0302265	0.115417	-0.17587	-0.406765	0.377686	1
ATN1	-0.00752726	0.0287609	-0.0438154	-0.406556	0.279319	1
PDGFC	-0.0153726	0.0587445	-0.0894897	-0.406515	0.844142	1
NPLOC4	-0.00833558	0.0318797	-0.0485509	-0.406249	0.34428	1
CHIC1	-0.0220227	0.084498	-0.128543	-0.405214	0.562007	1
CD38	-0.0867676	0.332917	-0.506452	-0.405213	0.0152838	1
DNAJC6	-0.0255161	0.0980407	-0.149073	-0.404758	0.0505009	1
EPB41L2	-0.0292198	0.112418	-0.170858	-0.404338	0.174708	1
BMPR2	-0.0306352	0.117869	-0.17914	-0.404324	0.235021	1
SEPTIN9	-0.045494	0.17532	-0.266308	-0.403809	0.217142	1
MT-ATP6	-0.0794916	0.30645	-0.465433	-0.40369	0.812126	1
BNC2	-0.134899	0.52031	-0.790108	-0.403532	0.547341	1
LINC00298	-0.0051043	0.0197202	-0.0299288	-0.402999	0.290595	1
CLIP1	-0.0158027	0.0612732	-0.0928787	-0.401848	0.137085	1
KIAA2026	-0.0125258	0.0485784	-0.0736301	-0.401776	0.00504964	1
CAPS2	-0.0323126	0.125447	-0.190072	-0.401444	0.598843	1
DPH6	-0.227203	0.882409	-1.33681	-0.40132	0.0173936	1
ZDHHC17	-0.021089	0.0820188	-0.124197	-0.400878	0.5204	1
PACS2	-0.0397419	0.154583	-0.234067	-0.400838	0.671257	1
AP1S2	-0.00822044	0.032078	-0.0485189	-0.399812	0.180009	1
AKAP8L	-0.00122009	0.00476279	-0.00720296	-0.399695	0.0556492	1
HPSE2	-0.170424	0.668141	-1.00899	-0.398328	0.851948	1
PPA2	-0.0202278	0.0795686	-0.120024	-0.397267	0.781618	1
TERF2IP	-0.0731699	0.288132	-0.434471	-0.396927	0.41063	1
ASXL2	-0.0234757	0.0926038	-0.139555	-0.396379	0.323705	1
PREX1	-0.0251688	0.0995031	-0.149841	-0.395678	0.834152	1
PPP1CB	-0.0411101	0.162624	-0.244844	-0.395487	0.406666	1
ELOVL6	-0.0132445	0.0525095	-0.0789985	-0.394786	0.220509	1
PHLDB1	-0.0601252	0.238505	-0.358756	-0.394612	0.428783	1
DOCK7	-0.0434676	0.172449	-0.259384	-0.394573	0.378874	1
HSPD1	-0.105815	0.420364	-0.631994	-0.394149	0.738327	1
PITPNB	-0.0180458	0.0718193	-0.107911	-0.393581	0.592205	1
MDM2	-0.0160002	0.0637683	-0.0957687	-0.393136	0.129651	1
ATF7IP	-0.0319248	0.127245	-0.191095	-0.39311	0.657581	1
ARID1B	-0.0417778	0.167189	-0.250744	-0.391848	0.863674	1
AL391807.1	-0.0491843	0.197101	-0.29547	-0.391414	0.422044	1
BIRC6	-0.0217046	0.0872729	-0.130682	-0.390357	0.0552335	1
AC106845.1	-0.0637835	0.256813	-0.38438	-0.38994	0.790338	1
AC125613.1	-0.138805	0.561349	-0.838958	-0.388561	0.00274555	1
ZNF644	-0.0173438	0.0701893	-0.104877	-0.388347	0.753223	1
TCF7L1	-0.00798723	0.0323408	-0.0483152	-0.388184	0.731563	1
PHACTR1	-0.0348556	0.141371	-0.211082	-0.387658	0.897735	1
ACBD6	-0.0108871	0.0446777	-0.0664519	-0.384025	0.294523	1
PKNOX1	-0.00911926	0.0375036	-0.0557421	-0.383362	0.253618	1
TMEM47	-0.0492284	0.202471	-0.300928	-0.383338	0.157197	1
CLIP2	-0.0714188	0.293874	-0.436712	-0.383194	0.822065	1
CRIM1	-0.0267063	0.109913	-0.163326	-0.383133	0.615498	1
PPP2R3A	-0.0186383	0.0768232	-0.1141	-0.382671	0.277882	1
ANK2	-0.0549853	0.226799	-0.33677	-0.382452	0.896713	1
PRTFDC1	-0.0274154	0.113373	-0.168204	-0.38166	0.130973	1
DPYSL2	-0.0598161	0.247489	-0.367121	-0.381501	0.800739	1
TYW1	-0.00730909	0.0302488	-0.044867	-0.381426	0.887288	1
SEMA3A	-0.111594	0.461855	-0.685042	-0.381411	0.773233	1
MSRB3	-0.0497987	0.206189	-0.305786	-0.381283	0.209917	1
USP34	-0.0297053	0.123397	-0.182808	-0.380276	0.0954286	1
SRP54	-0.0233705	0.0970839	-0.143825	-0.380271	0.487161	1
XIST	-0.173195	0.720978	-1.06737	-0.37963	0.479358	1
MYEF2	-0.00591971	0.0246879	-0.0365273	-0.37907	0.394182	1
KALRN	-0.0155666	0.06534	-0.0964732	-0.3771	0.112413	1
VPS13A	-0.0110813	0.0465275	-0.0686901	-0.377006	0.15168	1
GAPVD1	-0.00652761	0.0274691	-0.0405243	-0.376327	0.0716688	1
C8orf37-AS1	-0.00869537	0.0366177	-0.0540085	-0.376108	0.138364	1
KPNB1	-0.0176359	0.0744834	-0.109755	-0.375228	0.402419	1
NUMA1	-0.00251545	0.0106259	-0.0156567	-0.375167	0.37766	1
MTG1	-0.0196508	0.0830251	-0.122327	-0.375111	0.912278	1
LINC01515	-0.013352	0.0565357	-0.0832397	-0.37445	0.257692	1
SLC13A3	-0.00181837	0.00770936	-0.0113461	-0.374059	0.0336209	1
GLCCI1	-0.00212233	0.00901603	-0.0132607	-0.373457	0.33782	1
DAP3	-0.00331143	0.0141033	-0.0207262	-0.372689	0.636652	1
SOX9	-0.0367386	0.156604	-0.230081	-0.372428	0.855513	1
ZNF609	-0.0363904	0.155369	-0.22815	-0.371944	0.885323	1
MAPRE2	-0.026604	0.11398	-0.167187	-0.370903	0.537347	1
AC073475.1	-0.118318	0.507945	-0.744582	-0.370291	0.0024292	1
RAB11FIP2	-0.0399967	0.171845	-0.251838	-0.37005	0.632981	1
HULC	-0.0387965	0.166752	-0.244345	-0.369935	0.585981	1
UMAD1	-0.00482353	0.0207783	-0.0304253	-0.369269	0.701417	1
FSIP2-AS1	-0.0510457	0.219956	-0.322047	-0.369178	0.0479257	1
SNAP91	-0.0034266	0.0147656	-0.0216188	-0.369169	0.00152764	1
JAK1	-0.00290737	0.0125767	-0.0183914	-0.368013	0.561119	1
POC1B	-0.0154525	0.0669671	-0.0978722	-0.367466	0.00353367	1
CBR4	-0.0235897	0.102518	-0.149697	-0.366631	0.213835	1
AC097515.1	-0.0022939	0.00997986	-0.0145677	-0.366307	0.00904626	1
ASAP1	-0.0409278	0.178261	-0.260116	-0.365973	0.629133	1
TRPC1	-0.0277259	0.120785	-0.176237	-0.365911	0.563112	1
LIX1-AS1	-0.00263978	0.0115692	-0.0168488	-0.364127	0.36928	1
NUTM2B-AS1	-0.00510726	0.022413	-0.0326275	-0.363733	0.148872	1
ATL2	-0.00700152	0.0308391	-0.0448421	-0.362646	0.643458	1
ZC3H14	-0.0174224	0.0769484	-0.111793	-0.361842	0.291448	1
UFL1	-0.0330401	0.146694	-0.212775	-0.360295	0.815312	1
CD46	-0.00473277	0.0210331	-0.0304986	-0.360014	0.0845032	1
RNF150	-0.0339748	0.151548	-0.219498	-0.358928	0.74613	1
EFCAB11	-0.0355125	0.158952	-0.229977	-0.357922	0.535267	1
KCNMB2-AS1	-0.00389189	0.0174498	-0.0252336	-0.357421	0.000619642	1
COL4A5	-0.0282745	0.126886	-0.183435	-0.35716	0.930293	1
TMEM123	-0.0322308	0.144648	-0.20911	-0.357143	0.845214	1
COPA	-0.0141918	0.0637493	-0.0921329	-0.356877	0.0137771	1
ADHFE1	-0.0134478	0.060523	-0.0874187	-0.35632	0.00628136	1
C1orf61	-0.0820427	0.370607	-0.534693	-0.355243	0.889136	1
ARMH1	-0.16144	0.731487	-1.05437	-0.354359	0.00523578	1
ARL8B	-0.00258924	0.0117628	-0.0169412	-0.353596	0.632631	1
TNS1	-0.053409	0.242987	-0.349805	-0.353176	0.892403	1
FBXL4	-0.00434885	0.019812	-0.0285097	-0.352785	0.67887	1
TTC37	-0.0107968	0.0492031	-0.0707967	-0.352689	0.876246	1
NUP58	-0.0103961	0.0473915	-0.0681837	-0.352602	0.360405	1
MTMR10	-0.0287364	0.131733	-0.189206	-0.350985	0.734351	1
TANC1	-0.0166632	0.0768066	-0.110133	-0.349409	0.90631	1
ETV6	-0.0998549	0.460305	-0.660015	-0.349386	0.275233	1
UST	-0.000338549	0.00156794	-0.00224504	-0.348045	0.602229	1
AL160272.1	-0.10332	0.479366	-0.686006	-0.347533	0.547983	1
MAP3K14	-0.108869	0.505765	-0.723502	-0.347164	0.0320808	1
DIRC3	-0.102623	0.476972	-0.682218	-0.347031	0.404522	1
CNTNAP3	-0.0371161	0.173298	-0.24753	-0.345729	0.707083	1
LRRC8D	-0.00537452	0.0252332	-0.0359823	-0.344157	0.275287	1
IPO9	-0.0149288	0.0708096	-0.100667	-0.341269	0.301794	1
UBE3D	-0.0281339	0.133537	-0.189805	-0.341071	0.825483	1
CAMK2D	-0.00646335	0.0308054	-0.0437321	-0.339908	0.348924	1
KLHL22	-0.0396637	0.18912	-0.268447	-0.339795	0.282578	1
TIAM2	-0.0107611	0.0513919	-0.0729141	-0.339347	0.554587	1
BRINP3	-0.0347305	0.166278	-0.235739	-0.338646	0.443561	1
AL139317.5	-0.0988565	0.474757	-0.67247	-0.33778	0.915395	1
APIP	-0.0128276	0.0617518	-0.0874069	-0.337112	0.351747	1
ADAM22	-0.139737	0.673146	-0.95262	-0.336924	0.677996	1
MTERF1	-0.00113618	0.00548526	-0.00775762	-0.336312	0.0232977	1
CACNB4	-0.0469943	0.227267	-0.321256	-0.335837	0.42967	1
ZIC1	-0.00606581	0.0293917	-0.0415233	-0.335296	0.00946608	1
DARS1	-0.00770339	0.0373804	-0.0527872	-0.334896	0.681162	1
CYLD	-0.0233742	0.113489	-0.160238	-0.334732	0.082643	1
DUBR	-0.00168072	0.00818453	-0.011546	-0.333914	0.236312	1
ANKRD11	-0.026014	0.127558	-0.179586	-0.332004	0.883977	1
GASK1A	-0.0352304	0.173452	-0.243913	-0.330887	0.25709	1
PJA2	-0.0356606	0.177337	-0.248658	-0.328142	0.214204	1
CIRBP	-0.102708	0.511337	-0.716752	-0.327832	0.186582	1
PALLD	-0.054178	0.270446	-0.378802	-0.327107	0.837323	1
HMGB1	-0.233697	1.1677	-1.6351	-0.326843	0.827543	1
WDR7	-0.0163728	0.0818575	-0.114603	-0.326682	0.160723	1
SH3GLB1	-0.00967907	0.0484347	-0.0677929	-0.32644	0.806949	1
NUP153	-0.00776596	0.0390927	-0.0546246	-0.324828	0.714689	1
ICA1L	-0.0260438	0.131999	-0.184087	-0.322981	0.106826	1
KANSL1	-0.488641	2.49149	-3.46877	-0.321368	0.353358	1
CDKAL1	-0.0263286	0.134386	-0.187043	-0.321085	0.594288	1
STXBP4	-0.00674706	0.0344835	-0.0479776	-0.320733	0.56609	1
ERP44	-0.00695633	0.0356243	-0.049537	-0.320196	0.301736	1
RFX4	-0.0518911	0.266077	-0.369859	-0.319858	0.328951	1
RICTOR	-0.00954291	0.0491284	-0.0682143	-0.318789	0.885018	1
ABCC4	-0.0228098	0.117433	-0.163052	-0.318779	0.865414	1
HEATR5A	-0.0230819	0.119089	-0.165253	-0.318207	0.274941	1
DHX36	-0.0364729	0.188304	-0.26125	-0.318029	0.614158	1
ABL2	-0.0126915	0.0655706	-0.0909535	-0.31784	0.00563458	1
MED13	-0.0106431	0.0551345	-0.0764207	-0.31713	0.197815	1
LINC01572	-0.0942324	0.488544	-0.677008	-0.316918	0.913496	1
NEK6	-0.0297097	0.154267	-0.213687	-0.316507	0.631798	1
LRRC37A2	-0.0134883	0.070373	-0.0973497	-0.315242	0.655958	1
FAXDC2	-0.0164233	0.085772	-0.118619	-0.314977	0.287161	1
CADPS2	-0.0178107	0.0932197	-0.128841	-0.314404	0.122874	1
GSPT1	-0.0188579	0.0989571	-0.136673	-0.313719	0.470483	1
ALG1L9P	-0.0103954	0.0548321	-0.0756229	-0.312362	0.216185	1
ADAMTS9-AS2	-0.101258	0.535038	-0.737553	-0.311901	0.564223	1
GOLGA8A	-0.0885373	0.46915	-0.646225	-0.31116	0.0237473	1
PABPN1	-0.00355544	0.0188735	-0.0259844	-0.310693	0.00180984	1
BOC	-0.0227378	0.120999	-0.166474	-0.310049	0.21446	1
ANP32A	-0.0167191	0.0890857	-0.122524	-0.309711	0.857115	1
SYBU	-0.0159809	0.0854455	-0.117407	-0.308815	0.94582	1
SYCP2	-0.0425534	0.227873	-0.312979	-0.308414	0.892874	1
SETD2	-0.0205036	0.109832	-0.15084	-0.308328	0.936958	1
ARID5B	-0.0499134	0.268401	-0.368228	-0.307333	0.795648	1
LINC00271	-0.0919837	0.494851	-0.678818	-0.307216	0.0767359	1
PKIA-AS1	-0.032632	0.175729	-0.240993	-0.306956	0.667485	1
PAG1	-0.00415067	0.0223815	-0.0306829	-0.306614	0.518571	1
PYGB	-0.0201696	0.108845	-0.149184	-0.306412	0.142676	1
PAPSS1	-0.0239107	0.129243	-0.177064	-0.305994	0.0949907	1
RNF144A	-0.00375679	0.0203266	-0.0278402	-0.305737	0.796982	1
LIFR	-0.131734	0.714171	-0.97764	-0.305229	0.914393	1
CRY2	-0.00388019	0.0210919	-0.0288523	-0.304541	0.754498	1
ARAP2	-0.0294042	0.15999	-0.218798	-0.304293	0.940101	1
PLEKHM3	-0.00166111	0.0090506	-0.0123728	-0.303939	0.604857	1
PCBP2	-0.00192446	0.0105163	-0.0143652	-0.303186	0.434316	1
PRDM16-DT	-0.00079163	0.00432948	-0.00591274	-0.302975	0.646798	1
KDM4B	-0.0267654	0.146445	-0.199976	-0.302864	0.930121	1
WNK2	-0.00948133	0.0519149	-0.0708776	-0.302675	0.867785	1
CHPT1	-0.0522872	0.287505	-0.392079	-0.301599	0.494045	1
RALGPS1	-0.00834925	0.0461274	-0.0628259	-0.30039	0.0259725	1
RBM5	-0.0149945	0.0830992	-0.113088	-0.299598	0.11645	1
H3-3B	-0.162663	0.904707	-1.23003	-0.298691	0.497461	1
LIMCH1	-0.0396085	0.220516	-0.299733	-0.298438	0.172307	1
FUT8	-0.0494869	0.276795	-0.375769	-0.297266	0.914912	1
NUP214	-0.0144328	0.0808428	-0.109708	-0.296905	0.290289	1
LINC02340	-0.0285205	0.160447	-0.217488	-0.295814	0.00800729	1
TMC1	-0.00439406	0.0247247	-0.0335128	-0.295762	0.875521	1
NAV1	-0.0233513	0.131679	-0.178381	-0.295218	0.313594	1
CTNNA1	-0.00819168	0.0463218	-0.0627052	-0.294521	0.00954324	1
RHOT1	-0.00502691	0.0285463	-0.0386002	-0.293465	0.795945	1
USP3	-0.0167323	0.095043	-0.128508	-0.293398	0.0490866	1
ADRA1A	-0.0451649	0.256961	-0.347291	-0.292996	0.880448	1
TSTD3	-0.00766227	0.0437552	-0.0590797	-0.292075	0.148839	1
TRAK1	-0.042756	0.244186	-0.329698	-0.292046	0.674677	1
RALGDS	-0.0715245	0.408544	-0.551593	-0.292012	0.566032	1
MRTFB	-0.0251511	0.143733	-0.194035	-0.291888	0.908281	1
SOBP	-0.017843	0.102111	-0.137797	-0.291541	0.937279	1
DAAM1	-0.0342702	0.196383	-0.264924	-0.291209	0.605206	1
METTL25	-0.0247708	0.142489	-0.192031	-0.290266	0.923747	1
RBPMS	-0.031713	0.18352	-0.246945	-0.288787	0.912665	1
TACC1	-0.0256987	0.149583	-0.20098	-0.287357	0.148594	1
ABI3BP	-0.166753	0.97228	-1.30579	-0.286936	0.439568	1
USP40	-0.0100518	0.0586171	-0.0787207	-0.286901	0.0998597	1
PCDH9-AS2	-0.115447	0.673582	-0.904477	-0.286773	0.65557	1
DDHD1	-0.0404758	0.237621	-0.318573	-0.285264	0.672918	1
PPHLN1	-0.0116496	0.0687003	-0.0919996	-0.284168	0.691625	1
ZNF483	-0.0249155	0.147168	-0.196999	-0.283778	0.0213128	1
OSBPL3	-0.029199	0.172668	-0.231066	-0.283498	0.550604	1
ARL17B	-0.756799	4.49654	-6.01014	-0.282353	0.0452072	1
IDH2-DT	-0.00974829	0.0579541	-0.0774507	-0.28221	0.223783	1
RCOR1	-0.0217616	0.129878	-0.173401	-0.281272	0.95017	1
NINL	-0.0255906	0.15279	-0.203972	-0.281177	0.911189	1
TCF25	-0.0101127	0.0604146	-0.0806401	-0.281034	0.16306	1
AC012405.1	-0.132737	0.793923	-1.0594	-0.280751	0.650864	1
ACTR2	-0.0109242	0.0653615	-0.0872099	-0.280669	0.175545	1
PRKD1	-0.0291089	0.175069	-0.233287	-0.279425	0.811234	1
DOCK3	-0.0423819	0.255008	-0.339772	-0.27932	0.949264	1
F3	-0.179954	1.08282	-1.44273	-0.279309	0.790767	1
UNC5C	-0.00456577	0.0275094	-0.0366409	-0.278993	0.578153	1
ZFAND3	-0.0323021	0.195614	-0.260218	-0.277782	0.943159	1
HELZ	-0.0116208	0.0703998	-0.0936413	-0.27769	0.733233	1
ZFHX2	-0.00322455	0.0195578	-0.0260069	-0.277408	0.949833	1
GYG2	-0.00942283	0.0571783	-0.076024	-0.277299	0.412378	1
SRSF4	-0.015231	0.0924774	-0.122939	-0.277157	0.037573	1
MAPK6	-0.00268343	0.0163275	-0.0216943	-0.276654	0.573315	1
CAB39	-0.00693691	0.0424623	-0.0563362	-0.275229	0.0949381	1
LINC00609	-0.349056	2.14141	-2.83952	-0.274703	0.665004	1
STIM2	-0.0256228	0.158487	-0.209732	-0.272772	0.0602378	1
WDR41	-0.0173684	0.107524	-0.142261	-0.272567	0.808387	1
FAM20C	-0.00733634	0.0454734	-0.0601461	-0.272279	0.105122	1
TNRC6A	-0.0447533	0.27942	-0.368926	-0.27058	0.783615	1
ACSL6	-0.0478975	0.299836	-0.395631	-0.26997	0.696533	1
SLC24A3	-0.0464915	0.291426	-0.384409	-0.269656	0.751824	1
GANC	-0.00926976	0.0584322	-0.0769717	-0.268358	0.37101	1
RBPJ	-0.0224006	0.141251	-0.186052	-0.26828	0.00345775	1
SPAG1	-0.0207214	0.131099	-0.172542	-0.267508	0.135406	1
PRKN	-0.023137	0.146681	-0.192955	-0.267036	0.802341	1
HIP1R	-0.0785824	0.498811	-0.655976	-0.266748	0.921355	1
KNDC1	-0.00247029	0.0156939	-0.0206345	-0.26655	0.746775	1
CAMKMT	-0.0354848	0.225602	-0.296571	-0.266382	0.00541904	1
PPP3R1	-0.017118	0.109199	-0.143435	-0.265607	0.237006	1
RSRC2	-0.0286961	0.183146	-0.240539	-0.265496	0.470389	1
SLC10A7	-0.0102799	0.0656209	-0.0861806	-0.265454	0.783895	1
PTPN12	-0.0121506	0.077762	-0.102063	-0.264866	0.849128	1
STRADA	-0.00245922	0.0158072	-0.0207256	-0.263872	0.0372451	1
SLC25A18	-0.00492655	0.0316745	-0.0415276	-0.263814	0.749182	1
PIR	-0.012578	0.0810374	-0.106193	-0.263337	0.801187	1
CANX	-0.0192024	0.123807	-0.162212	-0.263171	0.0107002	1
ACYP2	-0.0337854	0.219596	-0.287166	-0.261338	0.256105	1
PLEKHA5	-0.0521078	0.339683	-0.443899	-0.260673	0.534991	1
LRRC8A	-0.0320663	0.209925	-0.274058	-0.259715	0.902776	1
KDM4C	-0.00708451	0.0467013	-0.0608703	-0.258161	0.656711	1
ETNPPL	-0.0815157	0.537939	-0.700971	-0.257917	0.674563	1
MTMR2	-0.00210428	0.0138958	-0.0181044	-0.257767	0.199454	1
POLR2J3	-0.000146982	0.000971625	-0.00126559	-0.257534	0.828095	1
ALPK1	-0.00684862	0.0454037	-0.0591009	-0.256889	0.402003	1
AC021231.1	-0.0165096	0.109708	-0.142727	-0.256369	0.430547	1
NUP160	-0.00408515	0.0272596	-0.0354299	-0.255442	0.936296	1
GRK3	-0.00260332	0.0173811	-0.0225877	-0.25532	0.33128	1
FBXW7	-0.00311448	0.0208252	-0.0270541	-0.254985	0.193306	1
MMD2	-0.0251974	0.168936	-0.21933	-0.254393	0.302427	1
RAB1A	-0.00316767	0.0212378	-0.0275731	-0.254391	0.919275	1
ADAM23	-0.0301642	0.202327	-0.262655	-0.254292	0.924704	1
ICE1	-0.00207458	0.0139758	-0.0181249	-0.253335	0.764004	1
POU6F2	-0.0416514	0.280912	-0.364215	-0.253082	0.934465	1
LMBRD1	-0.017546	0.118365	-0.153457	-0.253029	0.421393	1
DTNA	-0.0563299	0.383679	-0.496338	-0.250915	0.117027	1
DIP2A	-0.0158719	0.108313	-0.140056	-0.250501	0.920951	1
SLC22A15	-0.0327789	0.224125	-0.289683	-0.250076	0.864928	1
MID1	-0.0233301	0.159761	-0.206421	-0.249745	0.963902	1
CADM2	-0.0512127	0.351958	-0.454384	-0.248964	0.594679	1
PKN2	-0.0135347	0.0931239	-0.120193	-0.248714	0.615961	1
DST	-1.00539	6.93719	-8.94797	-0.248097	0.274443	1
AL049777.1	-0.0026764	0.0185301	-0.0238829	-0.24736	0.62973	1
PHACTR2	-0.0467268	0.324722	-0.418176	-0.246556	0.951811	1
SYTL4	-0.0787562	0.550389	-0.707901	-0.245348	0.70883	1
ASCC1	-0.00188924	0.0132747	-0.0170532	-0.244187	0.0556723	1
MARCHF6	-0.0152694	0.107431	-0.137969	-0.243908	0.664448	1
MAPT	-0.0382489	0.269238	-0.345735	-0.243804	0.746007	1
SLCO3A1	-0.0439949	0.31003	-0.39802	-0.243566	0.615934	1
OBI1-AS1	-0.0904939	0.640104	-0.821092	-0.242766	0.298954	1
NCAN	-0.0203754	0.144134	-0.184885	-0.242752	0.643073	1
DAB2IP	-0.00765972	0.0543099	-0.0696294	-0.24226	0.643403	1
STXBP6	-3.5192e-05	0.000249968	-0.000320352	-0.241882	0.183167	1
FAR1	-0.0193098	0.137162	-0.175782	-0.241874	0.0788516	1
MARCHF3	-0.00529264	0.0377127	-0.048298	-0.241212	0.866054	1
MBD2	-0.00833422	0.0594477	-0.0761161	-0.24099	0.25185	1
NAA35	-0.00990314	0.0707796	-0.0905858	-0.24057	0.279872	1
RASSF8	-0.0162208	0.115959	-0.1484	-0.240523	0.933858	1
C11orf58	-0.0235615	0.170009	-0.217132	-0.238568	0.625009	1
ATP2B4	-0.0515844	0.374338	-0.477507	-0.237375	0.865941	1
SETD5	-0.0143866	0.104583	-0.133356	-0.237012	0.867471	1
CCND3	-0.0726621	0.530746	-0.67607	-0.236018	0.682117	1
PADI2	-0.000354431	0.0025927	-0.00330156	-0.235711	0.806063	1
MTCH1	-0.00668014	0.0490866	-0.0624469	-0.234779	0.525186	1
TRAK2	-0.00799077	0.058742	-0.0747235	-0.234692	0.862022	1
TBC1D32	-0.0206414	0.151893	-0.193176	-0.234483	0.00865748	1
DDR2	-0.0244106	0.181216	-0.230037	-0.232673	0.674142	1
MBTPS1	-0.00880496	0.0655441	-0.083154	-0.232113	0.970964	1
MARK2	-0.000649142	0.00485397	-0.00615226	-0.231196	0.959539	1
SMARCC1	-0.0233929	0.175067	-0.221853	-0.231025	0.0270214	1
GKAP1	-0.00099889	0.00749003	-0.00948781	-0.230629	0.963267	1
PTPN4	-0.0175052	0.131797	-0.166807	-0.2298	0.32867	1
DOCK4	-0.0265158	0.20045	-0.253481	-0.228977	0.320202	1
AC099792.1	-0.0193195	0.146147	-0.184785	-0.228841	0.853801	1
KPNA3	-0.00805114	0.0610272	-0.0771295	-0.228436	0.814631	1
BANP	-0.0245413	0.186275	-0.235357	-0.228161	0.223483	1
MT-CO1	-0.180536	1.37995	-1.74103	-0.226752	0.346686	1
PTPRM	-0.0190525	0.14603	-0.184135	-0.226203	0.543983	1
NEO1	-0.0476117	0.367424	-0.462648	-0.224842	0.958811	1
RAB11A	-0.04305	0.332596	-0.418696	-0.224617	0.959529	1
ELF1	-0.0136913	0.105974	-0.133357	-0.224246	0.303422	1
GLUL	-0.0312457	0.242274	-0.304766	-0.223897	0.478324	1
PLIN5	-0.0128805	0.100614	-0.126375	-0.222438	0.961489	1
AC005261.1	-7.8632e-05	0.000614484	-0.000771748	-0.222352	0.805208	1
RNF216	-0.0174941	0.13689	-0.171878	-0.222095	0.748401	1
AC012593.1	-0.100281	0.786225	-0.986786	-0.221709	0.119649	1
PCDH17	-0.00640297	0.0503177	-0.0631237	-0.221252	0.463331	1
UNK	-0.0153627	0.12361	-0.154335	-0.216664	0.881118	1
GPSM2	-0.0202965	0.164257	-0.20485	-0.21555	0.446678	1
MIB1	-0.0637576	0.516695	-0.64421	-0.215285	0.960945	1
LDHB	-0.0223097	0.180825	-0.225444	-0.215257	0.0910206	1
RHOJ	-0.0205636	0.167243	-0.20837	-0.214604	0.460578	1
FTO	-0.0354727	0.288793	-0.359738	-0.214408	0.952528	1
COLGALT2	-0.029829	0.243354	-0.303012	-0.214009	0.928262	1
BCL6	-0.00363323	0.0296769	-0.0369434	-0.213779	0.878955	1
FTH1	-0.0180861	0.147878	-0.18405	-0.213589	0.105011	1
DIP2C	-0.0249494	0.204046	-0.253945	-0.213541	0.931052	1
LONP2	-0.0205189	0.168188	-0.209226	-0.213115	0.586379	1
CACNA2D3	-0.00825667	0.0679944	-0.0845077	-0.21223	0.602253	1
PAM	-0.000662327	0.00545482	-0.00677948	-0.212213	0.42627	1
RAPGEF2	-0.0165543	0.137258	-0.170366	-0.210945	0.438842	1
NRP1	-0.0449275	0.37366	-0.463515	-0.210365	0.547139	1
UBR2	-0.010817	0.0905889	-0.112223	-0.209069	0.755788	1
PLSCR1	-0.0182392	0.152948	-0.189427	-0.208824	0.539536	1
PRKDC	-0.0133992	0.112868	-0.139666	-0.207988	0.772794	1
GRIP1	-0.00137373	0.0115993	-0.0143468	-0.207543	0.266158	1
NASP	-0.016277	0.137641	-0.170195	-0.207268	0.587421	1
KPNA4	-0.00196426	0.0166119	-0.0205404	-0.207248	0.636317	1
SLC44A1	-0.027692	0.23665	-0.292034	-0.205323	0.583554	1
SEMA6A	-0.031933	0.273659	-0.337525	-0.204807	0.800702	1
DNAH7	-0.0272114	0.234676	-0.289098	-0.20365	0.315672	1
PCF11	-0.00196564	0.0171379	-0.0210692	-0.201668	0.054542	1
PRR14L	-0.00209151	0.0182859	-0.0224689	-0.201168	0.130206	1
PIP4K2A	-0.0362013	0.317138	-0.38954	-0.200808	0.749815	1
MT-CYB	-0.0397595	0.349993	-0.429512	-0.19994	0.85851	1
SRRM2	-0.0385602	0.343466	-0.420587	-0.197831	0.796678	1
TLCD4	-0.0192056	0.172574	-0.210985	-0.196278	0.558478	1
PCLO	-0.103953	0.93772	-1.14563	-0.195594	0.00106767	1
MAST4	-0.0407247	0.369333	-0.450782	-0.194653	0.690422	1
RNPC3	-0.0225195	0.206175	-0.251214	-0.192997	0.296963	1
AC079781.5	-0.00817718	0.0749708	-0.0913252	-0.192752	0.64821	1
AQP1	-0.0133225	0.12255	-0.149195	-0.192176	0.588308	1
ZBED3-AS1	-0.0169665	0.156455	-0.190388	-0.19175	0.97219	1
HS2ST1	-0.0161513	0.149127	-0.181429	-0.191532	0.0928867	1
AL365295.1	-0.0462272	0.426983	-0.519438	-0.191466	0.826396	1
CASK	-0.0315941	0.292795	-0.355983	-0.190892	0.962847	1
SEC31A	-0.0160844	0.150711	-0.182879	-0.189004	0.0804751	1
HEPN1	-0.0377393	0.353824	-0.429303	-0.188903	0.199001	1
ARHGAP21	-0.0159852	0.150364	-0.182334	-0.188341	0.632129	1
EFR3B	-0.0162265	0.152897	-0.18535	-0.188048	0.805242	1
ZNF337-AS1	-0.0149659	0.14247	-0.172402	-0.186314	0.717776	1
PDE4D	-0.179949	1.7142	-2.0741	-0.186202	0.665643	1
QKI	-0.219881	2.09864	-2.5384	-0.185876	0.0600049	1
TNRC6C	-0.0111766	0.106828	-0.129181	-0.185635	0.108795	1
POLA1	-0.00979029	0.0937454	-0.113326	-0.185333	0.760309	1
TMEM87A	-0.00646773	0.0623781	-0.0753135	-0.184129	0.11744	1
WLS	-0.0253574	0.246434	-0.297148	-0.18286	0.893046	1
RAB5A	-0.00140594	0.013909	-0.0167209	-0.179928	0.383552	1
KBTBD12	-0.0218494	0.217456	-0.261155	-0.178952	0.109592	1
MROH7	-0.053326	0.533755	-0.640407	-0.178028	0.00945771	1
UPF3A	-0.00802515	0.081113	-0.0971633	-0.176457	0.761641	1
LINC02614	-0.0238574	0.242464	-0.290178	-0.175576	0.568237	1
IFT172	-0.0158911	0.162325	-0.194107	-0.174765	0.956462	1
RPL37A	-0.000326496	0.00335468	-0.00400767	-0.173836	0.0360073	1
GALNT11	-0.0113888	0.117175	-0.139952	-0.173623	0.0683531	1
YTHDC1	-0.0109646	0.113575	-0.135505	-0.172557	0.872716	1
NCAM2	-0.0499103	0.520219	-0.620039	-0.171579	0.96243	1
PIAS2	-0.0101461	0.106776	-0.127068	-0.170079	0.498391	1
COLEC12	-0.00188306	0.0198181	-0.0235842	-0.170071	0.0620991	1
CCNC	-0.0251691	0.266125	-0.316464	-0.16935	0.98196	1
AC119673.2	-0.0167456	0.177421	-0.210912	-0.169034	0.728539	1
FOXK2	-0.0159215	0.16987	-0.201713	-0.16796	0.77203	1
AC007262.2	-0.0376096	0.402201	-0.477421	-0.167602	0.928205	1
LRRC7	-0.198171	2.16121	-2.55756	-0.164623	0.114525	1
DISP1	-0.00891889	0.0973228	-0.115161	-0.164537	0.889084	1
TLK1	-0.00688058	0.0751478	-0.088909	-0.164403	0.647252	1
COL16A1	-0.0217047	0.237401	-0.28081	-0.164182	0.891066	1
MAML3	-0.0440698	0.48249	-0.570629	-0.164037	0.788075	1
SLC16A1-AS1	-0.0296362	0.325535	-0.384807	-0.163544	0.969047	1
PHYHIPL	-0.0130819	0.143925	-0.170088	-0.163306	0.961189	1
EFHD1	-0.0165071	0.181616	-0.21463	-0.163299	0.894863	1
SRBD1	-0.014414	0.159598	-0.188426	-0.162351	0.163549	1
TRIP12	-0.00261334	0.0293453	-0.034572	-0.160271	0.199397	1
HNRNPU	-0.0175813	0.198114	-0.233276	-0.159757	0.894229	1
BMP7	-0.0119048	0.134591	-0.158401	-0.159274	0.888788	1
GABRG1	-0.0323797	0.369907	-0.434666	-0.157756	0.919212	1
FBXL13	-0.0197833	0.226787	-0.266354	-0.157256	0.0298234	1
ANKS1A	-0.00756936	0.0890587	-0.104197	-0.153534	0.810378	1
TRIM37	-0.0041389	0.0487931	-0.0570709	-0.153255	0.200904	1
CFAP47	-0.0187152	0.221665	-0.259096	-0.152596	0.448907	1
HADHA	-0.00589781	0.0699947	-0.0817903	-0.152314	0.11468	1
LCOR	-0.00407066	0.0487285	-0.0568698	-0.151108	0.769278	1
LYPD6	-0.0129785	0.155477	-0.181434	-0.151004	0.850308	1
UBE3A	-0.0223108	0.267817	-0.312439	-0.150721	0.912103	1
CHM	-0.00982943	0.119007	-0.138666	-0.149533	0.442131	1
IQCK	-0.0184476	0.225939	-0.262834	-0.147948	0.797478	1
F11-AS1	-0.0144838	0.178449	-0.207416	-0.147138	0.00420447	1
DYM	-0.00825876	0.102471	-0.118988	-0.146184	0.395588	1
GLI2	-0.0252684	0.314034	-0.36457	-0.145962	0.472088	1
CLOCK	-0.000732924	0.00911492	-0.0105808	-0.14587	0.156071	1
PPP1R9A-AS1	-0.0191788	0.240662	-0.27902	-0.144664	0.00146582	1
AC068587.4	-0.005098	0.0640446	-0.0742406	-0.144512	0.826233	1
AC019257.1	-0.0174059	0.218845	-0.253656	-0.144401	0.937957	1
TPST1	-0.0153686	0.194826	-0.225564	-0.143305	0.310834	1
BNIP3L	-0.0236046	0.300793	-0.348003	-0.142616	0.36404	1
ULK2	-0.00694081	0.0888509	-0.102733	-0.142014	0.673878	1
HIPK2	-0.0153465	0.197137	-0.22783	-0.141557	0.875141	1
KCNJ3	-0.257033	3.30619	-3.82026	-0.141382	0.159242	1
ZEB2	-0.0210505	0.271038	-0.313139	-0.141252	0.860316	1
MASP1	-0.00155725	0.0200881	-0.0232026	-0.141007	0.679867	1
ETV1	-0.0198498	0.257408	-0.297107	-0.14032	0.116589	1
COL21A1	-0.0200979	0.265941	-0.306137	-0.137713	0.646457	1
HMGN1	-0.00914293	0.121015	-0.139301	-0.137677	0.989752	1
TMTC2	-0.0277195	0.370748	-0.426187	-0.136346	0.598991	1
FAM169A	-0.00423626	0.0567869	-0.0652594	-0.136062	0.0123127	1
NR2C2	-0.000674269	0.00907417	-0.0104227	-0.135565	0.867648	1
GNPTAB	-0.0208132	0.280413	-0.32204	-0.135423	0.789873	1
FEZ2	-0.0115674	0.156495	-0.17963	-0.134901	0.747787	1
DENND6A	-0.00979984	0.1334	-0.153	-0.13413	0.505871	1
C2CD5	-0.0189649	0.258561	-0.296491	-0.133935	0.71543	1
STAU2	-0.010025	0.136884	-0.156934	-0.133747	0.131282	1
CD99	-0.00356233	0.0490883	-0.056213	-0.132611	0.4247	1
CTNNB1	-0.0109794	0.153349	-0.175308	-0.130953	0.206018	1
GAB2	-0.00775946	0.108755	-0.124274	-0.130526	0.320604	1
RAB2A	-0.00459943	0.0644844	-0.0736833	-0.13049	0.214922	1
PDLIM5	-0.00940452	0.134188	-0.152998	-0.128366	0.921666	1
SPARCL1	-0.101826	1.45313	-1.65679	-0.128347	0.180386	1
USP33	-0.00375979	0.0538195	-0.0613391	-0.127981	0.113922	1
HNRNPDL	-0.0115369	0.167014	-0.190088	-0.126641	0.316375	1
CTDSPL2	-0.00782601	0.114831	-0.130483	-0.125053	0.282402	1
MSRA	-0.0165448	0.243573	-0.276662	-0.124664	0.70528	1
KNOP1	-5.08571e-05	0.000757648	-0.000859362	-0.123287	0.050541	1
AC006059.1	-0.0340145	0.508672	-0.576701	-0.122847	0.792244	1
TNRC18	-0.0103441	0.155505	-0.176193	-0.122244	0.409906	1
LMBR1	-0.000428651	0.00646071	-0.00731802	-0.121948	0.145685	1
SLC1A2	-0.0380629	0.586593	-0.662719	-0.119429	0.622924	1
CSNK1G1	-0.00800319	0.124368	-0.140375	-0.1185	0.980241	1
TANC2	-0.00908923	0.142033	-0.160211	-0.117882	0.80777	1
FTX	-0.012029	0.188901	-0.212959	-0.117336	0.022361	1
ATAD1	-0.000790487	0.0124222	-0.0140031	-0.117261	0.64392	1
SPPL2A	-0.00188121	0.0296726	-0.033435	-0.116851	0.149653	1
ARHGEF10L	-0.00373992	0.0590379	-0.0665177	-0.116763	0.955698	1
COBL	-0.0125107	0.198738	-0.22376	-0.116074	0.653877	1
FBXW11	-0.00726826	0.11562	-0.130156	-0.115923	0.00228691	1
TP53BP2	-0.011262	0.179434	-0.201958	-0.11575	0.909942	1
TIAM1	-0.0145647	0.232159	-0.261289	-0.115701	0.857427	1
RASSF4	-0.0214869	0.345797	-0.38877	-0.114662	0.843468	1
TTC7B	-0.00782988	0.126502	-0.142162	-0.114242	0.370046	1
HOMER2	-0.0114512	0.185288	-0.20819	-0.114079	0.00750008	1
ARHGAP17	-0.00324779	0.0534938	-0.0599893	-0.112185	0.36062	1
GPATCH8	-0.00733237	0.121437	-0.136102	-0.111604	0.331341	1
CORO2B	-0.00765813	0.128174	-0.14349	-0.110502	0.89327	1
ABCA1	-0.0171175	0.287639	-0.321874	-0.110087	0.98291	1
PPP1R21	-0.000930964	0.015674	-0.017536	-0.109886	0.267782	1
BMT2	-0.0082065	0.138623	-0.155036	-0.109545	0.984128	1
ARL5A	-0.00489362	0.0831696	-0.0929568	-0.108914	0.38803	1
SYT11	-0.0207572	0.353659	-0.395173	-0.108658	0.659341	1
COMMD1	-0.000910472	0.01555	-0.0173709	-0.108411	0.742397	1
DDX5	-0.00661805	0.113354	-0.126591	-0.108118	0.740131	1
MIER1	-0.00753532	0.129761	-0.144832	-0.10757	0.378692	1
AL133304.3	-0.0295363	0.510388	-0.569461	-0.107219	0.250666	1
LRRFIP1	-0.00146009	0.0252309	-0.0281511	-0.107216	0.549129	1
ZDHHC21	-0.017425	0.302943	-0.337793	-0.106603	0.669336	1
MT-ND3	-0.130664	2.32016	-2.58149	-0.104494	0.792805	1
C1QTNF7-AS1	-0.00799434	0.144157	-0.160145	-0.102981	0.0021913	1
AMBRA1	-0.00438004	0.0792005	-0.0879605	-0.102712	0.274222	1
DPF3	-0.0115011	0.208349	-0.231352	-0.102532	0.462436	1
TAF2	-0.00758928	0.137686	-0.152865	-0.10239	0.0834482	1
CCNI	-0.00574382	0.109815	-0.121302	-0.0974196	0.956212	1
STK38	-0.00168707	0.0325182	-0.0358923	-0.0966693	0.149607	1
LHX2	-0.00843547	0.162815	-0.179686	-0.0965439	0.343476	1
CCNL1	-0.0119991	0.232489	-0.256488	-0.0961921	0.274797	1
KCTD1	-0.00953053	0.185547	-0.204608	-0.0957544	0.530093	1
SPPL3	-0.0070718	0.138402	-0.152546	-0.0952779	0.689636	1
VTI1A	-0.00766432	0.156578	-0.171907	-0.091461	0.988923	1
LUCAT1	-0.032288	0.662958	-0.727534	-0.0910231	0.43368	1
AC077690.1	-0.00583583	0.120152	-0.131823	-0.090787	0.528879	1
ANKRD6	-0.00977498	0.205774	-0.225324	-0.0888826	0.452414	1
BTBD7	-0.00495905	0.105773	-0.115691	-0.0877753	0.530157	1
CDHR3	-8.75271e-05	0.00187325	-0.00204831	-0.0874907	0.475354	1
AC131571.1	-0.0183094	0.392731	-0.42935	-0.0873047	0.973426	1
CTTN	-0.00485047	0.104493	-0.114194	-0.0869441	0.941558	1
ATP13A4	-0.0137837	0.305604	-0.333171	-0.0845853	0.996345	1
PTK2	-0.00965334	0.214179	-0.233485	-0.0845286	0.316132	1
HSP90AA1	-0.204169	4.66472	-5.07305	-0.0821879	0.70877	1
USP48	-0.00176896	0.04047	-0.0440079	-0.0820829	0.109961	1
ST6GAL1	-0.0251445	0.583697	-0.633986	-0.0809444	0.186666	1
NCKAP5	-0.0112398	0.265674	-0.288153	-0.0795543	0.772676	1
DGKB	-0.0719656	1.71117	-1.8551	-0.0791022	0.180474	1
SPON1	-0.0178178	0.425762	-0.461397	-0.0787282	0.710496	1
CA5B	-0.00974518	0.234289	-0.253779	-0.0782685	0.32453	1
MOB3B	-0.00911085	0.224198	-0.24242	-0.0765377	0.719008	1
CAPN7	-0.00602819	0.150177	-0.162233	-0.0756381	0.962863	1
LINC02649	-0.00122928	0.0309923	-0.0334509	-0.0747742	0.28117	1
OSBPL11	-0.0141685	0.367518	-0.395855	-0.0727554	0.588699	1
CRYL1	-0.00545233	0.14348	-0.154385	-0.0717532	0.583579	1
PCMTD1	-0.00535166	0.142882	-0.153586	-0.0707602	0.917795	1
SOX2	-0.00421441	0.113626	-0.122054	-0.0700958	0.904837	1
RNMT	-0.00673209	0.182143	-0.195607	-0.0698593	0.363632	1
HNRNPK	-0.005794	0.157136	-0.168724	-0.0696989	0.0335259	1
AC092902.4	-0.00147297	0.040859	-0.0438049	-0.0681982	0.993783	1
TBL1XR1	-0.0083109	0.231704	-0.248325	-0.067867	0.729015	1
ADCY2	-0.00877113	0.245216	-0.262758	-0.067685	0.908767	1
MAN2A1	-0.0126217	0.353762	-0.379005	-0.0675198	0.822155	1
SAMD12	-0.00681495	0.191521	-0.205151	-0.0673457	0.524096	1
UBC	-0.00239684	0.06751	-0.0723037	-0.0671996	0.454563	1
SNX29	-0.0101899	0.290573	-0.310952	-0.066404	0.828453	1
TGFBR3	-0.0116656	0.334237	-0.357568	-0.0661001	0.818055	1
PCBP1-AS1	-0.00383439	0.113223	-0.120892	-0.0642013	0.323926	1
SBF2	-0.00374293	0.114886	-0.122372	-0.0618397	0.958453	1
EFEMP1	-0.000157867	0.00485116	-0.00516689	-0.0617712	0.00908619	1
ADD3-AS1	-0.00482101	0.148671	-0.158314	-0.0615601	0.402511	1
USP15	-0.0039748	0.122689	-0.130639	-0.0615048	0.669924	1
DNAJC13	-0.000876722	0.0270895	-0.028843	-0.0614435	0.859441	1
CHL1	-0.0101626	0.317081	-0.337406	-0.0608671	0.80799	1
CNOT6L	-0.00690569	0.216237	-0.230048	-0.0606559	0.0532823	1
SUCLG2	-0.00212181	0.0675287	-0.0717723	-0.0597076	0.526989	1
RGS20	-0.00775194	0.253027	-0.268531	-0.058262	0.91139	1
DPP10	-0.015458	0.517813	-0.548729	-0.0568135	0.544369	1
COL27A1	-0.00497456	0.167396	-0.177345	-0.056564	0.995228	1
ACACB	-0.00822146	0.280938	-0.297381	-0.0557262	0.80682	1
MGST3	-0.00504201	0.172425	-0.182509	-0.0556843	0.0312839	1
LINC00472	-0.00661097	0.227544	-0.240766	-0.0553362	0.961245	1
ACTG1	-0.0115756	0.400726	-0.423877	-0.0550272	0.957372	1
AK3	-0.00457343	0.158425	-0.167572	-0.054993	0.47363	1
CDH4	-0.0147962	0.516867	-0.546459	-0.0545457	0.944355	1
UBL3	-0.00385253	0.136003	-0.143708	-0.0539903	0.801772	1
RFX3-AS1	-0.000157514	0.00560195	-0.00591697	-0.0536024	0.00313031	1
SAT1	-0.00549865	0.198734	-0.209731	-0.0527691	0.996862	1
WDPCP	-0.00481135	0.175588	-0.185211	-0.0522732	0.253826	1
CPEB3	-0.00172833	0.0633052	-0.0667618	-0.052088	0.928496	1
ATG7	-0.00540477	0.198585	-0.209395	-0.0519298	0.167319	1
AC087854.1	-0.0116817	0.439935	-0.463298	-0.0506974	0.156212	1
NBPF26	-0.00153092	0.0598952	-0.062957	-0.0488481	0.423467	1
RIPOR2	-0.0119259	0.488132	-0.511983	-0.0467432	0.297403	1
ARMC8	-0.00266941	0.110692	-0.116031	-0.0461529	0.773333	1
USP6NL	-0.000558388	0.0234136	-0.0245304	-0.0456542	0.25492	1
SWT1	-0.0022902	0.0963828	-0.100963	-0.0454907	0.60903	1
MYRIP	-0.00871529	0.374091	-0.391522	-0.0446222	0.842827	1
ZNF98	-0.00565296	0.245345	-0.256651	-0.0441421	0.596866	1
PPP3CC	-0.00960255	0.433434	-0.452639	-0.042481	0.822997	1
KCTD13	-0.000145372	0.00687007	-0.00716082	-0.0406139	0.971035	1
SEC23A	-0.000922453	0.0451824	-0.0470273	-0.0392144	0.118215	1
CBFA2T2	-0.00230287	0.112847	-0.117452	-0.0391972	0.241636	1
PRH1	-0.0029696	0.147545	-0.153485	-0.0386693	0.837976	1
SEC14L2	-0.00261467	0.131506	-0.136735	-0.0382094	0.691491	1
CEP85L	-0.0021872	0.115886	-0.120261	-0.0363065	0.985146	1
DIS3L2	-0.0036802	0.200858	-0.208219	-0.0352651	0.984108	1
[truncated: 1,324 more rows]

## Sheet: nCI-PD_endothelial
primerid	coef	ci.hi	ci.lo	z	pval	p_adj
PALMD	0.00810694	0.284471	-0.268257	0.0574941	2.59123e-06	0.0070922
TRPM6	-0.215212	0.882106	-1.31253	-0.384399	4.15896e-06	0.0113789
DDX58	-0.424264	-0.149736	-0.698792	-3.02898	5.62423e-06	0.0153823
IFNAR2	-0.0958919	0.32215	-0.513934	-0.449584	7.49817e-06	0.0205
RAPGEF5	0.325248	0.571425	0.0790707	2.58949	1.59341e-05	0.0435479
DYNC1H1	-0.525497	0.518802	-1.5698	-0.986264	1.7028e-05	0.0465204
AFF3	-0.795006	-0.398264	-1.19175	-3.92744	1.71812e-05	0.0469218
CEMIP2	-0.117206	0.427956	-0.662368	-0.421379	2.82414e-05	0.077099
FMNL2	0.269807	0.477216	0.0623984	2.54961	5.65333e-05	0.154279
HIVEP1	-0.38676	0.268079	-1.0416	-1.15759	6.37524e-05	0.173917
PLXNA2	-0.268538	0.76314	-1.30022	-0.510164	6.58924e-05	0.179689
ASAP1	-0.0746515	0.382152	-0.531455	-0.320301	0.000104363	0.284493
FAT4	-0.0289893	0.112949	-0.170928	-0.4003	0.000145394	0.396198
HLA-B	0.00294865	0.0310782	-0.0251809	0.205451	0.0001671	0.455181
AFF1	-0.341915	0.136797	-0.820626	-1.39988	0.000264939	0.721429
BMPR2	-0.553036	-0.311006	-0.795066	-4.4785	0.000279425	0.760595
CMTM8	-0.00128704	0.0104271	-0.0130012	-0.215342	0.000340237	0.925784
ID1	-0.0645203	0.464595	-0.593635	-0.238998	0.000352683	0.959297
PACS1	-0.311286	-0.138185	-0.484388	-3.52458	0.00101873	1
CTNNA1	-0.2781	-0.116565	-0.439636	-3.37428	0.0013978	1
FAM228B	-0.219069	-0.0821691	-0.355969	-3.13636	0.0170755	1
PITPNC1	-0.379137	-0.139335	-0.61894	-3.09879	0.0121983	1
AHCTF1	-0.227502	-0.0829585	-0.372046	-3.08485	0.0150321	1
NAALADL2	-0.457447	-0.148193	-0.766701	-2.89917	0.0138578	1
B2M	-0.480105	-0.146659	-0.813551	-2.82201	0.00152555	1
GDI2	-0.255111	-0.0754812	-0.434741	-2.78355	0.00365051	1
CTNNB1	-0.240013	-0.070011	-0.410015	-2.76712	0.0259191	1
WARS1	-0.494449	-0.144165	-0.844733	-2.76662	0.00285939	1
TTC14	-0.193831	-0.0524186	-0.335242	-2.68648	0.0279226	1
FAM168A	-0.227479	-0.0609109	-0.394047	-2.67669	0.00565866	1
EGFR	-0.349881	-0.0913216	-0.60844	-2.65221	0.040008	1
TANC1	-0.286645	-0.0719584	-0.501332	-2.6169	0.0137408	1
KLF9	-0.255853	-0.0631427	-0.448563	-2.60216	0.00784658	1
DGLUCY	-0.210061	-0.0515296	-0.368593	-2.59704	0.00850519	1
MYH9	-0.298079	-0.0721482	-0.524009	-2.58585	0.00149314	1
LONP2	-0.234273	-0.0557538	-0.412792	-2.57209	0.0666525	1
SND1	-0.190588	-0.0448393	-0.336336	-2.56294	0.0373312	1
DDX17	-0.167923	-0.0387582	-0.297087	-2.54809	0.0432477	1
PDLIM5	-0.317214	-0.0730277	-0.561401	-2.54612	0.00497857	1
KMT2A	-0.204935	-0.0470666	-0.362803	-2.5443	0.0106444	1
ACSL3	-0.193097	-0.0442336	-0.34196	-2.54235	0.00776132	1
CCSER2	-0.259001	-0.0577992	-0.460203	-2.523	0.00355244	1
TRA2A	-0.168164	-0.0374906	-0.298837	-2.52229	0.0555604	1
RAPGEF2	-0.451576	-0.0985349	-0.804616	-2.507	0.00320957	1
CNOT1	-0.21431	-0.046269	-0.382352	-2.49963	0.0158455	1
AKT3	-0.1959	-0.0418854	-0.349915	-2.49299	0.0257612	1
ERG	-0.398895	-0.0844925	-0.713298	-2.48668	0.0119121	1
RAB6A	-0.181898	-0.0375894	-0.326207	-2.47049	0.0254897	1
PSD3	-0.300371	-0.0617076	-0.539035	-2.46672	0.00966198	1
RAP1A	-0.206305	-0.0423243	-0.370286	-2.46584	0.0376215	1
DNAJC5	-0.216503	-0.0441784	-0.388827	-2.46244	0.0123731	1
MYO1D	-0.277318	-0.0537332	-0.500902	-2.43099	0.0508799	1
MSI2	-0.230245	-0.0433153	-0.417174	-2.41413	0.0493973	1
VAPA	-0.246515	-0.0437002	-0.449331	-2.38227	0.00380513	1
CD59	-0.219252	-0.0355204	-0.402983	-2.33888	0.0404122	1
DENND4A	-0.177182	-0.0286033	-0.325762	-2.33728	0.0203741	1
FNBP1	-0.209997	-0.0336264	-0.386368	-2.33365	0.0769189	1
HNRNPA2B1	-0.232736	-0.0369555	-0.428517	-2.32993	0.0281972	1
PTPRM	-0.408932	-0.0548649	-0.762998	-2.26367	0.089564	1
NEK7	-0.208944	-0.0254522	-0.392435	-2.23183	0.0807164	1
CA5B	-0.193068	-0.0229422	-0.363194	-2.22427	0.057916	1
CREBBP	-0.175193	-0.0202122	-0.330175	-2.21558	0.0620943	1
KMT2C	-0.1729	-0.0165393	-0.32926	-2.16728	0.0612366	1
CPNE8	-0.282686	-0.0260914	-0.539281	-2.15926	0.0522382	1
NUCKS1	-0.159302	-0.0143796	-0.304224	-2.15444	0.0899927	1
MAST4	-0.205852	-0.0174258	-0.394279	-2.14122	0.0528707	1
DOP1A	-0.214923	-0.0177032	-0.412142	-2.1359	0.0194388	1
FOXO3	-0.205213	-0.0159042	-0.394522	-2.12462	0.0447916	1
ZRANB2	-0.138879	-0.0107538	-0.267004	-2.12447	0.103801	1
KAT6B	-0.181262	-0.013738	-0.348785	-2.12069	0.0306338	1
MTR	-0.170685	-0.012249	-0.329121	-2.11149	0.0380984	1
SORBS2	-0.396041	-0.0252589	-0.766824	-2.09348	0.0863983	1
RPS6KA2	-0.190591	-0.0111825	-0.37	-2.08213	0.022168	1
RNF19A	-0.314119	-0.012522	-0.615716	-2.04134	0.064552	1
SERINC1	-0.187315	-0.00724469	-0.367386	-2.03882	0.0215687	1
CDK6	-0.194619	-0.00749766	-0.381741	-2.0385	0.126885	1
SETD2	-0.143867	-0.00478596	-0.282948	-2.02741	0.0892197	1
MCC	-0.354447	-0.00764824	-0.701246	-2.00319	0.0139583	1
MARCHF6	-0.146793	-0.00306603	-0.29052	-2.00177	0.127955	1
CPEB2	-0.196688	-0.00312495	-0.390252	-1.99161	0.134239	1
ARFGEF1	-0.150095	-0.00179968	-0.29839	-1.98375	0.0630985	1
MAP3K3	-0.147498	-0.000648011	-0.294348	-1.96861	0.0828701	1
RABGAP1L	-0.175142	-0.00075264	-0.349532	-1.96842	0.109402	1
STK24	-0.150194	0.000162811	-0.300551	-1.95784	0.143242	1
KDM4B	-0.133883	0.000245957	-0.268013	-1.95637	0.00271957	1
PHACTR4	-0.149331	0.000513901	-0.299176	-1.95324	0.0922622	1
ATP2C1	-0.142325	0.00132524	-0.285976	-1.94188	0.0837821	1
CHPT1	-0.171244	0.00305037	-0.345539	-1.92566	0.14912	1
ZNF280D	-0.181665	0.00379074	-0.36712	-1.9199	0.0220559	1
SH3RF1	-0.19484	0.00546569	-0.395145	-1.90648	0.116094	1
TRPC1	-0.172279	0.00490675	-0.349465	-1.90569	0.105599	1
RNF217	-0.188567	0.00542127	-0.382554	-1.90519	0.0781127	1
MYO1E	-0.231359	0.00684327	-0.469561	-1.90366	0.101643	1
KDM6A	-0.1707	0.00514801	-0.346548	-1.90259	0.144063	1
WDR33	-0.153305	0.00564776	-0.312258	-1.89032	0.0306316	1
BACH2	-0.332277	0.0165209	-0.681074	-1.86713	0.0139789	1
ATP13A3	-0.179451	0.00915348	-0.368055	-1.86484	0.159598	1
CYTH1	-0.15754	0.00873958	-0.323819	-1.85695	0.178652	1
LRRFIP2	-0.145443	0.00840133	-0.299287	-1.85293	0.0919114	1
DOCK9	-0.417237	0.0273867	-0.861861	-1.83924	0.161666	1
ZNF83	-0.245117	0.0168383	-0.507073	-1.83398	0.00177471	1
SMG6	-0.12813	0.00997071	-0.266231	-1.81846	0.0167805	1
PTPN11	-0.13295	0.0106415	-0.276542	-1.81471	0.122575	1
PPHLN1	-0.148554	0.0121335	-0.309241	-1.81197	0.0637214	1
ATG10	-0.217756	0.0187439	-0.454256	-1.80463	0.123714	1
MBOAT2	-0.173981	0.0157409	-0.363703	-1.79735	0.168287	1
VMP1	-0.152392	0.0147027	-0.319486	-1.78751	0.190198	1
WSB1	-0.213719	0.0206453	-0.448082	-1.78731	0.182253	1
GUK1	-0.143993	0.0143591	-0.302345	-1.78224	0.0783156	1
ERGIC1	-0.142428	0.0145424	-0.299399	-1.77838	0.200361	1
SPTAN1	-0.154102	0.0167144	-0.324918	-1.76818	0.0172595	1
MDN1	-0.134826	0.0147397	-0.284392	-1.76681	0.20996	1
SWAP70	-0.224333	0.0250522	-0.473719	-1.76307	0.179082	1
ITSN1	-0.178827	0.0216932	-0.379348	-1.74793	0.0587202	1
DOCK1	-0.265633	0.0330457	-0.564312	-1.74311	0.11708	1
ZBTB44	-0.131983	0.0169029	-0.280868	-1.73745	0.0453745	1
TRMT11	-0.150758	0.0195219	-0.321037	-1.73526	0.0535817	1
PARD3B	-0.234079	0.0310665	-0.499225	-1.73032	0.138641	1
MEF2A	-0.332775	0.0530631	-0.718613	-1.69042	0.269313	1
SNX9	-0.236403	0.0381776	-0.510984	-1.68745	0.000989053	1
SPIRE1	-0.142528	0.0238503	-0.308906	-1.679	0.26652	1
PON2	-0.243118	0.0449052	-0.531141	-1.65439	0.214926	1
DLGAP4	-0.134815	0.0255107	-0.29514	-1.6481	0.152854	1
COPA	-0.150218	0.0284289	-0.328864	-1.64807	0.137496	1
QKI	-0.164137	0.031924	-0.360198	-1.64083	0.120179	1
ZMYND8	-0.234798	0.0464975	-0.516093	-1.63599	0.0817799	1
ARNT2	-0.140381	0.0279234	-0.308686	-1.63479	0.239632	1
PITPNM2	-0.213858	0.0431051	-0.470821	-1.63118	0.227828	1
DDX10	-0.134486	0.0278622	-0.296834	-1.62359	0.228692	1
ACTN4	-0.179777	0.0373014	-0.396856	-1.62318	0.179659	1
GFOD1	-0.156248	0.0326328	-0.345128	-1.62134	0.227027	1
LARS1	-0.125923	0.0266935	-0.27854	-1.61716	0.157335	1
SPRED1	-0.147546	0.0315677	-0.326659	-1.61453	0.189173	1
YWHAG	-0.168975	0.0364284	-0.374378	-1.61236	0.00233406	1
CHD2	-0.179136	0.0392645	-0.397536	-1.6076	0.0204672	1
CLCN3	-0.145934	0.032561	-0.32443	-1.60243	0.159044	1
PAPSS2	-0.161974	0.0374739	-0.361421	-1.59171	0.19622	1
ITCH	-0.223018	0.0527199	-0.498756	-1.58523	0.00609305	1
NFIB	-0.272502	0.0650255	-0.610029	-1.58237	0.327719	1
MSRB3	-0.144831	0.0359184	-0.325581	-1.57048	0.18645	1
NHLRC2	-0.208201	0.0523005	-0.468703	-1.56647	0.00774473	1
BCL2L1	-0.187843	0.0473486	-0.423034	-1.56538	0.0490927	1
MYO9A	-0.216702	0.0547946	-0.488198	-1.5644	0.0518323	1
CFLAR	-0.342893	0.0871713	-0.772958	-1.56269	0.00115544	1
ATP2A2	-0.116764	0.0297044	-0.263232	-1.56248	0.15373	1
MACF1	-0.340184	0.0866988	-0.767068	-1.5619	0.00339972	1
SPATA6	-0.166273	0.042769	-0.375316	-1.55897	0.00483394	1
FRA10AC1	-0.134678	0.0349364	-0.304292	-1.55626	0.0736134	1
TPM4	-0.125917	0.0326941	-0.284528	-1.55596	0.235194	1
SMAD9	-0.468093	0.121577	-1.05776	-1.55586	0.000862046	1
LPP	-0.154853	0.0403578	-0.350064	-1.55476	0.272358	1
OGA	-0.211007	0.0558132	-0.477828	-1.54998	0.00428028	1
SLC23A2	-0.119641	0.0330548	-0.272337	-1.53568	0.0764559	1
SYNCRIP	-0.116991	0.0324831	-0.266465	-1.53403	0.266789	1
ITGAV	-0.540507	0.151201	-1.23221	-1.53153	0.000892071	1
ZDHHC21	-0.130845	0.0373383	-0.299029	-1.52483	0.186971	1
BDP1	-0.124844	0.0360254	-0.285714	-1.52105	0.0767798	1
RHEB	-0.141948	0.0410735	-0.324969	-1.52011	0.131146	1
ARHGAP32	-0.147734	0.0433978	-0.338865	-1.51494	0.191628	1
ENAH	-0.192733	0.0574514	-0.442917	-1.50988	0.0134949	1
DENND1A	-0.153568	0.0463754	-0.353512	-1.50537	0.243842	1
PUM2	-0.0977545	0.0298336	-0.225343	-1.50167	0.250579	1
CHD8	-0.21429	0.0655531	-0.494132	-1.50084	0.00440186	1
MRTFB	-0.317603	0.0980169	-0.733222	-1.49774	0.307919	1
CAPN7	-0.154782	0.0483724	-0.357936	-1.49328	0.0341128	1
ARSB	-0.257077	0.0805024	-0.594656	-1.49257	0.196955	1
ZNF254	-0.132279	0.0419937	-0.306551	-1.48768	0.169223	1
IL6ST	-0.287463	0.0920559	-0.666983	-1.48456	0.0478538	1
ANKRD13C	-0.127084	0.0425183	-0.296685	-1.46861	0.283248	1
HS2ST1	-0.208255	0.0700972	-0.486607	-1.46639	0.176805	1
CLTC	-0.179666	0.0607558	-0.420089	-1.46467	0.0120008	1
DCAF10	-0.106894	0.036319	-0.250106	-1.46291	0.33016	1
RCOR1	-0.133657	0.045464	-0.312778	-1.46249	0.230094	1
CHKA	-0.220977	0.0765712	-0.518525	-1.45559	0.244408	1
TMCC1	-0.124977	0.0436349	-0.293589	-1.45275	0.342907	1
CHM	-0.184261	0.0648697	-0.433391	-1.44962	0.00232372	1
ZFR	-0.200619	0.0726164	-0.473853	-1.43907	0.0444396	1
MYEF2	-0.117516	0.0429473	-0.27798	-1.43539	0.24808	1
MON2	-0.116626	0.043087	-0.276338	-1.43121	0.099698	1
SLF2	-0.139508	0.0518056	-0.330822	-1.42923	0.0365232	1
KCTD8	-0.229981	0.0870876	-0.547049	-1.42163	0.312533	1
PPM1A	-0.124506	0.0474044	-0.296417	-1.4195	0.291126	1
ZHX3	-0.147111	0.0560352	-0.350256	-1.41933	0.00932306	1
ACAP2	-0.152675	0.0597495	-0.365099	-1.40868	0.0400396	1
HOOK3	-0.103373	0.0411871	-0.247933	-1.40154	0.369868	1
RAB10	-0.10621	0.0428845	-0.255304	-1.39621	0.346571	1
ATXN10	-0.150212	0.0610318	-0.361455	-1.3937	0.15629	1
PLEKHG1	-0.27047	0.110592	-0.651532	-1.39114	0.391331	1
PDZD2	-0.300015	0.124508	-0.724537	-1.38513	0.164494	1
PDCD6IP	-0.291442	0.121209	-0.704093	-1.38426	0.00624692	1
USP10	-0.291979	0.12342	-0.707377	-1.37764	0.20392	1
CSTF3	-0.108541	0.0464039	-0.263486	-1.37298	0.312412	1
TCF7L2	-0.12786	0.0556791	-0.311399	-1.36538	0.34883	1
TAPT1-AS1	-0.124664	0.0543044	-0.303633	-1.36525	0.00187239	1
PUM3	-0.699897	0.306646	-1.70644	-1.36286	0.00155284	1
ZNF706	-0.113976	0.0501486	-0.2781	-1.36109	0.292215	1
UBE2D3	-0.104953	0.0464274	-0.256334	-1.35886	0.37609	1
SKIL	-0.276117	0.123209	-0.675442	-1.35523	0.0060118	1
ASXL1	-0.220274	0.100053	-0.540601	-1.34777	0.0681017	1
ARID5B	-0.178628	0.0811748	-0.43843	-1.34758	0.100454	1
ADD3	-0.144685	0.0657948	-0.355166	-1.34729	0.0137673	1
PAXBP1	-0.0972602	0.0445243	-0.239045	-1.34448	0.137191	1
AFTPH	-0.122693	0.0566386	-0.302024	-1.34095	0.202012	1
MSH3	-0.103557	0.0489159	-0.256029	-1.33117	0.304637	1
SASH1	-0.118808	0.056212	-0.293828	-1.33047	0.301379	1
BCL2L13	-0.106098	0.0514576	-0.263654	-1.31984	0.307338	1
TRIM44	-0.0965202	0.0475147	-0.240555	-1.3134	0.354242	1
TPST2	-0.226553	0.112381	-0.565488	-1.31009	0.0390377	1
RUFY3	-0.107073	0.0535251	-0.26767	-1.30673	0.307972	1
TMBIM6	-0.0916916	0.0462812	-0.229664	-1.30252	0.267395	1
NF1	-0.122546	0.0633108	-0.308403	-1.29232	0.0505772	1
RAB7A	-0.262326	0.137537	-0.662188	-1.28581	0.065921	1
AGFG1	-0.12694	0.0670579	-0.320937	-1.28248	0.407061	1
STAT1	-0.160837	0.0877416	-0.409415	-1.26815	0.373776	1
MTSS1	-0.128356	0.0705571	-0.32727	-1.26474	0.26657	1
PSMD1	-0.113377	0.0642411	-0.290994	-1.25108	0.250413	1
ESYT2	-0.255119	0.145724	-0.655961	-1.24743	0.442467	1
FUS	-0.0851467	0.0486762	-0.21897	-1.24705	0.11981	1
MED13L	-0.102036	0.0583974	-0.26247	-1.24654	0.220911	1
ARID1B	-0.111315	0.0639058	-0.286537	-1.24514	0.28085	1
AHCYL2	-0.127094	0.0741108	-0.328298	-1.23804	0.411595	1
SERPINB9	-0.241824	0.143347	-0.626995	-1.23054	0.0984018	1
TPT1-AS1	-0.0932829	0.0555923	-0.242158	-1.22808	0.199473	1
HACE1	-0.107172	0.064028	-0.278372	-1.22695	0.121446	1
CEBPD	-0.116063	0.0700182	-0.302144	-1.22247	0.468579	1
MIA3	-0.0820659	0.0496216	-0.213753	-1.22142	0.350681	1
CTBP2	-0.122477	0.0744301	-0.319384	-1.21911	0.179905	1
STAU1	-0.0847993	0.0517304	-0.221329	-1.21734	0.386112	1
ZNF207	-0.11877	0.0731741	-0.310713	-1.21277	0.132283	1
DCP2	-0.113976	0.0720522	-0.300005	-1.20083	0.155121	1
KIAA0232	-0.0961202	0.06082	-0.25306	-1.20041	0.119939	1
GALNT11	-0.0955325	0.0608524	-0.251917	-1.1973	0.374195	1
APPBP2	-0.0903547	0.0588325	-0.239542	-1.18704	0.429065	1
TEK	-0.370868	0.242026	-0.983761	-1.18599	0.00465517	1
CMIP	-0.169323	0.111029	-0.449676	-1.18375	0.268236	1
ETNK1	-0.0980581	0.0646716	-0.260788	-1.18104	0.289201	1
DMTF1	-0.147485	0.0975183	-0.392489	-1.17984	0.0758311	1
SMURF2	-0.183393	0.122254	-0.48904	-1.17601	0.141698	1
LUC7L2	-0.0961644	0.0645598	-0.256889	-1.17268	0.0144625	1
SORBS1	-0.579015	0.389084	-1.54711	-1.17224	0.182405	1
NEMF	-0.188772	0.126884	-0.504429	-1.17212	0.226398	1
OSMR	-0.222655	0.150777	-0.596088	-1.16861	0.131812	1
PTP4A2	-0.0934899	0.0634442	-0.250424	-1.1676	0.0406695	1
TAMALIN	-0.222365	0.152276	-0.597007	-1.16332	0.020792	1
RLF	-0.154081	0.105567	-0.413728	-1.16309	0.0212797	1
CWF19L2	-0.139589	0.0957572	-0.374936	-1.1625	0.159732	1
AKAP12	-0.240398	0.167304	-0.648099	-1.15567	0.100955	1
WNK1	-0.16006	0.112554	-0.432674	-1.15076	0.287353	1
EXOC6B	-0.165461	0.116628	-0.447551	-1.14963	0.0975954	1
ATP1A1	-0.2537	0.180489	-0.687889	-1.14522	0.0325147	1
KLHDC10	-0.134875	0.0962027	-0.365953	-1.14399	0.22884	1
MOSMO	-0.167059	0.119491	-0.453609	-1.14266	0.0992974	1
ZNF407	-0.168426	0.120834	-0.457686	-1.14122	0.513511	1
ARHGAP31	-0.267274	0.193908	-0.728455	-1.13588	0.0124805	1
NPC1	-0.106431	0.0773274	-0.290189	-1.13519	0.195929	1
AGPAT3	-0.157834	0.115062	-0.430731	-1.13358	0.184863	1
PPP4R3A	-0.18291	0.134915	-0.500736	-1.12797	0.00898638	1
ANKRD36B	-0.0865309	0.064963	-0.238025	-1.1195	0.53162	1
POLK	-0.118293	0.0889531	-0.325539	-1.11872	0.369809	1
IPO9	-0.0752664	0.0570502	-0.207583	-1.1149	0.351586	1
PALM2AKAP2	-0.107616	0.0838938	-0.299125	-1.10137	0.113707	1
DNAJC10	-0.0907886	0.0714324	-0.25301	-1.09691	0.430993	1
SLC25A12	-0.0972452	0.0767285	-0.271219	-1.09555	0.378852	1
ASH1L	-0.136598	0.107967	-0.381163	-1.09471	0.24509	1
CTNNA2	-0.561822	0.449394	-1.57304	-1.08894	0.158132	1
XPO1	-0.105488	0.0844165	-0.295393	-1.08872	0.412771	1
TLK1	-0.0989733	0.0797193	-0.277666	-1.08557	0.169003	1
CLOCK	-0.0920693	0.074167	-0.258306	-1.08552	0.512425	1
KTN1	-0.105906	0.0853444	-0.297156	-1.08534	0.481465	1
PITPNB	-0.123705	0.0999953	-0.347405	-1.08385	0.232598	1
MAN1A2	-0.128639	0.104392	-0.36167	-1.08195	0.271208	1
CPE	-0.135416	0.109937	-0.380769	-1.08175	0.269383	1
NXN	-0.348761	0.285614	-0.983137	-1.07753	0.00627763	1
SUGP2	-0.363588	0.298578	-1.02575	-1.07619	0.132643	1
CSNK1G1	-0.227433	0.187679	-0.642545	-1.07383	0.0105047	1
STRN3	-0.0947249	0.0785042	-0.267954	-1.07174	0.300345	1
PAFAH1B1	-0.183793	0.152515	-0.520101	-1.07112	0.220197	1
WDR7	-0.0834838	0.0694071	-0.236375	-1.07021	0.0366353	1
ARF1	-0.0995023	0.0831326	-0.282137	-1.06782	0.391048	1
RTN4	-0.0894882	0.0748036	-0.25378	-1.06757	0.554323	1
PRKN	-0.116209	0.0978065	-0.330225	-1.06425	0.364795	1
LINC01578	-0.0815677	0.0690863	-0.232222	-1.06117	0.383779	1
CSNK1A1	-0.136746	0.115963	-0.389455	-1.06058	0.522088	1
SPEN	-0.141701	0.120345	-0.403747	-1.05985	0.368149	1
FAM171A1	-0.093544	0.0800445	-0.267133	-1.05619	0.52267	1
GAK	-0.108488	0.093127	-0.310104	-1.05465	0.348784	1
MAP4K5	-0.0927688	0.0799778	-0.265515	-1.05254	0.509263	1
AHCYL1	-0.104781	0.0914118	-0.300974	-1.04676	0.57594	1
TP53BP1	-0.0697179	0.0617195	-0.201155	-1.03962	0.485589	1
AC079781.5	-0.115404	0.102786	-0.333594	-1.03665	0.136819	1
UHRF2	-0.0899178	0.08054	-0.260376	-1.0339	0.442989	1
COMMD10	-0.160008	0.143423	-0.463439	-1.03355	0.118522	1
ATP9B	-0.110706	0.0993923	-0.320804	-1.03275	0.376491	1
PNN	-0.195367	0.177198	-0.567931	-1.02777	0.137822	1
MED27	-0.129132	0.117431	-0.375696	-1.02649	0.153229	1
PWWP3A	-0.0762472	0.0696322	-0.222127	-1.02442	0.413007	1
ATF2	-0.155433	0.142094	-0.45296	-1.02391	0.04721	1
MAP2K4	-0.159724	0.146145	-0.465592	-1.02349	0.0134495	1
MAP4	-0.389018	0.356071	-1.13411	-1.02332	0.00327643	1
ARPP19	-0.10462	0.0963354	-0.305575	-1.02038	0.0167086	1
MPRIP	-0.0806692	0.0743277	-0.235666	-1.02008	0.523827	1
ARIH1	-0.0812042	0.0752601	-0.237668	-1.01721	0.488784	1
WDPCP	-0.0992879	0.0922847	-0.290861	-1.01581	0.160527	1
MT-ND5	-0.10066	0.0938056	-0.295125	-1.01452	0.588306	1
KDM3B	-0.0736331	0.0695339	-0.2168	-1.00804	0.450693	1
EVA1C	-0.314233	0.297944	-0.926411	-1.00606	0.0098839	1
SPATA13	-0.184432	0.175291	-0.544156	-1.00488	0.0345104	1
STXBP3	-0.115741	0.110423	-0.341906	-1.00303	0.230713	1
CD46	-0.154081	0.147469	-0.455631	-1.00147	0.372984	1
SFPQ	-0.0708637	0.0678364	-0.209564	-1.00137	0.584142	1
GNB1	-0.078774	0.0755439	-0.233092	-1.00049	0.606201	1
RFC1	-0.158381	0.152127	-0.468889	-0.999722	0.101336	1
PCGF5	-0.10761	0.104119	-0.319339	-0.996143	0.228071	1
MAP3K8	-0.15687	0.151799	-0.465539	-0.996081	0.305999	1
ST3GAL1	-0.270439	0.264873	-0.805751	-0.990173	0.000423177	1
ATF7	-0.168265	0.164817	-0.501347	-0.990125	0.131464	1
ATAD2B	-0.14501	0.142272	-0.432292	-0.989322	0.329649	1
UNC5C	-0.169122	0.165943	-0.504187	-0.98928	0.00623724	1
TNKS2	-0.112362	0.110627	-0.335352	-0.987607	0.31948	1
HMGN1	-0.278215	0.275083	-0.831513	-0.985528	0.115096	1
KIFAP3	-0.102004	0.101722	-0.305731	-0.981338	0.261709	1
GRB10	-0.368056	0.369151	-1.10526	-0.978526	0.0184194	1
STAT3	-0.128504	0.130505	-0.387514	-0.972412	0.601914	1
ARFGEF3	-0.0874011	0.0887927	-0.263595	-0.972242	0.561043	1
DENND6A	-0.0906306	0.0922782	-0.273539	-0.971154	0.158661	1
AC019197.1	-0.212751	0.217296	-0.642797	-0.969625	0.474137	1
OLA1	-0.101348	0.103702	-0.306398	-0.968735	0.0959038	1
FRYL	-0.0999688	0.102529	-0.302466	-0.967593	0.345684	1
MRPS28	-0.181379	0.187951	-0.550709	-0.962544	0.214418	1
FNDC3B	-0.110324	0.114434	-0.335082	-0.962059	0.627277	1
PPM1L	-0.1111	0.115281	-0.337481	-0.961882	0.184507	1
TMBIM4	-0.130018	0.134956	-0.394993	-0.96172	0.40695	1
KLF7	-0.104064	0.108034	-0.316161	-0.961635	0.356553	1
TMEM14B	-0.123148	0.128478	-0.374773	-0.959223	0.117455	1
TCF12	-0.230132	0.240485	-0.700748	-0.958423	0.19713	1
TAF1D	-0.195577	0.205476	-0.596629	-0.955794	0.132183	1
CLU	-0.282063	0.296906	-0.861031	-0.954857	0.120595	1
PLSCR1	-0.162505	0.172336	-0.497345	-0.95121	0.309982	1
LATS2	-0.143954	0.153506	-0.441415	-0.948514	0.101648	1
DENND5A	-0.132879	0.142022	-0.407779	-0.947388	0.242801	1
UPF3A	-0.126868	0.135831	-0.389567	-0.946548	0.0556139	1
AP2A2	-0.064278	0.0692855	-0.197841	-0.943241	0.572824	1
HSP90B1	-0.17	0.183261	-0.523261	-0.943196	0.485233	1
BIRC6	-0.0710455	0.0767773	-0.218868	-0.941983	0.420886	1
PBRM1	-0.107261	0.116179	-0.330701	-0.940868	0.110292	1
KIF5B	-0.138482	0.150454	-0.427418	-0.939379	0.0332957	1
AP3B1	-0.149455	0.163401	-0.462312	-0.9363	0.512037	1
KPNA3	-0.0791684	0.0869466	-0.245283	-0.934095	0.586613	1
SOBP	-0.148955	0.164261	-0.462172	-0.932092	0.0197403	1
STOM	-0.237345	0.264109	-0.7388	-0.927677	0.213518	1
LINC01473	-0.171877	0.192168	-0.535923	-0.925361	0.0458061	1
NKTR	-0.142381	0.160063	-0.444824	-0.922688	0.506345	1
PHC3	-0.0765219	0.086195	-0.239239	-0.921725	0.194116	1
RBFOX2	-0.146564	0.165781	-0.458909	-0.919691	0.139043	1
CCNY	-0.278326	0.315078	-0.871731	-0.919287	0.470119	1
PPP4R2	-0.125703	0.142313	-0.393719	-0.91925	0.105381	1
RPTOR	-0.0671291	0.076165	-0.210423	-0.918186	0.434046	1
PITPNA	-0.091574	0.104289	-0.287437	-0.916363	0.373589	1
IFNGR2	-0.122971	0.142119	-0.388061	-0.909195	0.0939281	1
UBN2	-0.0695399	0.0804932	-0.219573	-0.908437	0.659904	1
DPP8	-0.147813	0.171123	-0.466749	-0.90836	0.141922	1
ATP11A	-0.0830772	0.0963952	-0.26255	-0.907261	0.622745	1
FLT1	-0.37003	0.432674	-1.17273	-0.903502	0.537388	1
ATRN	-0.158581	0.18565	-0.502813	-0.902921	0.0133314	1
LARP1B	-0.137819	0.16154	-0.437177	-0.902328	0.438684	1
FOSL2	-0.124998	0.146796	-0.396792	-0.901388	0.369335	1
PPP3CB	-0.142453	0.167652	-0.452558	-0.900348	0.0271635	1
TSC22D2	-0.070613	0.0833009	-0.224527	-0.899197	0.66564	1
PDE10A	-0.236837	0.280472	-0.754146	-0.897319	0.494952	1
MAPK1	-0.0645512	0.0765141	-0.205616	-0.896875	0.616722	1
FKBP5	-0.165401	0.196252	-0.527055	-0.896384	0.597799	1
MBD2	-0.139907	0.166186	-0.446001	-0.895847	0.196228	1
FBXL17	-0.151483	0.182522	-0.485488	-0.888914	0.400004	1
ARHGAP5	-0.0792641	0.0955258	-0.254054	-0.888809	0.624744	1
NEAT1	-0.211764	0.256528	-0.680056	-0.886306	0.415279	1
MIB1	-0.154986	0.188701	-0.498674	-0.883848	0.155155	1
NBDY	-0.0801404	0.0980738	-0.258355	-0.881368	0.317073	1
CADPS2	-0.0888632	0.108992	-0.286719	-0.880281	0.456043	1
NT5C2	-0.0917824	0.112832	-0.296396	-0.879169	0.379941	1
PPFIBP1	-0.270566	0.332993	-0.874124	-0.87862	0.487028	1
MTDH	-0.071572	0.0882983	-0.231442	-0.877452	0.500872	1
ZNF91	-0.0740322	0.0914981	-0.239563	-0.876579	0.188728	1
TMEM165	-0.256975	0.319259	-0.833209	-0.874058	0.172436	1
TUT4	-0.0646203	0.0804408	-0.209681	-0.873104	0.680326	1
PDSS2	-0.123534	0.154731	-0.401799	-0.870111	0.0942109	1
OPA1	-0.0692005	0.0868352	-0.225236	-0.869227	0.473169	1
APPL1	-0.0666314	0.0838366	-0.217099	-0.867926	0.581163	1
FBXL7	-0.0970745	0.122782	-0.316931	-0.865394	0.00365643	1
ASPH	-0.123085	0.156229	-0.402399	-0.863697	0.111161	1
ACSL4	-0.105967	0.134609	-0.346542	-0.863309	0.229913	1
PHF3	-0.0972956	0.123594	-0.318185	-0.863309	0.263843	1
SGMS1	-0.224921	0.285811	-0.735653	-0.863148	0.0486045	1
PDZD8	-0.13644	0.173545	-0.446425	-0.862678	0.275899	1
ZNF518A	-0.143545	0.182864	-0.469954	-0.861933	0.362096	1
SPAG9	-0.0679579	0.0869681	-0.222884	-0.859733	0.16071	1
ST6GALNAC3	-0.256119	0.328441	-0.840678	-0.858738	0.354426	1
SH3BGRL2	-0.129248	0.165845	-0.424342	-0.858445	0.114633	1
SP3	-0.0855	0.110373	-0.281373	-0.855539	0.526648	1
ARHGEF10	-0.138067	0.178649	-0.454783	-0.854412	0.0880988	1
ARPC2	-0.0577051	0.0753289	-0.190739	-0.850158	0.334478	1
HERC4	-0.18371	0.240501	-0.607922	-0.848788	0.0038964	1
ACBD6	-0.109755	0.144723	-0.364233	-0.845322	0.0612136	1
PPP4R1	-0.142889	0.188513	-0.47429	-0.845067	0.152652	1
PARP4	-0.127509	0.17026	-0.425278	-0.839283	0.247322	1
NSMCE2	-0.0722469	0.0968434	-0.241337	-0.837431	0.657456	1
RABGEF1	-0.130876	0.176047	-0.4378	-0.835754	0.396714	1
TFCP2	-0.145899	0.197214	-0.489012	-0.83342	0.546692	1
LRRFIP1	-0.0867128	0.117845	-0.291271	-0.830836	0.0294849	1
PRELID2	-0.110346	0.150041	-0.370733	-0.830587	0.546418	1
ERI3	-0.158231	0.215411	-0.531872	-0.83001	0.00671389	1
ZNF248	-0.0835068	0.11431	-0.281323	-0.827385	0.498713	1
YTHDC1	-0.0984067	0.135418	-0.332232	-0.824863	0.363014	1
CLK1	-0.0562987	0.0776292	-0.190226	-0.823902	0.619126	1
ARID4B	-0.0628795	0.0872889	-0.213048	-0.820689	0.705811	1
CSNK2A1	-0.0613977	0.0856245	-0.20842	-0.818497	0.636879	1
MCF2L	-0.1182	0.165967	-0.402366	-0.815251	0.445851	1
EPAS1	-0.539252	0.768847	-1.84735	-0.807977	0.000428204	1
COG5	-0.1247	0.177899	-0.427299	-0.807694	0.0271788	1
CDC73	-0.0681113	0.0974325	-0.233655	-0.806407	0.459234	1
VOPP1	-0.0957606	0.137761	-0.329282	-0.803725	0.242492	1
RAB1A	-0.0585239	0.0843095	-0.201357	-0.803066	0.651958	1
RASSF8	-0.161634	0.232985	-0.556253	-0.80279	0.399701	1
TRPC4AP	-0.0598981	0.0868491	-0.206645	-0.800002	0.644659	1
SMAD6	-0.565223	0.825293	-1.95574	-0.796695	0.000909045	1
SYNE1	-0.544679	0.799073	-1.88843	-0.794455	0.0471726	1
MECP2	-0.080984	0.119268	-0.281236	-0.792628	0.317593	1
SRSF7	-0.0586644	0.0872498	-0.204579	-0.787998	0.601404	1
NDUFS1	-0.119581	0.177864	-0.417026	-0.78796	0.113586	1
VEZT	-0.169351	0.252165	-0.590867	-0.787448	0.000530075	1
PPP1R12B	-0.0757221	0.113542	-0.264986	-0.784156	0.0304029	1
CP	-1.07616	1.61954	-3.77186	-0.782445	0.0270361	1
ARPC1B	-0.0945776	0.143072	-0.332228	-0.780007	0.350444	1
HIF3A	-0.202546	0.306825	-0.711917	-0.77936	0.14115	1
ANKFY1	-0.0595443	0.0907756	-0.209864	-0.776376	0.697297	1
IDS	-0.138773	0.212464	-0.49001	-0.774377	0.584353	1
MAPRE2	-0.0806	0.123409	-0.284608	-0.774345	0.0947966	1
FNIP2	-0.127033	0.195144	-0.449211	-0.772806	0.571425	1
SMURF1	-0.0691856	0.106599	-0.24497	-0.771406	0.676884	1
MAX	-0.112473	0.174604	-0.399549	-0.767885	0.482451	1
BTBD10	-0.0783136	0.121984	-0.278611	-0.76632	0.531101	1
SERBP1	-0.0720865	0.112633	-0.256806	-0.764872	0.616701	1
AAK1	-0.0587883	0.0919475	-0.209524	-0.764403	0.694055	1
SS18	-0.0878533	0.139241	-0.314947	-0.758229	0.191077	1
PRMT2	-0.0655129	0.104219	-0.235244	-0.756506	0.37857	1
POGZ	-0.0781023	0.124558	-0.280763	-0.755341	0.233733	1
CLIP1	-0.144058	0.229958	-0.518074	-0.754911	0.0929217	1
NSD2	-0.0596323	0.0952347	-0.214499	-0.754694	0.559636	1
SUGT1	-0.0808936	0.129624	-0.291411	-0.753137	0.275032	1
FANCL	-0.0688676	0.110911	-0.248646	-0.750803	0.734775	1
ZC3H7A	-0.133983	0.216171	-0.484138	-0.749963	0.00113052	1
SENP6	-0.0558573	0.0901324	-0.201847	-0.749904	0.56895	1
IP6K1	-0.116066	0.187388	-0.419521	-0.749653	0.275292	1
TRA2B	-0.0610741	0.0986674	-0.220816	-0.749355	0.725001	1
BTBD3	-0.0977046	0.158178	-0.353587	-0.748381	0.439027	1
MTMR3	-0.0960417	0.156086	-0.34817	-0.746598	0.132756	1
LARP4	-0.0869237	0.141536	-0.315384	-0.74572	0.180055	1
CCDC6	-0.0805913	0.132271	-0.293453	-0.742058	0.427798	1
PIK3CA	-0.0931167	0.153382	-0.339616	-0.74039	0.149692	1
FARS2	-0.0600725	0.0991095	-0.219255	-0.739656	0.584172	1
HIPK2	-0.15049	0.24882	-0.549799	-0.738661	0.398245	1
RUNX1T1	-0.185358	0.307695	-0.67841	-0.736828	0.170748	1
WTAP	-0.172196	0.286296	-0.630688	-0.736104	0.349046	1
SRSF4	-0.0743064	0.124007	-0.27262	-0.734381	0.406686	1
TNS1	-0.118859	0.198622	-0.43634	-0.733775	0.721389	1
HNRNPA3	-0.0487403	0.0814867	-0.178967	-0.73356	0.740153	1
PJA2	-0.0812539	0.136009	-0.298517	-0.733005	0.0706983	1
ACTR2	-0.122467	0.206073	-0.451008	-0.7306	0.00245641	1
ADAM17	-0.126328	0.213158	-0.465814	-0.729331	0.0123274	1
LINC00342	-0.0687625	0.116175	-0.253699	-0.728745	0.219617	1
TMEM87B	-0.187845	0.318377	-0.694067	-0.727288	0.00149642	1
SOX5	-0.143498	0.24382	-0.530817	-0.72615	0.0791443	1
AKAP9	-0.118732	0.202201	-0.439665	-0.725104	0.00664624	1
MYO5A	-0.0814368	0.138898	-0.301772	-0.724412	0.161437	1
CAMK1D	-0.347892	0.595955	-1.29174	-0.722422	0.038857	1
BTAF1	-0.0779287	0.135096	-0.290953	-0.716995	0.636967	1
CDC42BPB	-0.123822	0.215211	-0.462855	-0.715821	0.00282962	1
SBF2	-0.242659	0.423951	-0.909269	-0.713465	0.062639	1
SNX6	-0.0639038	0.112077	-0.239885	-0.71172	0.403871	1
ZBTB16	-0.201568	0.355268	-0.758405	-0.709484	0.607662	1
FAR1	-0.113829	0.201056	-0.428714	-0.708516	0.220043	1
KLC1	-0.180091	0.31819	-0.678371	-0.708379	0.0301824	1
NSD1	-0.150153	0.267794	-0.568099	-0.704144	0.0491198	1
SLK	-0.0561814	0.100332	-0.212694	-0.703543	0.658045	1
TENT2	-0.129904	0.232589	-0.492397	-0.702377	0.00192577	1
ZNF708	-0.165668	0.296842	-0.628177	-0.702045	0.655642	1
HNRNPR	-0.0760615	0.136819	-0.288942	-0.700289	0.142919	1
VCL	-0.164157	0.295552	-0.623866	-0.69988	0.347544	1
PTPRA	-0.0705802	0.127571	-0.268731	-0.698127	0.277942	1
ZFAND5	-0.132052	0.238808	-0.502912	-0.697884	0.499104	1
WWTR1	-0.488287	0.885083	-1.86166	-0.696845	0.0138162	1
BABAM2	-0.0791019	0.143755	-0.301958	-0.69568	0.332414	1
CCDC7	-0.0729245	0.132828	-0.278677	-0.694667	0.780998	1
CHN1	-0.157816	0.287787	-0.60342	-0.694146	0.000711721	1
TTC37	-0.0524321	0.0956684	-0.200533	-0.693887	0.643675	1
MED13	-0.0685333	0.12519	-0.262257	-0.693373	0.53743	1
USP15	-0.107187	0.195861	-0.410234	-0.693231	0.0259062	1
ITM2B	-0.0915028	0.16726	-0.350266	-0.693075	0.0512342	1
SAMD12	-0.177029	0.324577	-0.678635	-0.691719	0.00715316	1
ARID1A	-0.0740618	0.136481	-0.284604	-0.689449	0.189324	1
SLTM	-0.0855713	0.157936	-0.329079	-0.688753	0.395715	1
LHFPL2	-0.0997242	0.185077	-0.384525	-0.686289	0.30447	1
DDX24	-0.052874	0.0983313	-0.204079	-0.685367	0.0248406	1
MYO6	-0.127861	0.238159	-0.493881	-0.68467	0.0203252	1
ADAM10	-0.100726	0.18904	-0.390492	-0.681308	0.149158	1
FIP1L1	-0.143446	0.269278	-0.556169	-0.681202	0.215147	1
CPEB4	-0.0873016	0.16402	-0.338624	-0.680832	0.179644	1
TBL1XR1	-0.0717059	0.13475	-0.278162	-0.680731	0.338888	1
HIBCH	-0.0917212	0.174468	-0.35791	-0.675348	0.794108	1
DST	-0.13282	0.253451	-0.519091	-0.673938	0.110532	1
SOS2	-0.0532153	0.101888	-0.208319	-0.672454	0.495809	1
SPTLC1	-0.0975496	0.187239	-0.382339	-0.671352	0.164077	1
FAM126B	-0.101429	0.194948	-0.397806	-0.670757	0.00835746	1
RALGAPB	-0.174429	0.336734	-0.685592	-0.668817	0.0304321	1
AC007319.1	-0.127972	0.247161	-0.503105	-0.668616	0.0664529	1
LIFR	-0.0829079	0.160414	-0.326229	-0.667826	0.728404	1
CCNL1	-0.147641	0.286026	-0.581307	-0.667265	0.126533	1
VGLL4	-0.163175	0.316133	-0.642483	-0.667247	0.287752	1
SPRY3	-0.158074	0.306892	-0.623039	-0.666327	0.191572	1
TRIO	-0.145419	0.282572	-0.57341	-0.66594	0.196714	1
MINDY3	-0.108044	0.210477	-0.426566	-0.664831	0.0678656	1
SPIN1	-0.0751869	0.147263	-0.297637	-0.662457	0.699714	1
UBE3C	-0.0893804	0.175197	-0.353958	-0.662121	0.287	1
N4BP1	-0.143119	0.280741	-0.566979	-0.661796	0.0452794	1
KRIT1	-0.0855591	0.167844	-0.338962	-0.661762	0.0771748	1
MRPS5	-0.0531669	0.104452	-0.210786	-0.66112	0.635343	1
ADAMTS9-AS2	-0.0862502	0.169669	-0.342169	-0.66055	0.704007	1
ALMS1	-0.114124	0.224998	-0.453245	-0.659582	0.0890707	1
CLDN5	-0.159956	0.315417	-0.635328	-0.659498	0.746365	1
HSD17B4	-0.0612212	0.121134	-0.243577	-0.658008	0.759722	1
ARHGAP26	-0.294527	0.58344	-1.17249	-0.657499	0.256097	1
RALGAPA1	-0.227475	0.451389	-0.906339	-0.656749	0.00126801	1
NUMB	-0.0842392	0.168755	-0.337233	-0.652607	0.102092	1
CHORDC1	-0.0890879	0.178608	-0.356783	-0.652268	0.175832	1
ATP7B	-0.188642	0.378752	-0.756036	-0.651632	0.0581357	1
PARVB	-0.0789496	0.158836	-0.316735	-0.650747	0.527075	1
INPP5A	-0.10987	0.221293	-0.441032	-0.650257	0.0374848	1
FBXO42	-0.0896121	0.18067	-0.359894	-0.649827	0.0496464	1
USP22	-0.0909996	0.183802	-0.365801	-0.649035	0.0478198	1
ADAR	-0.0858918	0.17374	-0.345524	-0.648398	0.0716242	1
PHYKPL	-0.0904066	0.183418	-0.364231	-0.647108	0.700195	1
TTC7A	-0.0700451	0.14222	-0.282311	-0.646765	0.449389	1
CSPP1	-0.0944069	0.192265	-0.381079	-0.645456	0.0247498	1
MXI1	-0.0758407	0.154675	-0.306356	-0.644838	0.336521	1
ZNF721	-0.11907	0.243742	-0.481882	-0.643234	0.0160506	1
ERICH1	-0.104904	0.21481	-0.424618	-0.643099	0.0688268	1
DSTN	-0.0610217	0.12501	-0.247054	-0.642902	0.785632	1
TRIP11	-0.0511421	0.105066	-0.20735	-0.641686	0.566361	1
TMLHE	-0.108729	0.223675	-0.441133	-0.6411	0.20373	1
BICD1	-0.0765829	0.157601	-0.310767	-0.640948	0.444578	1
FBXL4	-0.0600546	0.123946	-0.244055	-0.639698	0.356118	1
NAP1L1	-0.128433	0.265185	-0.522051	-0.639514	0.0387025	1
EIF4B	-0.0516025	0.106602	-0.209807	-0.639293	0.793054	1
SF1	-0.141732	0.293182	-0.576647	-0.638724	0.259542	1
ARHGEF11	-0.116015	0.24049	-0.47252	-0.63782	0.680244	1
GTDC1	-0.0717783	0.14905	-0.292607	-0.637068	0.658392	1
BTBD7	-0.0521727	0.108706	-0.213051	-0.635613	0.316635	1
LRCH3	-0.0685349	0.142896	-0.279966	-0.635319	0.466951	1
EXT1	-0.114064	0.237945	-0.466072	-0.6351	0.46801	1
IBTK	-0.0919464	0.191949	-0.375841	-0.634783	0.0304895	1
ASCC3	-0.0692607	0.144614	-0.283135	-0.634711	0.642588	1
NCKAP1	-0.0850779	0.177989	-0.348145	-0.633869	0.577899	1
RPL37	-0.0420088	0.0880131	-0.172031	-0.633245	0.414093	1
SNX14	-0.0654495	0.137868	-0.268768	-0.630926	0.199994	1
USP25	-0.0889035	0.187441	-0.365248	-0.630545	0.268242	1
PHIP	-0.14359	0.302845	-0.590026	-0.630398	0.305625	1
STK3	-0.147141	0.313664	-0.607945	-0.625842	0.34058	1
SLC12A2	-0.13933	0.2973	-0.57596	-0.625433	0.0831859	1
SEPTIN2	-0.0667451	0.142731	-0.276221	-0.624502	0.583815	1
APLP2	-0.105835	0.22654	-0.438211	-0.624093	0.131114	1
MYOF	-0.137787	0.297497	-0.573071	-0.620416	0.354539	1
RAPGEF4	-0.0522639	0.113039	-0.217567	-0.619681	0.728875	1
ANKHD1	-0.0990896	0.21461	-0.412789	-0.619102	0.462271	1
FRS2	-0.0583945	0.126507	-0.243296	-0.618985	0.448999	1
EPHA4	-0.0635399	0.138291	-0.265371	-0.61703	0.802022	1
TCF20	-0.07306	0.160028	-0.306148	-0.61434	0.158602	1
ARID2	-0.072674	0.159218	-0.304566	-0.614246	0.228625	1
ADCY4	-0.264616	0.579971	-1.1092	-0.614072	0.0733936	1
RAD51B	-0.187342	0.410869	-0.785553	-0.613803	0.0448614	1
COG6	-0.106711	0.234253	-0.447676	-0.613407	0.153656	1
CD47	-0.122312	0.269167	-0.513791	-0.612362	0.328682	1
EPB41L4A	-0.146172	0.323658	-0.616002	-0.609779	0.156597	1
PDXDC1	-0.0503635	0.11193	-0.212657	-0.608222	0.833436	1
EP300	-0.0804531	0.179184	-0.34009	-0.607329	0.0944795	1
GARRE1	-0.0610945	0.136561	-0.25875	-0.605818	0.55888	1
FAM13B	-0.067689	0.151509	-0.286887	-0.605243	0.398444	1
ATL2	-0.078879	0.176616	-0.334374	-0.605101	0.792683	1
KANTR	-0.0546789	0.122956	-0.232314	-0.603309	0.198352	1
SLAIN2	-0.102997	0.231817	-0.437811	-0.602932	0.162793	1
EP400	-0.128079	0.29033	-0.546488	-0.599965	0.000926011	1
ATF6	-0.0863288	0.196056	-0.368714	-0.599188	0.46769	1
RBMS1	-0.217383	0.494136	-0.928902	-0.598806	0.0139659	1
ANKRD28	-0.058266	0.132505	-0.249037	-0.598618	0.694996	1
ARMCX4	-0.104402	0.237431	-0.446235	-0.598607	0.156603	1
EMC2	-0.0818029	0.186244	-0.34985	-0.598144	0.38332	1
SETD5	-0.171362	0.390863	-0.733586	-0.597382	0.037728	1
GIT2	-0.161272	0.368593	-0.691137	-0.596542	0.108882	1
TACC1	-0.459815	1.05105	-1.97068	-0.596492	0.0323136	1
INPP5F	-0.0810334	0.186086	-0.348153	-0.594574	0.294329	1
GMDS-DT	-0.170103	0.390667	-0.730872	-0.594531	0.286216	1
HECTD1	-0.0516422	0.118637	-0.221922	-0.594415	0.680792	1
SHOC2	-0.057655	0.132572	-0.247882	-0.594036	0.297341	1
TBC1D22A	-0.0506517	0.11704	-0.218343	-0.592013	0.831445	1
DICER1	-0.0691126	0.159858	-0.298083	-0.591595	0.282947	1
ITGB1	-0.0658138	0.152404	-0.284032	-0.59112	0.509296	1
TAX1BP1	-0.113498	0.264175	-0.491172	-0.589009	0.247556	1
ZNF644	-0.0507516	0.11837	-0.219873	-0.588164	0.593693	1
RABEP1	-0.0644151	0.15096	-0.27979	-0.586193	0.576253	1
GBF1	-0.0862388	0.202514	-0.374991	-0.585362	0.125732	1
DAB2IP	-0.153384	0.360694	-0.667463	-0.58479	0.0781365	1
SUN1	-0.0411925	0.0971051	-0.17949	-0.583783	0.0451817	1
AIG1	-0.0546709	0.129264	-0.238606	-0.58256	0.733338	1
ATP2B4	-0.05035	0.119119	-0.219819	-0.582314	0.380531	1
MICU1	-0.0514617	0.121775	-0.224699	-0.582226	0.226338	1
PKP4	-0.147371	0.349663	-0.644405	-0.58113	0.133238	1
LEMD3	-0.0745605	0.176956	-0.326077	-0.58102	0.766456	1
COMMD1	-0.0621749	0.147564	-0.271914	-0.581011	0.48431	1
EHMT1	-0.0573805	0.136263	-0.251024	-0.580778	0.376601	1
TPD52	-0.0552982	0.131598	-0.242195	-0.579906	0.828769	1
YEATS2	-0.0573039	0.136465	-0.251073	-0.579626	0.361021	1
SEC23A	-0.117387	0.279765	-0.514539	-0.579312	0.0104585	1
MIA2	-0.10994	0.262734	-0.482614	-0.578196	0.727298	1
H3-3B	-0.0868536	0.207891	-0.381598	-0.577551	0.359138	1
WDR60	-0.0572071	0.137053	-0.251467	-0.577183	0.713254	1
ETS2	-0.244504	0.586494	-1.0755	-0.576679	0.11311	1
SRPK1	-0.0728149	0.174682	-0.320311	-0.576633	0.307038	1
KCTD3	-0.330896	0.794339	-1.45613	-0.576364	0.240881	1
SMG7	-0.0711861	0.171037	-0.31341	-0.576006	0.322916	1
VWF	-0.465846	1.12027	-2.05197	-0.575645	0.00637818	1
ANKS1A	-0.205177	0.495083	-0.905437	-0.574273	0.048167	1
GATAD2A	-0.0710964	0.171884	-0.314077	-0.573488	0.566221	1
IFNAR1	-0.147258	0.359517	-0.654033	-0.569523	0.161463	1
SPATS2L	-0.094465	0.231068	-0.419998	-0.568753	0.253136	1
NCOA6	-0.107965	0.264411	-0.480341	-0.568263	0.278071	1
NAA35	-0.0447043	0.109498	-0.198906	-0.568208	0.782701	1
CERT1	-0.0752546	0.18444	-0.334949	-0.567961	0.737098	1
HNRNPK	-0.0550654	0.135259	-0.24539	-0.567063	0.377148	1
TMEM131	-0.0490155	0.120876	-0.218907	-0.565469	0.738422	1
DNM1L	-0.0735572	0.181645	-0.328759	-0.564924	0.446389	1
SNX29	-0.114079	0.282019	-0.510176	-0.564481	0.151727	1
MYL12B	-0.0646978	0.16011	-0.289505	-0.564062	0.659993	1
AKAP13	-0.12208	0.303844	-0.548003	-0.561773	0.0488053	1
ATE1	-0.0833842	0.207559	-0.374328	-0.561725	0.346558	1
DNAJB6	-0.0440514	0.109685	-0.197788	-0.561606	0.662718	1
KDM2A	-0.0566818	0.141215	-0.254579	-0.561374	0.721535	1
SH3GLB1	-0.0596049	0.148535	-0.267745	-0.561274	0.446943	1
CCDC149	-0.108567	0.27138	-0.488515	-0.560047	0.659269	1
RAB8B	-0.0861186	0.215642	-0.387879	-0.559349	0.319696	1
XRCC5	-0.152571	0.382725	-0.687867	-0.558632	0.339534	1
HNRNPM	-0.0873071	0.219301	-0.393915	-0.558103	0.527989	1
CYP20A1	-0.0474816	0.119728	-0.214691	-0.556561	0.771342	1
SIK2	-0.0460872	0.11673	-0.208904	-0.554791	0.381514	1
UVRAG	-0.10787	0.274172	-0.489912	-0.553399	0.257947	1
MTCH1	-0.0737413	0.187763	-0.335246	-0.552687	0.207313	1
RELL1	-0.0928834	0.23702	-0.422787	-0.551822	0.37545	1
CCDC66	-0.057036	0.145762	-0.259834	-0.551229	0.349528	1
PDE8A	-0.138402	0.353778	-0.630582	-0.551144	0.829526	1
ZCCHC2	-0.105112	0.268873	-0.479096	-0.550865	0.139434	1
STRN	-0.0670759	0.17191	-0.306062	-0.550101	0.19501	1
OSBPL8	-0.0788308	0.20225	-0.359912	-0.549684	0.794989	1
UBAP2	-0.0761163	0.196052	-0.348285	-0.548135	0.286118	1
HSP90AB1	-0.131525	0.338916	-0.601967	-0.547964	0.698857	1
DIP2A	-0.0776465	0.201242	-0.356535	-0.545682	0.176016	1
MAP3K5	-0.0680138	0.176538	-0.312565	-0.545098	0.721685	1
PDCD4	-0.082993	0.215598	-0.381583	-0.54477	0.601294	1
REPS1	-0.0720794	0.188802	-0.332961	-0.541521	0.304048	1
SEMA6A	-0.131433	0.34428	-0.607146	-0.541511	0.190751	1
FAM107A	-0.189031	0.497389	-0.875451	-0.539748	0.0226882	1
NAMPT	-0.1279	0.337092	-0.592893	-0.539106	0.355088	1
PRDM2	-0.0784495	0.20685	-0.363749	-0.538935	0.0740672	1
NUAK1	-0.0691409	0.182408	-0.32069	-0.538717	0.644953	1
BBS9	-0.12605	0.334456	-0.586555	-0.536482	0.417162	1
ULK4	-0.0743201	0.197356	-0.345996	-0.53617	0.268031	1
ASAP2	-0.0447496	0.119322	-0.208821	-0.53457	0.720293	1
PPP2R2A	-0.06986	0.186363	-0.326083	-0.534391	0.288948	1
GOLGB1	-0.0501805	0.134007	-0.234368	-0.533978	0.831331	1
FGD4	-0.226277	0.606311	-1.05887	-0.532671	0.17597	1
SYNJ2	-0.06403	0.171685	-0.299745	-0.532408	0.300453	1
DCAF8	-0.0717091	0.19253	-0.335948	-0.531895	0.260084	1
SKP1	-0.0999035	0.268567	-0.468374	-0.531406	0.111042	1
ZZEF1	-0.0873008	0.235355	-0.409957	-0.530306	0.116468	1
SON	-0.068167	0.184272	-0.320606	-0.529257	0.0427175	1
PIK3C3	-0.0444496	0.120264	-0.209163	-0.528917	0.713759	1
SMG1	-0.0628866	0.170201	-0.295974	-0.528795	0.0840002	1
MPDZ	-0.0749153	0.202846	-0.352677	-0.528623	0.401505	1
KATNBL1	-0.101601	0.275718	-0.47892	-0.52776	0.16984	1
FOXJ3	-0.0581954	0.158353	-0.274743	-0.526724	0.419654	1
PPP2CA	-0.104212	0.28391	-0.492334	-0.526255	0.0391617	1
KDM4C	-0.0493083	0.134763	-0.233379	-0.525028	0.658607	1
APC	-0.211651	0.578639	-1.00194	-0.524907	0.00505056	1
CRADD	-0.0814227	0.222758	-0.385603	-0.524641	0.635079	1
ODR4	-0.073023	0.200353	-0.346399	-0.523537	0.0899538	1
WWC2	-0.13836	0.384272	-0.660992	-0.518875	0.0286869	1
GARS1-DT	-0.0658422	0.183024	-0.314709	-0.518544	0.301265	1
CUL3	-0.0524852	0.146519	-0.25149	-0.516919	0.341946	1
PARN	-0.0940271	0.264301	-0.452355	-0.514304	0.325794	1
ABL2	-0.0803291	0.226214	-0.386872	-0.513605	0.145437	1
RHOA	-0.0636891	0.17938	-0.306759	-0.51355	0.385947	1
KLF6	-0.109771	0.309207	-0.528749	-0.513504	0.186374	1
DLC1	-0.0932896	0.26292	-0.449499	-0.513305	0.335417	1
CDC27	-0.0482043	0.136287	-0.232695	-0.512105	0.426152	1
SAT1	-0.0969406	0.275175	-0.469056	-0.510595	0.608651	1
KIAA1671	-0.0732609	0.208139	-0.354661	-0.510266	0.406437	1
PCNX1	-0.0624788	0.177661	-0.302618	-0.509938	0.0909341	1
SAMD4A	-0.107292	0.305785	-0.520369	-0.509079	0.487337	1
COPB1	-0.0713591	0.204428	-0.347146	-0.507135	0.0362747	1
TSPAN14	-0.0670218	0.192268	-0.326312	-0.506615	0.356649	1
UBE2H	-0.061842	0.178184	-0.301868	-0.50498	0.0171047	1
TBC1D12	-0.0538834	0.155591	-0.263358	-0.504164	0.593923	1
MAP4K3	-0.0767349	0.222113	-0.375583	-0.503258	0.0162892	1
CARD8	-0.0652484	0.189016	-0.319513	-0.502959	0.20337	1
USO1	-0.0540778	0.157515	-0.26567	-0.500918	0.736384	1
KLF3	-0.0508388	0.148469	-0.250147	-0.499941	0.613377	1
UBR3	-0.0553098	0.161956	-0.272576	-0.498952	0.0159382	1
PRKRIP1	-0.0712567	0.208906	-0.35142	-0.498498	0.390084	1
FAM135A	-0.0631662	0.185198	-0.31153	-0.498476	0.336483	1
CDC42SE2	-0.0744766	0.21889	-0.367843	-0.497574	0.187577	1
MCL1	-0.0563523	0.165695	-0.2784	-0.49741	0.299652	1
CEP112	-0.0736095	0.216921	-0.36414	-0.496582	0.117344	1
CHIC2	-0.0832502	0.245414	-0.411914	-0.496457	0.364137	1
LRRC28	-0.131949	0.389039	-0.652936	-0.496393	0.451885	1
SRSF5	-0.0562809	0.166187	-0.278748	-0.495841	0.116477	1
STARD13	-0.134894	0.399632	-0.66942	-0.49462	0.0227801	1
FAXDC2	-0.0851915	0.252729	-0.423112	-0.494117	0.701758	1
TSNAX	-0.0546495	0.16225	-0.271549	-0.493827	0.43806	1
ADK	-0.0891573	0.265027	-0.443342	-0.493373	0.120263	1
YWHAB	-0.103413	0.308036	-0.514862	-0.492614	0.0230307	1
GLS	-0.0681717	0.203149	-0.339492	-0.492458	0.184215	1
CEP192	-0.0592862	0.176985	-0.295558	-0.491802	0.299828	1
IL4R	-0.340988	1.01871	-1.70069	-0.491523	0.0318693	1
CTDSPL2	-0.0435072	0.130434	-0.217448	-0.490237	0.672177	1
TAF1	-0.0796666	0.239876	-0.399209	-0.488648	0.678645	1
ZMYM4	-0.0511697	0.154154	-0.256493	-0.488452	0.27437	1
TSPAN5	-0.0664819	0.20056	-0.333524	-0.487946	0.457828	1
NAV1	-0.0479134	0.146124	-0.24195	-0.483972	0.88839	1
MGAT4A	-0.101833	0.311591	-0.515258	-0.482771	0.138499	1
YME1L1	-0.0904939	0.276972	-0.45796	-0.48267	0.184052	1
ZNF423	-0.0692283	0.211913	-0.35037	-0.482622	0.523916	1
CPSF6	-0.0368489	0.113285	-0.186983	-0.481054	0.844838	1
RCL1	-0.0984711	0.302849	-0.499791	-0.480913	0.48718	1
RALY	-0.0578118	0.178039	-0.293663	-0.480427	0.143296	1
HDLBP	-0.0609663	0.188031	-0.309964	-0.479892	0.766659	1
PSME4	-0.0782744	0.241504	-0.398053	-0.479754	0.0159687	1
ARHGAP18	-0.0706768	0.218205	-0.359559	-0.479518	0.49197	1
STAG1	-0.0831484	0.25718	-0.423477	-0.478854	0.10841	1
LRRC8C	-0.0971296	0.30186	-0.496119	-0.477132	0.00184949	1
OSBPL9	-0.0385115	0.119697	-0.19672	-0.477099	0.810247	1
AKAP10	-0.0900572	0.280037	-0.460151	-0.476929	0.327209	1
STIM1	-0.0464294	0.144469	-0.237327	-0.476694	0.734378	1
CAMKMT	-0.0915569	0.285007	-0.468121	-0.476541	0.158325	1
SNAP23	-0.0966174	0.301197	-0.494432	-0.476018	0.497377	1
RNF144B	-0.112966	0.352677	-0.578608	-0.47549	0.004054	1
CDC42BPA	-0.0368175	0.115671	-0.189306	-0.473223	0.817989	1
RBM26	-0.0545117	0.171468	-0.280491	-0.472791	0.101233	1
SRGAP2	-0.0826626	0.260428	-0.425753	-0.472225	0.0633239	1
RFTN1	-0.141673	0.446419	-0.729765	-0.47216	0.0244137	1
KANSL1	-0.220976	0.69942	-1.14137	-0.470564	0.341725	1
PTPN14	-0.047938	0.151955	-0.247831	-0.470034	0.496371	1
TM2D1	-0.0683177	0.217009	-0.353644	-0.469288	0.152231	1
TCERG1	-0.0571117	0.181651	-0.295874	-0.468821	0.464652	1
PELI1	-0.0939777	0.299337	-0.487293	-0.468309	0.111417	1
CEP170	-0.0598187	0.190709	-0.310346	-0.467983	0.656476	1
STX17	-0.0442174	0.141026	-0.229461	-0.467841	0.808877	1
KIAA1328	-0.0892227	0.284638	-0.463084	-0.467749	0.0971848	1
DTNBP1	-0.051138	0.163668	-0.265944	-0.466602	0.788563	1
SHB	-0.0451884	0.145048	-0.235425	-0.465566	0.818325	1
ILKAP	-0.126173	0.405018	-0.657364	-0.465546	0.152582	1
NUFIP2	-0.0593584	0.19099	-0.309707	-0.464714	0.729374	1
SMCHD1	-0.121025	0.389788	-0.631838	-0.464367	0.10819	1
ZEB1	-0.0699243	0.225308	-0.365157	-0.464207	0.0760163	1
UBR4	-0.0352968	0.113906	-0.1845	-0.463667	0.626729	1
PLCG2	-0.136954	0.445193	-0.7191	-0.461095	0.431134	1
USP54	-0.102543	0.333614	-0.5387	-0.460799	0.376992	1
WDR20	-0.04759	0.154869	-0.250049	-0.460709	0.5538	1
DOCK7	-0.0704046	0.230202	-0.371011	-0.459041	0.385145	1
ITGA2	-0.0572184	0.187221	-0.301658	-0.458789	0.76066	1
EXOC2	-0.0633524	0.207548	-0.334252	-0.458355	0.00497704	1
DDX6	-0.0455542	0.149387	-0.240495	-0.458008	0.787545	1
TRAPPC8	-0.0590416	0.19373	-0.311813	-0.457802	0.11589	1
PSIP1	-0.0387697	0.127341	-0.20488	-0.457449	0.328983	1
KPNA1	-0.0431778	0.141878	-0.228233	-0.457305	0.0490083	1
KANSL1L	-0.0416345	0.137077	-0.220346	-0.456613	0.77131	1
WLS	-0.0828842	0.273273	-0.439041	-0.456119	0.210677	1
AF117829.1	-0.0901119	0.297459	-0.477683	-0.4557	0.458709	1
CDK17	-0.140096	0.464784	-0.744976	-0.453947	0.00995486	1
HNRNPH1	-0.0385724	0.128236	-0.20538	-0.453218	0.186347	1
BAZ1B	-0.0482604	0.160878	-0.257399	-0.452277	0.717501	1
SACM1L	-0.0952059	0.317676	-0.508088	-0.451946	0.271669	1
GNB4	-0.0994102	0.331832	-0.530652	-0.451813	0.00519046	1
PCMTD1	-0.0513879	0.171888	-0.274664	-0.451094	0.132773	1
APP	-0.0864441	0.289587	-0.462475	-0.450567	0.0140306	1
CPQ	-0.06748	0.226648	-0.361608	-0.449662	0.658923	1
SPG11	-0.0383344	0.128771	-0.20544	-0.44962	0.0305169	1
PCCA	-0.0698959	0.234933	-0.374724	-0.449411	0.149161	1
DDX5	-0.129501	0.43558	-0.694581	-0.449168	0.0440217	1
ITFG1	-0.0377869	0.127144	-0.202718	-0.449041	0.725733	1
SCFD2	-0.0955175	0.321638	-0.512673	-0.44878	0.0325187	1
NORAD	-0.0759325	0.255805	-0.40767	-0.448622	0.185232	1
PARD3	-0.0599112	0.202249	-0.322072	-0.447908	0.216131	1
ITSN2	-0.0611462	0.206972	-0.329264	-0.446983	0.513488	1
CHD1	-0.0460714	0.156026	-0.248169	-0.446805	0.737346	1
SUPT20H	-0.0663557	0.224926	-0.357637	-0.446492	0.178646	1
FBXL5	-0.0431694	0.14667	-0.233009	-0.445694	0.691756	1
RBM6	-0.0742704	0.252719	-0.40126	-0.445174	0.010972	1
WASL	-0.0438463	0.149282	-0.236975	-0.444975	0.0388393	1
FOXO1	-0.039438	0.134524	-0.2134	-0.444333	0.00601656	1
KBTBD2	-0.0479336	0.163742	-0.259609	-0.443831	0.176615	1
HIPK3	-0.109842	0.375448	-0.595132	-0.443624	0.0762501	1
RAPH1	-0.0975556	0.333535	-0.528646	-0.443539	0.259603	1
DCLK1	-0.340551	1.16767	-1.84877	-0.442552	0.892136	1
YAP1	-0.0663972	0.228217	-0.361012	-0.441717	0.000607375	1
TBCD	-0.071148	0.244612	-0.386908	-0.441625	0.174581	1
ATP9A	-0.0385574	0.13407	-0.211185	-0.43777	0.00176848	1
ME3	-0.0475034	0.165403	-0.260409	-0.437305	0.59445	1
UPF2	-0.0395874	0.137987	-0.217162	-0.436943	0.317265	1
NLK	-0.0503509	0.175657	-0.276359	-0.436648	0.254487	1
FCHO2	-0.0723692	0.25335	-0.398089	-0.43547	0.0229356	1
LDLRAD3	-0.164797	0.577407	-0.907	-0.435184	0.00472365	1
MAN1A1	-0.0748212	0.262482	-0.412124	-0.434763	0.0753201	1
UGGT2	-0.0555347	0.195483	-0.306552	-0.433619	0.237127	1
ZNF277	-0.0847217	0.298246	-0.467689	-0.433592	0.0123074	1
SESN3	-0.220249	0.776701	-1.2172	-0.433001	0.208538	1
GCC2	-0.0368855	0.130148	-0.203919	-0.432813	0.693561	1
DCLK2	-0.0749466	0.26449	-0.414383	-0.432754	0.291058	1
GIMAP5	-0.101681	0.359229	-0.562592	-0.432387	0.164192	1
CAPZA1	-0.0615329	0.219028	-0.342094	-0.429861	0.415864	1
CHFR	-0.054892	0.195649	-0.305433	-0.429416	0.303844	1
N4BP2L1	-0.079186	0.282504	-0.440876	-0.429102	0.0308634	1
TRAPPC10	-0.0711293	0.254153	-0.396411	-0.428585	0.0189985	1
PICALM	-0.0972765	0.347883	-0.542436	-0.428292	0.366502	1
ST3GAL6	-0.0200984	0.0718913	-0.112088	-0.428223	0.030311	1
PPP2CB	-0.0610716	0.218656	-0.3408	-0.427909	0.217773	1
DNM2	-0.156679	0.561638	-0.874997	-0.427507	0.156683	1
CAPRIN1	-0.0432028	0.155082	-0.241487	-0.427043	0.143411	1
STK38	-0.0480022	0.172461	-0.268465	-0.426749	0.752226	1
ZNF718	-0.0821529	0.295484	-0.45979	-0.426379	0.0822529	1
RNF216	-0.0401287	0.144442	-0.224699	-0.426128	0.371408	1
PRH1	-0.0673994	0.243092	-0.377891	-0.425456	0.627541	1
ELF2	-0.0529348	0.192336	-0.298205	-0.423004	0.264441	1
AGO2	-0.0396942	0.144954	-0.224342	-0.421337	0.167174	1
FARP1	-0.0442428	0.161707	-0.250193	-0.421046	0.0764784	1
HLCS	-0.0907314	0.331956	-0.513419	-0.420713	0.0476427	1
PUM1	-0.0739757	0.271378	-0.419329	-0.41983	0.366023	1
TEAD1	-0.0402211	0.147612	-0.228054	-0.41969	0.166884	1
MAP3K7	-0.0514503	0.189028	-0.291928	-0.419334	0.659697	1
ETS1	-0.0410896	0.151461	-0.23364	-0.418249	0.774702	1
KDM3A	-0.0355989	0.131399	-0.202597	-0.417806	0.707399	1
PPWD1	-0.0680906	0.251332	-0.387513	-0.417802	0.243432	1
PREX2	-0.0405105	0.149758	-0.230779	-0.417301	0.835563	1
IGFBP7	-0.0464315	0.172126	-0.264989	-0.416384	0.0210458	1
NR3C2	-0.147164	0.546645	-0.840973	-0.415728	0.138821	1
RASGRF2	-0.0527589	0.195995	-0.301513	-0.415694	0.270954	1
MIR3936HG	-0.0780861	0.29012	-0.446292	-0.415653	0.0406864	1
ACER2	-0.100099	0.37198	-0.572178	-0.415589	0.733512	1
BAZ2B	-0.0749509	0.279054	-0.428956	-0.414968	0.199189	1
NR3C1	-0.0839141	0.312584	-0.480413	-0.414802	0.15581	1
GLG1	-0.0336268	0.125298	-0.192551	-0.414709	0.885868	1
PPFIA1	-0.0334131	0.124573	-0.191399	-0.414522	0.305734	1
IMMP2L	-0.0938762	0.351455	-0.539207	-0.413162	0.0477709	1
SGK3	-0.0484689	0.181688	-0.278626	-0.41275	0.317028	1
PODXL	-0.0660527	0.247743	-0.379849	-0.412564	0.292308	1
STX12	-0.157701	0.591859	-0.907261	-0.412358	0.0180505	1
PREX1	-0.176264	0.662479	-1.01501	-0.411893	0.0464558	1
CHD6	-0.0420755	0.158235	-0.242386	-0.411692	0.340961	1
USP34	-0.0582369	0.219368	-0.335842	-0.411167	0.330336	1
OAZ1	-0.032286	0.121671	-0.186243	-0.411019	0.60921	1
AFF4	-0.0487132	0.183634	-0.28106	-0.410921	0.799722	1
LUZP1	-0.0309856	0.116961	-0.178932	-0.41049	0.589952	1
ZNF106	-0.0343687	0.129994	-0.198731	-0.409834	0.872347	1
PDGFC	-0.0600798	0.227586	-0.347746	-0.409343	0.314459	1
NBEAL1	-0.0504993	0.191363	-0.292361	-0.409229	0.0208751	1
SRPK2	-0.0539858	0.204834	-0.312805	-0.408818	0.0342172	1
WRN	-0.0651529	0.247665	-0.377971	-0.408216	0.0290015	1
TET2	-0.0575955	0.21929	-0.334481	-0.407695	0.363056	1
SPARCL1	-0.120826	0.461184	-0.702836	-0.406891	0.259537	1
CNOT8	-0.0107754	0.0411711	-0.062722	-0.406561	0.33869	1
SIK3	-0.0363928	0.13912	-0.211906	-0.406401	0.702609	1
ZKSCAN1	-0.0626195	0.2396	-0.364839	-0.406102	0.0162273	1
SLC19A3	-0.130726	0.500603	-0.762056	-0.40584	0.00134167	1
THSD7A	-0.0744357	0.285999	-0.434871	-0.404764	0.482188	1
HDGFL3	-0.0446157	0.171578	-0.260809	-0.404476	0.325875	1
CACHD1	-0.104713	0.403909	-0.613335	-0.40351	0.0375263	1
SCAMP1	-0.0229104	0.0884553	-0.134276	-0.403208	0.086344	1
IRAK3	-0.0987686	0.382058	-0.579596	-0.402604	0.549696	1
ZNF800	-0.0406715	0.157926	-0.239269	-0.401389	0.136078	1
HUWE1	-0.0180865	0.0703255	-0.106498	-0.400951	0.0593087	1
CDK5RAP2	-0.0373601	0.145586	-0.220307	-0.400251	0.891721	1
SMARCC1	-0.0290053	0.113081	-0.171092	-0.400105	0.646811	1
MAPK1IP1L	-0.0395121	0.154055	-0.233079	-0.400079	0.415418	1
N4BP2L2	-0.0297872	0.116256	-0.17583	-0.399758	0.80533	1
CAPZA2	-0.0327835	0.128507	-0.194074	-0.398378	0.819679	1
SERINC3	-0.0282785	0.110906	-0.167463	-0.39821	0.530022	1
CDH11	-0.0488178	0.191827	-0.289463	-0.397603	0.391316	1
LRPPRC	-0.0479329	0.188422	-0.284288	-0.397481	0.19166	1
PRPF40A	-0.0447551	0.176052	-0.265562	-0.397262	0.152206	1
KCMF1	-0.054074	0.213071	-0.321218	-0.396726	0.0488365	1
BCLAF1	-0.038935	0.153679	-0.231549	-0.396187	0.788765	1
UBE2K	-0.0310627	0.122644	-0.184769	-0.39609	0.75516	1
RAF1	-0.0513622	0.203267	-0.305992	-0.395351	0.00367491	1
PPP2R5E	-0.0355284	0.14075	-0.211807	-0.395026	0.828364	1
RASAL2	-0.0716274	0.284506	-0.427761	-0.394198	0.0545995	1
AGO4	-0.0713565	0.283434	-0.426147	-0.394193	0.00264596	1
VPS36	-0.0247737	0.0988924	-0.14844	-0.392634	0.193887	1
MIRLET7BHG	-0.0124722	0.0497921	-0.0747365	-0.392602	0.00990521	1
MERTK	-0.0346009	0.138242	-0.207443	-0.39236	0.622745	1
UBE2Q2	-0.132339	0.529324	-0.794001	-0.392012	0.0635454	1
TGFBR2	-0.0497675	0.199159	-0.298694	-0.391852	0.0415756	1
LMBR1	-0.0966752	0.388039	-0.581389	-0.390911	0.0418697	1
SPPL3	-0.0421102	0.169427	-0.253647	-0.390165	0.70704	1
ARID4A	-0.0357125	0.143784	-0.215209	-0.389954	0.210119	1
UNC13B	-0.0357304	0.143906	-0.215367	-0.389844	0.657223	1
EIF1AX	-0.0383352	0.154408	-0.231079	-0.389822	0.543314	1
ELL2	-0.115753	0.466696	-0.698202	-0.389513	0.23092	1
HPCAL1	-0.0454571	0.183321	-0.274235	-0.389436	0.344172	1
SLC1A1	-0.140371	0.566233	-0.846974	-0.389357	0.00569869	1
MAP4K4	-0.0554048	0.22391	-0.33472	-0.388778	0.206229	1
AFDN	-0.140474	0.567807	-0.848754	-0.388721	0.247395	1
POM121	-0.0521141	0.210754	-0.314982	-0.388567	0.230319	1
RAB21	-0.0543777	0.220098	-0.328853	-0.388298	0.0439404	1
EXOC6	-0.0660752	0.267632	-0.399782	-0.38808	0.0512713	1
MAP4K3-DT	-0.0376156	0.152402	-0.227634	-0.387991	0.800441	1
DENND3	-0.0185195	0.0751195	-0.112159	-0.387633	0.0707017	1
KPNA6	-0.043378	0.176066	-0.262822	-0.38743	0.282841	1
PSMA6	-0.0303327	0.123683	-0.184348	-0.386006	0.0232146	1
RAB5A	-0.0630786	0.257537	-0.383695	-0.385607	0.34971	1
PHKB	-0.0107253	0.0437971	-0.0652477	-0.385552	0.0856274	1
BMP6	-0.20145	0.823667	-1.22657	-0.38516	0.00156409	1
JAM2	-0.0444164	0.181825	-0.270657	-0.384787	0.684405	1
ATXN7	-0.018352	0.0753993	-0.112103	-0.383667	0.047647	1
THOC2	-0.0379453	0.156185	-0.232076	-0.3831	0.342999	1
FUBP1	-0.04043	0.167296	-0.248156	-0.38147	0.0617555	1
SDK1	-0.1185	0.490731	-0.727731	-0.381228	0.135596	1
SULF2	-0.0489726	0.203145	-0.30109	-0.380714	0.756828	1
CSDE1	-0.0291856	0.121069	-0.17944	-0.380707	0.731215	1
GRK5	-0.067139	0.278637	-0.412915	-0.380564	0.324905	1
CBFB	-0.0668368	0.277952	-0.411626	-0.379936	0.118468	1
RAC1	-0.00607726	0.0252776	-0.0374322	-0.379883	0.00473805	1
PSPC1	-0.033984	0.141436	-0.209403	-0.379703	0.576569	1
BRAF	-0.0314043	0.131209	-0.194017	-0.378514	0.663103	1
MFHAS1	-0.059024	0.246675	-0.364723	-0.378427	0.00114526	1
CHSY1	-0.186908	0.781432	-1.15525	-0.378311	0.038463	1
TNRC18	-0.0399166	0.167038	-0.246872	-0.37803	0.477837	1
ATF7IP2	-0.0409619	0.171528	-0.253452	-0.377824	0.628021	1
ECPAS	-0.0360041	0.152048	-0.224056	-0.37525	0.156061	1
SENP5	-0.0228303	0.0964777	-0.142138	-0.375051	0.141585	1
NUTM2B-AS1	-0.0397242	0.168061	-0.247509	-0.374705	0.000368805	1
WDR11	-0.0339385	0.143641	-0.211518	-0.374583	0.255624	1
MBNL1	-0.102204	0.432904	-0.637313	-0.374348	0.372272	1
CSGALNACT1	-0.12178	0.516357	-0.759918	-0.374034	0.337261	1
CRTC3	-0.0205205	0.0872798	-0.128321	-0.373092	0.222646	1
RPL35	-0.0324591	0.138763	-0.203682	-0.371556	0.401934	1
SETX	-0.0261229	0.112422	-0.164668	-0.369554	0.774213	1
MFSD11	-0.0238799	0.102783	-0.150543	-0.369514	0.0294002	1
CTTNBP2NL	-0.0172727	0.0744114	-0.108957	-0.369244	0.616639	1
CTNND1	-0.00430776	0.0186155	-0.027231	-0.368319	0.0405163	1
OCIAD1	-0.00980648	0.0424138	-0.0620268	-0.368063	0.0435427	1
CCDC18-AS1	-0.032367	0.140961	-0.205696	-0.366	0.865506	1
PSAP	-0.0228918	0.0997171	-0.145501	-0.365937	0.395019	1
PECAM1	-0.117829	0.513333	-0.74899	-0.365896	0.627606	1
UBE2V1	-0.0216187	0.0942688	-0.137506	-0.36563	0.372895	1
SHPRH	-0.0310681	0.136022	-0.198158	-0.364428	0.928283	1
WIPF1	-0.0574216	0.251487	-0.36633	-0.364328	0.525743	1
PACSIN2	-0.0186364	0.0816216	-0.118894	-0.364327	0.470632	1
YWHAE	-0.0167652	0.0736453	-0.107176	-0.363444	0.311295	1
TM9SF2	-0.00686091	0.0301482	-0.04387	-0.363347	0.0759188	1
USP53	-0.0114366	0.0502785	-0.0731517	-0.363206	0.24554	1
SENP7	-0.00829314	0.0365141	-0.0531003	-0.36276	0.0783746	1
POMP	-0.00298382	0.0131647	-0.0191323	-0.36215	0.012187	1
HDAC7	-0.00689594	0.0304362	-0.0442281	-0.362042	0.111521	1
DYRK1A	-0.015841	0.0700266	-0.101709	-0.361578	0.0391397	1
RPS6KA5	-0.0203938	0.0902012	-0.130989	-0.361419	0.123431	1
PIK3C2A	-0.0219113	0.0970852	-0.140908	-0.360895	0.0247765	1
PTPN12	-0.0197207	0.0874726	-0.126914	-0.360581	0.197149	1
TERF2IP	-0.0931578	0.413367	-0.599683	-0.360468	0.62586	1
IPO7	-0.0139127	0.0617475	-0.0895729	-0.360406	0.148315	1
TLE4	-0.0483394	0.214588	-0.311267	-0.36034	0.0180227	1
RFX7	-0.00516519	0.0229731	-0.0333034	-0.359781	0.530894	1
GOLIM4	-0.0491487	0.218598	-0.316896	-0.359779	0.150837	1
PTBP3	-0.0672625	0.299264	-0.433789	-0.35968	0.119084	1
LIMS2	-0.0631146	0.281545	-0.407775	-0.358911	0.175045	1
SRSF3	-0.0312546	0.13973	-0.20224	-0.358265	0.51123	1
RPL24	-0.0565214	0.252822	-0.365865	-0.358113	0.910301	1
SVIL	-0.0632913	0.283769	-0.410351	-0.357427	0.00143495	1
FAM193A	-0.021664	0.0972481	-0.140576	-0.357076	0.20303	1
TBK1	-0.0198386	0.0891663	-0.128844	-0.356709	0.0195542	1
YWHAZ	-0.00628976	0.0282952	-0.0408748	-0.356446	0.482646	1
ATP11B	-0.0526805	0.236995	-0.342356	-0.35644	0.597075	1
STAT5B	-0.0630471	0.283963	-0.410057	-0.356099	0.132583	1
ST8SIA6	-0.248902	1.12154	-1.61935	-0.35597	0.214711	1
CCNT2	-0.0279296	0.126084	-0.181943	-0.35543	0.286695	1
KIAA0586	-0.0127553	0.0576253	-0.0831358	-0.35521	0.0202228	1
UBL3	-0.048377	0.218568	-0.315322	-0.355194	0.626782	1
SPCS3	-0.0106843	0.0484628	-0.0698313	-0.354046	0.689178	1
ZMAT1	-0.0211531	0.0960539	-0.13836	-0.353727	0.299508	1
RBM5	-0.00915346	0.0416735	-0.0599804	-0.352972	0.572083	1
NDFIP1	-0.00641736	0.0292832	-0.0421179	-0.352314	0.106282	1
USP40	-0.0358036	0.163429	-0.235036	-0.35222	0.137282	1
GTF2I	-0.0285271	0.130278	-0.187333	-0.352079	0.676818	1
EIF4E	-0.0305774	0.139981	-0.201136	-0.351379	0.415406	1
DTNB	-0.0317456	0.145497	-0.208988	-0.351046	0.756333	1
CACUL1	-0.0282537	0.129647	-0.186154	-0.350703	0.0413106	1
RNGTT	-0.0106037	0.0487018	-0.0699093	-0.350439	0.0642231	1
CAMK2D	-0.0831289	0.381868	-0.548125	-0.350389	0.0418665	1
CDK12	-0.0487857	0.224176	-0.321748	-0.350299	0.00930884	1
CRK	-0.0236587	0.108843	-0.15616	-0.34996	0.699195	1
SH3BGRL	-0.0289065	0.133004	-0.190817	-0.34992	0.436502	1
RHOBTB1	-0.22389	1.03025	-1.47803	-0.349894	0.0557033	1
EIF2AK2	-0.0794062	0.365583	-0.524395	-0.349746	0.0331764	1
CDC42	-0.00259674	0.0119555	-0.017149	-0.349742	0.162206	1
IRF2	-0.0081736	0.0376779	-0.0540251	-0.349388	0.0533553	1
RAB14	-0.0309704	0.142766	-0.204707	-0.349384	0.690501	1
RSF1	-0.00120857	0.00557308	-0.00799023	-0.34929	0.68194	1
ODF2L	-0.0287461	0.132635	-0.190127	-0.34912	0.0279636	1
ZNF385D	-0.542861	2.51057	-3.5963	-0.348457	0.330878	1
GOPC	-0.0438205	0.2027	-0.290341	-0.348396	0.917739	1
C11orf58	-0.0188605	0.0872861	-0.125007	-0.348253	0.241766	1
STARD8	-0.0043972	0.0203617	-0.0291561	-0.348091	0.222848	1
SPECC1L	-0.0297803	0.138129	-0.19769	-0.347617	0.56736	1
ADGRL2	-0.0464372	0.216126	-0.309	-0.346642	0.675767	1
HLA-E	-0.113348	0.527816	-0.754511	-0.346491	0.0308761	1
TASOR2	-0.0495244	0.230702	-0.329751	-0.346384	0.162475	1
ACER3	-0.0363532	0.169409	-0.242115	-0.346279	0.941347	1
RANBP2	-0.00236298	0.0110363	-0.0157622	-0.345643	0.0450813	1
EOGT	-0.0436624	0.204055	-0.29138	-0.345461	0.20676	1
G3BP2	-0.0214525	0.100394	-0.143298	-0.345075	0.0257064	1
FGD6	-0.00394876	0.0184864	-0.0263839	-0.344969	0.0235942	1
FXR1	-0.00358476	0.0168714	-0.0240409	-0.343467	0.612644	1
FUT8	-0.0299359	0.141003	-0.200875	-0.343242	0.939589	1
YY1	-0.0523147	0.246932	-0.351561	-0.342644	0.152464	1
PCNP	-0.0168458	0.0795257	-0.113217	-0.342603	0.434885	1
PPP6R3	-0.0090788	0.0428685	-0.0610261	-0.342542	0.377763	1
RYBP	-0.0621897	0.293855	-0.418235	-0.342343	0.470529	1
TBC1D9	-0.0381582	0.180707	-0.257024	-0.341711	0.507975	1
NUDCD3	-0.0413242	0.195832	-0.278481	-0.341521	0.422605	1
CALCOCO2	-0.0242011	0.114798	-0.1632	-0.34125	0.30365	1
DIDO1	-0.0324652	0.154062	-0.218993	-0.341133	0.576357	1
CMSS1	-0.056814	0.269759	-0.383387	-0.340975	0.039281	1
PELI2	-0.0627053	0.298623	-0.424033	-0.340134	0.234032	1
FEZ2	-0.0146315	0.0698687	-0.0991318	-0.339375	0.665827	1
CPD	-0.01264	0.0604469	-0.0857269	-0.338965	0.524085	1
APPL2	-0.00277474	0.0132819	-0.0188314	-0.3387	0.366738	1
EIF5	-0.0230461	0.110428	-0.15652	-0.338415	0.134656	1
EEF1A1	-0.0623782	0.298998	-0.423755	-0.338315	0.755823	1
SNED1	-0.0207087	0.0995219	-0.140939	-0.337587	0.214251	1
CSNK1G3	-0.0336157	0.162186	-0.229417	-0.336492	0.157338	1
RCOR3	-0.0244448	0.117981	-0.166871	-0.336392	0.215785	1
PDS5A	-0.0138916	0.067074	-0.0948572	-0.336279	0.298992	1
FAM219A	-0.0154432	0.074948	-0.105834	-0.334858	0.200316	1
NMT2	-0.0404454	0.196428	-0.277318	-0.334658	0.759004	1
PRXL2A	-0.0432307	0.210161	-0.296622	-0.334386	0.466201	1
ANO10	-0.0301589	0.14665	-0.206968	-0.334318	0.747379	1
SNX13	-0.0249682	0.121454	-0.17139	-0.334216	0.666102	1
TMEM44	-0.00154644	0.007524	-0.0106169	-0.334159	0.164485	1
RPS24	-0.03982	0.193958	-0.273598	-0.333846	0.0413311	1
VSIR	-0.0571365	0.278596	-0.392869	-0.333555	0.282353	1
ENSA	-0.00594875	0.029037	-0.0409345	-0.33326	0.612922	1
MAP3K20	-0.00193039	0.00942815	-0.0132889	-0.333097	0.155621	1
CALM2	-0.0923102	0.451288	-0.635908	-0.332828	0.0110457	1
SPTLC2	-0.0165012	0.0807146	-0.113717	-0.332681	0.404489	1
BOD1L1	-0.0109178	0.0534437	-0.0752794	-0.332474	0.229659	1
POU2F1	-0.0974658	0.477108	-0.67204	-0.332472	0.0111154	1
PLPP1	-0.0690503	0.338178	-0.476278	-0.332335	0.456049	1
SFMBT1	-0.0186694	0.0914583	-0.128797	-0.332263	0.0675733	1
FOXN3	-0.0202868	0.0994804	-0.140054	-0.331989	0.332093	1
HLA-A	-0.00463949	0.0228485	-0.0321275	-0.330808	0.27243	1
MAP2K5	-0.0069385	0.0342281	-0.0481051	-0.330346	0.0619236	1
SCAPER	-0.00896999	0.0443335	-0.0622735	-0.329826	0.306082	1
FAM222B	-0.0143471	0.0709254	-0.0996196	-0.329765	0.651423	1
AHNAK	-0.0144951	0.071733	-0.100723	-0.329474	0.31898	1
ZFPM2	-0.00325466	0.016117	-0.0226263	-0.329297	0.0576534	1
RBBP4	-0.0110328	0.0546558	-0.0767213	-0.329187	0.688822	1
EEF1D	-0.0356617	0.176725	-0.248049	-0.329095	0.924147	1
ST3GAL3	-0.00340305	0.0168838	-0.0236899	-0.328777	0.215978	1
NDEL1	-0.0039822	0.0197583	-0.0277227	-0.328761	0.353795	1
C1GALT1	-0.0422965	0.210377	-0.29497	-0.32809	0.475652	1
AMOTL1	-0.016227	0.0807253	-0.113179	-0.328042	0.00453857	1
FOXP1	-0.0426873	0.212888	-0.298263	-0.327362	0.652994	1
SUSD6	-0.00218428	0.0108992	-0.0152678	-0.327215	0.0254518	1
HNRNPU	-0.0257186	0.128462	-0.179899	-0.326939	0.889315	1
SIPA1L2	-0.0403181	0.201752	-0.282388	-0.326443	0.290685	1
TBC1D23	-0.0181233	0.0906974	-0.126944	-0.326418	0.237349	1
GLUD1	-0.0185851	0.0931345	-0.130305	-0.32605	0.0989484	1
ATG5	-0.0159652	0.0801337	-0.112064	-0.325615	0.135528	1
SYNRG	-0.0500154	0.251366	-0.351396	-0.325264	0.114672	1
ILRUN	-0.0110127	0.0554137	-0.0774391	-0.324939	0.115617	1
LAMA4	-0.00779626	0.0392946	-0.0548872	-0.324487	0.301796	1
TDRP	-0.00384203	0.0194008	-0.0270848	-0.323982	0.788117	1
GON4L	-0.0070253	0.0356743	-0.0497249	-0.32247	0.361988	1
NCOA1	-0.0754018	0.383756	-0.534559	-0.321861	0.0383358	1
AC114757.1	-0.0388286	0.197697	-0.275354	-0.321753	0.0396758	1
LINC00472	-0.000162694	0.000828888	-0.00115428	-0.321581	0.00230197	1
PDXK	-0.02165	0.110347	-0.153647	-0.32147	0.0112472	1
KCTD12	-0.00466927	0.0238112	-0.0331497	-0.321329	0.744423	1
DIPK2B	-0.00040979	0.00210599	-0.00292557	-0.319254	0.17934	1
RARS2	-0.0668642	0.344034	-0.477762	-0.318939	0.0207755	1
SPOCK2	-0.0480643	0.247529	-0.343658	-0.318695	0.00749959	1
PLCB1	-0.222508	1.14692	-1.59193	-0.31846	0.848805	1
RPRD1A	-0.0328192	0.169925	-0.235563	-0.31727	0.160896	1
NCOA2	-0.0527915	0.273575	-0.379158	-0.317034	0.337604	1
RSRP1	-0.00358019	0.0185819	-0.0257423	-0.316623	0.445658	1
MARCHF7	-0.00386041	0.0200384	-0.0277592	-0.316596	0.178832	1
ARL5A	-0.00431207	0.0224054	-0.0310295	-0.316329	0.0492378	1
UBE2D2	-0.0187897	0.0977881	-0.135367	-0.315902	0.839272	1
MBTD1	-0.0294164	0.15384	-0.212672	-0.314615	0.688578	1
LRCH1	-0.0304552	0.15933	-0.220241	-0.314519	0.388427	1
PBX3	-0.18642	0.976011	-1.34885	-0.314321	0.524026	1
ERBIN	-0.082055	0.430121	-0.594231	-0.314004	0.869039	1
ROCK2	-0.0236541	0.124137	-0.171446	-0.313693	0.941723	1
FGD5	-0.00294077	0.0154474	-0.0213289	-0.313452	0.00862144	1
TGM2	-0.0604211	0.317697	-0.438539	-0.313191	0.809024	1
XPO4	-0.0237375	0.125161	-0.172636	-0.312459	0.612048	1
LAMA3	-0.0146477	0.077353	-0.106648	-0.312052	0.284995	1
ARGLU1	-0.0197702	0.10442	-0.143961	-0.312012	0.538274	1
CHCHD3	-0.0306614	0.162366	-0.223688	-0.311331	0.859254	1
SYNE2	-0.0686283	0.364424	-0.501681	-0.310607	0.00504585	1
PHLDB2	-7.50598e-05	0.000399011	-0.00054913	-0.310322	0.138345	1
IQCB1	-0.0228718	0.121587	-0.16733	-0.310317	0.312951	1
MTX2	-0.0432154	0.229787	-0.316218	-0.310256	0.197125	1
RNF213	-0.00813817	0.0433676	-0.0596439	-0.309684	0.107393	1
ACIN1	-0.000465435	0.00248672	-0.00341759	-0.309007	0.467783	1
MTOR	-0.00102969	0.00550428	-0.00756366	-0.308871	0.348316	1
RAD21	-0.0251968	0.134718	-0.185112	-0.308819	0.528849	1
RPGR	-0.118844	0.637201	-0.874888	-0.308089	0.253621	1
CYLD	-0.00315342	0.016911	-0.0232179	-0.308037	0.00373542	1
SLC30A7	-0.00608116	0.0326353	-0.0447976	-0.30785	0.033977	1
PPP1R13B	-0.0254093	0.136668	-0.187487	-0.307268	0.509611	1
SHE	-0.0122507	0.0659506	-0.0904521	-0.307041	0.0275642	1
LRRC8B	-0.0456508	0.245758	-0.33706	-0.307039	0.580875	1
WDFY3	-0.0274837	0.147966	-0.202934	-0.307022	0.31485	1
MGAT5	-0.0914904	0.495185	-0.678166	-0.305651	0.506455	1
TBL1X	-0.000586775	0.00317959	-0.00435314	-0.305349	0.227274	1
CDC37	-0.0240182	0.130268	-0.178305	-0.305113	0.507981	1
SEL1L	-0.036695	0.19938	-0.27277	-0.304652	0.276429	1
CAPZB	-0.0298038	0.162395	-0.222003	-0.303926	0.309551	1
LTN1	-0.000995941	0.00542742	-0.0074193	-0.303892	0.375931	1
MGMT	-0.00397278	0.0216619	-0.0296074	-0.303749	0.149055	1
DYNC2H1	-0.0522049	0.285038	-0.389448	-0.303401	0.32936	1
WDR70	-0.0153078	0.0837446	-0.11436	-0.302898	0.153547	1
DCAF5	-0.01565	0.0856712	-0.116971	-0.302735	0.346583	1
KANK1	-0.00878591	0.0481831	-0.065755	-0.302271	0.439904	1
AK3	-0.0196288	0.107671	-0.146929	-0.302213	0.461439	1
RNPC3	-0.0404158	0.223058	-0.30389	-0.30065	0.0619178	1
SEC63	-0.0410431	0.226962	-0.309048	-0.300155	0.142228	1
TMEM245	-0.00486612	0.0270076	-0.0367398	-0.299225	0.136556	1
RPS15A	-0.0264917	0.147312	-0.200295	-0.298744	0.273266	1
SLC25A36	-0.0240452	0.133725	-0.181816	-0.298711	0.108666	1
SKAP2	-0.0139411	0.0776282	-0.10551	-0.298397	0.667662	1
SRSF10	-0.00123738	0.00689302	-0.00936778	-0.29829	0.16599	1
ACTR3	-0.0224588	0.125441	-0.170359	-0.297623	0.587999	1
SUCLG2	-0.0194627	0.108821	-0.147746	-0.297358	0.839199	1
TJP2	-0.0199932	0.11194	-0.151927	-0.297013	0.186421	1
MTUS1	-0.115613	0.647441	-0.878666	-0.29696	0.087139	1
CERK	-0.0241309	0.135878	-0.18414	-0.295581	0.759123	1
UBN1	-0.00175968	0.0099236	-0.013443	-0.2952	0.326921	1
SNRK	-0.0467251	0.263669	-0.357119	-0.295043	0.817992	1
USP12	-0.000399656	0.00225621	-0.00305552	-0.294937	0.0852723	1
ARFGEF2	-0.000641924	0.00362871	-0.00491256	-0.294604	0.139843	1
CDYL2	-0.114035	0.648306	-0.876375	-0.293182	0.0993769	1
OSTF1	-0.0150302	0.0854961	-0.115557	-0.293045	0.305947	1
TMEM184B	-0.00394732	0.0224753	-0.0303699	-0.292803	0.523715	1
MAPK8IP3	-0.029298	0.166911	-0.225507	-0.292663	0.192558	1
TMEM123	-0.00799462	0.0455514	-0.0615406	-0.29263	0.114072	1
ITGA1	-0.00812113	0.0463067	-0.062549	-0.292445	0.00696749	1
FNBP4	-0.0553587	0.315824	-0.426542	-0.292311	0.018733	1
XRN2	-0.00167133	0.00954476	-0.0128874	-0.292058	0.0969314	1
RSRC2	-0.00710375	0.0406696	-0.0548771	-0.291441	0.0914336	1
FLNB	-0.00472865	0.0270747	-0.036532	-0.291415	0.301275	1
CRIM1	-0.185421	1.06383	-1.43467	-0.290909	0.0347128	1
KIAA0319L	-0.0297867	0.170981	-0.230554	-0.290788	0.891274	1
CAPN2	-3.64851e-06	2.0999e-05	-2.82961e-05	-0.290128	0.0412751	1
PPIP5K2	-0.0167689	0.0965774	-0.130115	-0.289965	0.529144	1
PIP5K1A	-0.0269603	0.155296	-0.209216	-0.289929	0.310255	1
RBMX	-0.0322891	0.186227	-0.250805	-0.289615	0.835219	1
SSBP3	-0.0541036	0.312996	-0.421204	-0.288862	0.137512	1
USP6NL	-0.00617351	0.0357269	-0.0480739	-0.288777	0.0392851	1
ABCA1	-0.0977778	0.565868	-0.761424	-0.28877	0.137993	1
TUBA1B	-0.0174184	0.100824	-0.135661	-0.288723	0.605362	1
CCNL2	-0.0392035	0.226967	-0.305374	-0.288678	0.271906	1
NFATC3	-0.000986162	0.0057109	-0.00768322	-0.28861	0.478288	1
OSBPL10	-0.0123513	0.0715492	-0.0962518	-0.288533	0.855447	1
FAM172A	-0.0256872	0.149512	-0.200886	-0.287365	0.636856	1
CHN2	-0.0388771	0.226606	-0.30436	-0.287015	0.492408	1
PARP14	-0.12049	0.702804	-0.943784	-0.286843	0.0362771	1
SDCCAG8	-0.00909385	0.0531561	-0.0713438	-0.286323	0.400092	1
TMEM59	-0.000608731	0.00356307	-0.00478053	-0.28599	0.0876313	1
LARP4B	-0.0323605	0.190136	-0.254857	-0.285062	0.411176	1
IRF1-AS1	-0.000484439	0.00284729	-0.00381617	-0.284982	0.162443	1
UBA2	-0.0235613	0.138613	-0.185736	-0.284751	0.866427	1
RIF1	-0.0345823	0.203921	-0.273086	-0.284189	0.173347	1
ETFA	-0.032584	0.192198	-0.257366	-0.284113	0.656201	1
CDH5	-0.000748744	0.00443557	-0.00593305	-0.283068	0.0190033	1
YLPM1	-0.0204379	0.121079	-0.161955	-0.283059	0.625392	1
WDR27	-0.0215018	0.127703	-0.170707	-0.282449	0.953571	1
SCLT1	-0.00135577	0.0080602	-0.0107717	-0.282208	0.21624	1
WDR37	-0.0338587	0.20133	-0.269047	-0.282164	0.369753	1
ZYG11B	-0.00923841	0.055066	-0.0735428	-0.281582	0.516876	1
VPS54	-0.0356201	0.212339	-0.283579	-0.281555	0.171851	1
TMOD3	-0.00114003	0.00680038	-0.00908044	-0.281399	0.46591	1
ADGRL4	-0.0148489	0.0886416	-0.118339	-0.281218	0.049295	1
SLC7A5	-0.00600173	0.0358525	-0.0478559	-0.281051	0.0873315	1
DCAF6	-0.0243461	0.145739	-0.194431	-0.28055	0.848456	1
TPM1	-0.00366328	0.0219357	-0.0292623	-0.280475	0.018515	1
SMAD5	-0.0159982	0.0958216	-0.127818	-0.280414	0.59907	1
FBXO21	-0.0621693	0.372392	-0.49673	-0.280397	0.509385	1
SGPP2	-0.0281612	0.169255	-0.225577	-0.279587	0.520029	1
MTF2	-0.0235515	0.141572	-0.188675	-0.279548	0.634945	1
NPLOC4	-0.0393231	0.23641	-0.315056	-0.279516	0.508994	1
VPS13A	-0.0232758	0.139945	-0.186496	-0.279498	0.0312759	1
RBM33	-0.00609	0.036626	-0.048806	-0.279431	0.403226	1
RIC1	-0.00153018	0.00923241	-0.0122928	-0.27866	0.867045	1
GAPDH	-0.0494048	0.298133	-0.396942	-0.278622	0.859081	1
STT3B	-0.000465203	0.00280806	-0.00373847	-0.278554	0.144607	1
NCOA7	-0.0182086	0.110062	-0.146479	-0.278227	0.913203	1
DGKH	-0.0030762	0.0185983	-0.0247507	-0.278173	0.394303	1
SPARC	-0.0107393	0.0650139	-0.0864926	-0.277858	0.0249656	1
RNF115	-0.0136465	0.0828622	-0.110155	-0.277143	0.385001	1
HEATR5A	-0.00436304	0.0265183	-0.0352444	-0.276911	0.462491	1
RPL21	-0.00116204	0.00707798	-0.00940206	-0.276402	0.556231	1
VCP	-0.00196564	0.0119782	-0.0159095	-0.276292	0.716021	1
NEDD4	-0.00230584	0.0140617	-0.0186734	-0.276117	0.681135	1
FENDRR	-0.0083384	0.0508698	-0.0675466	-0.276026	0.597989	1
MORF4L1	-0.0315354	0.192474	-0.255545	-0.275918	0.195774	1
SHROOM2	-0.00174317	0.0106415	-0.0141278	-0.27587	0.0053952	1
RAP2A	-0.0219908	0.134637	-0.178618	-0.275183	0.912369	1
CLIC5	-0.00360262	0.0221629	-0.0293681	-0.274049	0.636985	1
ALS2	-0.0240926	0.148301	-0.196486	-0.273912	0.866445	1
LMO2	-0.000241027	0.0014851	-0.00196715	-0.273679	0.00714396	1
AL592183.1	-0.0179886	0.111018	-0.146995	-0.273295	0.0188537	1
RAPGEF1	-0.000282588	0.00174784	-0.00231301	-0.272781	0.00667621	1
SETD3	-0.00397383	0.0245931	-0.0325407	-0.272643	0.181114	1
DIAPH2	-0.0369681	0.229513	-0.30345	-0.271899	0.956308	1
OXR1	-0.0593973	0.368899	-0.487693	-0.271814	0.00146653	1
SEPTIN9	-0.038459	0.239277	-0.316196	-0.271402	0.938238	1
FAM91A1	-0.00191321	0.011911	-0.0157374	-0.271251	0.658783	1
CCDC68	-6.49177e-05	0.000404745	-0.000534581	-0.27091	0.0728745	1
SPART	-0.0339034	0.211484	-0.279291	-0.270794	0.255491	1
UBE2R2	-0.00786392	0.049058	-0.0647859	-0.270774	0.0822497	1
S100PBP	-0.000845735	0.00527625	-0.00696772	-0.270764	0.0590828	1
TM9SF3	-0.0279605	0.174843	-0.230764	-0.270219	0.41324	1
ALCAM	-0.0393443	0.246139	-0.324828	-0.270115	0.162296	1
COA1	-0.0201614	0.12626	-0.166582	-0.269876	0.937132	1
MGA	-0.0187439	0.117702	-0.155189	-0.269245	0.703256	1
PKD2	-0.000312713	0.00196711	-0.00259254	-0.268839	0.677232	1
ABCD3	-0.0555551	0.349835	-0.460945	-0.268596	0.0870255	1
WIPF2	-0.0173672	0.109365	-0.144099	-0.26859	0.183211	1
EYA3	-0.00195942	0.0123805	-0.0162993	-0.267811	0.598559	1
ZFAND3	-0.0429328	0.271463	-0.357328	-0.267646	0.576801	1
WAC	-0.0130619	0.0826038	-0.108728	-0.267608	0.0742639	1
DAP	-0.00157874	0.0100064	-0.0131639	-0.267089	0.277072	1
TRAK2	-0.000413276	0.00261957	-0.00344612	-0.267078	0.577278	1
PAQR5	-0.00048433	0.00307596	-0.00404462	-0.266627	0.00574769	1
MRPL1	-2.29681e-05	0.000145942	-0.000191878	-0.266512	0.730826	1
LRRK2	-0.00285505	0.018153	-0.0238631	-0.266364	0.467316	1
GBP4	-0.000733524	0.00466944	-0.00613649	-0.266091	0.322652	1
MAPKAP1	-0.0317555	0.202155	-0.265666	-0.266083	0.939704	1
SLC25A29	-0.00870251	0.0554801	-0.0728852	-0.265751	0.0117166	1
ZMYM2	-0.0147282	0.0939809	-0.123437	-0.265541	0.900225	1
KRAS	-0.020376	0.130398	-0.17115	-0.264875	0.634412	1
HNRNPC	-0.0190047	0.121682	-0.159692	-0.264762	0.387408	1
GLIS3	-0.0599439	0.384224	-0.504112	-0.264513	0.557819	1
URI1	-0.0363051	0.232874	-0.305485	-0.264347	0.0398793	1
PIKFYVE	-0.000246788	0.00158382	-0.00207739	-0.264227	0.320507	1
GALNT18	-0.179141	1.14978	-1.50806	-0.264207	0.364567	1
ACACA	-0.0224092	0.14386	-0.188678	-0.264157	0.411353	1
ADD1	-0.06321	0.406023	-0.532443	-0.264025	0.00999464	1
CACNA2D1	-0.0361264	0.232407	-0.304659	-0.263679	0.331575	1
ZNF451	-0.0166032	0.106818	-0.140024	-0.263665	0.701084	1
COL4A2	-0.0356257	0.229588	-0.300839	-0.263279	0.00496489	1
LSM14A	-0.0197012	0.127064	-0.166466	-0.263099	0.395403	1
PPP3CC	-0.0103315	0.06667	-0.0873329	-0.262972	0.205649	1
JARID2	-0.0255057	0.164635	-0.215646	-0.262912	0.86767	1
WDFY1	-0.000246321	0.00159017	-0.00208281	-0.262882	0.209555	1
MAPK10	-0.0507751	0.329229	-0.430779	-0.261885	0.166943	1
CCDC91	-0.0252127	0.163508	-0.213933	-0.261847	0.629758	1
ROBO4	-0.0180729	0.117912	-0.154058	-0.260485	0.110437	1
TANK	-0.000107594	0.000702764	-0.000917951	-0.26023	0.0430811	1
RNF38	-0.0302728	0.197783	-0.258328	-0.260172	0.606812	1
MRTFA	-0.0298561	0.19537	-0.255082	-0.259814	0.57243	1
HNRNPD	-0.00665132	0.0435716	-0.0568743	-0.259569	0.108719	1
IFI16	-0.0196259	0.128976	-0.168228	-0.258852	0.590134	1
NHSL1	-0.0137998	0.0907076	-0.118307	-0.258806	0.00478928	1
LINC01004	-0.0246408	0.161984	-0.211266	-0.258781	0.680614	1
GATAD2B	-0.027841	0.183023	-0.238705	-0.25878	0.0444301	1
ZZZ3	-0.0116358	0.076544	-0.0998156	-0.258628	0.691735	1
GCNT1	-0.0360544	0.23789	-0.309999	-0.257955	0.883448	1
UBAC2	-0.0153516	0.101345	-0.132048	-0.257837	0.314632	1
SCP2	-0.00120656	0.00801358	-0.0104267	-0.256484	0.154472	1
MYRIP	-0.0344334	0.228893	-0.29776	-0.256291	0.878159	1
CFH	-0.00494959	0.0329804	-0.0428796	-0.255762	0.00636492	1
NT5DC1	-4.12513e-05	0.000276109	-0.000358612	-0.254761	0.821116	1
SCAF8	-0.0202433	0.135734	-0.176221	-0.254371	0.733441	1
IFNGR1	-0.0206144	0.138455	-0.179684	-0.253998	0.00582139	1
USP7	-0.0281461	0.189269	-0.245561	-0.253733	0.585687	1
ZBTB38	-0.0143047	0.0964972	-0.125106	-0.253034	0.539764	1
AL355612.1	-0.0184934	0.124806	-0.161793	-0.252943	0.033997	1
CNTLN	-0.000957497	0.00646467	-0.00837967	-0.252845	0.814508	1
EIF2S2	-0.00413741	0.027994	-0.0362688	-0.252376	0.666331	1
JAK2	-0.0150769	0.10224	-0.132394	-0.251884	0.729562	1
SLC25A24	-0.000280771	0.00190492	-0.00246646	-0.251774	0.338653	1
UBE2G2	-0.0224159	0.152165	-0.196997	-0.251656	0.794702	1
CD34	-0.00985979	0.0669772	-0.0866968	-0.251504	0.155753	1
WASF2	-0.0241483	0.164861	-0.213157	-0.250411	0.761672	1
SUCO	-0.00339316	0.0232425	-0.0300288	-0.249684	0.0731456	1
BCAR3	-0.003633	0.0249095	-0.0321755	-0.249471	0.463715	1
PPP6C	-0.00429338	0.029464	-0.0380508	-0.249275	0.15696	1
VRK2	-0.0158298	0.108848	-0.140508	-0.248848	0.261175	1
GIMAP7	-6.57667e-05	0.000452413	-0.000583947	-0.248756	0.134935	1
MTPN	-0.0182798	0.125894	-0.162454	-0.248503	0.950069	1
TMSB10	-0.0251153	0.17347	-0.2237	-0.24788	0.0348212	1
P4HA1	-0.0501886	0.347079	-0.447456	-0.247611	0.874563	1
ABLIM1	-0.014212	0.0984093	-0.126833	-0.247333	0.450855	1
THUMPD3-AS1	-0.0248443	0.172159	-0.221848	-0.247173	0.936527	1
NASP	-0.00634751	0.0439939	-0.0566889	-0.24713	0.515177	1
RPRD2	-0.0317091	0.219839	-0.283257	-0.247065	0.743081	1
ATR	-0.0370222	0.257749	-0.331793	-0.246164	0.148982	1
PIAS2	-0.0371682	0.25889	-0.333227	-0.246061	0.56976	1
CREBRF	-0.0116913	0.0815079	-0.10489	-0.245866	0.016201	1
MICU2	-0.0102405	0.0715198	-0.0920008	-0.245486	0.647038	1
DNAJA1	-0.0379172	0.264883	-0.340717	-0.245431	0.914742	1
FOXK1	-0.0570075	0.398968	-0.512983	-0.245041	0.717531	1
XPR1	-0.00491921	0.0345116	-0.04435	-0.244516	0.0177404	1
RAP1GDS1	-0.0406015	0.284866	-0.366069	-0.244502	0.245645	1
SH3BP4	-0.0535014	0.376341	-0.483344	-0.243952	0.116508	1
SRRM1	-0.0184353	0.129728	-0.166599	-0.243869	0.689678	1
PDCD10	-0.000306668	0.00216117	-0.0027745	-0.243557	0.0623661	1
AVL9	-0.00155747	0.0110015	-0.0141164	-0.24306	0.0374993	1
ELOVL7	-0.0378812	0.268081	-0.343844	-0.242663	0.0103273	1
LSS	-0.00444739	0.0314768	-0.0403715	-0.242642	0.0432564	1
PTTG1IP	-0.0005062	0.00358856	-0.00460096	-0.242293	0.73419	1
CASP10	-0.000725505	0.00515991	-0.00661092	-0.241608	0.0829134	1
XAF1	-0.290258	2.06828	-2.64879	-0.241207	0.000783381	1
NOSTRIN	-0.013106	0.0934057	-0.119618	-0.241169	0.0508372	1
SMIM14	-0.0265249	0.189177	-0.242227	-0.241017	0.457579	1
RGCC	-0.0433949	0.309662	-0.396451	-0.240903	0.543553	1
KAT6A	-0.0324642	0.231917	-0.296846	-0.24067	0.219516	1
KANK3	-0.00109835	0.00785953	-0.0100562	-0.240317	0.000426194	1
NRP1	-0.00793566	0.0569041	-0.0727754	-0.239878	0.528502	1
ZBTB46	-0.000212554	0.00152893	-0.00195403	-0.239221	0.648026	1
BRWD1	-0.0223364	0.160868	-0.20554	-0.238961	0.667406	1
MALT1	-0.00220289	0.0158704	-0.0202762	-0.238892	0.128687	1
TFRC	-0.00124885	0.00900231	-0.0115	-0.238774	0.126197	1
HBP1	-0.0336029	0.242297	-0.309503	-0.238711	0.0742394	1
HEG1	-0.103262	0.746432	-0.952955	-0.238191	0.00603209	1
EPC1	-0.0074167	0.0536289	-0.0684623	-0.238124	0.228318	1
MIR222HG	-0.0231807	0.167827	-0.214188	-0.237861	0.725452	1
GOLPH3	-0.0148992	0.10797	-0.137769	-0.237666	0.556863	1
ARHGEF28	-0.0433217	0.314169	-0.400812	-0.237514	0.751182	1
IQGAP1	-0.0225779	0.163808	-0.208963	-0.237421	0.268087	1
ARMH3	-0.0323479	0.234691	-0.299387	-0.237421	0.44069	1
AC087854.1	-0.0033353	0.0242046	-0.0308752	-0.237368	0.68721	1
RPS8	-0.0135221	0.0983157	-0.12536	-0.236976	0.940302	1
NOTCH4	-0.000200023	0.00145543	-0.00185548	-0.236816	0.059502	1
AL589935.1	-2.32326e-05	0.000169174	-0.000215639	-0.236661	0.00909564	1
ZNF506	-0.000905419	0.00659355	-0.00840439	-0.236644	0.092472	1
WDR26	-0.00825539	0.0606549	-0.0771657	-0.234802	0.273704	1
HGSNAT	-0.0277431	0.204139	-0.259625	-0.234496	0.817125	1
TMEM181	-0.0185941	0.136922	-0.17411	-0.234342	0.493036	1
INO80	-0.024512	0.180769	-0.229793	-0.234034	0.877829	1
TYW1	-0.000691772	0.0051259	-0.00650944	-0.233057	0.318597	1
ACVR1	-0.0041273	0.0305945	-0.0388491	-0.232976	0.00292873	1
TNRC6A	-0.0346494	0.257466	-0.326765	-0.232481	0.895749	1
RERE	-0.0198481	0.147565	-0.187261	-0.232369	0.662272	1
AC080132.1	-0.00143242	0.0107273	-0.0135922	-0.230884	0.622101	1
CUL4A	-0.0285718	0.214992	-0.272135	-0.229918	0.363428	1
NSUN6	-0.000305939	0.00230343	-0.00291531	-0.229799	0.777657	1
TMEM106B	-0.0137769	0.103779	-0.131333	-0.229698	0.265684	1
TARS3	-0.0240788	0.181813	-0.229971	-0.229215	0.717518	1
SRGAP2B	-0.00555921	0.0421995	-0.0533179	-0.228144	0.348645	1
AKAP11	-0.0365747	0.277651	-0.350801	-0.228133	0.0103602	1
EIF4A1	-0.0116786	0.0886573	-0.112015	-0.228131	0.536731	1
GPATCH2L	-0.00146106	0.0110955	-0.0140176	-0.228059	0.328158	1
BMT2	-0.0180423	0.137109	-0.173194	-0.22792	0.296982	1
SRGAP2C	-0.00386552	0.0294392	-0.0371702	-0.227484	0.518414	1
RBMS2	-0.00446597	0.0340162	-0.0429481	-0.22746	0.00675302	1
INSR	-0.0398885	0.30492	-0.384697	-0.226734	0.641119	1
NDUFAF2	-0.0225456	0.172684	-0.217776	-0.226341	0.295413	1
ADAMTS9	-0.070897	0.543951	-0.685745	-0.226	0.950376	1
ARIH2	-0.040127	0.307877	-0.388132	-0.225996	0.139836	1
ATXN7L1	-0.0367422	0.28236	-0.355845	-0.225675	0.318307	1
PRKACB	-0.000168385	0.00129969	-0.00163646	-0.224804	0.739299	1
NAP1L4	-0.0268521	0.207697	-0.261402	-0.224384	0.664414	1
TAB2	-0.0190996	0.14777	-0.185969	-0.224333	0.943739	1
DEPP1	-0.0351523	0.272474	-0.342779	-0.223964	0.847595	1
IREB2	-0.00232424	0.0180484	-0.0226968	-0.223605	0.879204	1
ELK4	-0.0161234	0.125294	-0.15754	-0.223461	0.321367	1
EIF3E	-0.0157944	0.122795	-0.154384	-0.223368	0.0211737	1
HERC2	-0.0479021	0.373948	-0.469752	-0.222559	0.0668786	1
MAOA	-0.0110273	0.0866395	-0.108694	-0.221294	0.00775204	1
SMAD4	-0.0143386	0.112759	-0.141436	-0.221116	0.88462	1
SRSF11	-0.0180307	0.141865	-0.177926	-0.221016	0.954424	1
EGLN1	-0.000910811	0.00719485	-0.00901647	-0.220236	0.357345	1
NEDD9	-0.000408486	0.00322935	-0.00404632	-0.220081	0.135198	1
OTUD7B	-0.02473	0.195704	-0.245164	-0.219883	0.943104	1
NOD1	-0.0330889	0.263208	-0.329386	-0.218878	0.00101479	1
PIBF1	-0.0231662	0.184964	-0.231296	-0.218156	0.777474	1
LDB2	-0.0566814	0.454582	-0.567945	-0.217292	0.372433	1
ST8SIA6-AS1	-0.0361316	0.28979	-0.362053	-0.217281	0.22081	1
TMEM132C	-0.0179322	0.144505	-0.180369	-0.21637	0.131674	1
FTX	-0.16998	1.371	-1.71096	-0.216197	0.746157	1
ICAM2	-0.00413445	0.0333689	-0.0416378	-0.21607	0.410358	1
VIM	-0.00419871	0.0339147	-0.0423121	-0.215917	0.301765	1
LRP8	-0.000116441	0.000941771	-0.00117465	-0.215666	0.618845	1
LATS1	-0.0212414	0.172334	-0.214817	-0.21507	0.585239	1
NFKB1	-0.0213265	0.173081	-0.215734	-0.215008	0.299754	1
ATP10A	-0.0537074	0.436882	-0.544297	-0.214567	0.0395974	1
LCORL	-0.000182273	0.00148379	-0.00184834	-0.214427	0.506362	1
PARP9	-0.00293521	0.0239351	-0.0298056	-0.214098	0.00598504	1
GNAQ	-0.0332053	0.270874	-0.337285	-0.214027	0.440477	1
MTURN	-0.0412542	0.336905	-0.419413	-0.213817	0.0296075	1
C22orf34	-0.0133335	0.108956	-0.135623	-0.213699	0.000458571	1
PAK2	-0.0192075	0.157079	-0.195494	-0.21355	0.574147	1
ITM2A	-0.0152811	0.125014	-0.155576	-0.213481	0.00436558	1
SHANK3	-0.00285757	0.0233956	-0.0291108	-0.213335	0.473756	1
LIMA1	-0.00425688	0.0348636	-0.0433774	-0.213273	0.295343	1
ADIPOR2	-0.0208558	0.171001	-0.212713	-0.213058	0.202926	1
TBC1D4	-0.105164	0.862792	-1.07312	-0.212941	0.000631669	1
RBM39	-0.0183173	0.150631	-0.187266	-0.212498	0.588078	1
TM4SF1	-0.0232309	0.191862	-0.238323	-0.211684	0.61134	1
NR1D2	-0.0234124	0.193519	-0.240344	-0.21153	0.951071	1
AOPEP	-0.0175831	0.145359	-0.180525	-0.2115	0.971977	1
IGF1R	-0.089515	0.742759	-0.921789	-0.210803	0.0424356	1
FNBP1L	-0.0250516	0.208883	-0.258986	-0.209889	0.473612	1
RAB11FIP3	-0.0203764	0.170009	-0.210762	-0.209769	0.611125	1
TRAK1	-0.0383623	0.320192	-0.396916	-0.2097	0.968385	1
ACSL5	-0.00713195	0.0598257	-0.0740896	-0.208764	0.0477625	1
YWHAQ	-0.0316639	0.26573	-0.329057	-0.20868	0.0359563	1
ESAM	-7.39374e-05	0.000620778	-0.000768653	-0.208596	0.463123	1
MACROH2A1	-0.0179057	0.1509	-0.186711	-0.207899	0.0923254	1
AL133268.4	-0.00178937	0.0151149	-0.0186937	-0.207468	0.835144	1
TIE1	-0.000557478	0.00471954	-0.00583449	-0.207056	0.0879486	1
SMC5	-0.0039428	0.0334494	-0.041335	-0.206667	0.707849	1
CBLB	-0.0209769	0.178119	-0.220072	-0.206504	0.973336	1
JMJD1C	-0.00552267	0.0469567	-0.0580021	-0.206257	0.600282	1
NSRP1	-0.0152883	0.130877	-0.161454	-0.205004	0.868996	1
PLEKHA7	-0.00162422	0.0139059	-0.0171543	-0.204983	0.935031	1
SP100	-0.000198338	0.00170458	-0.00210126	-0.204283	0.00209466	1
MCU	-0.0365847	0.314567	-0.387737	-0.204198	0.203471	1
CTTN	-0.00160654	0.0138525	-0.0170656	-0.203685	0.627552	1
SCAF4	-0.018633	0.16193	-0.199196	-0.202256	0.461585	1
BEND7	-0.000562086	0.00488606	-0.00601024	-0.202209	0.183296	1
PRTG	-0.00055806	0.00485303	-0.00596915	-0.202136	0.184501	1
STXBP6	-0.0427456	0.372143	-0.457634	-0.201933	0.475748	1
UBE2E1	-0.00487163	0.0424199	-0.0521632	-0.201901	0.0272727	1
USP8	-0.00478269	0.0420323	-0.0515976	-0.200233	0.554463	1
HEATR5B	-0.00152267	0.0133907	-0.0164361	-0.200114	0.172223	1
LIMS1	-0.0139706	0.123394	-0.151335	-0.199337	0.154234	1
RIMKLB	-0.0684423	0.608573	-0.745457	-0.198141	0.919001	1
AC023590.1	-0.00185746	0.0165251	-0.0202401	-0.198043	0.762494	1
MAP3K2	-0.0236678	0.210795	-0.258131	-0.197848	0.301798	1
CHIC1	-0.00816294	0.0727786	-0.0891045	-0.197662	0.0297762	1
CGGBP1	-0.0225981	0.201778	-0.246975	-0.197398	0.167236	1
GBE1	-0.0400109	0.357592	-0.437613	-0.197232	0.117653	1
SLC2A3	-0.0466931	0.41871	-0.512096	-0.19664	0.716946	1
NIPBL	-0.0163454	0.147134	-0.179824	-0.195966	0.896864	1
PRR5L	-0.000542631	0.00488691	-0.00597217	-0.19588	0.606788	1
VAPB	-5.35393e-05	0.000482736	-0.000589814	-0.195674	0.40425	1
OPTN	-0.00629134	0.0567283	-0.069311	-0.195666	0.0294022	1
ABLIM3	-0.000317582	0.00286385	-0.00349902	-0.195651	0.0758251	1
CNKSR3	-0.0261648	0.237733	-0.290063	-0.194326	0.905649	1
MAP3K1	-0.0298122	0.271272	-0.330896	-0.194068	0.0647726	1
PXN	-0.00392276	0.0358295	-0.0436751	-0.19341	0.500941	1
TMPO	-0.00275909	0.0252249	-0.030743	-0.193243	0.769054	1
PARP12	-0.00221742	0.0202758	-0.0247107	-0.193216	0.0537621	1
AMBRA1	-0.016025	0.147186	-0.179236	-0.19244	0.928164	1
SLC16A1	-0.0443079	0.407706	-0.496321	-0.192122	0.468233	1
HERC3	-0.03392	0.312821	-0.380661	-0.191734	0.0784271	1
EIF4G3	-0.0434039	0.400947	-0.487755	-0.191448	0.0114715	1
LUC7L	-0.0356745	0.329583	-0.400932	-0.191428	0.0404696	1
ARHGAP29	-0.0160947	0.149677	-0.181866	-0.190292	0.134724	1
CUL5	-0.0160336	0.149208	-0.181275	-0.190177	0.870056	1
EBF1	-0.000735059	0.00685268	-0.0083228	-0.189871	0.111937	1
FLOT1	-0.0149452	0.139477	-0.169367	-0.189689	0.755646	1
SRP14	-8.34542e-05	0.000779715	-0.000946623	-0.189496	0.159156	1
NPAS2	-0.0468394	0.43852	-0.532199	-0.189145	0.599605	1
MDM4	-0.0216772	0.203696	-0.24705	-0.188516	0.729655	1
EIF4A2	-0.0415144	0.390932	-0.47396	-0.188155	0.0118286	1
ITIH5	-0.00079683	0.00751775	-0.00911141	-0.187834	0.770993	1
TMEM50B	-0.0046777	0.044207	-0.0535624	-0.187546	0.904848	1
DDX3X	-0.0285975	0.271264	-0.328459	-0.18692	0.00640744	1
R3HCC1L	-0.0237121	0.224996	-0.272421	-0.186865	0.316533	1
MAP2	-0.112078	1.06399	-1.28815	-0.186782	0.744882	1
PTPRG	-0.166016	1.57619	-1.90823	-0.186765	0.000625938	1
POLA1	-0.00885278	0.0845953	-0.102301	-0.185677	0.878411	1
DARS1	-0.00204192	0.0196594	-0.0237433	-0.184417	0.213223	1
RGS3	-0.0219031	0.211063	-0.254869	-0.184273	0.334088	1
CCDC85A	-0.0378662	0.365646	-0.441378	-0.183926	0.137913	1
MOB3B	-0.02019	0.195937	-0.236317	-0.183095	0.45686	1
IL13RA1	-0.00145745	0.0142267	-0.0171416	-0.182129	0.021166	1
TCAIM	-0.0181403	0.177336	-0.213616	-0.181886	0.706267	1
CELF1	-0.0270109	0.264293	-0.318315	-0.181736	0.00793429	1
EPS15	-0.0261884	0.256609	-0.308986	-0.181502	0.00495654	1
CCNI	-0.0016375	0.016113	-0.019388	-0.180808	0.634583	1
SMARCAD1	-0.0323445	0.318521	-0.38321	-0.180679	0.0129185	1
LRMDA	-0.0742194	0.737268	-0.885707	-0.17926	0.401604	1
TSPAN9	-0.0061944	0.0617358	-0.0741246	-0.178725	0.289973	1
HERPUD1	-0.0033485	0.0334404	-0.0401374	-0.178394	0.592391	1
VPS8	-0.0380835	0.380809	-0.456976	-0.17819	0.433615	1
PRKAR2A	-0.00402373	0.0405214	-0.0485689	-0.177042	0.696846	1
ZHX2	-0.0175084	0.178353	-0.21337	-0.175204	0.963837	1
B4GALT5	-0.000709133	0.0072244	-0.00864267	-0.17519	0.641266	1
NOL10	-0.0226491	0.231785	-0.277083	-0.174471	0.098481	1
NOTCH1	-0.00648909	0.0665006	-0.0794788	-0.174249	0.802809	1
RPS2	-0.0233372	0.239801	-0.286475	-0.173826	0.9776	1
WWP1	-0.0158891	0.163784	-0.195563	-0.173326	0.841373	1
INPP5D	-0.00059813	0.00619714	-0.0073934	-0.172519	0.529195	1
NFE2L2	-0.0164161	0.170509	-0.203342	-0.172127	0.339073	1
BNIP2	-0.0225152	0.23399	-0.279021	-0.172039	0.231662	1
SRGN	-0.0143539	0.150672	-0.17938	-0.170476	0.925621	1
MYSM1	-0.0126703	0.133147	-0.158488	-0.170304	0.697652	1
TENT4A	-0.0132082	0.139356	-0.165773	-0.169684	0.442815	1
ENG	-0.00114221	0.0121138	-0.0143982	-0.168881	0.00263691	1
TLE1	-0.00103417	0.0110352	-0.0131035	-0.16794	0.502585	1
PTAR1	-0.00873748	0.0933736	-0.110849	-0.167711	0.876464	1
UBE2W	-0.0265382	0.283665	-0.336741	-0.167677	0.16032	1
DLEU2	-0.0465936	0.499213	-0.5924	-0.167315	0.963757	1
ZNF148	-0.00464099	0.0499571	-0.0592391	-0.166602	0.0309535	1
RPL27A	-0.000528062	0.00569576	-0.00675189	-0.166294	0.589624	1
ZNF366	-0.00257379	0.0278395	-0.0329871	-0.165866	0.424057	1
CUL1	-0.0118071	0.127867	-0.151481	-0.165682	0.869398	1
USP48	-0.0127541	0.138233	-0.163741	-0.165561	0.675247	1
MTAP	-0.00980677	0.106319	-0.125932	-0.165519	0.410183	1
STK4	-0.00128416	0.0139648	-0.0165332	-0.165055	0.801759	1
DOCK6	-0.0022648	0.0246656	-0.0291952	-0.164829	0.744485	1
ANXA3	-0.00852765	0.0931665	-0.110222	-0.164355	0.0399145	1
TRIM22	-0.0181536	0.198398	-0.234705	-0.164305	0.0166947	1
AP3S1	-0.00309949	0.0340465	-0.0402455	-0.163541	0.2064	1
SARAF	-0.0181936	0.199912	-0.236299	-0.163494	0.699718	1
TM4SF18	-0.000870384	0.00956504	-0.0113058	-0.163474	0.028075	1
EDEM3	-0.000869538	0.00958919	-0.0113283	-0.162951	0.344448	1
TRIM13	-0.00760639	0.0839634	-0.0991762	-0.162808	0.822588	1
TMED10	-0.0116923	0.129104	-0.152489	-0.162763	0.305608	1
SLCO2B1	-0.0333399	0.368502	-0.435181	-0.162614	0.00906673	1
PCDH11Y	-0.000591304	0.00656496	-0.00774757	-0.161947	0.145287	1
CAMTA1	-0.0151195	0.168205	-0.198444	-0.161647	0.603109	1
UBR2	-0.0119591	0.1343	-0.158218	-0.160259	0.132412	1
MTHFD1L	-0.0252979	0.284683	-0.335279	-0.159955	0.97343	1
GALNT17	-0.000169363	0.00190682	-0.00224554	-0.159883	0.800583	1
TGOLN2	-0.0138847	0.157101	-0.18487	-0.159157	0.666394	1
TIPARP	-0.0282909	0.320248	-0.37683	-0.159091	0.603612	1
CREM	-0.0209983	0.237732	-0.279729	-0.159069	0.807428	1
EFNB2	-0.0213978	0.244094	-0.28689	-0.157967	0.62391	1
TLK2	-0.0111573	0.12756	-0.149875	-0.157644	0.884538	1
JAZF1	-0.0358572	0.410132	-0.481846	-0.15758	0.0291383	1
MPHOSPH8	-0.0111065	0.127282	-0.149495	-0.157299	0.74194	1
XRN1	-0.0146642	0.168152	-0.19748	-0.157214	0.360915	1
KPNA4	-0.00853442	0.0978709	-0.11494	-0.157202	0.285244	1
GMDS	-0.0253172	0.29043	-0.341064	-0.157154	0.678788	1
PSMD14	-0.000394155	0.00453641	-0.00532472	-0.156682	0.157629	1
OGT	-0.0306129	0.355299	-0.416525	-0.155476	0.0452295	1
IL18R1	-0.00785694	0.0923396	-0.108053	-0.153691	0.330081	1
CD58	-0.00475679	0.0561766	-0.0656901	-0.153005	0.205613	1
ENTPD1	-0.00496419	0.0586888	-0.0686172	-0.152854	0.835713	1
ZFP36L1	-3.97023e-05	0.000469873	-0.000549278	-0.152706	0.491706	1
ITPRID2	-0.0120667	0.142859	-0.166992	-0.152655	0.933564	1
CTNNAL1	-0.00293921	0.0348338	-0.0407122	-0.15251	0.689266	1
NCK1	-0.00651765	0.0773501	-0.0903854	-0.152315	0.864897	1
PSMA7	-0.00993483	0.11826	-0.138129	-0.151894	0.124921	1
NUP98	-0.0155159	0.186769	-0.217801	-0.150336	0.535992	1
KCNT2	-0.0612882	0.739183	-0.86176	-0.150065	0.00996624	1
APOLD1	-0.0365323	0.441439	-0.514504	-0.149804	0.811585	1
EDN1	-0.034841	0.421351	-0.491033	-0.149689	0.133933	1
ANO2	-0.0824498	0.99876	-1.16366	-0.149461	0.0163471	1
SPAST	-0.0113446	0.137797	-0.160486	-0.149087	0.857812	1
NFIC	-0.0184226	0.223916	-0.260761	-0.148997	0.345002	1
MEF2C-AS1	-0.0124459	0.151744	-0.176635	-0.14857	0.0472277	1
ERP44	-0.0184205	0.225186	-0.262027	-0.148204	0.0810118	1
ADARB1	-0.0101836	0.124998	-0.145365	-0.14765	0.451125	1
NET1	-0.000335759	0.00413891	-0.00481043	-0.147067	0.155362	1
HMCN1	-0.00164992	0.0204618	-0.0237616	-0.146247	0.734266	1
IDE	-0.000108981	0.00136207	-0.00158003	-0.145202	0.301048	1
LAP3	-0.00366472	0.0463107	-0.0536402	-0.143725	0.136961	1
DLG1	-0.0121514	0.153657	-0.17796	-0.143637	0.967496	1
ZNRF3	-0.02237	0.282886	-0.327626	-0.143631	0.57139	1
RPL8	-0.0129237	0.164637	-0.190484	-0.142656	0.471733	1
ANO5	-0.00209169	0.0267104	-0.0308938	-0.142338	0.0266983	1
FOXN2	-0.0182348	0.233522	-0.269991	-0.141961	0.369184	1
MBTPS1	-0.0128718	0.165225	-0.190968	-0.141656	0.426651	1
SPAAR	-0.00239282	0.0307508	-0.0355364	-0.141501	0.074687	1
KLHL20	-0.00376964	0.048507	-0.0560463	-0.141332	0.0911453	1
DENND5B	-0.0112696	0.145121	-0.16766	-0.141236	0.870495	1
SREK1	-0.0198574	0.256314	-0.296029	-0.140926	0.976977	1
NPIPB4	-0.000133525	0.00172428	-0.00199133	-0.140867	0.020308	1
TNFRSF10D	-0.0193696	0.250331	-0.28907	-0.140763	0.466583	1
ELF1	-0.00242671	0.0313686	-0.036222	-0.140738	0.33201	1
PRSS23	-0.0690601	0.894442	-1.03256	-0.140483	0.00554104	1
DDHD1	-0.0161432	0.210456	-0.242742	-0.13963	0.686532	1
PCNX4	-0.0406824	0.531795	-0.61316	-0.139282	0.10706	1
LUC7L3	-0.00967884	0.127134	-0.146492	-0.138657	0.932301	1
NCBP3	-0.000801008	0.0105598	-0.0121618	-0.13819	0.443719	1
DHX15	-0.0104133	0.137628	-0.158454	-0.137864	0.0328185	1
GNA14	-0.0473135	0.630123	-0.72475	-0.136888	0.417495	1
CCDC186	-0.000559388	0.00747926	-0.00859804	-0.136389	0.406093	1
RNF130	-0.0116793	0.156649	-0.180007	-0.13599	0.93506	1
RPS18	-0.00502764	0.068093	-0.0781483	-0.134764	0.76595	1
RPL7A	-0.00767887	0.104336	-0.119694	-0.13436	0.718108	1
PPARD	-5.01845e-05	0.000684317	-0.000784686	-0.133914	0.14158	1
BTNL9	-0.0117362	0.160062	-0.183534	-0.133892	0.508408	1
HSPA5	-0.0650048	0.890496	-1.02051	-0.133341	0.637051	1
FLI1	-0.00142988	0.0199252	-0.022785	-0.131234	0.00194954	1
EIF1B-AS1	-0.00113566	0.0158293	-0.0181007	-0.131203	0.724379	1
RPL15	-0.00619687	0.0869129	-0.0993066	-0.130444	0.86976	1
ARHGAP12	-0.000308012	0.00432757	-0.0049436	-0.13023	0.340049	1
ATP8A1	-0.016851	0.239248	-0.27295	-0.128963	0.345058	1
MTMR2	-0.000269166	0.00383658	-0.00437491	-0.128492	0.689947	1
SEC31A	-0.00145402	0.02073	-0.023638	-0.128463	0.0636592	1
ATXN2	-0.0180405	0.257967	-0.294048	-0.128108	0.113279	1
UACA	-0.000827162	0.0118637	-0.013518	-0.127746	0.396479	1
C2CD2	-0.012228	0.17543	-0.199886	-0.127713	0.188363	1
YTHDF3	-0.00749933	0.107645	-0.122644	-0.127652	0.860306	1
SBNO1	-0.0140918	0.202314	-0.230497	-0.127628	0.162441	1
SF3B1	-0.000469526	0.00676749	-0.00770654	-0.127159	0.825875	1
SYNJ1	-0.0252385	0.36528	-0.415757	-0.126669	0.381238	1
TCF4	-0.00437728	0.0639488	-0.0727034	-0.125564	0.848411	1
PAPOLA	-0.0237175	0.346953	-0.394388	-0.125409	0.10412	1
SLC31A1	-0.0013046	0.0191287	-0.0217379	-0.125137	0.0111055	1
XPO7	-0.000704996	0.0103443	-0.0117543	-0.125054	0.499269	1
GNAS	-0.0493127	0.728463	-0.827088	-0.124266	0.0014158	1
ATP6V0E1	-0.010987	0.162699	-0.184673	-0.123982	0.893642	1
AL139807.1	-0.0110618	0.164509	-0.186633	-0.123487	0.630192	1
ARL17B	-0.0692894	1.03608	-1.17465	-0.122859	0.0271583	1
BAZ1A	-0.000675534	0.0101344	-0.0114855	-0.122482	0.753975	1
ZNF680	-0.000834429	0.0126738	-0.0143426	-0.121071	0.222221	1
GATAD1	-0.0155158	0.236656	-0.267688	-0.120594	0.424268	1
CAMSAP2	-0.0212218	0.326259	-0.368703	-0.119701	0.0452333	1
SP110	-4.75932e-05	0.00073187	-0.000827056	-0.119673	0.139338	1
SMAP1	-0.00415114	0.0639186	-0.0722209	-0.119526	0.904718	1
BCAS3	-0.0254532	0.394044	-0.444951	-0.118922	0.585411	1
SLC7A1	-0.00576424	0.0893561	-0.100885	-0.118773	0.0255927	1
CLINT1	-0.000101128	0.00156942	-0.00177168	-0.118649	0.75942	1
EPSTI1	-0.000209419	0.00325321	-0.00367205	-0.118538	0.00223388	1
LRP11	-8.81296e-06	0.000137355	-0.000154981	-0.118173	0.71997	1
NPHP3	-0.00389027	0.0613611	-0.0691417	-0.116852	0.695954	1
RPS3	-0.00218992	0.0345626	-0.0389425	-0.116786	0.270267	1
NGLY1	-0.0189783	0.300673	-0.33863	-0.116367	0.970461	1
ST7L	-0.00326609	0.0526255	-0.0591577	-0.114533	0.863661	1
NDUFV2	-0.00354498	0.0573413	-0.0644313	-0.114115	0.147078	1
PPP1R16B	-0.0278773	0.453767	-0.509522	-0.113442	0.441445	1
RAB3GAP1	-0.000242773	0.00395922	-0.00444477	-0.113238	0.102929	1
ZNF609	-0.0117949	0.193135	-0.216725	-0.112807	0.354176	1
CRIP2	-0.0136472	0.225143	-0.252438	-0.112015	0.883226	1
DNAJC15	-0.00148213	0.0244832	-0.0274475	-0.111877	0.86412	1
NEBL	-0.0104648	0.173034	-0.193964	-0.111776	0.111841	1
DGKE	-4.32475e-06	7.15465e-05	-8.0196e-05	-0.11172	0.948312	1
TMCC3	-0.00560343	0.0930669	-0.104274	-0.111305	0.208729	1
ZC3H6	-0.000816143	0.0137207	-0.015353	-0.110038	0.0345698	1
PRKCH	-0.0378454	0.637241	-0.712932	-0.109876	0.069502	1
RPL9	-0.0113075	0.190941	-0.213556	-0.10958	0.464415	1
SPOP	-8.17654e-05	0.0013828	-0.00154633	-0.109423	0.359534	1
PPM1H	-0.000447632	0.00770028	-0.00859554	-0.107677	0.760478	1
SPTBN1	-0.0347481	0.602628	-0.672124	-0.106852	0.134322	1
WASHC4	-0.00792714	0.138677	-0.154531	-0.105979	0.861111	1
PPP1R10	-0.0150994	0.26595	-0.296149	-0.105299	0.488863	1
PROM1	-4.91557e-05	0.000866744	-0.000965055	-0.10519	0.972898	1
MT-CO1	-0.0160273	0.283319	-0.315373	-0.104939	0.867272	1
FAM120A	-0.00895521	0.160013	-0.177924	-0.103877	0.172834	1
PTMA	-0.0271064	0.485943	-0.540156	-0.103552	0.0791397	1
CCDC50	-0.0069593	0.12643	-0.140349	-0.102257	0.287964	1
TRPS1	-0.00596354	0.108806	-0.120733	-0.101842	0.170729	1
SEC14L1	-0.000994029	0.0181463	-0.0201343	-0.101789	0.395629	1
EMSY	-0.0113479	0.207329	-0.230025	-0.10171	0.326215	1
EMCN	-7.66737e-06	0.000140508	-0.000155842	-0.101419	0.944514	1
UBE2E3	-0.0105213	0.19357	-0.214613	-0.10104	0.55544	1
TNS2	-0.00722045	0.133572	-0.148013	-0.100515	0.514758	1
OPHN1	-0.00195772	0.0362647	-0.0401801	-0.100388	0.0302475	1
ID3	-0.0149764	0.277591	-0.307544	-0.10033	0.0370774	1
HLF	-9.22194e-06	0.00017111	-0.000189553	-0.10023	0.0703902	1
TRRAP	-0.00732083	0.137204	-0.151846	-0.0992806	0.752375	1
SMARCA4	-0.00684377	0.128699	-0.142386	-0.0989619	0.598235	1
UTRN	-0.0140676	0.265657	-0.293792	-0.098568	0.00682851	1
ABCB1	-0.044312	0.839811	-0.928435	-0.0982328	0.00106152	1
DNM3	-0.0187955	0.36019	-0.397781	-0.0972028	0.91205	1
BTG2	-0.00592925	0.114083	-0.125942	-0.0968326	0.0103866	1
FYN	-0.00971861	0.190038	-0.209475	-0.0953569	0.039634	1
ARHGEF3	-0.000734208	0.0145218	-0.0159902	-0.0943249	0.120224	1
GNAI2	-0.00081581	0.0161375	-0.0177691	-0.0943156	0.165965	1
RBM27	-0.00205632	0.0408111	-0.0449237	-0.094018	0.00417088	1
PDE7B	-0.0170683	0.339073	-0.37321	-0.0939324	0.501585	1
AGAP3	-0.00606065	0.121211	-0.133333	-0.0933328	0.974933	1
ZBED5	-0.000646407	0.0130051	-0.0142979	-0.0928058	0.137658	1
LRRC32	-0.00143731	0.028965	-0.0318396	-0.09266	0.406667	1
SHC2	-0.00326048	0.0657802	-0.0723011	-0.0925602	0.0308837	1
GLUL	-0.0116898	0.237369	-0.260748	-0.091993	0.912204	1
KPNB1	-0.00793077	0.162725	-0.178586	-0.0910841	0.699621	1
SLC26A2	-0.0173587	0.358446	-0.393164	-0.0905323	0.79192	1
NPIPB5	-0.00818038	0.168998	-0.185359	-0.0904919	0.294206	1
RPS26	-0.00111783	0.0232443	-0.0254799	-0.0899307	0.694631	1
MARCHF3	-0.0022061	0.0459202	-0.0503324	-0.0898446	0.751468	1
YES1	-0.0117842	0.246783	-0.270352	-0.0893254	0.196032	1
UQCC1	-0.00108179	0.0232428	-0.0254064	-0.0871657	0.917579	1
RBPJ	-0.0113127	0.24661	-0.269235	-0.0859658	0.0553291	1
AP2B1	-0.00135512	0.0300431	-0.0327533	-0.0845904	0.0922039	1
SERPINB6	-0.00149182	0.0333717	-0.0363553	-0.0838676	0.343657	1
NRP2	-0.000459487	0.0102835	-0.0112024	-0.0838298	0.928439	1
FAM133B	-0.00588291	0.131887	-0.143653	-0.0836922	0.937343	1
MTM1	-0.00161412	0.0363299	-0.0395582	-0.0833757	0.0135946	1
RB1CC1	-0.00361018	0.0815822	-0.0888026	-0.083057	0.359845	1
JCAD	-0.00217559	0.0492447	-0.0535959	-0.082926	0.148601	1
RASSF3	-0.00027196	0.00617719	-0.00672111	-0.0826514	0.284123	1
ANAPC10	-0.000114193	0.00259648	-0.00282487	-0.0825674	0.986315	1
SFMBT2	-0.00198572	0.0454727	-0.0494442	-0.0820071	0.691261	1
RPS6KC1	-0.00713824	0.16483	-0.179106	-0.0813565	0.158988	1
METTL15	-0.00295786	0.0683391	-0.0742548	-0.0813119	0.955729	1
ZNF160	-1.62848e-05	0.000379077	-0.000411647	-0.0807303	0.797638	1
CYYR1	-3.70411e-05	0.000864344	-0.000938426	-0.0805419	0.000596157	1
TRIP12	-0.003413	0.0796804	-0.0865064	-0.0805041	0.162694	1
PRKCE	-0.008527	0.199537	-0.216591	-0.0803243	0.829547	1
HSPD1	-0.0167565	0.392774	-0.426287	-0.0801945	0.770328	1
MGLL	-0.00956162	0.224836	-0.243959	-0.0799516	0.932807	1
HOMER2	-0.000653355	0.0154593	-0.016766	-0.0794749	0.398665	1
KLF2	-0.00458219	0.11138	-0.120544	-0.0774473	0.096152	1
BACH1	-0.0171472	0.424239	-0.458533	-0.0761418	0.965556	1
PLSCR4	-0.0317535	0.787148	-0.850655	-0.0759991	0.919897	1
IFI27	-0.000991052	0.0245766	-0.0265587	-0.0759721	0.118747	1
TVP23C	-0.0102163	0.256012	-0.276445	-0.0752123	0.268468	1
RPS12	-0.000750867	0.0189554	-0.0204572	-0.0746803	0.647164	1
KLHL5	-0.0114036	0.293113	-0.31592	-0.0733973	0.320625	1
GIGYF2	-0.00626068	0.16212	-0.174641	-0.0728751	0.760666	1
PIP5K1C	-0.00212999	0.0556414	-0.0599014	-0.0722623	0.719841	1
HSPA1A	-0.0684109	1.81735	-1.95417	-0.0711028	0.896636	1
MED4	-0.000413484	0.0109908	-0.0118177	-0.0710624	0.590887	1
SLC30A9	-0.00670503	0.178279	-0.191689	-0.0710417	0.357562	1
ZMYND11	-0.00133991	0.0357897	-0.0384695	-0.0707301	0.233386	1
STXBP1	-0.0325744	0.873426	-0.938574	-0.0704688	0.0774865	1
S1PR1	-0.00617412	0.166092	-0.17844	-0.0702464	0.280351	1
CALM1	-0.0182242	0.490894	-0.527343	-0.0701581	0.686668	1
LARP1	-0.000471426	0.0128198	-0.0137627	-0.0695178	0.190093	1
RPS23	-0.00767639	0.21021	-0.225563	-0.0690517	0.942375	1
TRAPPC9	-0.0102294	0.281714	-0.302173	-0.0686751	0.50425	1
STK10	-0.00217063	0.0601822	-0.0645235	-0.0682303	0.120163	1
GSN	-0.00269114	0.0755466	-0.0809289	-0.0674168	0.703364	1
MINDY2	-0.00682334	0.191998	-0.205645	-0.0672638	0.758487	1
TRAPPC12	-0.00568031	0.161533	-0.172894	-0.0665809	0.811013	1
FAM214A	-0.00617283	0.175768	-0.188113	-0.0664972	0.110422	1
AP001011.1	-6.29972e-07	1.81329e-05	-1.93928e-05	-0.0658068	0.168275	1
PPM1K	-0.012129	0.355462	-0.37972	-0.064671	0.0143302	1
REEP3	-0.000552252	0.0162092	-0.0173137	-0.0645764	0.479757	1
PGM5	-0.000287465	0.0084407	-0.00901563	-0.0645521	0.9906	1
TCF25	-0.00420749	0.124712	-0.133127	-0.0639664	0.552132	1
OCLN	-0.00475971	0.14277	-0.152289	-0.0632338	0.217965	1
TAGLN2	-0.000464774	0.0139916	-0.0149211	-0.0630132	0.566981	1
BTRC	-0.0024859	0.0749769	-0.0799487	-0.0628982	0.309716	1
TMTC1	-9.8451e-05	0.00301807	-0.00321497	-0.0619153	0.808005	1
UBAP1	-0.00766023	0.2377	-0.253021	-0.0611907	0.899131	1
CCND3	-0.00345928	0.107732	-0.11465	-0.0609768	0.185373	1
DEPTOR	-0.00020456	0.00643188	-0.00684099	-0.0604134	0.361096	1
EML4	-0.0112684	0.36475	-0.387287	-0.0587353	0.907394	1
THADA	-0.0053637	0.174022	-0.184749	-0.0586037	0.993715	1
RAP1B	-0.00707531	0.231187	-0.245337	-0.0582021	0.94643	1
CDH2	-0.000521259	0.0171682	-0.0182107	-0.0577547	0.156588	1
DNAJC13	-0.000139733	0.00462283	-0.0049023	-0.0575053	0.717387	1
HTT	-0.000781202	0.0262043	-0.0277667	-0.056739	0.382188	1
IFI44	-3.28209e-07	1.10214e-05	-1.16778e-05	-0.0566786	0.0181815	1
CDKAL1	-0.0142502	0.479913	-0.508413	-0.0565195	0.0321536	1
PXK	-0.00693214	0.234603	-0.248467	-0.0562517	0.89724	1
AL929091.1	-0.00952167	0.325747	-0.34479	-0.0556632	0.848554	1
RAB18	-0.00441847	0.15127	-0.160107	-0.055624	0.267589	1
NCOR1	-0.00406021	0.140502	-0.148622	-0.055048	0.711552	1
ZNF438	-0.00504552	0.180793	-0.190884	-0.053213	0.0279818	1
SLC35F5	-5.06804e-06	0.000181678	-0.000191814	-0.0531908	0.945306	1
PWWP2A	-0.00484133	0.176783	-0.186466	-0.0522443	0.636879	1
THSD4	-0.0159822	0.605662	-0.637627	-0.0503897	0.00132991	1
PRRG1	-0.00349661	0.13706	-0.144053	-0.0487577	0.191667	1
ARL15	-0.0257377	1.03767	-1.08915	-0.0474371	0.377795	1
CAND1	-0.00041604	0.0167749	-0.017607	-0.0474334	0.969289	1
ZMIZ1	-0.00511754	0.209373	-0.219608	-0.0467629	0.629242	1
PAWR	-0.000382764	0.0157172	-0.0164827	-0.0465967	0.399872	1
SAMD8	-0.000829161	0.0340705	-0.0357288	-0.0465657	0.958919	1
SLC38A2	-0.000528061	0.021714	-0.0227702	-0.0465325	0.987831	1
CLASP1	-0.00504012	0.210148	-0.220229	-0.045906	0.36591	1
MYO5C	-0.000420944	0.0176628	-0.0185047	-0.0456231	0.156184	1
SLC5A3	-0.00147143	0.0631293	-0.0660722	-0.0446427	0.15394	1
GAPVD1	-0.00565392	0.246313	-0.257621	-0.0439799	0.404546	1
ZFX	-0.000199911	0.009039	-0.00943882	-0.0424096	0.642894	1
RELCH	-0.00377559	0.173303	-0.180854	-0.0417894	0.220839	1
ARMC8	-0.0029545	0.13769	-0.143599	-0.0411728	0.880461	1
MT1E	-0.00201747	0.0975645	-0.101599	-0.0397076	0.997111	1
SRARP	-0.00573663	0.287966	-0.299439	-0.0382822	0.997448	1
CAVIN2	-0.00446886	0.228869	-0.237806	-0.0375371	0.93928	1
TPK1	-0.00331551	0.177404	-0.184035	-0.0359578	0.997121	1
TTC19	-0.00158697	0.0853037	-0.0884776	-0.0357968	0.129023	1
NPDC1	-0.00276122	0.152101	-0.157624	-0.0349464	0.887916	1
PRKD1	-0.00650783	0.373428	-0.386443	-0.0335718	0.513129	1
FGFR1OP2	-0.00100598	0.0580537	-0.0600657	-0.0333845	0.569139	1
INTS6	-0.00763947	0.442123	-0.457401	-0.0332911	0.056028	1
DUSP1	-0.000111003	0.00646599	-0.006688	-0.0330792	0.542762	1
SSH1	-0.00289525	0.169116	-0.174906	-0.0329897	0.997201	1
PURA	-0.00446321	0.260897	-0.269823	-0.0329655	0.225137	1
RIN2	-0.00574366	0.336148	-0.347635	-0.0329267	0.00394937	1
ZC3HAV1	-0.000282655	0.0168087	-0.017374	-0.0324137	0.0733499	1
SCARB1	-0.0108415	0.662223	-0.683906	-0.0315706	0.833914	1
MSN	-0.00353758	0.216236	-0.223311	-0.0315485	0.996949	1
NLRP1	-1.57831e-05	0.000971274	-0.00100284	-0.03134	0.817081	1
OXSR1	-1.93835e-05	0.00119316	-0.00123193	-0.0313316	0.372265	1
SMARCA2	-0.000957448	0.0589368	-0.0608517	-0.0313313	0.647949	1
BBX	-0.00677991	0.421305	-0.434865	-0.0310414	0.0960273	1
SEPTIN11	-0.00302323	0.191441	-0.197487	-0.0304706	0.600802	1
PARP11	-0.00544198	0.34792	-0.358803	-0.0301846	0.0847959	1
GNG11	-0.000231925	0.0152277	-0.0156916	-0.0294033	0.936551	1
MFAP3	-0.00269549	0.177256	-0.182647	-0.0293583	0.496955	1
TAPT1	-0.00403538	0.265593	-0.273664	-0.0293337	0.0131084	1
KIF2A	-0.0060622	0.410477	-0.422601	-0.0285248	0.0035028	1
ANKRD29	-5.30682e-05	0.00363243	-0.00373857	-0.0282219	0.0905184	1
CNST	-5.01598e-05	0.00347562	-0.00357594	-0.0278836	0.957988	1
SDCBP	-0.00603254	0.419531	-0.431596	-0.0277833	0.847399	1
ZNF493	-0.00252116	0.180236	-0.185279	-0.0270379	0.0773092	1
EIF3H	-0.00222856	0.163165	-0.167622	-0.0264092	0.956034	1
PDS5B	-0.00233242	0.171043	-0.175708	-0.0263674	0.790397	1
LEPR	-1.88888e-05	0.00140824	-0.00144602	-0.0259412	0.887068	1
MAP3K4	-0.00262661	0.199515	-0.204768	-0.0254677	0.304291	1
OTUD4	-0.00352695	0.26824	-0.275293	-0.0254361	0.191679	1
SLC25A13	-0.00219759	0.170727	-0.175122	-0.0249079	0.986313	1
TMEM65	-0.000781035	0.0623692	-0.0639313	-0.0242406	0.921657	1
MPZL1	-0.00315089	0.252273	-0.258575	-0.0241779	0.39043	1
UBXN2A	-0.00163147	0.130976	-0.134238	-0.0241135	0.255862	1
HNRNPH3	-0.00077335	0.0689089	-0.0704556	-0.0217522	0.275606	1
YTHDC2	-0.00349582	0.33179	-0.338782	-0.0204354	0.200075	1
TUT7	-0.00084142	0.0819272	-0.08361	-0.0199249	0.774479	1
ANGPT2	-0.00920943	0.978076	-0.996495	-0.0182826	0.591704	1
CHST15	-0.00095137	0.101294	-0.103197	-0.018237	0.283701	1
U2SURP	-0.00274714	0.295579	-0.301073	-0.0180484	0.472123	1
ST6GAL1	-8.42163e-07	9.37879e-05	-9.54723e-05	-0.0174428	0.00284227	1
SECISBP2	-0.000603857	0.0687111	-0.0699188	-0.0170748	0.100374	1
ZSWIM5	-0.00108251	0.126529	-0.128694	-0.0166261	0.493707	1
AUH	-0.00154425	0.185747	-0.188835	-0.0161603	0.922548	1
USP3	-3.26869e-05	0.00399676	-0.00406214	-0.0158992	0.996015	1
SEM1	-0.00198945	0.245259	-0.249238	-0.0157706	0.797066	1
GALK2	-0.000145919	0.018148	-0.0184398	-0.0156334	0.587375	1
ZNF385B	-0.000853673	0.111381	-0.113088	-0.0149078	0.762724	1
PPP4R3B	-0.000910877	0.125533	-0.127355	-0.0141192	0.0311674	1
IQSEC1	-0.00216221	0.333041	-0.337366	-0.0126426	0.0184441	1
ZFC3H1	-0.000874692	0.170887	-0.172636	-0.00998106	0.934475	1
PRKD3	-0.000393747	0.0797122	-0.0804997	-0.00963387	0.51381	1
CENPC	-0.00226859	0.466611	-0.471148	-0.00948291	0.137372	1
C20orf194	-0.000173553	0.042856	-0.0432031	-0.00790519	0.111652	1
TPM3	-0.000407689	0.114752	-0.115567	-0.00693869	0.167939	1
PCBP2	-0.000155991	0.0439068	-0.0442188	-0.00693865	0.759465	1
CGNL1	-8.51037e-05	0.0271903	-0.0273605	-0.00611541	0.254337	1
AC018816.1	-2.75493e-05	0.00889038	-0.00894548	-0.00605473	0.961175	1
PGK1	-0.000825404	0.273469	-0.27512	-0.0058979	0.0973383	1
RBBP6	-0.000251004	0.0845953	-0.0850973	-0.00579822	0.345275	1
CORO1C	-0.000103704	0.0385646	-0.038772	-0.00525641	0.154431	1
RPL5	-0.00053812	0.202819	-0.203895	-0.00518644	0.465704	1
PRKY	-1.88093e-11	1.12396e-08	-1.12772e-08	-0.00327448	0.19171	1
SUMF1	-0.000364713	0.218555	-0.219284	-0.00326524	0.952162	1
TTTY14	-2.34278e-10	1.68389e-07	-1.68857e-07	-0.00272309	0.389208	1
MECOM	-3.14613e-06	0.0216891	-0.0216954	-0.000284263	0.824165	1
FBXW4	-8.87396e-06	0.26152	-0.261538	-6.65037e-05	0.999923	1
SMAD7	1.20311e-05	0.101627	-0.101603	0.000232058	0.970598	1
FOCAD	1.05432e-05	0.0382597	-0.0382386	0.000540253	0.320008	1
LINC00894	0.000144832	0.509139	-0.50885	0.000557699	0.10325	1
LAMA2	0.000168124	0.432323	-0.431986	0.000762497	0.157229	1
UTY	2.5887e-12	5.19485e-09	-5.18967e-09	0.000977178	0.713978	1
PPA1	0.000123735	0.173482	-0.173234	0.00139894	0.974489	1
TAF15	0.000185841	0.197568	-0.197196	0.00184537	0.664165	1
ZNF654	0.000284424	0.219559	-0.21899	0.0025423	0.6527	1
KMT2E	0.00029577	0.186183	-0.185591	0.00311855	0.430874	1
PIK3R3	0.00318178	1.6972	-1.69084	0.0036813	0.0352835	1
DHX9	1.84012e-05	0.00811967	-0.00808286	0.00445187	0.679562	1
NUP58	3.22403e-05	0.0131881	-0.0131236	0.00480317	0.62487	1
ZNF33A	3.26867e-07	0.000133271	-0.000132617	0.00481892	0.908225	1
HP1BP3	0.00105296	0.424419	-0.422313	0.00487468	0.636307	1
ZFHX3	0.000437105	0.175597	-0.174723	0.00489101	0.363796	1
EIF1	0.000884762	0.293232	-0.291463	0.00593165	0.940394	1
MLLT3	0.000565406	0.177913	-0.176782	0.0062486	0.0841258	1
THRAP3	0.000580627	0.156457	-0.155295	0.00730073	0.992434	1
AL049828.1	0.000917813	0.215876	-0.21404	0.00836852	0.326626	1
USP9Y	3.74237e-10	7.64395e-08	-7.5691e-08	0.0096429	0.00417564	1
HLA-C	3.18547e-05	0.00588297	-0.00581926	0.0106704	0.337507	1
SESN1	0.00149369	0.26354	-0.260552	0.011172	0.345328	1
SCAF11	2.64875e-05	0.00466542	-0.00461245	0.011191	0.756367	1
RPL28	0.000745902	0.130459	-0.128967	0.0112706	0.95609	1
TNFRSF1B	0.000215035	0.0347783	-0.0343483	0.0121939	0.159931	1
FOXK2	0.00154022	0.243055	-0.239975	0.0124993	0.13892	1
CBR4	0.0038111	0.535654	-0.528031	0.0140448	0.13081	1
PDE3B	0.00268873	0.363999	-0.358622	0.0145853	0.707776	1
SLMAP	0.00200016	0.259002	-0.255001	0.0152538	0.120553	1
VTI1A	0.00316575	0.381569	-0.375238	0.0163972	0.123461	1
SOS1	0.00225108	0.269903	-0.2654	0.0164843	0.30986	1
RPS6KA3	0.00219753	0.247171	-0.242776	0.0175818	0.451572	1
KHDRBS1	0.00122752	0.138027	-0.135572	0.0175871	0.106303	1
MLLT10	1.22156e-05	0.00135712	-0.00133269	0.0178022	0.996248	1
ITGA6	7.65208e-06	0.000776221	-0.000760916	0.0195139	0.0241711	1
SLC16A1-AS1	0.0023254	0.230545	-0.225894	0.0199707	0.864728	1
PIK3R1	0.00107313	0.106327	-0.104181	0.0199831	0.449209	1
PNPLA8	0.000343161	0.033332	-0.0326457	0.0203882	0.998824	1
CCDC82	0.00194536	0.187779	-0.183888	0.0205175	0.384565	1
ELAPOR2	0.0017332	0.157809	-0.154343	0.0217651	0.647733	1
PPP1CB	0.00245516	0.214668	-0.209758	0.0226754	0.947088	1
EGFL7	0.0013715	0.117157	-0.114414	0.0232161	0.656711	1
NACA	0.00270433	0.227394	-0.221985	0.0235899	0.732682	1
RPS19	0.00342444	0.266154	-0.259305	0.0255464	0.921157	1
GRB2	0.00195043	0.144286	-0.140385	0.0268574	0.94059	1
VPS53	0.00340179	0.239627	-0.232823	0.0282247	0.880922	1
RPL35A	0.0001874	0.0130779	-0.0127031	0.0284936	0.697213	1
PPP6R2	0.00275666	0.188649	-0.183136	0.0290649	0.937276	1
NFX1	0.000313636	0.0212901	-0.0206629	0.029305	0.919004	1
TGFBR3	0.00742348	0.485257	-0.47041	0.0304494	0.25184	1
FTH1	0.00642009	0.417363	-0.404523	0.0306202	0.401237	1
RHOT1	0.00141984	0.0918048	-0.0889651	0.0307887	0.211094	1
SCFD1	0.00568339	0.364522	-0.353155	0.0310425	0.279885	1
MIR181A1HG	0.000129806	0.00816629	-0.00790668	0.0316575	0.703319	1
TOP1	0.00527942	0.32534	-0.314781	0.0323297	0.00281869	1
AFAP1L2	0.00265319	0.162959	-0.157652	0.032439	0.492187	1
RUSC2	0.00354744	0.217328	-0.210233	0.0325233	0.484315	1
CABIN1	0.00253446	0.154782	-0.149713	0.0326275	0.83072	1
DENND4C	0.000215122	0.0127514	-0.0123211	0.033633	0.950787	1
FBXO34	0.003228	0.190398	-0.183942	0.0338023	0.376268	1
TPR	0.0039413	0.230952	-0.223069	0.0340284	0.197841	1
CYTH3	0.00339869	0.191358	-0.18456	0.0354402	0.343884	1
SLCO1A2	1.41835e-08	7.66447e-07	-7.3808e-07	0.036954	0.42934	1
MKLN1	0.0062208	0.335029	-0.322588	0.037081	0.396111	1
LRP6	0.0011133	0.0593103	-0.0570838	0.0374937	0.87155	1
BST2	2.64273e-06	0.000140503	-0.000135218	0.0375718	0.953525	1
MID1	0.00943685	0.493863	-0.474989	0.038181	0.183789	1
FAU	0.00326925	0.16867	-0.162132	0.0387399	0.507246	1
WWC3	0.000280239	0.0143839	-0.0138234	0.0389444	0.802212	1
MSRA	0.0015735	0.0798429	-0.0766959	0.0394024	0.939023	1
RASA2	0.000235896	0.0118784	-0.0114066	0.0397122	0.330793	1
SPRED2	0.00246183	0.123073	-0.118149	0.0400053	0.0249539	1
KLHL2	0.00440729	0.219225	-0.210411	0.0402114	0.00389462	1
TOR1AIP2	5.63348e-06	0.000279525	-0.000268258	0.0403132	0.706956	1
COBLL1	0.000181144	0.0089843	-0.00862201	0.0403305	0.00969877	1
CCAR1	0.00344027	0.170236	-0.163355	0.0404256	0.1536	1
IFI44L	3.83277e-07	1.89581e-05	-1.81916e-05	0.0404423	0.00238452	1
SEC24B	0.000466268	0.0222021	-0.0212696	0.0420443	0.244813	1
NAPG	5.78282e-05	0.00270166	-0.002586	0.04287	0.492955	1
ACTG1	0.00589767	0.275304	-0.263509	0.0429062	0.0483218	1
SESTD1	0.00098986	0.0459407	-0.043961	0.0431602	0.397534	1
GALNT15	0.0283868	1.30888	-1.25211	0.0434496	0.0027503	1
DENND1B	0.00423473	0.191789	-0.183319	0.0442535	0.342475	1
LRRC8D	0.00139749	0.06147	-0.058675	0.0455954	0.112869	1
SEC62	0.00446435	0.193856	-0.184927	0.0462003	0.311834	1
SLC44A1	0.0100708	0.437236	-0.417094	0.0462079	0.29637	1
SLC10A7	0.000775792	0.0336706	-0.032119	0.0462239	0.516538	1
RO60	0.000112699	0.00483687	-0.00461148	0.0467567	0.56354	1
PPP1R21	0.00367145	0.157267	-0.149925	0.0468496	0.861367	1
BRD4	0.00999812	0.426492	-0.406496	0.0470498	0.0346278	1
TMSB4X	0.00460803	0.190642	-0.181426	0.0485478	0.917565	1
CRBN	0.00149135	0.0615366	-0.0585539	0.0486797	0.0982456	1
STX8	0.00150064	0.0616814	-0.0586801	0.0488729	0.667653	1
PABPC1	0.00328373	0.134474	-0.127907	0.0490584	0.926946	1
CCDC92	0.000195052	0.00796391	-0.00757381	0.0492087	0.160456	1
ZDHHC17	0.00824971	0.334225	-0.317726	0.0496023	0.142	1
RPL34	0.0120211	0.477695	-0.453653	0.0505955	0.186673	1
TMEM30A	0.00121087	0.0478065	-0.0453847	0.0509331	0.987682	1
AQR	0.00324145	0.125616	-0.119134	0.0519152	0.177942	1
SLC30A1	0.00015309	0.00587109	-0.00556491	0.0524748	0.250845	1
INO80D	0.00588989	0.225024	-0.213244	0.05268	0.828181	1
APBB2	0.00367582	0.139418	-0.132066	0.0530749	0.548093	1
DACH1	9.79905e-07	3.69796e-05	-3.50198e-05	0.0533499	0.528769	1
LIMCH1	0.00478349	0.179521	-0.169954	0.0536547	0.961518	1
ABL1	0.00164969	0.0618799	-0.0585805	0.0536828	0.347037	1
TSC22D1	0.00323165	0.120839	-0.114376	0.0538565	0.355876	1
RAB11A	0.00281545	0.104513	-0.0988822	0.0542607	0.833775	1
ATP8B1	0.00518457	0.188412	-0.178043	0.0554588	0.709592	1
CDS2	0.00022571	0.00817209	-0.00772067	0.055671	0.681367	1
VPS35L	0.00638463	0.229771	-0.217002	0.0560179	0.188436	1
ELP4	0.000602741	0.0212492	-0.0200437	0.0572181	0.573717	1
FNDC3A	0.00638006	0.224445	-0.211685	0.0573439	0.685865	1
TRPM7	0.00672909	0.234383	-0.220925	0.0579334	0.5703	1
CEP85L	0.0104871	0.359383	-0.338409	0.0589123	0.422209	1
SRBD1	0.00577255	0.196298	-0.184753	0.059383	0.702762	1
RBMS3-AS2	4.31775e-07	1.43924e-05	-1.35289e-05	0.0606177	0.265182	1
CAST	0.00574686	0.190574	-0.17908	0.0609414	0.498734	1
RBL2	0.00394389	0.129781	-0.121893	0.0614278	0.990314	1
BNIP3L	0.00855664	0.278437	-0.261324	0.0621413	0.702415	1
LYPLAL1	0.00544586	0.176425	-0.165533	0.0624268	0.724917	1
RUNDC3B	0.00122076	0.0388881	-0.0364466	0.0635206	0.0462692	1
NDUFS4	0.00505844	0.159962	-0.149845	0.0640033	0.948416	1
MFSD2A	0.000187828	0.0057819	-0.00540624	0.0658081	0.00560693	1
ICA1	0.000968275	0.0298033	-0.0278667	0.0658153	0.452958	1
PRRC2B	0.00744538	0.227898	-0.213007	0.0661942	0.0425832	1
XPO6	0.00570226	0.174085	-0.162681	0.0663737	0.797885	1
WDFY2	0.0113824	0.346778	-0.324013	0.0665156	0.0399444	1
CPLANE1	0.00988056	0.298241	-0.27848	0.0671574	0.0758895	1
ZBTB1	0.00162535	0.048055	-0.0448043	0.0686118	0.982723	1
NDRG1	0.0241818	0.710793	-0.66243	0.0690281	0.966306	1
GSE1	0.00729862	0.211271	-0.196674	0.0701323	0.992018	1
MAGI3	0.00205283	0.0589441	-0.0548385	0.0707223	0.436606	1
ZNF37A	0.00567971	0.162443	-0.151084	0.0710116	0.963452	1
RB1	0.00532566	0.150016	-0.139364	0.0721412	0.310558	1
SAFB	0.00754077	0.211039	-0.195958	0.0726277	0.510667	1
PPP2R5C	0.00105065	0.0291104	-0.0270091	0.0733879	0.991943	1
PPP3R1	0.00314795	0.0866898	-0.0803939	0.0738537	0.632476	1
PHF10	0.000476692	0.0129357	-0.0119824	0.0749896	0.776962	1
RSRC1	0.00699155	0.184042	-0.170059	0.0773971	0.852037	1
ASCC1	5.44374e-05	0.00141738	-0.00130851	0.078283	0.21643	1
LNPEP	0.00978105	0.253563	-0.234001	0.078638	0.0636019	1
ATP1B3	0.00823437	0.212555	-0.196086	0.0789891	0.989916	1
FZD6	0.0107882	0.273743	-0.252167	0.0804113	0.934273	1
BTG1	0.00199247	0.0500255	-0.0460405	0.0813017	0.133085	1
ZFAND6	0.00798331	0.199436	-0.183469	0.0817279	0.253606	1
R3HDM1	0.00126567	0.0310178	-0.0284865	0.0833776	0.786258	1
FKBP1A	0.00730061	0.176511	-0.161909	0.0845632	0.96941	1
ERO1A	0.00554992	0.133551	-0.122451	0.0849808	0.0544718	1
NCOA3	0.00288891	0.0682617	-0.0624839	0.0866132	0.782038	1
INVS	0.0119277	0.281436	-0.257581	0.0867426	0.0173173	1
MCM9	0.00155482	0.0364314	-0.0333218	0.0873762	0.108474	1
ANKRD11	0.0107442	0.250383	-0.228894	0.087875	0.134512	1
LPIN2	0.00857083	0.199634	-0.182492	0.0879213	0.839664	1
[truncated: 738 more rows]

## Sheet: nCI-PD_ex01
primerid	coef	ci.hi	ci.lo	z	pval	p_adj
ASTN2	0.35588	0.458372	0.253389	6.80559	2.57028e-11	1.57969e-07
CAMK2D	-0.380595	-0.204437	-0.556753	-4.23456	2.69945e-10	1.65881e-06
KIAA1328	-0.0636715	0.201217	-0.32856	-0.471118	1.02071e-07	0.000627121
ANKRD34C-AS1	-0.13739	0.0712387	-0.346018	-1.29071	1.08537e-07	0.00066674
ADAMTS3	-0.0512883	0.175613	-0.27819	-0.443026	1.20085e-07	0.000737561
SLC38A11	0.439291	1.00157	-0.122991	1.53125	1.90477e-07	0.00116972
MYOM2	-0.041334	0.134672	-0.21734	-0.460286	2.66289e-07	0.00163502
TESK2	-0.0199279	0.0452727	-0.0851286	-0.599044	3.60357e-07	0.00221223
PLCB1	0.386728	0.62478	0.148677	3.18407	4.55158e-07	0.00279376
SLC44A5	-0.158885	-0.0100011	-0.307769	-2.09162	4.68205e-07	0.00287338
VLDLR-AS1	-0.240401	-0.115819	-0.364982	-3.78207	7.0248e-07	0.00431042
AC018685.2	-0.00921501	0.0192562	-0.0376863	-0.634362	7.6778e-07	0.00471033
FBXL2	-0.140832	-0.087103	-0.194562	-5.13734	8.048e-07	0.00493664
MBOAT2	-0.165991	0.27717	-0.609153	-0.734128	8.85668e-07	0.0054318
RIPOR2	-0.328246	-0.150776	-0.505717	-3.62511	9.2727e-07	0.00568602
GHR	-0.527378	-0.170502	-0.884253	-2.89636	1.34528e-06	0.00824791
CNTN3	-0.511339	-0.169879	-0.852799	-2.93506	1.37788e-06	0.00844642
PCED1B	-0.0192637	0.0943233	-0.132851	-0.332399	1.40543e-06	0.00861386
TXNL4A	-0.145321	-0.0646944	-0.225948	-3.53263	1.60151e-06	0.00981406
CYP46A1	-0.196164	0.0966982	-0.489026	-1.31282	1.66943e-06	0.0102286
AC011287.1	0.180672	1.47479	-1.11345	0.273631	1.86178e-06	0.0114053
SHISA6	0.173317	0.371369	-0.0247359	1.71517	1.90952e-06	0.0116958
CNGB1	-0.00766371	0.0405498	-0.0558772	-0.311543	1.97952e-06	0.0121226
RBFADN	-0.0056803	0.0108136	-0.0221742	-0.674987	2.04916e-06	0.012547
DMGDH	-0.0429284	0.0206205	-0.106477	-1.32399	2.53083e-06	0.0154938
AC034268.2	-1.22776	0.0864553	-2.54197	-1.83103	2.79039e-06	0.01708
ASXL3	-0.328397	-0.0143272	-0.642467	-2.04937	3.24804e-06	0.019878
SYT9	-0.0374254	0.0570849	-0.131936	-0.776131	3.62627e-06	0.0221891
SETX	-0.0186268	0.00572198	-0.0429756	-1.49937	3.67685e-06	0.022495
L3MBTL4	-0.0270346	0.182375	-0.236445	-0.25303	4.75602e-06	0.0290925
ROS1	0.331514	0.50562	0.157408	3.73195	4.91972e-06	0.030089
CDC42SE2	-0.172967	-0.0715919	-0.274342	-3.34411	5.5301e-06	0.0338166
CCDC148	-0.222869	-0.0229445	-0.422793	-2.1849	5.64066e-06	0.034487
ULK4	-0.111344	0.120883	-0.34357	-0.939727	7.29981e-06	0.0446238
TMEM132C	0.28522	0.592138	-0.0216968	1.82141	7.78192e-06	0.0475631
ZNF506	-0.0384408	0.0376606	-0.114542	-0.990029	8.21128e-06	0.0501791
MAMDC2	0.157832	0.36371	-0.0480463	1.50256	8.25334e-06	0.0504279
AC245060.5	-0.455161	-0.226301	-0.68402	-3.89802	8.48514e-06	0.0518357
TENM3	-0.303665	0.530352	-1.13768	-0.713622	1.09186e-05	0.0666905
PITPNC1	-0.174102	-0.0496276	-0.298577	-2.74139	1.15888e-05	0.070773
MAST4	0.311302	0.501107	0.121497	3.21457	1.16175e-05	0.0709365
PNPLA7	-0.164883	-0.0053772	-0.324389	-2.02604	1.2214e-05	0.0745665
SLC35F1	0.511421	1.19025	-0.167406	1.47662	1.45866e-05	0.0890367
GRIP1	0.31982	0.566322	0.0733172	2.54292	1.48014e-05	0.0903328
LY86-AS1	-0.178127	0.562156	-0.91841	-0.471606	1.86814e-05	0.113994
IQCB1	-0.0643745	-0.0281974	-0.100552	-3.48761	2.22711e-05	0.135876
SCN1A	0.524129	1.26506	-0.216797	1.38647	2.39178e-05	0.145898
CHCHD6	-0.0410042	0.0680928	-0.150101	-0.736654	2.47141e-05	0.150731
NT5C2	-0.162505	-0.0194833	-0.305527	-2.22696	2.50951e-05	0.15303
ZNF521	-0.0804502	0.0503094	-0.21121	-1.20587	2.51562e-05	0.153378
ZNF251	-0.048744	0.0717552	-0.169243	-0.792839	2.6343e-05	0.160587
ZC3H12B	-0.0414865	0.0317108	-0.114684	-1.11086	2.66592e-05	0.162488
SPATA6L	-0.0550709	0.0268254	-0.136967	-1.31797	2.76208e-05	0.168321
AC068057.3	-0.0128073	0.0191428	-0.0447574	-0.785656	2.97892e-05	0.181506
PACRG	-0.324116	-0.144012	-0.504219	-3.52717	2.98173e-05	0.181647
FKBP5	0.403585	0.811254	-0.0040833	1.94033	2.9876e-05	0.181974
TIAL1	0.130124	0.214483	0.0457662	3.02329	2.99924e-05	0.182654
PRCP	0.154233	0.27347	0.0349966	2.53522	3.34535e-05	0.203699
MEIS3	-0.0639634	0.260752	-0.388678	-0.38608	3.62052e-05	0.220417
LTBP1	0.193908	0.727831	-0.340016	0.71181	3.64516e-05	0.221881
GMDS-DT	-0.28	0.13461	-0.694609	-1.32363	4.11151e-05	0.250227
ZNF75D	-0.0290773	0.0324131	-0.0905676	-0.926819	4.46238e-05	0.271536
AC108519.1	-0.00996717	0.0851544	-0.105089	-0.205372	4.71509e-05	0.286866
NRG1	0.71312	1.23945	0.18679	2.65554	4.79459e-05	0.291655
MSRB3	0.140647	0.251815	0.0294796	2.47971	4.80959e-05	0.292519
AL592183.1	-0.00221435	0.0119217	-0.0163504	-0.307021	4.94637e-05	0.300789
U91319.1	-0.0681284	0.136838	-0.273095	-0.651468	5.04562e-05	0.306774
SCAPER	-0.0156749	0.155886	-0.187236	-0.179074	5.39043e-05	0.327684
XIST	-1.133	-0.97782	-1.28818	-14.31	5.55058e-05	0.337364
BRINP3	-0.261407	-0.0725225	-0.450291	-2.7125	5.64789e-05	0.343222
KDM1B	-0.0837298	-0.00353907	-0.16392	-2.04646	6.10433e-05	0.370899
CFAP20DC-AS1	-0.158855	-0.0312434	-0.286467	-2.43982	6.62177e-05	0.402273
ELAPOR2	0.145279	0.236514	0.0540443	3.12098	6.73079e-05	0.408828
FAM153CP	-0.257321	-0.102566	-0.412075	-3.25896	6.78123e-05	0.411824
TRPC5	-0.157508	-0.0662163	-0.2488	-3.38157	6.85519e-05	0.416247
GLCCI1	0.229211	0.325782	0.13264	4.65198	7.13171e-05	0.432966
CYP1B1-AS1	-0.286095	0.121056	-0.693247	-1.37722	7.16348e-05	0.434823
MCHR2	-0.000716147	0.00760552	-0.00903781	-0.168671	7.31618e-05	0.444019
AC124290.1	-0.119536	0.25323	-0.492301	-0.628506	7.65352e-05	0.464416
CEP83	-0.109683	0.0334844	-0.25285	-1.50156	7.72714e-05	0.468805
PTPRR	-0.272551	-0.132864	-0.412238	-3.82419	8.55754e-05	0.5191
ZNF846	-0.017124	0.0272014	-0.0614493	-0.757182	8.86512e-05	0.537669
CEP89	-0.00624715	0.0130828	-0.0255771	-0.633431	9.07941e-05	0.550575
FAM228B	-0.00916184	0.0336605	-0.0519842	-0.419334	9.43546e-05	0.572072
ZNF704	-0.114232	-0.0298399	-0.198623	-2.65298	9.93685e-05	0.602372
AC004470.2	-0.450404	-0.112364	-0.788444	-2.61145	0.000104376	0.63262
SIRT3	0.10352	0.170908	0.0361307	3.0108	0.000107465	0.651238
AL050309.1	-0.0497545	0.0687816	-0.168291	-0.822678	0.000109001	0.660437
ERICH1	-0.14986	-0.0394	-0.26032	-2.65907	0.000109124	0.661076
NUS1	-0.0939162	-0.0466206	-0.141212	-3.89196	0.000110871	0.671544
ST6GAL1	-0.143487	-0.0677324	-0.219242	-3.71238	0.000118639	0.718481
AC036108.1	-0.00899005	0.0249569	-0.042937	-0.51905	0.000120682	0.73073
GOLM2	-0.105337	0.165431	-0.376105	-0.762487	0.000123375	0.746911
FARP1	-0.294532	-0.0477281	-0.541335	-2.33899	0.000124078	0.751042
PRMT8	-0.144985	0.0984975	-0.388467	-1.16709	0.000128157	0.775607
RSU1	-0.0612695	0.00938462	-0.131924	-1.69963	0.000133024	0.804929
DOCK3	-0.230844	-0.0635495	-0.398138	-2.70449	0.000139192	0.842114
CD99L2	0.193879	0.296588	0.0911705	3.69975	0.000148041	0.895499
TMEM242	0.131103	0.216182	0.0460233	3.0202	0.000150556	0.910562
SLC22A10	-0.000571342	0.0667394	-0.0678821	-0.0166364	0.000153589	0.928753
RSPH3	-0.0226846	0.0138045	-0.0591737	-1.21847	0.000154744	0.935581
REEP3	0.124873	0.194238	0.0555081	3.52839	0.000155048	0.937263
STARD13	0.195371	0.336202	0.0545392	2.71899	0.000159597	0.964605
TRPC4AP	-0.073211	0.00538213	-0.151804	-1.82574	0.000162299	0.980775
EXOC6	-0.142632	-0.0851156	-0.200148	-4.86044	0.000167738	1
ARFGEF3	-0.15003	-0.0806939	-0.219365	-4.241	0.00156713	1
GARS1-DT	-0.144317	-0.0773131	-0.211321	-4.22149	0.000623725	1
RNF150	-0.184702	-0.0945682	-0.274835	-4.01637	0.00201288	1
LRCH2	-0.118963	-0.0608462	-0.17708	-4.01197	0.000477163	1
SEC24D	-0.126001	-0.0628749	-0.189127	-3.91213	0.000198257	1
IFT122	-0.0847795	-0.0407846	-0.128774	-3.77691	0.000281202	1
RABEP1	-0.0965218	-0.0440683	-0.148975	-3.60661	0.000384898	1
ATXN3	-0.0961046	-0.0434931	-0.148716	-3.58023	0.00369277	1
AP2A2	-0.151507	-0.0675539	-0.235459	-3.53708	0.00112571	1
TLK1	-0.228802	-0.101406	-0.356197	-3.52008	0.00217944	1
ZC3H7A	-0.0802023	-0.035287	-0.125118	-3.49978	0.00370456	1
XKR4	-0.36699	-0.159892	-0.574087	-3.47318	0.000508401	1
PLPPR4	-0.200797	-0.0870521	-0.314541	-3.45998	0.000470397	1
ABCC5	-0.142087	-0.0615516	-0.222623	-3.45792	0.0050346	1
RNF149	-0.15498	-0.0670662	-0.242895	-3.45514	0.00138568	1
HTT	-0.205379	-0.0881267	-0.322632	-3.43307	0.000512879	1
PPFIA2	-0.266834	-0.114095	-0.419572	-3.42405	0.0016968	1
KDM5A	-0.0804259	-0.0342759	-0.126576	-3.41564	0.00262514	1
SBF2	-0.156172	-0.0664028	-0.24594	-3.40977	0.000544543	1
C3orf70	-0.0744607	-0.0313446	-0.117577	-3.38483	0.00199029	1
RAVER2	-0.16659	-0.0693807	-0.2638	-3.35883	0.000911403	1
AC090578.1	-0.133191	-0.0551154	-0.211266	-3.34355	0.00910037	1
ITFG1	-0.25602	-0.10558	-0.40646	-3.33549	0.00071567	1
MGLL	-0.117032	-0.0481712	-0.185893	-3.33104	0.000620463	1
COG5	-0.218913	-0.0866796	-0.351147	-3.24472	0.00107517	1
TSPOAP1	-0.0951894	-0.0376713	-0.152707	-3.24364	0.0105314	1
NEXMIF	-0.132771	-0.0518777	-0.213665	-3.21691	0.00253814	1
KLF7	-0.0699744	-0.0266563	-0.113293	-3.16605	0.0154906	1
SYN2	-0.212817	-0.0797442	-0.34589	-3.13448	0.00932293	1
DNAAF4	-0.200032	-0.0748356	-0.325228	-3.13152	0.000969245	1
ATF6	-0.0719983	-0.0268408	-0.117156	-3.12493	0.00196246	1
KIAA0825	-0.26086	-0.0968172	-0.424902	-3.11673	0.001011	1
AGBL4	-0.292963	-0.108459	-0.477467	-3.11212	0.0175705	1
AC046134.2	-0.111837	-0.0412154	-0.182458	-3.10382	0.00570845	1
KDM6A	-0.0890417	-0.0324822	-0.145601	-3.08557	0.0411227	1
CCDC149	-0.0533496	-0.0192994	-0.0873998	-3.07086	0.0162378	1
AKAP10	-0.0499042	-0.0177522	-0.0820563	-3.04212	0.00749416	1
LANCL2	-0.0786354	-0.0278247	-0.129446	-3.03327	0.0104226	1
RCOR1	-0.0936665	-0.0326525	-0.154681	-3.00887	0.0147075	1
ATP9A	-0.135009	-0.0464486	-0.22357	-2.98793	0.0164872	1
TIAM1	-0.176264	-0.0602112	-0.292317	-2.97684	0.00937812	1
PAN3	-0.107621	-0.0366513	-0.178591	-2.97216	0.0142423	1
TMEM192	-0.0709589	-0.0241183	-0.117799	-2.96915	0.00446769	1
DOCK7	-0.0782013	-0.0261979	-0.130205	-2.94734	0.0101239	1
PTPRB	-0.115117	-0.0381324	-0.192102	-2.93078	0.00384516	1
ANKIB1	-0.120256	-0.0387451	-0.201766	-2.89161	0.0259465	1
N4BP2L1	-0.139252	-0.0443829	-0.23412	-2.8769	0.00799056	1
MBD5	-0.210174	-0.0665873	-0.353762	-2.86888	0.0164044	1
ACAP2	-0.115193	-0.0363885	-0.193997	-2.86499	0.0192791	1
TBC1D19	-0.0954089	-0.0300588	-0.160759	-2.86148	0.00867884	1
KCNB2	-0.471287	-0.147653	-0.794922	-2.85417	0.0010401	1
RECK	-0.108419	-0.0337853	-0.183053	-2.8472	0.00236989	1
SCFD2	-0.185779	-0.0572928	-0.314266	-2.83392	0.00133115	1
ZNF827	-0.140342	-0.0423709	-0.238314	-2.80761	0.00987747	1
INTS3	-0.0892779	-0.02691	-0.151646	-2.80563	0.0168371	1
PIGN	-0.0895844	-0.026777	-0.152392	-2.79557	0.020846	1
LMO7	-0.143373	-0.0427548	-0.243992	-2.79279	0.0170233	1
WWC2	-0.137955	-0.041115	-0.234795	-2.7921	0.000884824	1
EHBP1	-0.220287	-0.0649552	-0.375618	-2.77957	0.0379194	1
TERF1	-0.0768089	-0.0219341	-0.131684	-2.74339	0.016056	1
ZRANB3	-0.299543	-0.0821952	-0.516891	-2.70117	0.000628492	1
DCAF5	-0.0829026	-0.0226442	-0.143161	-2.69649	0.0164899	1
PUM3	-0.244657	-0.0659482	-0.423367	-2.68324	0.00044659	1
AL391840.1	-0.163127	-0.0439475	-0.282307	-2.6827	0.0120893	1
RALGAPA1	-0.125872	-0.0338153	-0.217929	-2.67992	0.0113799	1
ADCY2	-0.266816	-0.0715626	-0.462069	-2.67832	0.0019484	1
ATRN	-0.103087	-0.0275082	-0.178666	-2.67332	0.0322858	1
PHYKPL	-0.106189	-0.0281373	-0.18424	-2.66652	0.027622	1
ERCC8	-0.0528314	-0.0139815	-0.0916813	-2.66532	0.000417941	1
NME7	-0.179293	-0.0470032	-0.311583	-2.65635	0.0028109	1
RPS6KA3	-0.0730854	-0.0190352	-0.127136	-2.65022	0.0381214	1
KDM5B	-0.064569	-0.0166875	-0.11245	-2.64305	0.0115627	1
AC090945.1	-0.12646	-0.0324176	-0.220501	-2.63559	0.00035538	1
EXOC4	-0.092345	-0.0236479	-0.161042	-2.63465	0.0341502	1
TSGA10	-0.242559	-0.0620423	-0.423076	-2.63359	0.0158663	1
PRKCI	-0.152601	-0.0389959	-0.266206	-2.63274	0.0208199	1
HCG18	-0.0795111	-0.0201719	-0.13885	-2.62624	0.0054425	1
ZCCHC2	-0.0745011	-0.0186552	-0.130347	-2.61469	0.0201861	1
MAGI1	-0.0999473	-0.0248041	-0.17509	-2.60693	0.0247597	1
ARHGEF11	-0.0947585	-0.0234914	-0.166026	-2.60602	0.0320539	1
AL157944.1	-0.450555	-0.111086	-0.790024	-2.60133	0.0216763	1
SCN3B	-0.281408	-0.0689602	-0.493856	-2.59616	0.000976792	1
LINC01250	-0.261405	-0.0636575	-0.459153	-2.5909	0.0262335	1
NUP88	-0.0812191	-0.0194465	-0.142992	-2.57698	0.0232345	1
TVP23C	-0.159325	-0.0380884	-0.280563	-2.57572	0.00393708	1
NKAIN2	-0.273657	-0.0646937	-0.482621	-2.56675	0.00458599	1
EPG5	-0.0499622	-0.011808	-0.0881165	-2.56654	0.0171898	1
RABL2A	-0.0635676	-0.0149623	-0.112173	-2.56331	0.0258744	1
SPIDR	-0.218001	-0.0506408	-0.385361	-2.55302	0.02553	1
PTPN1	-0.0647672	-0.0150355	-0.114499	-2.55253	0.0805017	1
AIG1	-0.130971	-0.0292061	-0.232736	-2.52247	0.0215939	1
ANO10	-0.139214	-0.0305873	-0.24784	-2.51185	0.0236829	1
TRAF3IP1	-0.0942026	-0.020637	-0.167768	-2.50978	0.0247453	1
LPIN1	-0.0738124	-0.0158334	-0.131791	-2.49521	0.0421058	1
MAPKAP1	-0.107921	-0.0225695	-0.193272	-2.47824	0.0222433	1
MYO9A	-0.1834	-0.0383422	-0.328458	-2.47803	0.0019707	1
GPHN	-0.146256	-0.030409	-0.262104	-2.47444	0.0573052	1
BCAS3	-0.16396	-0.0336488	-0.294272	-2.46606	0.012181	1
MEG3	-0.38525	-0.0787613	-0.691739	-2.46363	0.0720276	1
FAM172A	-0.102528	-0.0208449	-0.18421	-2.46013	0.0547849	1
TBC1D32	-0.160285	-0.0323556	-0.288215	-2.45567	0.00676866	1
DNASE1	-0.0924624	-0.0185926	-0.166332	-2.45327	0.0334952	1
SHROOM3	-0.23173	-0.0462737	-0.417186	-2.449	0.000337435	1
RAB27B	-0.311417	-0.0615971	-0.561238	-2.44322	0.00747075	1
DOK6	-0.2686	-0.0518353	-0.485364	-2.42865	0.00137406	1
UBR1	-0.104395	-0.0198839	-0.188906	-2.42111	0.0300669	1
HOOK3	-0.0795251	-0.0149499	-0.1441	-2.41372	0.00489013	1
ARNT2	-0.158683	-0.0295699	-0.287796	-2.40884	0.0684647	1
SIPA1L2	-0.0640216	-0.0118741	-0.116169	-2.40625	0.00028029	1
STX2	-0.0913513	-0.0169203	-0.165782	-2.40552	0.000709074	1
ANKRD44	-0.0873249	-0.0161165	-0.158533	-2.40356	0.0458168	1
APBB2	-0.19613	-0.0358043	-0.356456	-2.39767	0.00701394	1
AL008633.1	-0.346961	-0.0632386	-0.630684	-2.39682	0.0532015	1
PRKG2	-0.125817	-0.0228311	-0.228804	-2.39447	0.0196576	1
OPRM1	-0.262178	-0.0473547	-0.477002	-2.39201	0.023265	1
MARCHF1	-0.199545	-0.0358443	-0.363246	-2.38912	0.0785389	1
DENND5A	-0.125501	-0.0224106	-0.228592	-2.38604	0.0278507	1
MSH3	-0.133095	-0.0234819	-0.242707	-2.37984	0.0110626	1
CHD6	-0.124719	-0.0219844	-0.227454	-2.37938	0.0681985	1
GABRA5	-0.0678011	-0.0116451	-0.123957	-2.3664	0.00252685	1
MCF2L2	-0.19125	-0.0321295	-0.35037	-2.35572	0.0530262	1
SOBP	-0.183879	-0.0307391	-0.337018	-2.35338	0.0328364	1
COG7	-0.0755097	-0.0123499	-0.13867	-2.3432	0.055124	1
LINC02263	-0.225585	-0.0360972	-0.415073	-2.33333	0.0898283	1
RETREG1	-0.0841402	-0.0131822	-0.155098	-2.32408	0.0289713	1
TRMT44	-0.0373149	-0.00579427	-0.0688355	-2.32025	0.0354178	1
FAM102B	-0.0712126	-0.0108342	-0.131591	-2.31166	0.0207907	1
ST7	-0.0523349	-0.00792238	-0.0967474	-2.30959	0.101246	1
GABRA2	-0.173438	-0.0259184	-0.320958	-2.30432	0.00383709	1
MRTFB	-0.112791	-0.0166343	-0.208947	-2.29902	0.0990553	1
SLC6A17	-0.0943206	-0.013718	-0.174923	-2.29354	0.0160184	1
FBXO25	-0.033738	-0.00487135	-0.0626046	-2.29072	0.0813221	1
NOL4	-0.156349	-0.0221306	-0.290568	-2.28313	0.0174168	1
NR2C2	-0.0502738	-0.00706017	-0.0934875	-2.28018	0.0920941	1
UBR4	-0.0626118	-0.0086704	-0.116553	-2.275	0.0639571	1
SEMA6D	-0.167137	-0.0230403	-0.311234	-2.27335	0.046253	1
TMEM150C	-0.0976256	-0.0134274	-0.181824	-2.27253	0.0316577	1
PSMF1	-0.0646707	-0.00888408	-0.120457	-2.27209	0.0674344	1
POGZ	-0.129693	-0.0177959	-0.241589	-2.27167	0.00343895	1
LRP6	-0.103103	-0.013702	-0.192504	-2.26036	0.0139423	1
PRKDC	-0.14624	-0.0193238	-0.273157	-2.25838	0.00229909	1
SCMH1	-0.205873	-0.0259543	-0.385792	-2.2427	0.00123286	1
DCAF7	-0.0318242	-0.00393254	-0.0597158	-2.23631	0.0195018	1
CAND2	-0.0666381	-0.00823264	-0.125044	-2.23623	0.0370544	1
PID1	-0.347841	-0.0429666	-0.652716	-2.23619	0.000919159	1
RHOBTB1	-0.115807	-0.0141186	-0.217495	-2.23209	0.000448641	1
HOMER2	-0.0948693	-0.0111316	-0.178607	-2.22051	0.0162873	1
VIRMA	-0.0463522	-0.00531397	-0.0873903	-2.21376	0.0649433	1
SLAIN1	-0.0896546	-0.0101886	-0.169121	-2.21126	0.0535516	1
PRKAA2	-0.112914	-0.0127646	-0.213063	-2.20977	0.053073	1
ZNF529	-0.0749324	-0.00845903	-0.141406	-2.20938	0.0320898	1
SCHLAP1	-0.17594	-0.0188033	-0.333077	-2.1945	0.033322	1
CACNA1B	-0.360759	-0.0382622	-0.683256	-2.1925	0.0905227	1
HEXA	-0.0531116	-0.00562977	-0.100593	-2.19235	0.0207513	1
EML1	-0.0795569	-0.00832533	-0.150788	-2.18904	0.0201307	1
FARS2	-0.134666	-0.0138285	-0.255503	-2.18426	0.123954	1
EDRF1	-0.0502275	-0.00511014	-0.0953448	-2.18196	0.0241864	1
RAB40B	-0.0885498	-0.00867775	-0.168422	-2.17291	0.016522	1
SCD5	-0.117036	-0.0114107	-0.222662	-2.1717	0.0373474	1
INTS4	-0.0329914	-0.0032062	-0.0627766	-2.17094	0.0712526	1
SWT1	-0.0369912	-0.00353208	-0.0704504	-2.16687	0.0218752	1
ARMCX4	-0.0646121	-0.00614644	-0.123078	-2.16601	0.0365858	1
RBM5	-0.0424445	-0.00397922	-0.0809098	-2.16272	0.0146641	1
PDCD7	-0.1103	-0.0103067	-0.210294	-2.16198	0.0353804	1
MAP3K3	-0.0794504	-0.00735864	-0.151542	-2.16002	0.0613309	1
DDX10	-0.11111	-0.0101933	-0.212027	-2.15793	0.0255293	1
ZNF438	-0.0585772	-0.0053591	-0.111795	-2.15733	0.0757305	1
LINC02245	-0.1141	-0.00968848	-0.218511	-2.14183	0.0392266	1
EPB41L4B	-0.215675	-0.0182878	-0.413062	-2.14155	0.0122462	1
COP1	-0.112508	-0.0094574	-0.215559	-2.13984	0.0439391	1
SPRY3	-0.0460044	-0.00379464	-0.0882142	-2.13616	0.0730431	1
ACTN2	-0.0531206	-0.00436842	-0.101873	-2.13559	0.0854771	1
RALGPS2	-0.08436	-0.00692715	-0.161793	-2.1353	0.012651	1
TMED8	-0.0845609	-0.00689166	-0.16223	-2.13387	0.0758709	1
ICA1L	-0.13736	-0.011124	-0.263595	-2.13268	0.106763	1
SRRM4	-0.213538	-0.0172603	-0.409816	-2.13232	0.114776	1
FAF1	-0.157376	-0.0123471	-0.302405	-2.12683	0.0666415	1
SEC22A	-0.0542636	-0.00423316	-0.104294	-2.1258	0.0534597	1
CPEB4	-0.0937644	-0.00725487	-0.180274	-2.12433	0.134785	1
CCDC14	-0.100616	-0.00774228	-0.193489	-2.12335	0.0341321	1
CSNK2A1	-0.0551884	-0.00420195	-0.106175	-2.12149	0.176383	1
TBCK	-0.112648	-0.00853391	-0.216762	-2.12062	0.0103652	1
ATF7IP2	-0.178474	-0.0131142	-0.343834	-2.1154	0.000293655	1
FTX	-0.178695	-0.0130691	-0.34432	-2.11462	0.0294113	1
TM9SF4	-0.0376168	-0.00271322	-0.0725205	-2.11232	0.0496043	1
TTC26	-0.0457291	-0.00324466	-0.0882135	-2.10965	0.04557	1
EAPP	-0.0356677	-0.00249722	-0.0688381	-2.10752	0.0391454	1
MDN1	-0.0683606	-0.00473822	-0.131983	-2.10593	0.0473251	1
VPS37B	-0.0686493	-0.0046917	-0.132607	-2.10374	0.00106748	1
SPTAN1	-0.154348	-0.0103944	-0.298301	-2.10149	0.0417903	1
CASK	-0.0678604	-0.00442899	-0.131292	-2.09682	0.0741065	1
ZNF420	-0.0983138	-0.00638811	-0.19024	-2.09617	0.0380622	1
MGMT	-0.145144	-0.00941257	-0.280876	-2.09588	0.106797	1
THOC2	-0.0444618	-0.00287977	-0.0860439	-2.0957	0.0757697	1
SLC16A10	-0.0713343	-0.00452236	-0.138146	-2.09263	0.0323443	1
NSL1	-0.0395171	-0.0023939	-0.0766404	-2.08635	0.0917799	1
ZNF587	-0.0887588	-0.00537146	-0.172146	-2.08622	0.0022847	1
SEC63	-0.0788284	-0.00467176	-0.152985	-2.08344	0.0243506	1
GSTO2	-0.0868919	-0.00509575	-0.168688	-2.08207	0.087707	1
PLS3	-0.133157	-0.00772538	-0.258588	-2.08068	0.0314914	1
SECISBP2L	-0.0838018	-0.00483851	-0.162765	-2.08006	0.0925923	1
PIGZ	-0.0660547	-0.00368005	-0.128429	-2.0756	0.10858	1
CSAD	-0.0878229	-0.00480775	-0.170838	-2.07347	0.0644699	1
MIGA1	-0.100843	-0.0050631	-0.196623	-2.06357	0.11083	1
U2SURP	-0.0705052	-0.00353855	-0.137472	-2.06353	0.0316316	1
HECTD4	-0.0961966	-0.00480379	-0.187589	-2.06298	0.0421698	1
MARK1	-0.0807003	-0.00384964	-0.157551	-2.05814	0.0764577	1
DNAJC7	-0.0523521	-0.00227084	-0.102433	-2.04883	0.145864	1
PTBP3	-0.0991621	-0.0042688	-0.194055	-2.04813	0.101052	1
E2F3	-0.144573	-0.00610218	-0.283043	-2.04634	0.00310956	1
TBC1D24	-0.0907241	-0.00357487	-0.177873	-2.04036	0.017645	1
MEF2C-AS1	-0.243272	-0.0086169	-0.477927	-2.03194	0.0217718	1
MED14	-0.0599807	-0.0020717	-0.11789	-2.03008	0.0999307	1
DIAPH1	-0.0653454	-0.00214538	-0.128545	-2.0265	0.0441066	1
AC007368.1	-0.273322	-0.0087159	-0.537927	-2.02452	0.00519397	1
ALG14	-0.0492021	-0.00151283	-0.0968913	-2.02214	0.154371	1
ADNP	-0.0351076	-0.00106059	-0.0691546	-2.02102	0.135096	1
LINC00970	-0.127809	-0.00382284	-0.251796	-2.0204	0.0533255	1
WRN	-0.104802	-0.00303497	-0.206569	-2.01842	0.0140883	1
TMEM67	-0.0808773	-0.00225915	-0.159496	-2.01628	0.113876	1
PPP2R3C	-0.0469147	-0.00130839	-0.092521	-2.01619	0.141216	1
NBR1	-0.0358068	-0.000981918	-0.0706317	-2.01523	0.133031	1
SPPL3	-0.0663322	-0.00159615	-0.131068	-2.00829	0.132704	1
ULK2	-0.148238	-0.00351323	-0.292962	-2.00754	0.0382834	1
ZNF608	-0.121346	-0.00273776	-0.239953	-2.0052	0.0127905	1
DCP1B	-0.0271139	-0.000609069	-0.0536187	-2.005	0.0298559	1
ZNF337	-0.0817323	-0.00179347	-0.161671	-2.00394	0.0634616	1
MEST	-0.0648081	-0.00135461	-0.128262	-2.00181	0.0055678	1
TBC1D31	-0.0614437	-0.00123933	-0.121648	-2.00031	0.128937	1
RARS2	-0.0644443	-0.0012783	-0.12761	-1.99963	0.133716	1
SMURF1	-0.0744325	-0.00146923	-0.147396	-1.99943	0.0992358	1
GLUD1	-0.0275406	-0.000469732	-0.0546115	-1.99397	0.00416858	1
EPHA5	-0.154223	-0.00260842	-0.305839	-1.99368	0.0240949	1
RNF165	-0.121879	-0.00196306	-0.241794	-1.99205	0.0401681	1
SGCD	-0.138686	-0.00205661	-0.275316	-1.98947	0.15561	1
ZDHHC23	-0.130735	-0.00183573	-0.259634	-1.98788	0.0180941	1
PRMT2	-0.0791614	-0.00105336	-0.15727	-1.9864	0.169619	1
NADK2	-0.080396	-0.00105167	-0.15974	-1.98594	0.140256	1
TNPO2	-0.02976	-0.000386739	-0.0591333	-1.98577	0.0340989	1
LPP	-0.161754	-0.0020887	-0.32142	-1.9856	0.000419987	1
TATDN1	-0.0271572	-0.000328534	-0.0539859	-1.98396	0.045517	1
ZNF345	-0.07708	-0.000900173	-0.15326	-1.98312	0.00555075	1
LARP1B	-0.094179	-0.00102908	-0.187329	-1.98162	0.159471	1
UBA6	-0.0643879	-0.000648272	-0.128127	-1.9799	0.022852	1
TMEM181	-0.0674166	-0.000608292	-0.134225	-1.97781	0.00872422	1
HIVEP1	-0.0868194	-0.00049865	-0.17314	-1.97129	0.00476757	1
ATP6V0A1	-0.0850694	-0.000478375	-0.16966	-1.97105	0.172919	1
UGGT1	-0.0457138	-0.000239386	-0.0911883	-1.97028	0.160075	1
CMTM4	-0.0561495	-0.000187929	-0.112111	-1.96655	0.0994032	1
ANXA7	-0.0666939	-1.78637e-05	-0.13337	-1.96049	0.030528	1
ME2	-0.0427556	8.45802e-05	-0.0855958	-1.95609	0.00226264	1
TRPM7	-0.0738214	0.000154775	-0.147797	-1.95586	0.144464	1
CRYM	-0.129643	0.000345029	-0.259632	-1.95476	0.0695563	1
EIPR1	-0.108234	0.00126532	-0.217734	-1.93732	0.0619778	1
PMM2	-0.0546193	0.000717495	-0.109956	-1.93455	0.0235087	1
REEP1	-0.100558	0.00137597	-0.202491	-1.93351	0.0617271	1
HERC4	-0.156503	0.00216991	-0.315176	-1.93316	0.182675	1
SMCHD1	-0.071379	0.00153321	-0.144291	-1.91875	0.116242	1
TNRC6B	-0.118659	0.00256522	-0.239884	-1.91849	0.158658	1
STXBP5L	-0.269801	0.00618953	-0.545791	-1.91601	0.0350133	1
ERBIN	-0.128135	0.00306954	-0.25934	-1.91411	0.107738	1
HECW2	-0.0972738	0.00236299	-0.196911	-1.91348	0.178895	1
AZIN2	-0.0674307	0.00179697	-0.136658	-1.90909	0.0586287	1
MAP4K3-DT	-0.404572	0.0108293	-0.819973	-1.90887	0.00144359	1
TSC1	-0.0418568	0.00112125	-0.0848348	-1.90883	0.0145053	1
NSG2	-0.0624545	0.00172156	-0.126631	-1.90739	0.146157	1
TLN2	-0.153869	0.00437007	-0.312107	-1.90584	0.0459982	1
STMN4	-0.0680734	0.00193775	-0.138084	-1.90572	0.0442119	1
ZNRF2	-0.0500907	0.00143019	-0.101612	-1.90556	0.10129	1
BTAF1	-0.115134	0.0033008	-0.233569	-1.90534	0.0817164	1
NUBPL	-0.0538232	0.00155505	-0.109201	-1.90493	0.0122834	1
IPO5	-0.11723	0.00345573	-0.237915	-1.90384	0.0538804	1
YEATS2	-0.113972	0.00357339	-0.231518	-1.90038	0.0166976	1
MAST2	-0.0770229	0.00247502	-0.156521	-1.89894	0.15492	1
MAPK8	-0.14472	0.00471748	-0.294157	-1.89809	0.0590411	1
GALNT17	-0.224128	0.00787336	-0.45613	-1.89345	0.194818	1
TP53BP1	-0.0499828	0.0018187	-0.101784	-1.89115	0.144201	1
FBXO28	-0.0588574	0.00214641	-0.119861	-1.891	0.0434001	1
TSG101	-0.026742	0.000990891	-0.0544748	-1.88993	0.119739	1
VEZT	-0.13535	0.00508986	-0.275791	-1.88893	0.056303	1
TMBIM6	-0.053107	0.00208063	-0.108295	-1.88607	0.143156	1
MKNK1	-0.10628	0.00446448	-0.217025	-1.88095	0.0374722	1
LINC01138	-0.0982124	0.00414917	-0.200574	-1.88052	0.0196123	1
PKP4	-0.100587	0.00437414	-0.205549	-1.87829	0.175442	1
GRB10	-0.121751	0.00529989	-0.248801	-1.8782	0.00535411	1
SGIP1	-0.133337	0.00611438	-0.272789	-1.87403	0.193873	1
SGMS1	-0.0679643	0.00315982	-0.139088	-1.87289	0.063041	1
COA1	-0.0499717	0.00239018	-0.102334	-1.8705	0.109263	1
CAMKK1	-0.117239	0.00570259	-0.240181	-1.86905	0.127991	1
ZSCAN18	-0.089497	0.00438004	-0.183374	-1.86852	0.0412342	1
TMEM132D	-0.2707	0.0132774	-0.554678	-1.86833	0.184524	1
PAM	-0.0802222	0.00405275	-0.164497	-1.86571	0.188288	1
LINC01122	-0.211404	0.0107836	-0.433591	-1.86484	0.00842989	1
DMD	-0.240272	0.0128525	-0.493396	-1.86045	0.199193	1
TRIM36	-0.0524342	0.00282283	-0.107691	-1.85984	0.137906	1
PDIA3	-0.0503345	0.00280354	-0.103472	-1.85656	0.21072	1
AL022151.1	-0.208796	0.0116414	-0.429234	-1.85646	0.0111954	1
STRIP2	-0.0503106	0.00280608	-0.103427	-1.85642	0.0917259	1
CDK13	-0.0536652	0.00300996	-0.11034	-1.85587	0.0626298	1
TPGS2	-0.112656	0.00636913	-0.23168	-1.85508	0.00122539	1
DTNB	-0.226194	0.0129504	-0.465338	-1.85383	0.0285889	1
CAMK4	-0.249784	0.014895	-0.514463	-1.84967	0.00126262	1
DENND11	-0.0620546	0.00370821	-0.127817	-1.84945	0.0315409	1
BCKDHB	-0.0903105	0.00544273	-0.186064	-1.84856	0.090829	1
NMNAT2	-0.138397	0.00851707	-0.28531	-1.84634	0.0947771	1
KLHL18	-0.0669069	0.00417103	-0.137985	-1.84495	0.206389	1
ZNF382	-0.0205626	0.00133096	-0.0424562	-1.84081	0.043368	1
PELI1	-0.049968	0.00328344	-0.103219	-1.83911	0.0303545	1
MON2	-0.136292	0.00954648	-0.28213	-1.83167	0.0341463	1
WASHC2C	-0.0125511	0.000886723	-0.025989	-1.83063	0.00623836	1
R3HDM1	-0.131316	0.00938257	-0.272014	-1.82926	0.0773461	1
GTF2H3	-0.039896	0.00286433	-0.0826563	-1.82867	0.241173	1
AC004540.1	-0.0565585	0.00407188	-0.117189	-1.82833	0.0495891	1
SH3KBP1	-0.0823384	0.00593931	-0.170616	-1.8281	0.0862241	1
AP4S1	-0.0468353	0.00338191	-0.0970526	-1.82797	0.19115	1
AC011346.1	-0.110377	0.00830277	-0.229057	-1.82285	0.0696418	1
CLYBL	-0.0611823	0.00475688	-0.127122	-1.81857	0.141436	1
WDR78	-0.033932	0.00273643	-0.0706005	-1.8137	0.0259995	1
AC093843.1	-0.179234	0.0145066	-0.372974	-1.81321	0.0426606	1
DCP1A	-0.0434917	0.00359674	-0.0905801	-1.81026	0.220616	1
ACAD9	-0.0503553	0.00427952	-0.10499	-1.80644	0.063897	1
DYM	-0.0953642	0.00815926	-0.198888	-1.80549	0.19421	1
PIBF1	-0.0744601	0.0067172	-0.155637	-1.79778	0.10649	1
ALKBH8	-0.0500455	0.00451636	-0.104607	-1.79773	0.197855	1
MMADHC-DT	-0.086516	0.00785976	-0.180892	-1.79674	0.12763	1
DNAH6	-0.270093	0.0253812	-0.565567	-1.7916	0.00963594	1
MACROH2A1	-0.0348949	0.00336131	-0.0731511	-1.78776	0.148928	1
SLMAP	-0.0677229	0.0065258	-0.141972	-1.7877	0.161629	1
ZSCAN30	-0.0872153	0.00846761	-0.182898	-1.78651	0.0920353	1
CCDC171	-0.306327	0.0298173	-0.642471	-1.78611	0.00196547	1
ITGA3	-0.0456638	0.00452736	-0.095855	-1.78317	0.0128397	1
GAS2	-0.109328	0.0111372	-0.229793	-1.77876	0.0920519	1
SETD5	-0.0918423	0.00944118	-0.193126	-1.77727	0.206755	1
IFT43	-0.114218	0.0117778	-0.240215	-1.77675	0.0249022	1
AHCYL2	-0.0984024	0.0102558	-0.207061	-1.77497	0.0698492	1
PHACTR4	-0.0787975	0.00824246	-0.165837	-1.77436	0.0796306	1
AL591501.1	-0.148167	0.0155585	-0.311892	-1.77371	0.115428	1
TNR	-0.296847	0.0312457	-0.624941	-1.77331	0.0653455	1
DAAM1	-0.093291	0.0100204	-0.196602	-1.76986	0.157367	1
DYNC1I1	-0.13957	0.0153108	-0.294451	-1.76621	0.218573	1
GLRA3	-0.244824	0.0273206	-0.516968	-1.7632	0.0104645	1
TAF2	-0.0292812	0.00331329	-0.0618757	-1.76073	0.101263	1
LRRC28	-0.0850948	0.00975736	-0.179947	-1.75834	0.107246	1
KMT5B	-0.045556	0.00528165	-0.0963936	-1.75634	0.171452	1
ARFIP1	-0.0382468	0.00448763	-0.0809813	-1.75414	0.09658	1
RHBDD1	-0.0571477	0.00670588	-0.121001	-1.75413	0.0467526	1
LINC00937	-0.106877	0.0126023	-0.226356	-1.75323	0.0436546	1
TNPO1	-0.0853405	0.0102388	-0.18092	-1.75001	0.164589	1
ALG5	-0.032043	0.00385077	-0.0679367	-1.74969	0.135196	1
UPF2	-0.040943	0.00498837	-0.0868744	-1.7471	0.00488941	1
SENP7	-0.0546111	0.00665758	-0.11588	-1.74699	0.108425	1
RTN3	-0.257593	0.0316386	-0.546825	-1.74557	0.240727	1
THOC1	-0.0488471	0.00606131	-0.103756	-1.7436	0.0476075	1
ARL10	-0.0401688	0.00501439	-0.085352	-1.74245	0.0082339	1
WDR35	-0.0365569	0.004603	-0.0777169	-1.74078	0.0285481	1
C2CD2	-0.0342789	0.0043323	-0.0728902	-1.74005	0.120961	1
CLUAP1	-0.0683459	0.00875531	-0.145447	-1.7374	0.010452	1
PPP2R5C	-0.135836	0.0174069	-0.289079	-1.73733	0.00323892	1
TCTEX1D2	-0.0643608	0.00833753	-0.137059	-1.73518	0.0129281	1
STK38	-0.0412949	0.00535794	-0.0879478	-1.73487	0.0498795	1
USP48	-0.0494946	0.00644713	-0.105436	-1.73408	0.349282	1
MCPH1-AS1	-0.0466693	0.00608593	-0.0994245	-1.73386	0.104353	1
ADGRF5	-0.0889498	0.011651	-0.189551	-1.73297	0.100423	1
WDPCP	-0.170158	0.0223187	-0.362635	-1.7327	0.02936	1
UPP2	-0.165143	0.0216612	-0.351948	-1.73269	0.000376869	1
RAB8B	-0.0149829	0.00197962	-0.0319453	-1.73122	0.0968145	1
MTMR7	-0.0901132	0.011956	-0.192182	-1.73038	0.0105682	1
AL078600.1	-0.0663386	0.00885809	-0.141535	-1.72908	0.186091	1
ZNF197	-0.0379916	0.00509776	-0.0810809	-1.72809	0.0276811	1
SDAD1	-0.00886745	0.0011921	-0.018927	-1.7277	0.00991396	1
HECTD2	-0.127214	0.0173442	-0.271772	-1.72481	0.0706707	1
TAOK3	-0.0700138	0.00963621	-0.149664	-1.72284	0.138548	1
CDK5RAP1	-0.0308915	0.00426125	-0.0660443	-1.72238	0.0678298	1
LINC01811	-0.165276	0.0230529	-0.353605	-1.72005	0.0982975	1
WDR43	-0.0590472	0.00823728	-0.126332	-1.72002	0.212507	1
ATL2	-0.0547735	0.0076459	-0.117193	-1.71988	0.147172	1
PHIP	-0.134139	0.0187569	-0.287035	-1.71952	0.140585	1
ANKRD6	-0.176269	0.0247789	-0.377316	-1.7184	0.00138942	1
LINC01278	-0.225014	0.0319714	-0.481999	-1.71613	0.0648209	1
TNRC6C	-0.16186	0.0234593	-0.347179	-1.71185	0.0336219	1
SPEF2	-0.028493	0.0041314	-0.0611173	-1.71176	0.0608622	1
ATXN2	-0.137206	0.0199775	-0.294389	-1.71086	0.0373502	1
ACER3	-0.0697377	0.0102417	-0.149717	-1.70898	0.268051	1
ERC2	-0.242088	0.0356781	-0.519854	-1.70821	0.0518992	1
HACL1	-0.0561157	0.00835497	-0.120586	-1.70597	0.0736137	1
TAOK1	-0.0704239	0.0105027	-0.15135	-1.7056	0.184081	1
TFCP2	-0.168351	0.0252905	-0.361992	-1.70398	0.0811903	1
DNM1	-0.117142	0.0176671	-0.25195	-1.70311	0.150014	1
DANT2	-0.276302	0.0419408	-0.594545	-1.70166	0.0176988	1
MYH10	-0.132372	0.0201843	-0.284927	-1.70065	0.0945735	1
PI4KA	-0.25301	0.0390678	-0.545087	-1.6978	0.00422159	1
PPP1R14C	-0.0463571	0.00716375	-0.099878	-1.69762	0.00788132	1
FUT8	-0.111338	0.0172306	-0.239907	-1.69729	0.0243762	1
ZNF875	-0.0334296	0.00524047	-0.0720996	-1.69435	0.206237	1
UBE3B	-0.0406429	0.00638585	-0.0876717	-1.69383	0.130806	1
TNPO3	-0.0308326	0.00487047	-0.0665356	-1.69259	0.171674	1
RBFA	-0.090474	0.0143506	-0.195299	-1.69164	0.14947	1
WIPF2	-0.0872426	0.0138803	-0.188365	-1.69094	0.194714	1
PLPPR5	-0.0674827	0.0108308	-0.145796	-1.6889	0.154768	1
MAP2K5	-0.168051	0.0271588	-0.36326	-1.68728	0.0864236	1
TMEM108	-0.248679	0.0404394	-0.537797	-1.68582	0.234775	1
RNFT2	-0.0684631	0.0112037	-0.14813	-1.68433	0.154587	1
C11orf54	-0.0273057	0.00450107	-0.0591125	-1.6826	0.195059	1
PALM2AKAP2	-0.198492	0.0328681	-0.429852	-1.68152	0.0794427	1
EEA1	-0.0526372	0.00874995	-0.114024	-1.6806	0.0214457	1
ZNF577	-0.0715906	0.0121234	-0.155305	-1.67612	0.238224	1
RAB1A	-0.0534011	0.00909056	-0.115893	-1.67485	0.112993	1
WDR70	-0.107482	0.0183704	-0.233334	-1.67387	0.119914	1
HERPUD2	-0.0497986	0.00861179	-0.108209	-1.67099	0.206446	1
CCNYL1	-0.148481	0.0257088	-0.32267	-1.67069	0.0744102	1
RAP1GAP	-0.0955937	0.0166549	-0.207842	-1.66915	0.104466	1
RYR3	-0.267863	0.0477407	-0.583466	-1.66348	0.000452363	1
ALOX12-AS1	-0.0864464	0.0154329	-0.188326	-1.66306	0.241468	1
MFSD1	-0.0136501	0.00244075	-0.029741	-1.66267	0.0258327	1
WDR19	-0.0293719	0.00528872	-0.0640325	-1.6609	0.00370536	1
ZNF793	-0.019011	0.00342756	-0.0414496	-1.66057	0.16821	1
MOK	-0.169952	0.0309276	-0.370831	-1.65821	0.0207814	1
AGO2	-0.0617802	0.011419	-0.134979	-1.65421	0.112549	1
SLC49A4	-0.0197169	0.00372609	-0.0431598	-1.64844	0.208083	1
AP3B2	-0.0778017	0.014891	-0.170494	-1.6451	0.0140353	1
NDUFA9	-0.0314399	0.00602575	-0.0689056	-1.64474	0.27243	1
ELP1	-0.0472585	0.00906261	-0.10358	-1.64459	0.0865206	1
XRCC5	-0.0606003	0.0116443	-0.132845	-1.64406	0.260559	1
CAMSAP1	-0.0492494	0.00960064	-0.108099	-1.64022	0.204211	1
ERICH3	-0.156472	0.0305142	-0.343458	-1.64012	0.00987676	1
ZNF573	-0.029128	0.00569233	-0.0639484	-1.63955	0.0475372	1
PDE4B	-0.271337	0.0531194	-0.595793	-1.63908	0.00118808	1
NAA35	-0.0903068	0.0177089	-0.198323	-1.63863	0.188525	1
PHKB	-0.100136	0.0197566	-0.220028	-1.63699	0.10785	1
PEX6	-0.0379536	0.00751986	-0.083427	-1.63585	0.185663	1
CDH8	-0.240435	0.0482229	-0.529092	-1.63253	0.0191681	1
PHLPP1	-0.0853197	0.0171647	-0.187804	-1.6317	0.24395	1
GFPT1	-0.0521702	0.0105038	-0.114844	-1.63149	0.161227	1
YARS1	-0.0553788	0.011194	-0.121952	-1.6304	0.283875	1
USP37	-0.0259359	0.00529637	-0.0571682	-1.62759	0.260486	1
CCNL2	-0.0430036	0.00883741	-0.0948446	-1.62585	0.259464	1
CEP112	-0.178394	0.0366641	-0.393452	-1.62582	0.00336026	1
UCHL3	-0.0794242	0.0166336	-0.175482	-1.62057	0.119309	1
POLR3G	-0.0367658	0.00772354	-0.0812551	-1.61971	0.00507084	1
DNAJC24	-0.0952588	0.0201236	-0.210641	-1.61813	0.210038	1
ITGA9-AS1	-0.0863704	0.0182544	-0.190995	-1.618	0.0680896	1
KLHL23	-0.0461604	0.0099842	-0.102305	-1.61142	0.222238	1
LMBR1	-0.0691498	0.01504	-0.15334	-1.60983	0.316212	1
USP8	-0.0358258	0.0077976	-0.0794493	-1.60962	0.0402226	1
CCDC112	-0.0674725	0.0147884	-0.149733	-1.60761	0.000799867	1
DNAJC16	-0.0168904	0.00381641	-0.0375973	-1.59873	0.201282	1
FNDC3A	-0.129187	0.0292803	-0.287654	-1.59782	0.0620261	1
MIR3936HG	-0.106952	0.0243171	-0.238222	-1.59689	0.0559841	1
MED12L	-0.0674379	0.0154086	-0.150284	-1.59543	0.290594	1
SF3B3	-0.0356695	0.00817882	-0.0795177	-1.59438	0.245265	1
BMPR2	-0.0923526	0.0212209	-0.205926	-1.59375	0.0636902	1
CSMD3	-0.183869	0.042306	-0.410045	-1.59335	0.0720278	1
AC005670.3	-0.0880984	0.0202735	-0.19647	-1.59331	0.00164676	1
COX10-AS1	-0.156092	0.0360211	-0.348204	-1.59247	0.00508205	1
DFFB	-0.0549123	0.0127104	-0.122535	-1.59157	0.125237	1
ZSWIM5	-0.080243	0.0186555	-0.179141	-1.59025	0.00295164	1
UBN2	-0.0692852	0.0161601	-0.15473	-1.58928	0.0222918	1
RNF216P1	-0.0174358	0.00406879	-0.0389403	-1.58913	0.0005119	1
CCM2	-0.0772094	0.0180225	-0.172441	-1.58904	0.182735	1
TTN-AS1	-0.0785819	0.0183463	-0.17551	-1.58899	0.020861	1
DOP1A	-0.0859169	0.0200798	-0.191914	-1.58867	0.306281	1
DLEU2	-0.0993548	0.0234318	-0.222141	-1.58594	0.179126	1
RNF10	-0.033527	0.00790804	-0.074962	-1.5859	0.320961	1
ARID4B	-0.0577514	0.0136321	-0.129135	-1.58567	0.0253864	1
CEP295	-0.0352682	0.00833423	-0.0788707	-1.58533	0.013584	1
FSD1L	-0.0510681	0.0120742	-0.11421	-1.58518	0.147335	1
SEC16A	-0.0551949	0.013089	-0.123479	-1.58427	0.277678	1
VOPP1	-0.09313	0.0221537	-0.208414	-1.58332	0.0342965	1
TTC28-AS1	-0.0381692	0.00910598	-0.0854444	-1.58244	0.137386	1
GNPTAB	-0.144906	0.0346096	-0.324422	-1.58209	0.164803	1
DZIP3	-0.209862	0.0502774	-0.470002	-1.58116	0.00306448	1
PCCB	-0.0282178	0.0067622	-0.0631978	-1.58107	0.0959463	1
FIG4	-0.0332793	0.00802612	-0.0745848	-1.57912	0.0762621	1
CCPG1	-0.248838	0.0603517	-0.558027	-1.57739	0.013549	1
ATXN7	-0.0813941	0.0197564	-0.182545	-1.57715	0.243833	1
CSNK1G1	-0.0679202	0.0167034	-0.152544	-1.5731	0.148659	1
CEP97	-0.0278787	0.00686017	-0.0626175	-1.57291	0.296515	1
GOLM1	-0.0597464	0.0147057	-0.134199	-1.57283	0.148315	1
ANO3	-0.348683	0.0870964	-0.784462	-1.56824	0.00068864	1
NPAS2	-0.180003	0.0450372	-0.405044	-1.56772	0.031458	1
GEMIN5	-0.0205783	0.00517325	-0.0463298	-1.56623	0.0147441	1
FUBP1	-0.0587929	0.0148203	-0.132406	-1.56537	0.0986239	1
C11orf80	-0.104509	0.0263852	-0.235404	-1.56488	0.0492655	1
ARID1A	-0.0620782	0.0156907	-0.139847	-1.56452	0.244449	1
PDZRN3	-0.110287	0.0280904	-0.248664	-1.56209	0.295909	1
GALNT18	-0.204568	0.0526501	-0.461787	-1.55878	0.226412	1
ELOVL7	-0.0392558	0.0101265	-0.0886382	-1.55805	0.0246598	1
SH3GLB1	-0.0724694	0.0187726	-0.163711	-1.55671	0.305906	1
OXSR1	-0.0339111	0.00881223	-0.0766344	-1.5557	0.00574973	1
GIGYF2	-0.0600231	0.0156394	-0.135686	-1.55484	0.292237	1
MB21D2	-0.0453025	0.011855	-0.10246	-1.55345	0.13846	1
ZNF398	-0.0480401	0.0126408	-0.108721	-1.55167	0.0951859	1
FOXJ3	-0.0634728	0.0167815	-0.143727	-1.55013	0.224325	1
SEPTIN2	-0.105079	0.0279773	-0.238135	-1.54785	0.195756	1
ZNF184	-0.027569	0.00734886	-0.0624869	-1.54747	0.00867814	1
AC019205.1	-0.0592143	0.0158875	-0.134316	-1.54534	0.0339995	1
LIMS1	-0.0602133	0.0162733	-0.1367	-1.54296	0.00644295	1
RGS7	-0.195466	0.0531162	-0.444048	-1.54117	0.259974	1
POC1B	-0.0819289	0.0223708	-0.186229	-1.53958	0.0153576	1
SLC30A9	-0.0604523	0.0165432	-0.137448	-1.53885	0.292097	1
RUFY2	-0.0592349	0.0163539	-0.134824	-1.53592	0.0113938	1
FNDC3B	-0.124211	0.0347848	-0.283206	-1.53117	0.278325	1
GDA	-0.12829	0.0359331	-0.292513	-1.53111	0.141537	1
LARGE1	-0.253302	0.0711948	-0.5778	-1.52995	0.31941	1
LRRC9	-0.0152819	0.00430859	-0.0348724	-1.5289	0.0711407	1
PART1	-0.0901985	0.0254523	-0.205849	-1.52862	0.0685062	1
TPD52L2	-0.0885085	0.025208	-0.202225	-1.52549	0.00218092	1
ZXDC	-0.0426176	0.0121532	-0.0973885	-1.52506	0.00761985	1
PLXNC1	-0.0838934	0.0239633	-0.19175	-1.5245	0.000262293	1
JMY	-0.0617137	0.0176537	-0.141081	-1.52401	0.287948	1
RIMS1	-0.0949004	0.0272196	-0.21702	-1.5231	0.316858	1
ZNF790-AS1	-0.0307847	0.00883062	-0.0703999	-1.52307	0.0148737	1
LIPA	-0.13764	0.0396286	-0.314909	-1.52181	0.169708	1
ZNF549	-0.0321022	0.00929955	-0.073504	-1.51972	0.215425	1
MAN1A1	-0.249199	0.0724366	-0.570836	-1.51855	0.0625662	1
CCSER1	-0.13602	0.0397166	-0.311757	-1.51701	0.131516	1
ABRAXAS2	-0.0151184	0.00442016	-0.034657	-1.51657	0.292259	1
RUBCN	-0.0298534	0.00873088	-0.0684376	-1.51646	0.086677	1
TMEM178A	-0.0629299	0.0184313	-0.144291	-1.51596	0.216487	1
FNIP1	-0.0454314	0.0133447	-0.104207	-1.51497	0.197427	1
CDC27	-0.0372646	0.0109499	-0.0854791	-1.51484	0.179761	1
AGAP4	-0.0180319	0.00532061	-0.0413844	-1.51341	0.139206	1
CCDC93	-0.0257898	0.00761162	-0.0591913	-1.51332	0.114635	1
CD200	-0.0555433	0.0164033	-0.12749	-1.51311	0.13775	1
ZNF331	-0.0291927	0.00864775	-0.0670331	-1.51205	0.0872016	1
LYST	-0.0648158	0.0192401	-0.148872	-1.51134	0.292104	1
CACNB2	-0.0994287	0.0296187	-0.228476	-1.51012	0.00337796	1
LENG8	-0.0890418	0.026553	-0.204637	-1.50974	0.0634323	1
FAM110B	-0.0433378	0.0129418	-0.0996174	-1.50926	0.0449973	1
CACNA1E	-0.0937528	0.028026	-0.215531	-1.5089	0.339555	1
LINC01090	-0.374524	0.112066	-0.861114	-1.50857	0.0167413	1
ROBO2	-0.176923	0.053805	-0.407651	-1.50291	0.0102733	1
CPNE4	-0.300159	0.0913058	-0.691624	-1.50282	0.0854738	1
PHC3	-0.0810675	0.0246681	-0.186803	-1.5027	0.227671	1
MTA3	-0.136726	0.041662	-0.315113	-1.50222	0.195322	1
ABHD8	-0.0363146	0.0111018	-0.083731	-1.50107	0.161098	1
METTL8	-0.0242906	0.00745297	-0.0560342	-1.49979	0.226244	1
METAP2	-0.0290488	0.00891834	-0.067016	-1.49958	0.132425	1
SLC4A4	-0.115259	0.0356463	-0.266164	-1.49699	0.247299	1
ACAT1	-0.037813	0.0117827	-0.0874087	-1.49433	0.202751	1
TRAPPC6B	-0.0241317	0.007557	-0.0558203	-1.49256	0.195605	1
INO80	-0.0486029	0.0152998	-0.112506	-1.4907	0.093343	1
TRMT61B	-0.0324499	0.0102451	-0.0751449	-1.48965	0.0319675	1
TPM4	-0.0504679	0.0159442	-0.11688	-1.48942	0.185632	1
NWD2	-0.352557	0.111587	-0.8167	-1.48876	0.00040694	1
PPP6C	-0.0275816	0.00877486	-0.063938	-1.48691	0.234058	1
DNAJC3	-0.0152836	0.00486536	-0.0354325	-1.48669	0.0539703	1
HERC2	-0.0513649	0.0165994	-0.119329	-1.48127	0.0199036	1
KATNBL1	-0.110846	0.0358425	-0.257534	-1.48106	0.186484	1
NRCAM	-0.162398	0.0526139	-0.377411	-1.48036	0.277344	1
SHISA9	-0.470371	0.152571	-1.09331	-1.47993	0.0011884	1
KIF1B	-0.0855754	0.0277917	-0.198943	-1.47948	0.283623	1
NCALD	-0.21865	0.0711924	-0.508493	-1.47855	0.132148	1
MIPOL1	-0.158336	0.0515776	-0.36825	-1.47838	0.225778	1
TYW5	-0.0399577	0.0130928	-0.0930082	-1.47625	0.00392804	1
UBE2E1	-0.0582713	0.0191351	-0.135678	-1.47545	0.343675	1
PRIM2	-0.0201098	0.00661541	-0.046835	-1.47481	0.0228588	1
GKAP1	-0.0305916	0.0100977	-0.0712809	-1.47357	0.226085	1
CAMKK2	-0.0800193	0.0264389	-0.186478	-1.47321	0.0501921	1
NECTIN1	-0.0942788	0.0311958	-0.219753	-1.47267	0.107767	1
PAK3	-0.230378	0.0763036	-0.537059	-1.47232	0.0037283	1
MAN1A2	-0.108491	0.0359713	-0.252952	-1.47193	0.128581	1
ORC3	-0.107	0.0355585	-0.249559	-1.47109	0.0874396	1
KMT2C	-0.0814241	0.0271405	-0.189989	-1.46999	0.0917931	1
EVL	-0.124921	0.0417933	-0.291635	-1.46862	0.139649	1
SLC22A15	-0.0689993	0.0231076	-0.161106	-1.46825	0.00188967	1
ABI2	-0.116039	0.0389929	-0.271071	-1.467	0.114252	1
HEATR1	-0.0295353	0.00996786	-0.0690385	-1.46541	0.264859	1
TRA2A	-0.10323	0.0349192	-0.241378	-1.46455	0.0614197	1
USP32	-0.0599452	0.0202974	-0.140188	-1.46419	0.0708115	1
FAM120A	-0.0576591	0.0196829	-0.135001	-1.46117	0.281276	1
CCDC7	-0.0948728	0.0324459	-0.222191	-1.46049	0.00179251	1
GSTA4	-0.0609229	0.0208647	-0.14271	-1.45996	0.302216	1
C14orf132	-0.0861798	0.0296604	-0.20202	-1.45812	0.237875	1
CDKL3	-0.0390064	0.0135982	-0.0916111	-1.45332	0.189245	1
CPNE1	-0.0402624	0.0140496	-0.0945744	-1.45295	0.127454	1
HEXB	-0.0163397	0.00570539	-0.0383847	-1.45271	0.0616348	1
SETDB2	-0.0227453	0.00799893	-0.0534896	-1.45003	0.0749747	1
AC090517.5	-0.0300627	0.0105894	-0.0707147	-1.44942	0.217409	1
C9orf85	-0.01816	0.00640636	-0.0427263	-1.44885	0.024753	1
C1GALT1	-0.0617057	0.0218285	-0.14524	-1.4478	0.242793	1
SH3GL3	-0.180422	0.0639734	-0.424818	-1.44692	0.185137	1
ARL3	-0.0365481	0.0131266	-0.0862229	-1.44204	0.141921	1
KLHDC10	-0.104829	0.0377739	-0.247432	-1.44079	0.0236345	1
FAM13C	-0.0624566	0.0226928	-0.147606	-1.43762	0.161654	1
KAT7	-0.0159139	0.00580145	-0.0376293	-1.43634	0.120268	1
RAF1	-0.0392998	0.0143457	-0.0929452	-1.43584	0.361247	1
NMD3	-0.153017	0.0558683	-0.361903	-1.43575	0.000327799	1
EIF5B	-0.0448139	0.0163797	-0.106008	-1.43534	0.283414	1
RUNX1T1	-0.0947042	0.0346367	-0.224045	-1.4351	0.330925	1
ILDR2	-0.0800517	0.0293395	-0.189443	-1.43429	0.0816109	1
MEF2D	-0.0412718	0.0151916	-0.0977352	-1.43263	0.301655	1
NTNG1	-0.131108	0.0483455	-0.310562	-1.43194	0.0167315	1
TCF25	-0.22643	0.0835593	-0.53642	-1.43165	0.0763728	1
GLB1L3	-0.0348468	0.0128767	-0.0825703	-1.43113	0.20301	1
PPHLN1	-0.0832534	0.0308482	-0.197355	-1.43007	0.278795	1
EXT1	-0.112073	0.0416326	-0.265779	-1.42909	0.133484	1
CRAMP1	-0.0261994	0.00979615	-0.0621949	-1.42656	0.00435451	1
NYAP2	-0.0841235	0.0315815	-0.199829	-1.42499	0.0366922	1
AHCYL1	-0.0228729	0.00858775	-0.0543336	-1.42496	0.325188	1
FAM120C	-0.0131982	0.00499131	-0.0313877	-1.42214	0.195103	1
IQSEC2	-0.0717574	0.0271883	-0.170703	-1.42141	0.0476099	1
PRRC2B	-0.055598	0.021094	-0.13229	-1.42088	0.215077	1
AC079781.5	-0.166215	0.0632903	-0.395719	-1.41947	0.072912	1
AL590807.1	-0.118879	0.0455539	-0.283312	-1.41698	0.245378	1
TSHZ3	-0.161826	0.0621122	-0.385765	-1.41634	0.00855597	1
PTPN9	-0.0633725	0.0244071	-0.151152	-1.415	0.23394	1
DCLK2	-0.098937	0.0382806	-0.236154	-1.41318	0.141028	1
NSMCE2	-0.0714807	0.0276638	-0.170625	-1.41308	0.196473	1
HMGXB4	-0.0398055	0.015428	-0.095039	-1.4125	0.148299	1
MPHOSPH9	-0.0949231	0.0369383	-0.226784	-1.41092	0.18718	1
BAZ2A	-0.0474707	0.0185447	-0.113486	-1.40938	0.0482555	1
PDE10A	-0.369924	0.144557	-0.884405	-1.40926	0.048504	1
FOXN3	-0.123871	0.0485233	-0.296265	-1.4083	0.17339	1
TXNDC11	-0.0221511	0.00872393	-0.0530262	-1.40616	0.234478	1
LETMD1	-0.0719363	0.0284099	-0.172283	-1.40506	0.070321	1
EXOC7	-0.0428339	0.0169688	-0.102637	-1.40383	0.338835	1
DHX57	-0.0248053	0.00983059	-0.0594412	-1.40367	0.0050959	1
NOL9	-0.0736009	0.0292327	-0.176434	-1.4028	0.302436	1
RB1	-0.0800153	0.0319032	-0.191934	-1.40126	0.281384	1
HDAC8	-0.150213	0.0601178	-0.360544	-1.39976	0.0879561	1
TPM1	-0.108619	0.0435291	-0.260766	-1.39922	0.259981	1
UBE2K	-0.0529246	0.0212348	-0.127084	-1.39875	0.371497	1
TBC1D22A	-0.154374	0.0621072	-0.370854	-1.39766	0.0101998	1
AGTPBP1	-0.0743672	0.0300237	-0.178758	-1.39626	0.355407	1
SPICE1	-0.0552647	0.0223444	-0.132874	-1.39567	0.0327839	1
IPMK	-0.0109399	0.00442351	-0.0263033	-1.39564	0.193202	1
MAPK14	-0.0870026	0.0352107	-0.209216	-1.39528	0.155997	1
MRAS	-0.0612312	0.0248227	-0.147285	-1.3946	0.327089	1
SEPTIN11	-0.0838965	0.034053	-0.201846	-1.39411	0.359441	1
FLG-AS1	-0.143279	0.0582552	-0.344812	-1.39342	0.0911146	1
SEC24A	-0.010728	0.00437173	-0.0258276	-1.39251	0.00428121	1
KIRREL3	-0.290755	0.118812	-0.700322	-1.3914	0.317934	1
SIN3B	-0.0781453	0.0319365	-0.188227	-1.39135	0.226903	1
PLAA	-0.015308	0.00627732	-0.0368933	-1.38998	0.17353	1
SCFD1	-0.0590897	0.0242491	-0.142428	-1.38967	0.377123	1
NSUN6	-0.0730863	0.0300264	-0.176199	-1.38922	0.00509743	1
DNER	-0.028812	0.0118703	-0.0694943	-1.38808	0.179484	1
PRPF40B	-0.0984205	0.0405844	-0.237425	-1.38773	0.0108991	1
[truncated: 5,402 more rows]

## Sheet: nCI-PD_ex02
primerid	coef	ci.hi	ci.lo	z	pval	p_adj
[truncated: 5,468 more rows]

[truncated: 23 more sheets: nCI-PD_ex06, nCI-PD_ex09, nCI-PD_ex11, nCI-PD_ex17, nCI-PD_ex19, nCI-PD_ex21, nCI-PD_ex22, nCI-PD_ex23, nCI-PD_ex24, nCI-PD_ex30, nCI-PD_in08, nCI-PD_in10, nCI-PD_in12, nCI-PD_in15, nCI-PD_in20, nCI-PD_in26, nCI-PD_in27, nCI-PD_in28, nCI-PD_microglia, nCI-PD_oligo00 …]
