# Supplementary material for: Mitochondrial complex I deficiency stratifies idiopathic Parkinson’s disease
Source: Nat Commun. 2024 Apr 29;15:3631. doi: 10.1038/s41467-024-47867-4 (PMC11059185; doi:10.1038/s41467-024-47867-4)
Supplement: Supplementary file 14 — Supplementary Data 11 [file 41467_2024_47867_MOESM14_ESM.xlsx]

## Sheet: Title_page
Title	single-nuclei differential gene expression in CI-PD vs. nCI-PD, per cell type (one per sheet)
Sheet-1	Title page
Sheet-2	Key to abbreviations
Sheet-3	astrocytes_cluster_05
Sheet-4	astrocytes_cluster_18
Sheet-5	endothelial cells
Sheet-6	excitatory neurons_cluster_01
Sheet-7	excitatory neurons_cluster_02
Sheet-8	excitatory neurons_cluster_06
Sheet-9	excitatory neurons_cluster_09
Sheet-10	excitatory neurons_cluster_11
Sheet-11	excitatory neurons_cluster_17
Sheet-12	excitatory neurons_cluster_19
Sheet-13	excitatory neurons_cluster_21
Sheet-14	excitatory neurons_cluster_22
Sheet-15	excitatory neurons_cluster_23
Sheet-16	excitatory neurons_cluster_24
Sheet-17	excitatory neurons_cluster_30
Sheet-18	inhibitory neurons_cluster_08
Sheet-19	inhibitory neurons_cluster_10
Sheet-20	inhibitory neurons_cluster_12
Sheet-21	inhibitory neurons_cluster_15
Sheet-22	inhibitory neurons_cluster_20
Sheet-23	inhibitory neurons_cluster_26
Sheet-24	inhibitory neurons_cluster_27
Sheet-25	inhibitory neurons_cluster_28
Sheet-26	microglia
Sheet-27	oligodendrocytes_cluster_00
Sheet-28	oligodendrocytes_cluster_03
Sheet-29	oligodendrocytes_cluster_04
Sheet-30	oligodendrocyte precursor cells (OPC)
Number of sheets	30

## Sheet: KEY
ex	excitatory neurons
in	inhibitory neurons
oligo	oligodendrocytes
OPC	oligodendrocyte precursor cells
primerid	gene name
coef	estimated log2 fold change
ci.hi	95% confidence interval, high
ci.lo	95% confidence interval, low
z	z value
pval	p value, raw
p_adj	p value adjusted (FDR 0.05)

## Sheet: CI-PD_vs_nCI-PD_astrocytes_05
primerid	coef	ci.hi	ci.lo	z	pval	p_adj
LRRC37A3	0.0618065	0.157941	-0.0343281	1.26009	1.85106e-10	5.67719e-07
NOTCH2	0.00302315	0.00899864	-0.00295234	0.991595	4.41454e-10	1.3535e-06
CLDN10	0.457554	0.648506	0.266603	4.69642	2.03659e-08	6.24214e-05
FER	0.0107354	0.0382516	-0.0167808	0.764678	3.62109e-08	0.00011095
ASTN2	0.358488	1.01967	-0.302697	1.06267	5.32196e-08	0.000163012
ZBTB37	0.0296136	0.078103	-0.0188759	1.19699	5.82749e-08	0.000178438
GARNL3	0.273166	0.538072	0.00826023	2.02108	6.72998e-08	0.000206005
ASAP2	0.158594	0.492473	-0.175285	0.930993	1.04867e-07	0.000320894
UBR3	0.0276586	0.0706088	-0.0152917	1.26215	1.09922e-07	0.00033625
ZNF438	0.0210387	0.0655995	-0.0235221	0.925366	1.54417e-07	0.000472207
SLC15A2	0.862	1.33007	0.393925	3.60944	1.5696e-07	0.000479825
BCL9	0.0599974	0.136065	-0.0160706	1.54589	1.61479e-07	0.000493481
BBS2	0.153637	0.362205	-0.0549309	1.44377	2.03609e-07	0.000622027
ARMC8	0.10244	0.194935	0.00994577	2.17072	2.08417e-07	0.000636504
METRN	0.317288	0.564256	0.0703193	2.51802	2.13506e-07	0.000651833
PCDH7	0.532766	1.2857	-0.220168	1.38684	2.47526e-07	0.00075545
HIVEP1	0.162172	0.28537	0.038975	2.58002	2.76024e-07	0.000842148
COP1	0.00408637	0.0108762	-0.00270348	1.17957	2.7816e-07	0.000848387
BORCS5	0.0800855	0.220001	-0.0598305	1.12185	2.99397e-07	0.000912861
TRMT11	0.106694	0.266282	-0.0528948	1.31034	3.02899e-07	0.000923237
UMAD1	0.0241241	0.0607594	-0.0125112	1.29062	4.20801e-07	0.00128218
SLC4A4	0.00497989	0.0243784	-0.0144187	0.503151	4.33727e-07	0.00132113
WDR26	0.0109466	0.028994	-0.00710089	1.1888	5.08352e-07	0.00154793
ATXN2	0.394817	0.604117	0.185516	3.69721	5.24882e-07	0.00159774
ITFG1	0.160687	0.316059	0.00531497	2.02701	5.57597e-07	0.00169677
AASDH	0.0993721	0.25098	-0.0522358	1.28467	5.58562e-07	0.00169914
VWA8	0.0167188	0.069825	-0.0363875	0.61703	5.95872e-07	0.00181205
GNAO1	0.200066	0.588459	-0.188326	1.0096	6.8811e-07	0.00209185
LINC00598	0.0402655	0.10012	-0.0195887	1.31852	7.13409e-07	0.00216805
MAP2K5	0.0836781	0.168732	-0.001376	1.92826	7.79993e-07	0.00236962
BMP2K	0.0193693	0.104154	-0.0654158	0.447757	8.02903e-07	0.00243842
ZNF718	0.0986198	0.257411	-0.0601718	1.21726	8.07421e-07	0.00245133
SHROOM3	0.485359	0.763606	0.207112	3.41886	8.51972e-07	0.00258574
RNF38	0.0241761	0.0598712	-0.0115189	1.32748	1.04294e-06	0.00316428
WDFY2	0.0460392	0.148501	-0.0564225	0.880673	1.08004e-06	0.00327575
MYO10	0.463789	0.953953	-0.0263749	1.8545	1.08007e-06	0.00327575
LINC00894	0.216875	0.379706	0.0540444	2.61049	1.09957e-06	0.00333281
SCP2	0.0467369	0.111442	-0.0179676	1.41571	1.34668e-06	0.00408044
AC107398.3	0.284174	0.563859	0.00448924	1.99142	1.41971e-06	0.00430029
KMT2A	0.152831	0.337363	-0.0317005	1.62326	1.45365e-06	0.00440167
SLC7A11	0.00127386	0.00770079	-0.00515308	0.388476	1.56689e-06	0.00474299
CDKAL1	0.0136822	0.0364535	-0.00908907	1.17765	1.57454e-06	0.00476457
AFG1L	0.140407	0.282146	-0.00133241	1.94154	1.63138e-06	0.00493493
MTSS2	0.550339	2.45897	-1.35829	0.56514	1.83867e-06	0.00556014
ASTN1	0.626477	0.884588	0.368366	4.75715	1.92553e-06	0.00582089
WWOX	0.556756	0.69419	0.419322	7.93998	1.94778e-06	0.0058862
FGD6	0.227214	0.373805	0.0806232	3.03792	1.97414e-06	0.00596387
TPCN1	0.418027	0.820721	0.0153332	2.03459	2.00486e-06	0.00605469
RBM33	0.0488866	0.144146	-0.0463728	1.00584	2.01928e-06	0.00609621
PLXNB1	0.12753	0.471171	-0.216112	0.727367	2.22058e-06	0.00670171
LINC01004	0.013954	0.0358747	-0.00796678	1.24764	2.3768e-06	0.0071708
LRBA	0.146161	0.306375	-0.0140526	1.78805	2.54164e-06	0.0076656
TRAK1	0.524784	1.55004	-0.500475	1.00322	2.97192e-06	0.00896034
DPP8	0.169966	0.428977	-0.0890456	1.28615	3.44724e-06	0.01039
LINC00298	0.00262454	0.0135989	-0.00834978	0.468732	3.60964e-06	0.0108758
ZSWIM5	0.187599	0.340327	0.0348705	2.40746	3.66775e-06	0.0110473
ELP4	0.512109	0.80143	0.222788	3.46921	3.77932e-06	0.0113795
TMOD2	0.272031	0.382985	0.161076	4.80532	4.36482e-06	0.0131381
EMID1	0.407282	0.819031	-0.00446723	1.9387	4.4265e-06	0.0133193
MEGF10	0.33575	1.10254	-0.431038	0.858201	4.54832e-06	0.0136814
SMAP1	0.036379	0.0990424	-0.0262843	1.13785	4.88514e-06	0.0146896
AKAP13	-0.0219162	0.0935981	-0.137431	-0.371858	5.71559e-06	0.0171811
HELZ	0.0439604	0.106826	-0.0189048	1.37056	6.04207e-06	0.0181564
RPRD1A	0.00887078	0.034677	-0.0169354	0.67373	6.49966e-06	0.019525
HEPN1	0.356253	0.496404	0.216102	4.98209	7.15352e-06	0.021482
ATRX	0.0691465	0.157761	-0.0194682	1.52937	7.18853e-06	0.02158
BTAF1	-0.053499	0.0444626	-0.15146	-1.07038	8.40403e-06	0.0252205
AC097518.2	0.4366	0.674993	0.198207	3.58953	8.63252e-06	0.0258976
IQCK	0.495687	0.855572	0.135801	2.69955	8.68668e-06	0.0260514
KIAA1671	0.440786	0.848485	0.0330861	2.11902	8.71608e-06	0.0261308
NF1	0.0998376	0.25725	-0.0575751	1.24309	9.07952e-06	0.0272113
ATAD2B	0.10012	0.192767	0.00747281	2.11805	9.2441e-06	0.0276953
VPS54	0.000724166	0.0176291	-0.0161808	0.0839598	9.3312e-06	0.027947
ABI2	0.114953	0.238592	-0.00868696	1.82226	1.05418e-05	0.031562
SPTBN1	0.0344964	0.136515	-0.0675222	0.662739	1.09398e-05	0.0327427
CKB	0.563401	0.775266	0.351536	5.21202	1.10668e-05	0.0331118
TBC1D5	0.0496335	0.149622	-0.0503546	0.972914	1.12501e-05	0.0336491
SRSF4	0.0917255	0.169674	0.0137768	2.30637	1.13373e-05	0.0338986
MLLT10	0.00574107	0.0159009	-0.00441873	1.10753	1.17094e-05	0.0349994
NOL4	0.153858	0.30326	0.00445678	2.01843	1.18221e-05	0.0353246
AMER2	0.0767851	0.526581	-0.373011	0.334587	1.19793e-05	0.0357822
LINC01301	0.223043	0.598718	-0.152632	1.16365	1.21867e-05	0.0363895
KIF1B	0.694866	1.94006	-0.550328	1.09374	1.25342e-05	0.0374146
UBE2E2	-0.125844	0.0351599	-0.286847	-1.53195	1.35617e-05	0.0404681
LDLRAD3	-0.0638603	0.154922	-0.282642	-0.572094	1.42934e-05	0.0426372
NAV3	0.541173	0.852588	0.229758	3.406	1.48137e-05	0.0441745
AP1G1	0.0305177	0.110379	-0.0493435	0.748969	1.48448e-05	0.0442523
NCAM1	1.53649	3.35972	-0.286737	1.65172	1.50169e-05	0.0447502
PRKN	0.441112	0.65645	0.225774	4.01492	1.57431e-05	0.0468988
KCNQ3	-0.759588	-0.0482683	-1.47091	-2.09296	1.57833e-05	0.0470028
IQCB1	-0.0166411	0.0332776	-0.0665597	-0.653381	1.59744e-05	0.0475557
TBCK	0.0183757	0.0476477	-0.0108963	1.23038	1.59891e-05	0.0475836
RSF1	0.0225953	0.060265	-0.0150745	1.17564	1.71355e-05	0.050978
MED13	0.0253227	0.088689	-0.0380436	0.78325	1.71431e-05	0.0509834
AC006148.1	0.422918	0.887369	-0.0415323	1.7847	1.71737e-05	0.0510575
FAM227B	0.0689513	0.350979	-0.213077	0.479179	1.75554e-05	0.0521747
ARHGAP26	1.03674	2.72664	-0.653163	1.20242	1.77026e-05	0.0525945
PDE8B	-0.0355679	0.208911	-0.280046	-0.285145	1.78208e-05	0.0529279
KIAA2026	0.0499072	0.116993	-0.0171789	1.45807	1.80947e-05	0.0537232
TRA2B	-0.0479734	0.0445636	-0.14051	-1.01609	1.91985e-05	0.0569811
IARS1	-0.10414	0.0783264	-0.286605	-1.11862	1.95227e-05	0.0579239
CLHC1	0.0705688	0.228085	-0.0869478	0.878081	1.9714e-05	0.0584718
SFXN1	0.0306201	0.0725005	-0.0112603	1.43299	2.03011e-05	0.0601927
TLK2	0.030612	0.0862568	-0.0250328	1.07824	2.07232e-05	0.0614236
ZC3H6	0.0936083	0.369569	-0.182353	0.664836	2.16033e-05	0.0640107
ZNF254	0.0543189	0.151268	-0.0426298	1.09814	2.17124e-05	0.064312
SRSF10	0.0728218	0.281235	-0.135591	0.684832	2.29904e-05	0.0680745
GALNT7	0.071368	0.241073	-0.0983366	0.824248	2.38802e-05	0.0706853
UBN2	0.0150731	0.0405061	-0.0103599	1.16159	2.48095e-05	0.0734115
GPATCH2L	0.0215913	0.0965972	-0.0534145	0.564199	2.56577e-05	0.0758955
ZNF91	0.0583812	0.12336	-0.00659721	1.76097	2.60921e-05	0.0771543
KCNA2	0.23268	0.661777	-0.196416	1.0628	2.62457e-05	0.0775823
TMEM117	0.0163158	0.040772	-0.00814038	1.30758	2.65497e-05	0.0784543
ST3GAL5	0.167173	0.435836	-0.101491	1.21956	2.67357e-05	0.0789774
RNF180	-0.0372432	0.0484216	-0.122908	-0.852104	2.78457e-05	0.0822285
AF279873.3	0.330997	0.657572	0.00442244	1.98651	2.82952e-05	0.0835273
GRID1	0.417677	0.921018	-0.0856651	1.62639	2.8767e-05	0.0848915
BCAT2	0.194732	0.521816	-0.132352	1.16688	2.87771e-05	0.0848925
PNPLA7	0.255579	0.39622	0.114939	3.56175	3.06911e-05	0.0905081
TANK	-0.0667051	0.100855	-0.234266	-0.780253	3.09514e-05	0.0912447
STPG2	0.158795	0.385094	-0.0675035	1.37532	3.16796e-05	0.0933597
LMBRD1	0.0505532	0.115635	-0.0145281	1.52244	3.23467e-05	0.0952934
XRCC5	-0.0807245	0.0761246	-0.237574	-1.00872	3.30918e-05	0.0974554
AP2B1	-0.0677951	0.0533696	-0.18896	-1.09666	3.31816e-05	0.0976866
NHLRC2	0.00938437	0.0237853	-0.00501654	1.27721	3.4885e-05	0.102667
ACSS1	0.691286	2.22497	-0.842401	0.883424	3.49075e-05	0.102698
MSANTD4	0.303421	0.606923	-7.96223e-05	1.95945	3.57163e-05	0.105042
WDR33	0.0321803	0.0949234	-0.0305627	1.00525	3.58937e-05	0.105528
AC105383.1	0.14783	0.431898	-0.136238	1.01997	3.58998e-05	0.105528
ADD3	1.2021	2.78687	-0.382675	1.48669	3.67067e-05	0.107844
TTYH1	0.323443	0.545786	0.101101	2.85117	3.81902e-05	0.112165
PDGFC	0.0752455	0.224375	-0.0738844	0.988926	3.8237e-05	0.112264
NR1D2	0.367056	0.589233	0.14488	3.23804	3.83938e-05	0.112686
NR2C2	0.0121742	0.0336664	-0.00931799	1.11022	3.84548e-05	0.112826
KLHL24	0.368986	0.901598	-0.163625	1.35784	3.92857e-05	0.115225
RBM26	0.125835	0.276542	-0.0248725	1.63649	3.98379e-05	0.116805
PURA	0.0503901	0.126668	-0.0258882	1.29477	4.00425e-05	0.117365
FAM126B	0.116351	0.209606	0.0230964	2.44539	4.01789e-05	0.117724
MEF2C-AS1	0.172897	1.04792	-0.702127	0.387271	4.09999e-05	0.120089
ITGA7	0.116389	0.40227	-0.169492	0.79795	4.26747e-05	0.124952
CAMKMT	0.164651	0.334712	-0.00541004	1.89761	4.33844e-05	0.126986
TMEM135	0.200212	0.372253	0.0281708	2.2809	4.3815e-05	0.128203
WNK2	0.278135	0.459117	0.0971542	3.01211	4.54407e-05	0.132914
ARHGEF4	1.10046	1.90226	0.298658	2.69002	4.60519e-05	0.134656
CBX5	0.0477041	0.134841	-0.0394326	1.07301	4.74615e-05	0.13873
ARID2	0.0669536	0.209598	-0.0756911	0.919955	4.84348e-05	0.141526
OXR1	0.179618	1.08369	-0.724459	0.389397	5.32354e-05	0.155501
TRIM44	-0.111467	0.0369303	-0.259863	-1.4722	5.33969e-05	0.155919
AL160272.1	0.364857	0.70186	0.0278539	2.12196	5.35723e-05	0.156378
AC114971.1	0.695252	1.11904	0.271459	3.21541	5.36963e-05	0.156686
GPM6B	1.3995	4.18114	-1.38214	0.986097	5.46567e-05	0.159434
SUCLG2-AS1	0.174518	0.487428	-0.138393	1.09312	5.51071e-05	0.160692
FAR1	0.00161004	0.0324272	-0.0292071	0.102398	5.63079e-05	0.164137
CNNM2	0.0844843	0.199237	-0.0302686	1.44298	5.69534e-05	0.165962
CWF19L2	0.0137541	0.065326	-0.0378178	0.522719	5.91511e-05	0.172307
AL109809.4	0.0690701	0.451439	-0.313299	0.354042	6.33549e-05	0.18449
G3BP1	0.0146197	0.0883906	-0.0591512	0.38842	6.41502e-05	0.186741
POU3F3	0.282845	0.858963	-0.293273	0.962243	6.44379e-05	0.187514
CELF2	0.0978748	0.623278	-0.427528	0.365112	6.47327e-05	0.188307
ALDH2	0.221397	0.63665	-0.193856	1.04498	6.49974e-05	0.189013
COMMD10	-0.00399269	0.0407701	-0.0487555	-0.174822	6.54758e-05	0.190338
STX18-AS1	0.17842	0.574196	-0.217356	0.883572	6.64817e-05	0.193196
TAPT1-AS1	0.0829989	0.369196	-0.203198	0.568401	6.76666e-05	0.196572
SERP1	0.054196	0.133851	-0.0254589	1.33353	6.79097e-05	0.19721
MEIS2	0.0166515	0.0588184	-0.0255154	0.773978	6.85828e-05	0.199096
EIF3H	-0.0315811	0.0435114	-0.106673	-0.824288	6.99569e-05	0.203015
AL137139.2	0.623502	1.00492	0.242084	3.20394	7.32802e-05	0.212586
CASK	0.00162251	0.00421816	-0.000973144	1.22515	7.355e-05	0.213295
FAXDC2	0.301035	0.518283	0.0837871	2.71587	7.4015e-05	0.214569
RNF170	0.107148	0.267954	-0.0536582	1.30596	7.43189e-05	0.215376
CCDC93	0.0223204	0.11219	-0.0675489	0.486787	7.47773e-05	0.21663
NT5DC1	0.0128884	0.0465261	-0.0207492	0.75097	7.53651e-05	0.218257
FZD3	0.0408565	0.0947737	-0.0130608	1.48519	7.57209e-05	0.219212
SNTA1	0.680999	1.9258	-0.563804	1.07224	7.66177e-05	0.221732
TMEM161B-AS1	0.557507	0.741368	0.373646	5.94304	7.71756e-05	0.223269
DYNC1I2	0.00511278	0.0691883	-0.0589627	0.156392	7.86056e-05	0.227327
ARID1A	0.221167	0.332219	0.110115	3.90339	7.87972e-05	0.227803
CYP46A1	0.242751	0.383369	0.102134	3.38353	7.90296e-05	0.228396
PDE4D	2.13231	9.09791	-4.83328	0.599985	7.92474e-05	0.228946
POU2F1	0.21367	0.447623	-0.0202818	1.79005	8.05178e-05	0.232535
RAB28	0.0318109	0.0730893	-0.00946739	1.51044	8.19896e-05	0.236704
KIF13A	0.0555964	0.164949	-0.0537564	0.996471	8.35465e-05	0.241115
USP3	0.0919015	0.290708	-0.106905	0.906026	8.44398e-05	0.243609
SCFD1	0.0476809	0.174792	-0.0794305	0.735205	8.51536e-05	0.245583
PPARA	0.283143	0.511228	0.0550585	2.43309	8.71269e-05	0.251187
CPQ	0.430946	0.709472	0.15242	3.03253	9.08859e-05	0.261933
PLCG1	0.178732	0.294103	0.0633612	3.03637	9.10899e-05	0.26243
SLC25A48	0.336941	0.58502	0.0888622	2.66203	9.15829e-05	0.263759
SUPT3H	0.0104238	0.0364525	-0.0156049	0.784913	9.27625e-05	0.267063
CHD9	0.939669	1.82831	0.0510242	2.0725	9.29048e-05	0.26738
MARCHF6	0.249432	0.65078	-0.151916	1.21809	9.31077e-05	0.267871
PDE8A	0.160488	0.337842	-0.0168666	1.77357	9.33986e-05	0.268614
PCNX1	0.0240171	0.061383	-0.0133488	1.25978	9.6764e-05	0.278197
RAB6A	-0.0885924	0.0374718	-0.214657	-1.37738	9.80382e-05	0.281762
PNPLA8	-0.128851	0.330967	-0.588668	-0.549223	9.84819e-05	0.282939
USP24	0.0205809	0.0508611	-0.00969934	1.33215	0.000100292	0.288039
AHCTF1	-0.0416951	0.081213	-0.164603	-0.664894	0.000100889	0.289651
PUM2	0.0270437	0.0698838	-0.0157965	1.23727	0.000101959	0.292622
SLC39A10	0.18964	0.649935	-0.270655	0.807498	0.000102769	0.294844
EXT1	0.0921632	0.199981	-0.0156549	1.67538	0.000103072	0.295609
TRAPPC9	0.0283694	0.104855	-0.048116	0.726975	0.000103672	0.297227
LHX2	0.298222	1.16649	-0.570049	0.673182	0.000105249	0.301645
B4GALT5	-0.115261	0.0853232	-0.315845	-1.12625	0.000105422	0.302034
RASSF8-AS1	0.351831	0.637171	0.0664913	2.41668	0.000105864	0.303194
IWS1	0.0070621	0.0223427	-0.00821853	0.905817	0.000107708	0.308367
KLKB1	0.413992	1.0889	-0.260918	1.20225	0.000107974	0.30902
KIF16B	0.0265241	0.0726702	-0.019622	1.12656	0.00010803	0.309075
ZHX3	1.39858	5.51056	-2.7134	0.666629	0.000108077	0.309101
IRF2	0.179427	0.294068	0.0647864	3.06759	0.000112876	0.322712
RWDD3	-0.0431853	0.0809287	-0.167299	-0.681967	0.000113373	0.32402
LRPPRC	-0.0941009	0.0505237	-0.238725	-1.27526	0.000113462	0.324162
TNRC6A	1.06122	2.50922	-0.386773	1.43644	0.000115369	0.329495
WNK1	0.0447927	0.163435	-0.0738493	0.739975	0.000117782	0.336268
DUSP16	0.0766447	0.282498	-0.129208	0.729748	0.000121468	0.346669
PDHX	3.50916e-05	0.0788716	-0.0788014	0.000872418	0.000122897	0.350625
CNTN1	0.466625	2.10792	-1.17467	0.557223	0.000123015	0.350838
PARN	0.0122231	0.0305816	-0.0061354	1.30494	0.000123026	0.350838
EFNA5	0.0313828	0.214126	-0.15136	0.336588	0.000124049	0.353539
SCFD2	-0.103524	0.104558	-0.311606	-0.975112	0.000126734	0.361067
PTBP2	0.0616106	0.148465	-0.0252437	1.39031	0.000128232	0.365204
PRKAG2	0.11659	0.378024	-0.144845	0.874069	0.000128726	0.366483
COL21A1	0.277562	0.411393	0.143731	4.06492	0.000130299	0.370831
ZNF586	0.0223673	0.073042	-0.0283075	0.865106	0.000130456	0.371148
SPPL3	0.015434	0.0473129	-0.0164448	0.948909	0.000136273	0.38756
PHF3	0.174836	0.354363	-0.00469077	1.90875	0.000141144	0.401274
FAM133B	0.0503208	0.139144	-0.0385025	1.11037	0.000142821	0.405896
CREBRF	0.248292	0.404948	0.0916369	3.10646	0.000143284	0.40707
NCKAP5	0.528926	0.844221	0.213631	3.28796	0.000143876	0.408609
CABLES1	0.521436	1.43083	-0.387954	1.12383	0.000145916	0.414256
TM9SF2	-0.0273129	0.0512776	-0.105903	-0.681154	0.000147513	0.418641
PRKACB	0.136437	0.257183	0.015692	2.21468	0.000149312	0.423598
EPS15	0.024756	0.0875601	-0.038048	0.772577	0.000149788	0.4248
DCUN1D1	0.181926	0.496288	-0.132436	1.13426	0.000149839	0.4248
B3GLCT	0.259295	0.371607	0.146984	4.52499	0.00015038	0.426176
PTK2	0.172488	0.495741	-0.150766	1.04584	0.000153185	0.433972
RAVER2	0.153925	0.369524	-0.0616746	1.39929	0.000153394	0.434411
NRCAM	-0.48034	0.0750932	-1.03577	-1.69498	0.000156196	0.442191
ANAPC10	0.011786	0.032887	-0.00931488	1.09475	0.00015631	0.442358
YEATS2	-0.0494529	0.0462173	-0.145123	-1.01313	0.000158054	0.447134
NFKB1	0.00651944	0.0169883	-0.00394941	1.22056	0.000170348	0.481743
TRIM24	0.0094742	0.0276817	-0.0087333	1.01986	0.000172934	0.488885
KLF12	0.447544	0.818507	0.0765809	2.36457	0.000173685	0.490835
CHCHD3	0.00861212	0.0233981	-0.00617391	1.14158	0.000174006	0.491567
WDR7	0.0333256	0.0971722	-0.030521	1.02303	0.000174551	0.492931
GALK2	0.116638	0.212146	0.0211291	2.39356	0.00018139	0.512063
DOCK1	0.33045	0.470137	0.190762	4.63656	0.000182477	0.514951
RAPGEF6	-0.0381196	0.0549948	-0.131234	-0.802379	0.000186076	0.524921
KIAA1328	-0.088598	0.0525143	-0.22971	-1.23057	0.000190228	0.536443
STT3B	0.000718579	0.0139475	-0.0125103	0.106463	0.000191204	0.539004
UBE2D3	-0.083889	0.111225	-0.279003	-0.842683	0.000197985	0.557923
MRTFB	-0.0430951	0.178693	-0.264883	-0.380836	0.000198362	0.558787
ANXA4	0.11067	0.381182	-0.159842	0.801845	0.000198629	0.559341
USO1	0.0155535	0.106903	-0.0757961	0.33371	0.000199024	0.560252
PRDM2	-0.0112979	0.0301198	-0.0527156	-0.534638	0.000199337	0.560934
RABGAP1L	0.0576404	0.120501	-0.00522007	1.7972	0.000199395	0.560934
PAM	-0.0358301	0.137498	-0.209159	-0.40516	0.000200604	0.564099
CDK19	0.121937	0.313002	-0.0691277	1.25084	0.00020474	0.575525
MGAT5	-0.127201	0.604582	-0.858985	-0.340688	0.000205006	0.576067
AC245297.3	0.0171531	0.077166	-0.0428598	0.560204	0.000211279	0.593481
AL392086.3	0.406709	0.626399	0.187018	3.62844	0.000213088	0.598351
MVB12B	0.125487	0.34499	-0.0940158	1.12049	0.000213488	0.599261
UBAC2	-0.352884	-0.072115	-0.633652	-2.46338	0.000213961	0.600376
RABEP1	0.0332082	0.147402	-0.0809854	0.56997	0.000214213	0.600867
NME7	0.0518783	0.126903	-0.0231462	1.35528	0.000214408	0.601201
CFLAR	0.107075	0.201227	0.0129227	2.22898	0.000214793	0.602066
FBXL4	0.0101663	0.0316773	-0.0113446	0.9263	0.000216085	0.60547
PPP1R1B	0.262484	0.567814	-0.0428459	1.68493	0.000218979	0.61336
PHKB	0.060742	0.140513	-0.019029	1.49242	0.000220456	0.617277
GNA13	0.0368838	0.126421	-0.0526533	0.807386	0.000222889	0.623866
PACRG	0.268512	0.437282	0.0997427	3.1183	0.000224217	0.62736
GPAM	0.301222	0.607274	-0.00482991	1.92903	0.000224738	0.628592
STK17A	0.0640928	0.223297	-0.0951114	0.789047	0.000230215	0.643681
ASB3	0.504796	0.635605	0.373987	7.56354	0.000230601	0.64453
CAMK2G	0.568202	1.61088	-0.474473	1.06808	0.000231328	0.646331
ZNF654	-0.00509908	0.0818866	-0.0920848	-0.114893	0.000233865	0.653184
ZFYVE9	0.0187164	0.0440146	-0.00658186	1.45004	0.000235375	0.657168
RFC1	0.100968	0.310506	-0.108571	0.944424	0.000236202	0.659239
TSTD3	0.0884111	0.275267	-0.0984449	0.927359	0.00023638	0.659501
SMIM8	0.142472	0.351067	-0.0661239	1.33866	0.000239815	0.668843
ALDOC	0.102472	0.964671	-0.759728	0.23294	0.0002406	0.670793
SHPRH	0.0402644	0.13563	-0.0551017	0.827514	0.000244751	0.682122
GJA1	1.21433	3.82301	-1.39435	0.912356	0.000244893	0.682271
RCOR1	0.0359789	0.088663	-0.0167053	1.33849	0.000246685	0.687018
DNAH7	0.725775	1.10483	0.346717	3.75271	0.000253415	0.705506
TACC1	0.131261	0.270885	-0.00836288	1.84257	0.000255661	0.711505
PDE7A	-0.0253322	0.0512477	-0.101912	-0.648345	0.000259464	0.721828
LONP2	0.113811	0.199249	0.0283726	2.61084	0.000262445	0.729858
DENND1A	0.397012	1.3395	-0.545479	0.82561	0.000265018	0.736751
NR3C2	0.217551	0.932397	-0.497295	0.59648	0.000270544	0.751842
RBBP4	0.0629448	0.13337	-0.00748	1.75179	0.000275139	0.764336
TBL1X	0.113492	0.390612	-0.163627	0.802689	0.00027799	0.771978
RNGTT	0.0175935	0.0594285	-0.0242415	0.824253	0.000278975	0.774434
C21orf62-AS1	0.058774	0.131097	-0.0135487	1.59279	0.000281364	0.780785
CBFA2T2	0.205015	0.332322	0.0777074	3.15631	0.000281553	0.781029
STAG2	0.0618227	0.15224	-0.0285952	1.34011	0.000285996	0.793066
SNX25	0.0306489	0.0797155	-0.0184176	1.22427	0.000286665	0.794636
RAF1	0.0543616	0.114757	-0.00603409	1.76415	0.000289179	0.801314
EIF1B-AS1	0.178864	0.424792	-0.0670637	1.42549	0.000294128	0.814733
ZEB2	0.193861	0.611549	-0.223828	0.909673	0.000296658	0.821447
TFDP2	0.368948	0.601935	0.13596	3.1037	0.000304707	0.843429
OAF	0.196718	0.663308	-0.269871	0.826338	0.000305919	0.846479
UBXN7	0.0884613	0.230687	-0.0537644	1.21905	0.000306108	0.846694
AGL	0.0212607	0.113699	-0.0711777	0.450789	0.00030805	0.851759
BTBD7	0.0488141	0.107782	-0.0101541	1.62247	0.000312008	0.862391
PTPN4	0.263079	0.795886	-0.269728	0.967751	0.000313231	0.865458
SETD3	0.00944301	0.0247079	-0.00582192	1.21245	0.000313776	0.866649
SOX21-AS1	0.233011	0.502422	-0.0364002	1.69515	0.00031776	0.877335
VOPP1	0.0210183	0.0674828	-0.0254462	0.886594	0.000320208	0.883773
EMC2	0.121224	0.356654	-0.114205	1.0092	0.000322853	0.890752
NNT	0.0153882	0.040495	-0.00971856	1.20128	0.000323877	0.893253
HSD17B4	-0.0946382	0.0339731	-0.22325	-1.44223	0.000325983	0.898736
KLHDC2	0.0282688	0.266583	-0.210046	0.23249	0.000326982	0.901162
AGFG1	0.0163271	0.0584058	-0.0257515	0.760495	0.000329736	0.908422
LYPLAL1	0.0400048	0.141365	-0.0613549	0.773562	0.000330592	0.910451
MAPK8	0.122605	0.312097	-0.0668863	1.26814	0.000337888	0.930204
ZNF407	0.121377	0.296062	-0.053309	1.36184	0.000338654	0.931977
MARCHF3	-0.0172822	0.0606288	-0.0951932	-0.434758	0.000341533	0.939558
CACUL1	0.0330771	0.0779268	-0.0117727	1.44549	0.000342146	0.940902
AC073050.1	0.0218531	0.079422	-0.0357158	0.744	0.000344994	0.948389
BRWD1	0.0991467	0.200456	-0.00216231	1.91813	0.000345428	0.949236
MARCHF7	0.0164581	0.106505	-0.0735887	0.358227	0.000346392	0.95154
SCRG1	0.121901	0.399791	-0.15599	0.859765	0.000346803	0.952322
PIBF1	0.0236087	0.126092	-0.078875	0.451507	0.000347168	0.95285
UBE2G2	0.0405712	0.154703	-0.0735606	0.696722	0.000347364	0.95285
BAZ1B	0.0325193	0.0809655	-0.0159268	1.31562	0.000347122	0.95285
SUGCT	0.188978	0.418986	-0.0410307	1.61033	0.000348799	0.956406
EPHA6	0.71012	1.49582	-0.0755848	1.77142	0.000351336	0.963013
ARID5B	-0.632943	0.277777	-1.54366	-1.36216	0.000360095	0.986661
ID4	0.31398	1.05092	-0.42296	0.835061	0.000361136	0.989151
ZMYND11	0.0535155	0.113073	-0.00604188	1.76113	0.000361815	0.990651
CDK13	0.0321952	0.0922245	-0.0278341	1.05118	0.000362702	0.992715
DTNA	-0.534534	-0.224701	-0.844366	-3.3814	0.000534376	1
PDE4B	-0.225992	-0.0576901	-0.394294	-2.6318	0.011956	1
NPAS3	-0.234562	-0.0401478	-0.428975	-2.36471	0.0202706	1
DICER1	-0.249262	-0.040845	-0.45768	-2.34407	0.067638	1
SMAD3	-0.297195	-0.0462439	-0.548147	-2.32114	0.000372937	1
LRRFIP1	-0.198172	-0.0204738	-0.37587	-2.18578	0.00322266	1
CRIM1	-0.220672	-0.014138	-0.427206	-2.09413	0.0322391	1
MED13L	-0.299213	-0.0125314	-0.585895	-2.04564	0.0292428	1
DST	-0.620658	-0.0205697	-1.22075	-2.02715	0.121552	1
ATP2A2	-0.221223	-0.00417248	-0.438274	-1.99764	0.030439	1
NRP1	-0.686039	0.000543103	-1.37262	-1.95841	0.000448179	1
HNRNPK	-0.116775	0.00650858	-0.240059	-1.85649	0.0171671	1
PRKCA	-0.299754	0.029243	-0.628751	-1.78575	0.137116	1
UGP2	-0.296891	0.0363503	-0.630132	-1.74617	0.0312196	1
PIP4K2A	-0.333263	0.0419012	-0.708428	-1.74106	0.00552506	1
ATXN7L1	-0.277019	0.0425844	-0.596623	-1.69882	0.013612	1
GPC5	-0.247481	0.0391035	-0.534066	-1.69253	0.114558	1
DNER	-0.16076	0.0339712	-0.355492	-1.61805	0.0777789	1
EML4	-0.135077	0.0314363	-0.30159	-1.58994	0.00358759	1
LARS1	-0.0891603	0.0254312	-0.203752	-1.52499	0.0209298	1
FNDC3A	-0.130642	0.0375659	-0.298851	-1.52225	0.03727	1
NEAT1	-0.806473	0.236995	-1.84994	-1.51481	0.316539	1
SMAD1	-0.20912	0.0630024	-0.481242	-1.50619	0.0697646	1
DLG2	-0.100891	0.0333978	-0.23518	-1.47252	0.0844321	1
FGF2	-0.222157	0.0736181	-0.517931	-1.47213	0.12512	1
NRG3	-0.15223	0.0510373	-0.355497	-1.46785	0.339025	1
RYR3	-0.189186	0.072437	-0.450809	-1.4173	0.238716	1
SMC5	-0.146115	0.0572643	-0.349495	-1.40811	0.00142009	1
DDR2	-0.162914	0.0657839	-0.391613	-1.39619	0.0940167	1
HUWE1	-0.10255	0.0419947	-0.247095	-1.39054	0.0736222	1
OLA1	-0.101948	0.0425884	-0.246484	-1.38245	0.00139538	1
HNRNPA2B1	-0.132162	0.0556477	-0.319972	-1.37923	0.00782983	1
ACSL3	-0.0943846	0.0424516	-0.231221	-1.35191	0.0137467	1
BMPR1B	-0.252228	0.117417	-0.621872	-1.33739	0.203756	1
LGALS3	-0.373237	0.175578	-0.922052	-1.33293	0.0350328	1
PPP4R1	-0.0707723	0.0335009	-0.175046	-1.33027	0.000449262	1
CLCN3	-0.0842212	0.0399122	-0.208355	-1.32978	0.0119109	1
SPOCK1	-0.384335	0.183347	-0.952017	-1.32694	0.000567152	1
RNF213-AS1	-0.140964	0.0704475	-0.352376	-1.30686	0.00284915	1
CDK14	-0.166033	0.0834562	-0.415523	-1.30434	0.141941	1
YAP1	-0.180505	0.093931	-0.45494	-1.28913	0.296648	1
TAX1BP1	-0.138255	0.0727213	-0.349232	-1.28439	0.00421372	1
FBXL13	-0.21552	0.124562	-0.555602	-1.24209	0.142871	1
LARP4	-0.116515	0.0674985	-0.300528	-1.24102	0.0185816	1
PRRC2B	-0.123769	0.0735053	-0.321043	-1.22967	0.0509415	1
ARHGEF11	-0.0840807	0.0504652	-0.218627	-1.22483	0.000581005	1
FUS	-0.145533	0.0875115	-0.378578	-1.22397	0.183441	1
TCERG1	-0.0583967	0.0351426	-0.151936	-1.22361	0.00162156	1
MIR100HG	-0.200492	0.121417	-0.522401	-1.22071	0.333345	1
DOCK4	-0.129292	0.0794755	-0.338059	-1.21383	0.359846	1
BMERB1	-0.0925131	0.0595595	-0.244586	-1.19234	0.00455219	1
ME1	-0.334441	0.217062	-0.885945	-1.18856	0.0881077	1
SH3GLB1	-0.109027	0.0714479	-0.289503	-1.18404	0.0345784	1
RBMS3	-0.226574	0.148928	-0.602077	-1.18262	0.129405	1
ZNF708	-0.190175	0.126851	-0.507201	-1.17573	0.0756783	1
WDR41	-0.0533263	0.0366537	-0.143306	-1.16156	0.000859411	1
B4GALNT4	-0.134125	0.0954722	-0.363722	-1.14496	0.175663	1
CACHD1	-0.217219	0.154953	-0.589391	-1.14394	0.0426406	1
RARS2	-0.11208	0.081129	-0.305289	-1.13697	0.0249182	1
FSTL1	-0.13791	0.101623	-0.377443	-1.12844	0.0569688	1
MRPS5	-0.0726988	0.0545746	-0.199972	-1.11953	0.0128513	1
MFN1	-0.0797126	0.0607514	-0.220177	-1.11227	0.00167058	1
SIK2	-0.0623182	0.0484849	-0.173121	-1.10233	0.0143589	1
PLOD2	-0.265424	0.210662	-0.74151	-1.0927	0.00287122	1
ZKSCAN7-AS1	-0.16608	0.13417	-0.46633	-1.08413	0.158157	1
PKIA	-0.313671	0.256456	-0.883799	-1.07833	0.0884131	1
PFKP	-0.312133	0.25679	-0.881057	-1.07531	0.549075	1
ASPH	-0.170378	0.140895	-0.481651	-1.0728	0.262086	1
NALCN	-0.126195	0.109842	-0.362232	-1.04788	0.000388556	1
UBE2H	-0.0755358	0.0670799	-0.218152	-1.03809	0.022309	1
SNX1	-0.0640998	0.0570349	-0.185235	-1.03714	0.187829	1
RBPMS	-0.341626	0.304138	-0.98739	-1.03687	0.00131449	1
AUH	-0.0666466	0.0595001	-0.192793	-1.0355	0.0948872	1
TGFB2	-0.121731	0.108855	-0.352316	-1.03471	0.0029751	1
MT1X	-0.404954	0.368634	-1.17854	-1.02599	0.258975	1
MYSM1	-0.0560175	0.0518126	-0.163848	-1.0182	0.000839429	1
HIVEP2	-0.0556701	0.052909	-0.164249	-1.0049	0.00424374	1
TMEM164	-0.195087	0.187676	-0.577849	-0.998957	0.0171646	1
LRRN3	-0.0541473	0.0524684	-0.160763	-0.995414	0.03258	1
SORBS1	-0.203824	0.199413	-0.60706	-0.990701	0.359144	1
SCML1	-0.170554	0.17158	-0.512688	-0.977044	0.1384	1
TANC2	-0.0610736	0.0617061	-0.183853	-0.974934	0.00246741	1
C3orf70	-0.363083	0.370422	-1.09659	-0.970177	0.00783399	1
KPNA5	-0.0424557	0.044199	-0.12911	-0.960268	0.113513	1
ATP6V0A1	-0.0627882	0.0661639	-0.19174	-0.954328	0.0200427	1
MACF1	-0.172795	0.182958	-0.528548	-0.951985	0.597274	1
TMEM50B	-0.0508227	0.0538765	-0.155522	-0.951398	0.00607043	1
GAN	-0.146112	0.15559	-0.447813	-0.949197	0.180113	1
SCAMP1	-0.10696	0.118455	-0.332376	-0.930009	0.0719097	1
PPP1CB	-0.089874	0.100645	-0.280392	-0.924581	0.511854	1
MAOB	-0.366735	0.416011	-1.14948	-0.918291	0.00148782	1
XRN2	-0.041444	0.0470279	-0.129916	-0.91813	0.00257673	1
STK24	-0.145002	0.164737	-0.454741	-0.917545	0.00220888	1
NAV2	-0.156558	0.182377	-0.495493	-0.905331	0.416045	1
ACSS3	-0.155773	0.188238	-0.499785	-0.887499	0.377678	1
HSPD1	-0.135673	0.164046	-0.435391	-0.887212	0.00296798	1
STK38L	-0.0576655	0.0700666	-0.185398	-0.884838	0.00609938	1
NTRK3	-0.169753	0.206688	-0.546195	-0.883829	0.277825	1
EDEM3	-0.00931177	0.0113418	-0.0299653	-0.883661	0.00178836	1
ICE1	-0.0711464	0.0878205	-0.230113	-0.877191	0.0009625	1
NEO1	-0.10983	0.135697	-0.355356	-0.876737	0.317586	1
CEP70	-0.0498735	0.0617132	-0.16146	-0.876002	0.0593246	1
TUBB2B	-0.129018	0.160247	-0.418282	-0.874183	0.320335	1
IRF1-AS1	-0.114585	0.147378	-0.376548	-0.857307	0.0420314	1
HNRNPR	-0.0387296	0.0509029	-0.128362	-0.846887	0.0112059	1
LIMS1	-0.0616977	0.081976	-0.205372	-0.841666	0.0868136	1
FNBP1L	-0.028604	0.0382788	-0.0954868	-0.838225	0.00173077	1
SEC63	-0.0560436	0.075138	-0.187225	-0.837339	0.0282599	1
ST3GAL1	-0.130765	0.179501	-0.441032	-0.82605	0.0211117	1
NUP214	-0.0378556	0.0520235	-0.127735	-0.825505	0.132031	1
BAALC	-0.674584	0.927479	-2.27665	-0.825286	0.00137037	1
PRKG1	-0.0975948	0.134279	-0.329469	-0.82494	0.458549	1
ATRN	-0.0542558	0.0746533	-0.183165	-0.824918	0.00325554	1
RGL1	-0.0840577	0.116932	-0.285048	-0.819693	0.0822917	1
ROBO1	-0.101187	0.141356	-0.34373	-0.817685	0.14118	1
MSRA	-0.293334	0.411456	-0.998123	-0.815738	0.00243406	1
SUN1	-0.125096	0.175854	-0.426046	-0.814698	0.442423	1
FKBP5	-0.162019	0.22836	-0.552398	-0.813443	0.237375	1
AGPS	-0.0488468	0.0694088	-0.167102	-0.809585	0.0159779	1
ACO1	-0.0769399	0.110169	-0.264049	-0.805944	0.130692	1
ENOX1	-0.136018	0.195556	-0.467592	-0.804016	0.00785914	1
IRAG1	-0.51506	0.743728	-1.77385	-0.801962	0.0595597	1
ATP6V1A	-0.0624436	0.0904644	-0.215352	-0.800398	0.0133657	1
UBQLN1	-0.0548422	0.0795363	-0.189221	-0.799895	0.474552	1
GOSR1	-0.0544725	0.0800903	-0.189035	-0.793415	0.000873265	1
RANBP9	-0.122976	0.182251	-0.428202	-0.789668	0.159613	1
STARD13-AS	-0.303946	0.451971	-1.05986	-0.78808	0.190383	1
KPNA3	-0.0360487	0.0538627	-0.12596	-0.78582	0.000765795	1
GALNT11	-0.0383495	0.0579791	-0.134678	-0.780284	0.0756461	1
KPNA1	-0.0338009	0.051192	-0.118794	-0.77946	0.0106906	1
RBM25	-0.0596987	0.0904322	-0.20983	-0.779369	0.0450877	1
OPA1	-0.0522743	0.0794863	-0.184035	-0.77759	0.00424178	1
ERVK13-1	-0.0380058	0.0578881	-0.1339	-0.776795	0.0270554	1
RYK	-0.0179093	0.0274602	-0.0632789	-0.773684	0.0072874	1
PCGF5	-0.0724935	0.112499	-0.257486	-0.768056	0.255773	1
RNF111	-0.0793604	0.12323	-0.281951	-0.767772	0.00309244	1
CMSS1	-0.125133	0.195851	-0.446116	-0.764073	0.000681126	1
ANKRD10	-0.0602825	0.094373	-0.214938	-0.763966	0.140451	1
DIP2C	-0.112881	0.177611	-0.403373	-0.761615	0.522176	1
DCAF10	-0.0444414	0.0702567	-0.15914	-0.759416	0.025123	1
HNRNPC	-0.100274	0.15926	-0.359808	-0.757254	0.200351	1
ELF1	-0.0428473	0.0681964	-0.153891	-0.756272	0.00846282	1
WASF2	-0.0658519	0.107168	-0.238872	-0.745969	0.00958004	1
YME1L1	-0.0605802	0.0990062	-0.220167	-0.744017	0.00702117	1
GAREM1	-0.118333	0.194417	-0.431083	-0.74158	0.363005	1
MEF2A	-0.0598419	0.0996032	-0.219287	-0.735601	0.172019	1
MAP3K13	-0.0658461	0.109739	-0.241431	-0.735006	0.0566061	1
STAM2	-0.0602689	0.10086	-0.221398	-0.733106	0.100707	1
TANC1	-0.196711	0.329811	-0.723233	-0.732252	0.0233664	1
NCOA6	-0.0348493	0.0584695	-0.128168	-0.731936	0.0651899	1
CEP112	-0.237938	0.399232	-0.875107	-0.731908	0.255022	1
MYO9A	-0.168982	0.288783	-0.626748	-0.723513	0.269258	1
USP15	-0.0289788	0.0496232	-0.107581	-0.722594	0.00198779	1
INPP5F	-0.225828	0.38876	-0.840417	-0.720181	0.0256169	1
ANOS1	-0.167284	0.288027	-0.622594	-0.720101	0.211732	1
TRAF3IP2	-0.0557044	0.0961322	-0.207541	-0.719053	0.113688	1
PACS1	-0.193132	0.337336	-0.7236	-0.713581	0.376926	1
PMP2	-0.299437	0.523557	-1.12243	-0.71311	0.126199	1
MAPKAP1	-0.0252139	0.0448023	-0.0952302	-0.705813	0.0427278	1
SEC31A	-0.0183068	0.0326632	-0.0692768	-0.703956	0.0228894	1
TTC37	-0.030893	0.0551231	-0.116909	-0.703929	0.00137163	1
CMC2	-0.0451662	0.0807813	-0.171114	-0.702865	0.00653338	1
SLK	-0.00739924	0.0132398	-0.0280383	-0.702662	0.0528822	1
ERI3	-0.0663995	0.120212	-0.253011	-0.697386	0.259634	1
USP9X	-0.0214771	0.0392913	-0.0822456	-0.692702	0.000932839	1
FEZ2	-0.0692851	0.126812	-0.265382	-0.692496	0.00963094	1
ADIPOR2	-0.0887015	0.162411	-0.339814	-0.692326	0.205541	1
RNMT	-0.0600227	0.110208	-0.230254	-0.691075	0.0398034	1
LINC00299	-0.116755	0.214801	-0.448311	-0.690188	0.142711	1
TMEM165	-0.0712862	0.131506	-0.274078	-0.688974	0.0214398	1
MED27	-0.0933166	0.173756	-0.360389	-0.684821	0.32665	1
PITPNB	-0.0176999	0.0330406	-0.0684404	-0.683698	0.00734582	1
CABIN1	-0.0571468	0.107203	-0.221496	-0.681509	0.0709519	1
CNOT6L	-0.00335278	0.00630885	-0.0130144	-0.680147	0.00614595	1
RPS6KC1	-0.00866478	0.0163251	-0.0336547	-0.679581	0.00376188	1
MFHAS1	-0.231297	0.441029	-0.903624	-0.674277	0.412147	1
PRKCA-AS1	-0.218745	0.41711	-0.854601	-0.674262	0.0738018	1
SPRY2	-0.0505973	0.0965024	-0.197697	-0.674162	0.359372	1
TPP2	-0.0253772	0.048589	-0.0993433	-0.672447	0.000564877	1
UGGT2	-0.034228	0.0655774	-0.134033	-0.672164	0.000396832	1
AAK1	-0.015654	0.0302736	-0.0615816	-0.668034	0.0652833	1
ZFC3H1	-0.0476216	0.0921258	-0.187369	-0.667896	0.0339363	1
CFDP1	-0.0562512	0.108848	-0.221351	-0.667781	0.000467324	1
ABCB7	-0.0190984	0.0370413	-0.0752382	-0.666769	0.0195775	1
ATR	-0.0155568	0.0305107	-0.0616242	-0.661872	0.0226295	1
NRDC	-0.0522395	0.103346	-0.207825	-0.658077	0.0170645	1
FGFR2	-0.063365	0.125488	-0.252218	-0.657617	0.322554	1
NUP160	-0.0318746	0.0632488	-0.126998	-0.656758	0.0059764	1
CSRNP3	-0.0497866	0.0995747	-0.199148	-0.653314	0.659904	1
SNX9	-0.0756334	0.15266	-0.303927	-0.649334	0.00510247	1
MAP4K4	-0.0913088	0.184395	-0.367012	-0.649111	0.577978	1
THOC1	-0.0297456	0.060431	-0.119922	-0.646513	0.0103596	1
FOCAD	-0.0607745	0.123721	-0.24527	-0.64563	0.226207	1
CAST	-0.104879	0.214223	-0.42398	-0.644178	0.01719	1
MIGA1	-0.0261615	0.0535631	-0.105886	-0.643159	0.083772	1
STOM	-0.134918	0.276516	-0.546351	-0.642712	0.592499	1
ZC3H7A	-0.0315958	0.0648169	-0.128009	-0.642309	0.0100298	1
MAPK4	-0.588935	1.20851	-2.38639	-0.642183	0.016422	1
SLC6A11	-0.205999	0.422765	-0.834763	-0.642133	0.128731	1
SLC7A2	-0.143105	0.294962	-0.581173	-0.640268	0.350837	1
CBFB	-0.0590178	0.121686	-0.239722	-0.640124	0.0336828	1
ETV6	-0.261834	0.540362	-1.06403	-0.639726	0.00561639	1
COG5	-0.0175297	0.0362086	-0.071268	-0.63935	0.00729074	1
UBA5	-0.012499	0.0258599	-0.0508579	-0.638642	0.00805291	1
RAB7A	-0.0104363	0.0217272	-0.0425999	-0.635963	0.0141345	1
CRMP1	-0.0493388	0.103054	-0.201731	-0.63456	0.000714373	1
GAB2	-0.169015	0.353654	-0.691684	-0.633792	0.10291	1
ZCCHC24	-0.0807969	0.16942	-0.331014	-0.632886	0.0603232	1
MINK1	-0.0959434	0.201873	-0.39376	-0.631414	0.00275304	1
ATG5	-0.0238707	0.0505142	-0.0982557	-0.628968	0.0025585	1
ALMS1	-0.0131487	0.0278673	-0.0541648	-0.628317	0.00539989	1
PSMA1	-0.0778045	0.16501	-0.320619	-0.628027	0.187054	1
FOXJ3	-0.00730352	0.0155833	-0.0301904	-0.625452	0.0334793	1
ITPKB	-0.25521	0.54819	-1.05861	-0.622607	0.659321	1
DPYSL2	-0.126846	0.275169	-0.52886	-0.618418	0.259693	1
TRAF3	-0.03873	0.0856742	-0.163134	-0.610183	0.00205049	1
GASK1A	-0.203147	0.449655	-0.85595	-0.609927	0.0247736	1
TMEM150C	-0.0540016	0.119886	-0.227889	-0.608677	0.0671598	1
RAB5A	-0.0410963	0.0913397	-0.173532	-0.608197	0.0785768	1
DHX36	-0.0511012	0.114103	-0.216306	-0.606257	0.0571356	1
PRICKLE2	-0.0606203	0.137413	-0.258654	-0.599967	0.0408374	1
AL591686.2	-0.0420312	0.0957001	-0.179762	-0.598119	0.886322	1
FNDC3B	-0.0865847	0.197941	-0.37111	-0.596443	0.206563	1
SETX	-0.0184345	0.0423225	-0.0791915	-0.59468	0.0353998	1
GBF1	-0.0366176	0.0845675	-0.157803	-0.592228	0.092334	1
TUG1	-0.0285595	0.0665756	-0.123695	-0.58838	0.00959943	1
LINC02614	-0.0857381	0.200391	-0.371867	-0.5873	0.284156	1
FRMD5	-0.125011	0.296274	-0.546295	-0.581595	0.653305	1
SCARA3	-0.223031	0.528756	-0.974817	-0.581457	0.204774	1
TBC1D1	-0.102982	0.245596	-0.45156	-0.57904	0.0567633	1
AP003086.1	-0.580525	1.38528	-2.54633	-0.5788	0.00845125	1
KCND3	-0.477752	1.14027	-2.09577	-0.578716	0.0564321	1
NAV1	-0.173745	0.415492	-0.762981	-0.577922	0.0735525	1
LTBP1	-0.0882101	0.211755	-0.388175	-0.576362	0.133744	1
GALNT2	-0.201835	0.486068	-0.889737	-0.575065	0.0475143	1
WASHC4	-0.0373563	0.0899782	-0.164691	-0.574997	0.00730997	1
XPO4	-0.00610559	0.0148103	-0.0270215	-0.572135	0.0449446	1
DIP2A	-0.0544648	0.132233	-0.241163	-0.571774	0.0343646	1
SAMD4A	-0.494232	1.21199	-2.20046	-0.567731	0.042428	1
PAXBP1	-0.113284	0.279679	-0.506247	-0.565021	0.157509	1
STRBP	-0.0221959	0.0551922	-0.099584	-0.562143	0.0327513	1
KCTD3	-0.0599407	0.149109	-0.26899	-0.561979	0.000384494	1
LHFPL6	-0.0632203	0.157604	-0.284044	-0.561123	0.0193483	1
MLH3	-0.0306402	0.0774519	-0.138732	-0.555578	0.0199234	1
FAM219A	-0.0495666	0.125388	-0.224521	-0.55528	0.0139925	1
RAPGEF1	-0.0517409	0.13133	-0.234812	-0.55394	0.00388263	1
PITPNC1	-0.0927381	0.236186	-0.421663	-0.552599	0.657399	1
ZBTB16	-0.0950131	0.242013	-0.432039	-0.552546	0.854137	1
RBMX	-0.028702	0.0731503	-0.130554	-0.552318	0.00500223	1
TSC22D1	-0.136766	0.353591	-0.627122	-0.546655	0.00570966	1
AKAP12	-0.0580648	0.151477	-0.267607	-0.543114	0.111316	1
RHOBTB3	-0.0860268	0.225257	-0.397311	-0.541658	0.731558	1
LRP2BP	-0.0386795	0.101317	-0.178676	-0.541517	0.0575591	1
DCLK2	-0.06488	0.171046	-0.300806	-0.538994	0.0175673	1
ATP9A	-0.0528923	0.139866	-0.24565	-0.53781	0.213555	1
TRA2A	-0.0890912	0.237269	-0.415451	-0.53504	0.116679	1
CYP2J2	-0.0552307	0.147602	-0.258063	-0.533692	0.311834	1
THADA	-0.0325599	0.087714	-0.152834	-0.530591	0.00975179	1
RNF19A	-0.239682	0.649527	-1.12889	-0.528299	0.456129	1
PTPN9	-0.275966	0.754697	-1.30663	-0.524792	0.00504722	1
KPNB1	-0.0396426	0.108674	-0.187959	-0.523867	0.0408333	1
RIMS1	-0.634487	1.74312	-3.01209	-0.523035	0.274583	1
HNRNPM	-0.0145529	0.0401515	-0.0692572	-0.521405	0.373654	1
CCNT2	-0.0176221	0.048833	-0.0840773	-0.51973	0.00147072	1
SMARCA1	-0.0440211	0.122904	-0.210946	-0.516877	0.0664995	1
FAM135A	-0.0141714	0.0404282	-0.068771	-0.508711	0.0271116	1
KIAA0586	-0.0263835	0.07567	-0.128437	-0.506703	0.207862	1
SCAI	-0.02233	0.0642061	-0.108866	-0.505754	0.00217274	1
HMBOX1	-0.0592993	0.17083	-0.289429	-0.50504	0.0954861	1
ASCC3	-0.0301511	0.0869807	-0.147283	-0.504518	0.00788069	1
CRACD	-0.0373188	0.1078	-0.182438	-0.504024	0.0156958	1
FGFR1OP2	-0.0262139	0.0761191	-0.128547	-0.50207	0.0763069	1
XIST	-0.427964	1.24452	-2.10045	-0.501524	0.0608775	1
LRIG1	-0.282735	0.826985	-1.39245	-0.49936	0.457753	1
HNRNPD	-0.0280823	0.0821643	-0.138329	-0.499247	0.355208	1
TPT1-AS1	-0.0353414	0.104908	-0.175591	-0.49389	0.032163	1
UBE3A	-0.0620872	0.185876	-0.31005	-0.490753	0.380808	1
SPECC1L	-0.0528736	0.159288	-0.265035	-0.488451	0.17922	1
CAMK1D	-0.0535066	0.161516	-0.268529	-0.487721	0.77205	1
WTAP	-0.0371609	0.112985	-0.187307	-0.48509	0.101877	1
SLC25A26	-0.0584346	0.177846	-0.294715	-0.48472	0.126564	1
FTX	-0.0495981	0.151089	-0.250285	-0.484389	0.0749163	1
PRKCE	-0.1065	0.324867	-0.537867	-0.483895	0.109747	1
SEC14L2	-0.0444342	0.136261	-0.225129	-0.48197	0.045236	1
CHSY1	-0.0102517	0.0315663	-0.0520697	-0.480485	0.0635824	1
AL139260.1	-0.0942592	0.291056	-0.479574	-0.479464	0.377638	1
ARIH2	-0.0149089	0.0460427	-0.0758605	-0.479411	0.00388988	1
SLC1A3	-0.149961	0.46592	-0.765843	-0.477233	0.0973138	1
ZNF544	-0.0285304	0.0890768	-0.146138	-0.475469	0.0361276	1
SLC9A9	-0.143245	0.448495	-0.734985	-0.474458	0.139437	1
INTS10	-0.0824728	0.262482	-0.427427	-0.468594	0.316979	1
BMPR1A	-0.0487308	0.155457	-0.252919	-0.467759	0.416127	1
SFPQ	-0.0721026	0.230566	-0.374772	-0.466907	0.596836	1
SYT17	-0.108489	0.350302	-0.56728	-0.463466	0.123217	1
SMIM14	-0.0228376	0.0738779	-0.119553	-0.46281	0.179658	1
ITGB1	-0.0511822	0.16592	-0.268284	-0.462065	0.000602865	1
ETNK1	-0.0131701	0.0427646	-0.0691047	-0.461482	0.0225931	1
TMEM260	-0.0117795	0.0389146	-0.0624736	-0.455426	0.000999118	1
PPP3CA	-0.0629661	0.208691	-0.334623	-0.45429	0.152876	1
TASP1	-0.0367724	0.122336	-0.195881	-0.452978	0.000885672	1
DISP1	-0.0502613	0.168494	-0.269017	-0.450321	0.0441904	1
RNF217	-0.0386716	0.129669	-0.207012	-0.450249	0.026235	1
DGKG	-0.0923998	0.312069	-0.496868	-0.447749	0.229179	1
GNB1	-0.0450576	0.152239	-0.242354	-0.447608	0.0171193	1
FCHO2	-0.0476256	0.161087	-0.256338	-0.44724	0.067914	1
MAP4K3-DT	-0.0120456	0.0407535	-0.0648447	-0.447146	0.0163704	1
KDM4C	-0.0353535	0.120084	-0.190791	-0.445786	0.0152279	1
ASAP1	-0.0522208	0.178304	-0.282745	-0.443992	0.459457	1
CNOT1	-0.0140637	0.0480888	-0.0762163	-0.443496	0.0143368	1
NLK	-0.0139511	0.0477243	-0.0756265	-0.443348	0.0212469	1
DIP2B	-0.0301571	0.103203	-0.163518	-0.443211	0.583422	1
UBE2E3	-0.0627459	0.215058	-0.34055	-0.442685	0.120117	1
WAPL	-0.0165997	0.0572755	-0.0904749	-0.440403	0.00430283	1
ATP13A3	-0.0184709	0.0639049	-0.100847	-0.439477	0.00325514	1
C4orf19	-0.272068	0.94377	-1.48791	-0.438582	0.151766	1
DNAJC3	-0.0173947	0.0604661	-0.0952555	-0.437872	0.0489269	1
SMG6	-0.0277735	0.0966474	-0.152194	-0.437507	0.0446903	1
MTHFD1L	-0.0670637	0.234581	-0.368708	-0.435753	0.0634162	1
CORO2B	-0.0385275	0.136509	-0.213564	-0.431411	0.0166006	1
IGFBP7	-0.303598	1.08153	-1.68872	-0.429594	0.106617	1
ITPRID2	-0.0024093	0.00863301	-0.0134516	-0.427641	0.03299	1
DNAJC1	-0.0139531	0.0501212	-0.0780275	-0.426811	0.00460652	1
AOPEP	-0.108541	0.392937	-0.610019	-0.424219	0.102786	1
TAB2	-0.121148	0.439011	-0.681307	-0.423889	0.622371	1
HIF1A	-0.0823903	0.299444	-0.464225	-0.422911	0.413127	1
URGCP	-0.0205815	0.0748292	-0.115992	-0.422793	0.0979817	1
GSPT1	-0.0255972	0.0933344	-0.144529	-0.421836	0.0462942	1
SENP5	-0.0217588	0.0794055	-0.122923	-0.421557	0.0484599	1
PTGES3	-0.125733	0.461258	-0.712724	-0.419823	0.856749	1
KIF5B	-0.0225726	0.083486	-0.128631	-0.417142	0.0320243	1
PREX2	-0.0385776	0.143682	-0.220837	-0.414852	0.85581	1
ABCD3	-0.0243262	0.0906921	-0.139345	-0.414529	0.00846128	1
TASOR2	-0.00595028	0.0222659	-0.0341664	-0.413322	0.124986	1
MT1M	-0.41418	1.55289	-2.38125	-0.412684	0.260439	1
PSIP1	-0.0378208	0.141927	-0.217569	-0.412396	0.276832	1
CDH20	-0.128045	0.482436	-0.738526	-0.411091	0.886685	1
CACNA1C	-0.148871	0.561176	-0.858917	-0.410932	0.0587031	1
TARS3	-0.0380569	0.143548	-0.219662	-0.410727	0.434823	1
KALRN	-0.117945	0.445748	-0.681639	-0.410096	0.483835	1
CERS6	-0.0284376	0.107892	-0.164767	-0.408838	0.10213	1
EVA1C	-0.085136	0.330793	-0.501065	-0.401183	0.122454	1
CD47	-0.093634	0.365531	-0.552799	-0.399681	0.471032	1
KANTR	-0.0313431	0.1234	-0.186086	-0.39699	0.63477	1
SND1	-0.0068143	0.026915	-0.0405436	-0.39597	0.0448166	1
MFAP3L	-0.0902329	0.360008	-0.540474	-0.392797	0.00936596	1
ANKRD6	-0.0367577	0.148402	-0.221917	-0.38909	0.00611824	1
CDC16	-0.019249	0.0782048	-0.116703	-0.387131	0.0349891	1
NUP58	-0.0135882	0.0554337	-0.08261	-0.385853	0.00878215	1
TRAK2	-0.00860368	0.035138	-0.0523454	-0.385511	0.0636076	1
TMEM168	-0.0152569	0.0625584	-0.0930723	-0.384282	0.185744	1
CD46	-0.0240757	0.0989324	-0.147084	-0.383612	0.0268574	1
SMURF2	-0.0451933	0.186183	-0.276569	-0.382828	0.0036569	1
LRRC3B	-0.0804491	0.334375	-0.495274	-0.380106	0.0368368	1
DPP10	-0.387082	1.60961	-2.38377	-0.379962	0.696432	1
BCL2L13	-0.00642486	0.0268049	-0.0396546	-0.378953	0.0995227	1
SEPTIN8	-0.0409334	0.172085	-0.253952	-0.376625	0.779289	1
TTC8	-0.0208851	0.0885813	-0.130352	-0.373942	0.68989	1
AKAP10	-0.0612	0.259736	-0.382136	-0.37375	0.243742	1
TPM1	-0.0640937	0.273633	-0.401821	-0.371961	0.710798	1
ARIH1	-0.0186772	0.0798951	-0.117249	-0.371368	0.1658	1
INPP4A	-0.06126	0.262617	-0.385137	-0.370719	0.082577	1
HIPK3	-0.0666221	0.286356	-0.4196	-0.36993	0.197951	1
ABL2	-0.0205556	0.0887467	-0.129858	-0.368594	0.234855	1
TEX9	-0.04402	0.190096	-0.278136	-0.368525	0.0887392	1
SPART	-0.0274452	0.119102	-0.173992	-0.36706	0.0226341	1
RBM5	-0.017395	0.0756107	-0.110401	-0.366576	0.0322519	1
AC107021.1	-0.235157	1.02862	-1.49893	-0.3647	0.108805	1
C2CD2	-0.114906	0.508283	-0.738095	-0.361387	0.581009	1
PUM3	-0.0304057	0.134559	-0.19537	-0.361254	0.000586641	1
ASRGL1	-0.0397154	0.175869	-0.255299	-0.361069	0.0465275	1
SHISA6	-0.127888	0.567791	-0.823567	-0.360305	0.187302	1
DPY19L1	-0.0110376	0.049104	-0.0711792	-0.359705	0.210894	1
TAF15	-0.0226207	0.101165	-0.146407	-0.358165	0.00170426	1
PARG	-0.0151646	0.0684113	-0.0987405	-0.35563	0.0025534	1
AC092902.4	-0.0181276	0.0818562	-0.118111	-0.355352	0.166839	1
ICE2	-0.00686971	0.0311109	-0.0448504	-0.354506	0.0279849	1
IFT43	-0.0142042	0.0654668	-0.0938752	-0.349434	0.0542581	1
PCNX4	-0.00708991	0.032796	-0.0469758	-0.348393	0.00179651	1
DHRSX	-0.0496509	0.233176	-0.332478	-0.344077	0.276937	1
EPRS1	-0.00954081	0.0448257	-0.0639073	-0.343955	0.0369716	1
GNA12	-0.0519529	0.244393	-0.348299	-0.343604	0.515696	1
NPC1	-0.0117548	0.0556416	-0.0791512	-0.341843	0.0102999	1
GMDS	-0.0449486	0.212844	-0.302741	-0.341739	0.00111333	1
LARP4B	-0.0110819	0.0525945	-0.0747583	-0.341103	0.0251142	1
SLC20A2	-0.0339824	0.161957	-0.229922	-0.339923	0.593006	1
CGGBP1	-0.00870251	0.0415668	-0.0589719	-0.339304	0.0955347	1
HSPA4L	-0.0256068	0.12309	-0.174304	-0.337521	0.313312	1
EXOC5	-0.0115772	0.0556587	-0.0788132	-0.337482	0.404437	1
ROCK2	-0.0251409	0.121089	-0.17137	-0.336971	0.344668	1
MAN1A2	-0.0146631	0.071155	-0.100481	-0.334885	0.0365317	1
C1orf198	-0.00892422	0.0434806	-0.061329	-0.33377	0.0897816	1
DOCK9	-0.0124648	0.0614757	-0.0864053	-0.330408	0.489183	1
PHIP	-0.0144194	0.0718087	-0.100648	-0.327753	0.021358	1
BTBD10	-0.0387192	0.193236	-0.270674	-0.327167	0.000942435	1
AC124852.1	-0.0556825	0.278357	-0.389723	-0.326715	0.642095	1
CSGALNACT2	-0.00168353	0.00844239	-0.0118095	-0.325863	0.093608	1
PTPN13	-0.0595572	0.298877	-0.417992	-0.325666	0.0633125	1
UNC5C	-0.0866275	0.435874	-0.609129	-0.32495	0.752129	1
LPP	-0.0858729	0.432222	-0.603967	-0.324859	0.876298	1
GFAP	-0.804214	4.0658	-5.67423	-0.32366	0.100717	1
CTNNB1	-0.0399351	0.202255	-0.282125	-0.323181	0.000720865	1
RGMA	-0.0398923	0.209563	-0.289347	-0.313433	0.330897	1
SRSF5	-0.0535998	0.282513	-0.389713	-0.312554	0.370309	1
FXR1	-0.0650252	0.345102	-0.475152	-0.31075	0.928233	1
MRPS28	-0.0315476	0.167945	-0.23104	-0.309947	0.0442114	1
RBM28	-0.0189532	0.100982	-0.138888	-0.309732	0.471801	1
PRKAR2A	-0.0413224	0.220203	-0.302848	-0.309685	0.0243956	1
RYBP	-0.0142394	0.0768376	-0.105317	-0.30643	0.00417625	1
MACROH2A1	-0.00640953	0.0346621	-0.0474812	-0.305867	0.213105	1
KIDINS220	-0.0232402	0.125802	-0.172282	-0.305618	0.0127057	1
CNN3	-0.130281	0.706837	-0.967399	-0.305029	0.0272112	1
UBE2E1	-0.00406914	0.0221104	-0.0302486	-0.304642	0.00398872	1
LRRFIP2	-0.0221126	0.120531	-0.164756	-0.303833	0.00328344	1
TULP3	-0.0688145	0.377693	-0.515322	-0.302064	0.113315	1
SNRK	-0.0260689	0.144702	-0.19684	-0.299197	0.218446	1
GOPC	-0.02186	0.121394	-0.165114	-0.299084	0.0990532	1
ST13	-0.0316151	0.175797	-0.239027	-0.298751	0.355205	1
TAF1D	-0.00603784	0.0339921	-0.0460678	-0.295628	0.475499	1
BAG3	-0.0326561	0.185861	-0.251173	-0.292905	0.293075	1
C1orf52	-0.0125629	0.0719533	-0.0970791	-0.291339	0.0273888	1
ZMYM4	-0.0143839	0.0824021	-0.11117	-0.291281	0.00759985	1
ZDHHC21	-0.0138638	0.0794906	-0.107218	-0.291069	0.0767017	1
UPF2	-0.0113194	0.0656501	-0.0882889	-0.288239	0.0565246	1
VEZT	-0.00940572	0.0547382	-0.0735497	-0.287399	0.0197031	1
SMARCA5	-0.00708124	0.0413006	-0.0554631	-0.286864	0.00342186	1
TTTY14	-0.00147149	0.00866605	-0.011609	-0.284495	0.00394671	1
DPY19L3	-0.0264784	0.156646	-0.209602	-0.283396	0.0404586	1
DHX32	-0.0125282	0.0743224	-0.0993788	-0.282725	0.00162569	1
ARHGEF10	-0.0378355	0.227611	-0.303282	-0.279364	0.378899	1
ARHGAP29	-0.00823135	0.0497254	-0.0661882	-0.278365	0.55219	1
ZFYVE28	-0.128248	0.778251	-1.03475	-0.277287	0.0721382	1
CAPRIN1	-0.0125235	0.0760565	-0.101104	-0.277102	0.115834	1
RUFY3	-0.021668	0.131732	-0.175068	-0.276849	0.229627	1
POC1B	-0.00158965	0.00973185	-0.0129112	-0.275198	0.00299845	1
AC009120.2	-0.0148624	0.0910605	-0.120785	-0.275009	0.270669	1
PTPN12	-0.00104392	0.00642852	-0.00851637	-0.273813	0.0288511	1
ITGA9	-0.0349865	0.215899	-0.285871	-0.273321	0.294735	1
ST8SIA1	-0.110701	0.684645	-0.906047	-0.272799	0.660063	1
INTS6	-0.0238092	0.14777	-0.195389	-0.271974	0.074169	1
GSE1	-0.029318	0.182593	-0.241229	-0.271161	0.524986	1
RSRC1	-0.0105054	0.0658708	-0.0868816	-0.269589	0.159907	1
DNAJB6	-0.059284	0.371866	-0.490434	-0.269499	0.350267	1
BOC	-0.0552514	0.346903	-0.457406	-0.269277	0.782268	1
ACTR2	-0.00347282	0.0218717	-0.0288173	-0.268564	0.0437336	1
ITPR2	-0.364843	2.31128	-3.04096	-0.267207	0.00927806	1
CCNL2	-0.0267629	0.170141	-0.223667	-0.266396	0.572122	1
HIBADH	-0.0224948	0.143406	-0.188396	-0.265756	0.0539092	1
CAPN2	-0.0544384	0.347271	-0.456147	-0.265609	0.816297	1
TNPO3	-0.0072166	0.0460523	-0.0604855	-0.265526	0.159389	1
IRS2	-0.219978	1.40381	-1.84376	-0.265521	0.715754	1
TENM4	-0.222121	1.43495	-1.87919	-0.262723	0.00608269	1
CAB39	-0.00874809	0.0567104	-0.0742066	-0.261936	0.00673035	1
ELF2	-0.0270732	0.176335	-0.230481	-0.260867	0.305424	1
GNA14	-0.290931	1.92529	-2.50716	-0.257291	0.0575446	1
ADCY2	-0.175291	1.16144	-1.51202	-0.257018	0.551452	1
AMZ1	-0.162597	1.08776	-1.41296	-0.254874	0.562419	1
AC108519.1	-0.049277	0.334783	-0.433337	-0.251474	0.00502436	1
DMXL1	-0.021616	0.147156	-0.190388	-0.251028	0.00700973	1
UBAP1	-0.00836051	0.0572701	-0.0739912	-0.249675	0.0242218	1
ARL8B	-0.00362127	0.0248478	-0.0320903	-0.249308	0.098747	1
UBE2B	-0.0175959	0.122671	-0.157863	-0.24587	0.218867	1
OSBPL3	-0.0381245	0.265979	-0.342228	-0.245715	0.0507277	1
MIER1	-0.00834841	0.0584872	-0.075184	-0.244818	0.00037183	1
IFRD1	-0.0367633	0.257639	-0.331166	-0.24475	0.362558	1
ATP2C1	-0.0335353	0.236668	-0.303738	-0.243254	0.811313	1
ZNF197	-0.0133398	0.0945222	-0.121202	-0.242398	0.0760315	1
DYNC2LI1	-0.0181755	0.128981	-0.165332	-0.242077	0.0444184	1
AASS	-0.0156887	0.111428	-0.142805	-0.241899	0.794734	1
SERGEF	-0.0100363	0.0714462	-0.0915187	-0.24141	0.0354033	1
SNX24	-0.00108651	0.007766	-0.00993902	-0.240556	0.0602209	1
GPATCH2	-0.0426223	0.305062	-0.390306	-0.24027	0.160456	1
TKT	-0.0148241	0.106997	-0.136645	-0.238502	0.555285	1
STARD13	-0.0291195	0.211626	-0.269865	-0.237069	0.49946	1
PHACTR4	-0.0151038	0.109854	-0.140062	-0.236904	0.364341	1
CYP7B1	-0.0306565	0.223561	-0.284874	-0.236355	0.197414	1
TRIO	-0.0209289	0.152679	-0.194536	-0.23628	0.0127389	1
MBNL1	-0.0174648	0.127871	-0.162801	-0.235526	0.759894	1
ANO6	-0.000507607	0.0037211	-0.00473632	-0.235271	0.0101664	1
CRTC3	-0.00679829	0.0498809	-0.0634775	-0.235085	0.00658105	1
DPP6	-0.292152	2.14717	-2.73147	-0.23474	0.641604	1
GCFC2	-0.00889627	0.0654124	-0.0832049	-0.234648	0.000395432	1
FAM169A	-0.00138765	0.010266	-0.0130413	-0.233382	0.00197805	1
BMPR2	-0.0306833	0.227565	-0.288931	-0.232869	0.689014	1
CCDC146	-0.00477989	0.0355703	-0.0451301	-0.232177	0.318394	1
RALGDS	-0.0212789	0.158958	-0.201516	-0.231396	0.631345	1
GTDC1	-0.0359941	0.271438	-0.343426	-0.229473	0.0145925	1
WWTR1	-0.00491784	0.0373838	-0.0472195	-0.227858	0.550799	1
FIGN	-0.0260965	0.198446	-0.250639	-0.227788	0.819157	1
R3HDM1	-0.00897955	0.0693355	-0.0872946	-0.224728	0.00778378	1
ENAH	-0.00260834	0.0203503	-0.025567	-0.222672	0.842584	1
MIPOL1	-0.00331413	0.0259591	-0.0325873	-0.221895	0.0288632	1
CACNA2D1	-0.00663377	0.0523818	-0.0656493	-0.220314	0.222371	1
ANTXR1	-0.0381259	0.303296	-0.379548	-0.218866	0.0448761	1
ALDH1A1	-0.115582	0.92436	-1.15552	-0.217836	0.0105363	1
ULK2	-0.04209	0.337827	-0.422007	-0.217139	0.0818701	1
SPPL2A	-0.0134914	0.108538	-0.135521	-0.21669	0.0156965	1
APC	-0.0194138	0.15731	-0.196137	-0.21531	0.686465	1
PAPOLA	-0.0355244	0.290964	-0.362013	-0.213259	0.756521	1
LINC00513	-0.0826782	0.678419	-0.843775	-0.212911	0.764632	1
REEP3	-0.00749962	0.0620549	-0.0770541	-0.21133	0.000585065	1
TAF3	-0.0182196	0.150861	-0.187301	-0.211199	0.0640488	1
CRLF3	-0.0164898	0.13699	-0.16997	-0.210577	0.16733	1
OSMR-AS1	-0.0874317	0.727404	-0.902267	-0.210304	0.119074	1
RAB4A	-0.0164726	0.139073	-0.172019	-0.207563	0.963322	1
SLC5A3	-0.0435619	0.371344	-0.458467	-0.205781	0.967584	1
PRMT2	-0.00370141	0.0317417	-0.0391446	-0.204684	0.128461	1
MRTFA	-0.00485549	0.0416526	-0.0513636	-0.204622	0.682958	1
TRPC1	-0.0129467	0.112679	-0.138573	-0.201989	0.281875	1
AHCYL1	-0.0829815	0.728606	-0.894569	-0.200398	0.0336455	1
TTC28-AS1	-0.00972942	0.0861505	-0.105609	-0.198887	0.0685401	1
HPSE2	-0.070346	0.624962	-0.765654	-0.198295	0.400501	1
ZDHHC14	-0.00268364	0.0239807	-0.029348	-0.197261	0.0340955	1
DNAJC6	-0.0227568	0.20363	-0.249143	-0.197019	0.2128	1
MT3	-0.0460688	0.414723	-0.506861	-0.195952	0.704141	1
IFNGR2	-0.00748695	0.067461	-0.0824349	-0.195791	0.433204	1
FGF1	-0.028535	0.257505	-0.314574	-0.195524	0.317046	1
PIAS2	-0.00498284	0.044985	-0.0549507	-0.195449	0.0012673	1
AGBL4	-0.128949	1.16657	-1.42447	-0.195084	0.0876032	1
DNM1L	-0.0237387	0.215392	-0.262869	-0.194568	0.123155	1
ADAMTS9-AS2	-0.00330585	0.0302448	-0.0368565	-0.193122	0.00493428	1
C2CD5	-0.0212292	0.194469	-0.236928	-0.192902	0.582516	1
CMIP	-0.0329815	0.305023	-0.370986	-0.191248	0.970668	1
KIF3A	-0.0100221	0.0927663	-0.112811	-0.191101	0.102953	1
EHBP1	-0.0181028	0.167615	-0.203821	-0.191046	0.137906	1
CD59	-0.0137021	0.127572	-0.154976	-0.190096	0.187632	1
MAN2A1	-0.00443881	0.0413617	-0.0502394	-0.189952	0.0757585	1
PSMG4	-0.00125259	0.011678	-0.0141832	-0.189863	0.357419	1
CRYBG3	-0.0135839	0.126692	-0.15386	-0.189797	0.146915	1
CCNC	-0.0191266	0.178614	-0.216867	-0.18958	0.192733	1
LARP1B	-0.0075087	0.0703601	-0.0853775	-0.188995	0.135746	1
TSPAN7	-0.0256311	0.241848	-0.29311	-0.187813	0.783613	1
USP48	-0.00733857	0.0692473	-0.0839244	-0.187807	0.0155666	1
RAD23B	-0.0118329	0.112947	-0.136613	-0.185865	0.0221836	1
STK3	-0.0147835	0.141597	-0.171164	-0.185286	0.454003	1
THRAP3	-0.00634178	0.0610811	-0.0737647	-0.184354	0.0174493	1
TNS1	-0.0209834	0.202982	-0.244949	-0.18363	0.564166	1
PFKFB3	-0.0355379	0.347943	-0.419019	-0.181634	0.723214	1
CHL1	-0.0719182	0.707243	-0.851079	-0.180909	0.771888	1
SMS	-0.0261668	0.26285	-0.315184	-0.17745	0.106194	1
INPP5B	-0.00394491	0.0396894	-0.0475792	-0.177197	0.0039672	1
ABCC9	-0.039267	0.399925	-0.478459	-0.175235	0.164746	1
MTMR1	-0.0208783	0.214941	-0.256698	-0.173526	0.0560684	1
ZRANB3	-0.00891842	0.0928178	-0.110655	-0.171815	0.130536	1
AC012085.2	-0.00218381	0.022731	-0.0270986	-0.171793	0.880239	1
CPEB2	-0.0118167	0.123391	-0.147025	-0.171294	0.429982	1
CAMK2D	-0.00065914	0.00689551	-0.00821379	-0.171006	0.389325	1
MDM2	-0.00142614	0.0151644	-0.0180167	-0.16848	0.153956	1
TMTC2	-0.0484689	0.522198	-0.619136	-0.166467	0.0696826	1
STX18	-0.00827857	0.0893506	-0.105908	-0.166197	0.00917802	1
TCF25	-0.01287	0.13891	-0.16465	-0.166192	0.103813	1
SOD2	-0.0235663	0.257609	-0.304742	-0.164272	0.122592	1
BRINP1	-0.0127275	0.140639	-0.166094	-0.162653	0.0533626	1
ZBTB7C	-0.0124247	0.13828	-0.16313	-0.161587	0.577856	1
GLI2	-0.0240032	0.268535	-0.316542	-0.160818	0.13709	1
CBR4	-0.0069819	0.0784316	-0.0923954	-0.160212	0.572474	1
USP45	-0.0103025	0.116316	-0.136921	-0.159475	0.0949902	1
NAA25	-0.00301025	0.0341456	-0.040166	-0.15879	0.0515976	1
DLEU1	-0.00227003	0.0257681	-0.0303082	-0.158683	0.302315	1
SREBF2	-0.0276509	0.315572	-0.370874	-0.1579	0.514007	1
EIF1	-0.0164027	0.190285	-0.223091	-0.155542	0.0223648	1
AC093305.1	-0.000588411	0.00684048	-0.0080173	-0.155241	0.297558	1
PTPRZ1	-0.0738482	0.861086	-1.00878	-0.154813	0.0482786	1
CPNE8	-0.0364741	0.426925	-0.499873	-0.154269	0.0418075	1
SMG7	-0.00127779	0.0149875	-0.0175431	-0.153973	0.222927	1
AHI1	-0.0141777	0.166674	-0.195029	-0.153649	0.390297	1
DDX5	-0.0197063	0.23378	-0.273192	-0.15237	0.58537	1
STRADB	-0.00457002	0.0545028	-0.0636429	-0.151628	0.194653	1
DNHD1	-0.0100999	0.121869	-0.142068	-0.150002	0.583067	1
STK17B	-0.0328374	0.397427	-0.463101	-0.149583	0.899593	1
PAK2	-0.00968613	0.117707	-0.137079	-0.149022	0.000489577	1
AC017101.1	-0.000475971	0.00580444	-0.00675638	-0.148539	0.719501	1
EIF2AK4	-0.0115646	0.144214	-0.167343	-0.145503	0.355515	1
EFEMP1	-6.34361e-05	0.000793813	-0.000920685	-0.145037	0.82086	1
IMMP2L	-0.0110339	0.138865	-0.160933	-0.144271	0.0177949	1
NRIP1	-0.00725831	0.0914102	-0.105927	-0.14418	0.0330411	1
CNTNAP3B	-0.00835329	0.106271	-0.122978	-0.142833	0.206386	1
SAT1	-0.0604361	0.777063	-0.897936	-0.141436	0.336071	1
ALOX12-AS1	-0.0171725	0.221193	-0.255538	-0.141201	0.155558	1
TTLL5	-0.00263873	0.0340271	-0.0393045	-0.141053	0.0138187	1
MT2A	-0.074071	0.956957	-1.1051	-0.140807	0.863829	1
RASAL2	-0.000239073	0.00310798	-0.00358613	-0.139996	0.0119777	1
SLC25A37	-0.00504343	0.0659335	-0.0760204	-0.13927	0.360611	1
JPX	-0.0285543	0.379388	-0.436497	-0.13719	0.6935	1
MAOA	-0.00699903	0.0932206	-0.107219	-0.136878	0.281051	1
ATAD1	-0.00362696	0.0483732	-0.0556271	-0.136706	0.0433049	1
SGCE	-0.010104	0.135717	-0.155925	-0.135807	0.0817733	1
GLIS3	-0.0283649	0.382333	-0.439063	-0.135365	0.00492471	1
NPHP1	-0.00746167	0.100996	-0.11592	-0.134841	0.0940229	1
PTTG1IP	-0.0314278	0.426519	-0.489374	-0.134508	0.115791	1
NUTM2A-AS1	-0.000162051	0.00220779	-0.00253189	-0.134023	0.320414	1
MAPRE2	-0.00524627	0.0725399	-0.0830325	-0.132189	0.00433318	1
DENND2B	-0.0118529	0.164195	-0.187901	-0.13196	0.00566793	1
ANO10	-0.0105923	0.147553	-0.168738	-0.131274	0.040653	1
MYO5A	-0.00801795	0.111755	-0.127791	-0.131205	0.0126926	1
FAM13B	-0.00599062	0.0841669	-0.0961481	-0.130232	0.0236569	1
HECTD2	-0.0379445	0.542396	-0.618285	-0.128149	0.396975	1
OTUD7B	-0.0284939	0.408436	-0.465424	-0.127817	0.941446	1
TMLHE-AS1	-0.0146673	0.213179	-0.242514	-0.12617	0.732928	1
SLC25A12	-0.00606608	0.0891791	-0.101311	-0.124828	0.224611	1
CCNY	-0.0020978	0.0314868	-0.0356824	-0.122426	0.970344	1
GLRX	-0.00299657	0.0450501	-0.0510432	-0.122239	0.608597	1
MON2	-0.00771674	0.116789	-0.132223	-0.121476	0.202373	1
PRCP	-0.0100674	0.153616	-0.17375	-0.120549	0.18598	1
FAT3	-0.0220342	0.336408	-0.380477	-0.120483	0.827916	1
WSB1	-0.0174221	0.266005	-0.300849	-0.120477	0.787714	1
TSPAN3	-0.00510163	0.077967	-0.0881702	-0.12037	0.00607243	1
TYW1	-0.0107007	0.164823	-0.186225	-0.119488	0.00532698	1
GNG12-AS1	-0.0911973	1.41752	-1.59991	-0.118474	0.490279	1
CFAP54	-0.0325162	0.5135	-0.578532	-0.116719	0.66919	1
FNBP1	-0.018332	0.29231	-0.328974	-0.115664	0.968734	1
KMT5B	-0.00725869	0.117191	-0.131708	-0.114317	0.124027	1
SCMH1	-0.000887201	0.0144397	-0.0162141	-0.113453	0.168852	1
TTC19	-0.00548035	0.0897032	-0.100664	-0.112848	0.455993	1
BCR	-0.00706379	0.116318	-0.130446	-0.112211	0.259669	1
HIF1A-AS3	-0.00319915	0.0529794	-0.0593777	-0.111612	0.366435	1
ADCY9	-0.0238171	0.396672	-0.444307	-0.111015	0.042757	1
LATS1	-0.00261037	0.0447854	-0.0500062	-0.107947	0.597918	1
BCL6	-0.000509268	0.00874744	-0.00976597	-0.10783	0.206182	1
APLP2	-0.000198869	0.00343005	-0.00382779	-0.107408	0.0502795	1
SMURF1	-0.000506374	0.00884558	-0.00985833	-0.106125	0.0938101	1
AL138828.1	-0.0072533	0.129448	-0.143954	-0.103995	0.872304	1
PRKD1	-0.0018183	0.0327757	-0.0364122	-0.103018	0.528004	1
MTCH1	-0.0012778	0.0230678	-0.0256234	-0.102871	0.144366	1
TPST1	-0.0209169	0.377984	-0.419818	-0.102773	0.000496712	1
FTCDNL1	-0.00393846	0.073522	-0.0813989	-0.0996539	0.162184	1
VPS13A	-0.000602099	0.0113543	-0.0125585	-0.0987	0.937298	1
OSBPL6	-0.0203675	0.389225	-0.42996	-0.0974617	0.905753	1
NEK6	-0.00698958	0.134765	-0.148744	-0.0966414	0.0770844	1
PLEKHA5	-0.000628799	0.0122463	-0.0135039	-0.0957213	0.59901	1
CNTNAP3	-0.0215846	0.424992	-0.468161	-0.0947317	0.561655	1
UIMC1	-0.00040894	0.00818933	-0.00900721	-0.0932173	0.000385266	1
EXOC2	-0.00309476	0.062021	-0.0682105	-0.0931513	0.103044	1
XPO1	-0.0146127	0.294236	-0.323462	-0.0927329	0.946257	1
AL450384.2	-0.00144934	0.029557	-0.0324557	-0.091615	0.817941	1
STAT1	-9.86404e-05	0.00201932	-0.0022166	-0.091282	0.316476	1
RUNX1T1	-0.0106338	0.220041	-0.241309	-0.0903513	0.00195665	1
PPIL4	-0.00282219	0.0589549	-0.0645993	-0.0895378	0.010308	1
ZCCHC7	-0.00725514	0.152394	-0.166904	-0.0890692	0.0431876	1
MAGED1	-0.00785813	0.1689	-0.184616	-0.0871342	0.0545093	1
ZBTB20-AS1	-0.000566743	0.0122114	-0.0133449	-0.0869291	0.179074	1
SPATS2L	-0.0166442	0.363949	-0.397238	-0.0857135	0.0625342	1
BACH2	-0.00883693	0.195717	-0.213391	-0.0846724	0.0298004	1
TMTC1	-0.00701987	0.156433	-0.170473	-0.084175	0.319206	1
FRA10AC1	-0.00139553	0.0311983	-0.0339894	-0.0839173	0.0306241	1
SYCP2	-0.00698475	0.159397	-0.173366	-0.0822799	0.318174	1
HNRNPDL	-0.00386105	0.0890399	-0.096762	-0.0814579	0.450643	1
FADS2	-0.0203011	0.470546	-0.511148	-0.0810628	0.120318	1
FAM66C	-0.00379841	0.0887295	-0.0963263	-0.0804595	0.112051	1
LYST	-0.00240034	0.0570172	-0.0618179	-0.0791783	0.0212573	1
MPRIP	-0.00303235	0.0726484	-0.0787131	-0.0785312	0.156042	1
HSPB1	-0.000340008	0.00836455	-0.00904456	-0.076558	0.318901	1
CKAP5	-0.00172939	0.0433762	-0.046835	-0.0751469	0.00158679	1
DENND4A	-0.0112094	0.285888	-0.308307	-0.073949	0.154013	1
CCDC6	-0.00728527	0.191897	-0.206468	-0.0716874	0.0279487	1
AP002336.2	-0.0179991	0.480755	-0.516753	-0.0707314	0.399183	1
UBE3C	-0.00120872	0.0324624	-0.0348799	-0.0703583	0.198112	1
PRMT3	-0.0047713	0.130928	-0.140471	-0.0689138	0.0451756	1
HNRNPH3	-0.00418852	0.117126	-0.125503	-0.06767	0.0896723	1
SYTL4	-0.0325784	0.920282	-0.985438	-0.0670114	0.572057	1
TCF7L1	-0.00269152	0.0768652	-0.0822482	-0.0663085	0.331534	1
RFFL	-0.00152413	0.0443825	-0.0474307	-0.0650722	0.137024	1
SHOC2	-0.000604245	0.0178632	-0.0190717	-0.0641289	0.197566	1
BRD4	-0.00464285	0.13778	-0.147066	-0.063893	0.516032	1
AL589935.1	-0.00354186	0.105828	-0.112911	-0.0634722	0.107483	1
LINC00174	-0.00207954	0.0639082	-0.0680672	-0.0617664	0.0194971	1
CHM	-0.000438379	0.0136213	-0.0144981	-0.0611113	0.0160454	1
FAM107A	-0.0184133	0.577534	-0.61436	-0.0605582	0.985604	1
PRKDC	-0.00314689	0.0998361	-0.10613	-0.0598913	0.125857	1
AQP4-AS1	-0.00094288	0.0306025	-0.0324883	-0.0585826	0.66612	1
ANKUB1	-0.00651452	0.21521	-0.228239	-0.0575861	0.552169	1
AC092691.1	-0.00626551	0.221505	-0.234036	-0.0539147	0.0941484	1
AP001172.1	-5.85575e-06	0.000209848	-0.000221559	-0.0532076	0.829156	1
PPFIA1	-0.0049537	0.186579	-0.196486	-0.0506915	0.17346	1
EXOC6	-0.00024027	0.00932173	-0.00980227	-0.0492492	0.045132	1
KIF21A	-0.00339497	0.132739	-0.139529	-0.0488783	0.280326	1
TFCP2	-0.0049447	0.19863	-0.208519	-0.0476063	0.00208247	1
FERMT2	-0.0035626	0.15217	-0.159296	-0.0448367	0.219592	1
CDHR3	-0.0120536	0.556964	-0.581071	-0.0415182	0.0189152	1
TTC28	-0.00768102	0.364698	-0.38006	-0.0404279	0.897178	1
FAM189A2	-0.00258133	0.123527	-0.128689	-0.0401189	0.867501	1
SLC25A36	-0.00538712	0.259587	-0.270361	-0.0398475	0.201013	1
ZNF337-AS1	-0.0013243	0.0640424	-0.066691	-0.0397081	0.00108198	1
AL160254.1	-3.08411e-07	1.52531e-05	-1.58699e-05	-0.0388444	0.996179	1
NT5C2	-0.00658399	0.346267	-0.359435	-0.0365718	0.997397	1
PAQR3	-0.000359478	0.0194946	-0.0202136	-0.035487	0.0596788	1
NRG2	-0.000438196	0.0244865	-0.0253629	-0.0344577	0.205982	1
PTPRM	-0.00271095	0.157922	-0.163344	-0.0330777	0.473348	1
CA8	-0.00531711	0.324249	-0.334884	-0.0316214	0.80646	1
HMGN1	-0.0013644	0.0877421	-0.0904709	-0.0300109	0.70045	1
AC068587.4	-0.000391326	0.0253943	-0.026177	-0.0297446	0.397829	1
SHOC1	-0.000122353	0.00850091	-0.00874562	-0.0278094	0.556195	1
TXNRD1	-0.00155699	0.111391	-0.114505	-0.0270182	0.15118	1
ANKDD1A	-0.000152414	0.0114078	-0.0117126	-0.0258408	0.694981	1
KATNBL1	-0.00078816	0.0593358	-0.0609121	-0.025693	0.00614311	1
F3	-0.00169223	0.130558	-0.133943	-0.025079	0.858336	1
SUCLG2	-0.000962204	0.0786327	-0.0805571	-0.0236935	0.00567024	1
RTN4	-0.00635816	0.522891	-0.535607	-0.0235461	0.11326	1
HGF	-0.00392685	0.326798	-0.334652	-0.0232716	0.972445	1
ARL6IP1	-0.000358401	0.0299034	-0.0306202	-0.0232126	0.106099	1
BBOX1-AS1	-4.96343e-05	0.00423791	-0.00433718	-0.0226893	0.982954	1
CHST11	-0.00701961	0.642123	-0.656162	-0.0211944	0.828214	1
ZDHHC2	-0.000506299	0.0500022	-0.0510148	-0.0196467	0.381428	1
MAGI1	-0.00107583	0.114213	-0.116365	-0.0182896	0.323469	1
KCNIP1	-0.00490501	0.539415	-0.549225	-0.0176618	0.843162	1
CIRBP	-0.00488465	0.559166	-0.568935	-0.0169732	0.770115	1
AC137494.1	-5.35729e-07	6.39032e-05	-6.49747e-05	-0.0162946	0.870207	1
RDX	-0.00062769	0.0769763	-0.0782316	-0.0158529	0.788868	1
MAK	-0.000136875	0.0169481	-0.0172218	-0.0157022	0.229613	1
MTMR2	-0.000233793	0.0308005	-0.0312681	-0.0147651	0.00441012	1
PCNX2	-0.000137644	0.0200799	-0.0203551	-0.0133438	0.435078	1
ZNF875	-0.000116403	0.0194172	-0.01965	-0.0116797	0.00162607	1
AC008957.1	-0.00108559	0.193568	-0.195739	-0.0109308	0.474686	1
AC007098.1	-0.000263397	0.0547024	-0.0552292	-0.00939218	0.246975	1
COLEC12	-3.15124e-05	0.00707635	-0.00713937	-0.00868942	0.218717	1
ME2	-0.000266681	0.0609911	-0.0615244	-0.00853256	0.252513	1
CCNH	-0.000847601	0.213844	-0.215539	-0.00773792	0.0269175	1
AVL9	-0.000591475	0.164562	-0.165745	-0.00701934	0.0417998	1
SDK1	-0.00070182	0.217796	-0.219199	-0.00629546	0.997508	1
NSD3	-0.000560468	0.181743	-0.182864	-0.00602565	0.0193707	1
BDNF-AS	-0.000374767	0.124237	-0.124986	-0.00589456	0.825709	1
MTMR3	-0.000527231	0.185645	-0.186699	-0.00555052	0.00395501	1
MIR4300HG	-0.00107857	0.511016	-0.513173	-0.00412806	0.925964	1
MOB1B	-0.000303665	0.202557	-0.203165	-0.00293389	0.795117	1
FILIP1L	-3.16611e-06	0.00214674	-0.00215307	-0.00288639	0.200776	1
ANKH	-7.47689e-05	0.0837857	-0.0839352	-0.00174748	0.438276	1
PPP3CC	-0.000208699	0.432338	-0.432756	-0.00094566	0.668912	1
CREB1	-2.31893e-05	0.0563877	-0.0564341	-0.000805699	0.00244488	1
UTY	8.71176e-11	1.30267e-07	-1.30093e-07	0.00131163	0.014269	1
AC023509.6	4.34211e-06	0.00582185	-0.00581316	0.00146289	0.86236	1
PALLD	3.70195e-05	0.0376686	-0.0375945	0.00192809	0.970878	1
AP3B1	8.25449e-05	0.0802543	-0.0800892	0.00201798	0.00274909	1
USP9Y	1.38807e-10	1.13186e-07	-1.12908e-07	0.00240658	0.00313612	1
GPC5-AS2	3.40133e-05	0.0234625	-0.0233944	0.00284547	0.833656	1
ENTPD1	0.000386254	0.14474	-0.143967	0.00524438	0.297826	1
AC022601.1	8.35768e-06	0.00260474	-0.00258802	0.00630907	0.715589	1
PCDH9-AS4	1.07575e-06	0.000226172	-0.00022402	0.00936678	0.890581	1
BAALC-AS1	0.00392196	0.799624	-0.79178	0.00966054	0.0094036	1
NCKAP1	0.000155415	0.0283686	-0.0280577	0.0107966	0.00637875	1
LINC02649	5.99538e-06	0.000975463	-0.000963472	0.0121208	0.99302	1
PPIP5K2	0.000870959	0.135497	-0.133755	0.01268	0.328227	1
DDHD1	0.000912823	0.134884	-0.133058	0.0133544	0.145663	1
PGAP1	0.000160444	0.0212407	-0.0209198	0.0149175	0.00829676	1
KATNAL1	0.000375399	0.0454035	-0.0446527	0.0163402	0.0168157	1
AC024145.1	6.55254e-05	0.00768366	-0.00755261	0.0168581	0.232856	1
GNPTAB	0.0028818	0.335887	-0.330123	0.0169614	0.513415	1
RAB11A	0.00170466	0.190009	-0.186599	0.0177429	0.720366	1
CC2D2B	0.00553908	0.581877	-0.570799	0.0188368	0.994093	1
ZIC1	2.65501e-06	0.000254522	-0.000249212	0.0206607	0.878193	1
NBDY	0.00212025	0.199986	-0.195745	0.0210022	0.645675	1
STX17	0.000565629	0.0526606	-0.0515293	0.0212806	0.000757637	1
CAPZA1	0.00114655	0.104071	-0.101777	0.0218336	0.00840575	1
ADK	0.00160305	0.140882	-0.137676	0.0225585	0.0858358	1
FYN	0.014596	1.28049	-1.2513	0.0225986	0.894408	1
AC079385.1	0.0448488	3.78447	-3.69477	0.0235056	0.569109	1
TRPM3	0.00860189	0.724527	-0.707323	0.0235491	0.884956	1
AC087854.1	6.81523e-06	0.000573127	-0.000559497	0.023587	0.932585	1
SLC14A1	0.00654114	0.519622	-0.506539	0.0249871	0.777393	1
SCD5	0.00320908	0.250087	-0.243669	0.0254769	0.969714	1
TMLHE	0.00356535	0.271863	-0.264732	0.0260455	0.226674	1
AL050309.1	0.00533575	0.38641	-0.375739	0.0274431	0.0825029	1
LINC00499	0.00148096	0.103903	-0.100941	0.0283399	0.0355471	1
AC002463.1	5.58941e-07	3.91963e-05	-3.80784e-05	0.0283535	0.305126	1
LUCAT1	0.0584467	3.9457	-3.8288	0.029469	0.670487	1
ASXL1	0.00133943	0.0898276	-0.0871487	0.0296676	0.0549121	1
C1QTNF7-AS1	0.000215578	0.0143269	-0.0138958	0.0299421	0.715428	1
MFSD4B	0.00728436	0.479279	-0.46471	0.0302484	0.548599	1
AC093535.1	0.00718682	0.466884	-0.45251	0.0306418	0.810512	1
LDLRAD4	0.00945013	0.593235	-0.574335	0.0317273	0.9838	1
GAB1	0.0125311	0.785138	-0.760076	0.0317892	0.996225	1
SOX2-OT	0.012668	0.759884	-0.734547	0.0332285	0.0883919	1
CLIP1	0.00104451	0.0623819	-0.0602929	0.0333762	0.444349	1
AC008957.2	0.000691232	0.0410468	-0.0396643	0.0335713	0.769706	1
TUSC7	0.000271637	0.0161018	-0.0155585	0.0336321	0.248534	1
AL356737.2	0.00944293	0.534852	-0.515966	0.0352255	0.625754	1
HDLBP	0.000625899	0.0348486	-0.0335968	0.0358457	0.00328274	1
LINC00278	3.57302e-07	1.89773e-05	-1.82627e-05	0.0376101	0.0240778	1
STXBP6	0.000581894	0.0308548	-0.029691	0.0376736	0.372068	1
ELP2	0.000861856	0.0449647	-0.043241	0.0383015	0.256397	1
AC068308.1	2.43104e-06	0.000125743	-0.000120881	0.0386397	0.0659656	1
PJA2	0.00214313	0.109646	-0.105359	0.0390732	0.0383128	1
CANX	0.00532922	0.272215	-0.261556	0.0391369	0.349948	1
ITGB4	0.0039475	0.199741	-0.191846	0.039516	0.316254	1
KCNMB2	0.0553927	2.74326	-2.63247	0.0403918	0.65039	1
PPP2CB	0.00584394	0.287602	-0.275914	0.0406516	0.0646484	1
AL139317.5	0.000619361	0.0303347	-0.029096	0.0408518	0.852798	1
PRPF40A	0.00253109	0.118739	-0.113677	0.0426895	0.00225376	1
ZNF83	0.00752213	0.340056	-0.325012	0.0443357	0.195962	1
FNBP4	0.00382454	0.171239	-0.16359	0.0447747	0.196806	1
YTHDF3	0.00170296	0.0755235	-0.0721176	0.0452143	0.0014981	1
PDE3A	0.00822715	0.333209	-0.316754	0.0496179	0.716339	1
CHST9	0.0016327	0.0640446	-0.0607792	0.0512728	0.23653	1
TM9SF3	0.00354249	0.138601	-0.131516	0.0514087	0.0356646	1
ST3GAL3	0.000411884	0.0161062	-0.0152825	0.0514375	0.132866	1
UNC13B	0.000290285	0.0109706	-0.01039	0.053271	0.241404	1
INTU	0.00526884	0.194849	-0.184311	0.0544716	0.00100742	1
AC004470.2	0.00836656	0.30872	-0.291987	0.0545962	0.0484003	1
SAMD12	0.00863393	0.318147	-0.300879	0.0546736	0.196598	1
KLHL28	0.000374703	0.0137481	-0.0129987	0.0549152	0.312872	1
TMEM87A	0.00247806	0.0887954	-0.0838392	0.0562682	0.00782318	1
CLEC16A	0.00409474	0.146306	-0.138116	0.056434	0.0711939	1
ARFGEF2	0.00319205	0.11031	-0.103926	0.0584058	0.0036311	1
AC097537.1	3.64071e-05	0.001254	-0.00118119	0.0586044	0.178606	1
GRIA4	0.00282058	0.0900486	-0.0844074	0.0633768	0.537644	1
PMP22	0.00648189	0.205952	-0.192988	0.0636901	0.0488991	1
AL390783.1	0.000307369	0.00974896	-0.00913422	0.0638063	0.496552	1
SPARCL1	0.0369834	1.16627	-1.0923	0.0641875	0.00151741	1
RIC1	0.00336432	0.102078	-0.0953497	0.0667984	0.0460325	1
AC092691.3	1.46894e-05	0.000440639	-0.00041126	0.0675917	0.696247	1
NCK2	0.00335961	0.100344	-0.0936246	0.0678947	0.120318	1
ZMIZ1	0.0114037	0.338167	-0.315359	0.0684007	0.867623	1
RPL37A	1.35779e-06	3.88566e-05	-3.61411e-05	0.0709679	0.00213966	1
EFCAB13	0.000539527	0.0152847	-0.0142056	0.0717154	0.321049	1
TARBP1	0.00519439	0.145412	-0.135023	0.0726074	0.107254	1
SPATA13	5.28035e-05	0.00147596	-0.00137035	0.0727208	0.166421	1
SGCZ	0.000124371	0.00347096	-0.00322222	0.0728389	0.0773148	1
CC2D2A	0.0109234	0.301542	-0.279695	0.0736687	0.41467	1
HSP90AA1	0.0758757	2.09145	-1.9397	0.0737822	0.356229	1
AC016831.6	0.0157736	0.417067	-0.38552	0.0770403	0.831556	1
AP000462.1	0.000227856	0.00599764	-0.00554192	0.0774016	0.561676	1
MT-ND3	0.0495182	1.2986	-1.19957	0.0776999	0.0822535	1
AL078459.1	1.50896e-05	0.000395129	-0.00036495	0.077821	0.74988	1
NLGN4Y	0.00978722	0.254113	-0.234539	0.0785123	0.681815	1
BCL2L14	0.00290924	0.0741436	-0.0683251	0.0800458	0.274485	1
AC069228.1	7.58548e-05	0.00192323	-0.00177152	0.0804779	0.94242	1
AC023051.1	1.08522e-05	0.00027493	-0.000253226	0.080544	0.498539	1
GNA14-AS1	0.00750654	0.190037	-0.175024	0.0806033	0.1745	1
HDDC2	0.0135653	0.336718	-0.309588	0.0822751	0.653905	1
AL137009.1	0.00011856	0.00290358	-0.00266647	0.0834365	0.45186	1
PKIA-AS1	0.0203351	0.486307	-0.445636	0.0855334	0.0449286	1
RORA-AS1	0.0183981	0.437873	-0.401077	0.0859639	0.316552	1
PLSCR4	0.00963406	0.228634	-0.209366	0.086221	0.937002	1
NEGR1	0.000982228	0.0233092	-0.0213448	0.0862243	0.103296	1
ZBTB20-AS5	0.00668009	0.158435	-0.145075	0.0862756	0.380879	1
PSMD1	0.0119108	0.281939	-0.258117	0.086453	0.0820664	1
CACNA2D3	0.0128566	0.303001	-0.277288	0.0868481	0.941839	1
IL7	2.24009e-05	0.000523742	-0.000478941	0.087575	0.600051	1
MRPS6	0.0337957	0.77005	-0.702459	0.0899667	0.972494	1
LIX1-AS1	0.00305808	0.0696296	-0.0635135	0.0900344	0.0561581	1
MT-CO2	0.0427406	0.963458	-0.877976	0.0909835	0.229714	1
NEK9	0.00185683	0.0418447	-0.038131	0.0910109	0.0542399	1
UQCC1	0.000882789	0.0198198	-0.0180542	0.0913681	0.019983	1
GMDS-DT	0.0109845	0.242681	-0.220713	0.0929196	0.646989	1
GPD2	0.00975118	0.211316	-0.191813	0.0948181	0.776374	1
LSAMP-AS1	4.39686e-05	0.000948671	-0.000860734	0.0952544	0.483448	1
ARL17B	0.010159	0.215906	-0.195588	0.0967753	0.503275	1
ADAM23	2.88383e-05	0.000612227	-0.000554551	0.0968857	0.302489	1
STAT3	0.0140888	0.297707	-0.26953	0.0973615	0.209672	1
FAN1	0.00494165	0.103212	-0.0933284	0.0985596	0.00324249	1
FSIP2	0.000272092	0.00563016	-0.00508598	0.0995305	0.8036	1
P4HA1	0.0107608	0.221389	-0.199868	0.100133	0.796605	1
IGF1R	0.0166811	0.341849	-0.308486	0.100546	0.990613	1
HNRNPA3	0.0164811	0.330435	-0.297473	0.102889	0.0353459	1
RFX3-AS1	0.00282629	0.0565319	-0.0508794	0.103144	0.476979	1
CELF2-AS2	0.00146745	0.0292267	-0.0262918	0.10361	0.516374	1
PPP1R12B	0.0096075	0.189014	-0.169799	0.104959	0.763153	1
AP000787.1	0.00227471	0.0443259	-0.0397765	0.106022	0.150582	1
SPAG1	0.00143623	0.027885	-0.0250126	0.10643	0.830375	1
AC053513.1	0.00475909	0.0922553	-0.0827371	0.106606	0.321243	1
AC006059.1	0.000351669	0.0067993	-0.00609596	0.106901	0.259719	1
INO80	0.00327755	0.0631514	-0.0565963	0.10729	0.00235875	1
CEP164	0.00543245	0.103646	-0.0927812	0.108411	0.00994253	1
AZIN1	0.00737501	0.140171	-0.125421	0.10885	0.118476	1
DHX9	0.0121562	0.228164	-0.203851	0.1103	0.0100915	1
TTN	0.00151801	0.0283217	-0.0252857	0.111002	0.79535	1
RAP1B	0.00141714	0.02581	-0.0229757	0.113868	0.0168933	1
NUP98	0.000406464	0.00729711	-0.00648418	0.115614	0.00265048	1
MT-CO1	0.012732	0.227128	-0.201664	0.116393	0.0192737	1
DLGAP1	0.00644474	0.114392	-0.101502	0.117015	0.768226	1
BBOX1	0.0198551	0.351314	-0.311604	0.117406	0.156141	1
PDE5A	0.00157986	0.0272489	-0.0240892	0.12063	0.458977	1
GATAD1	0.00775415	0.133652	-0.118144	0.120715	0.352889	1
LRMDA	0.00917999	0.156268	-0.137908	0.122324	0.751326	1
MT-CO3	0.000446153	0.0075903	-0.006698	0.1224	0.0421436	1
RAB11FIP2	0.00223501	0.0378879	-0.0334179	0.122866	0.300822	1
ANK2-AS1	0.0420687	0.712576	-0.628439	0.122971	0.251876	1
SNHG14	0.248167	4.18901	-3.69268	0.123425	0.319924	1
ENTPD1-AS1	0.0973642	1.63736	-1.44263	0.123916	0.795757	1
NEBL	0.0847649	1.41968	-1.25015	0.124454	0.43104	1
CDYL	0.000343977	0.00574047	-0.00505252	0.12493	0.0300388	1
FREM2	0.00883513	0.146835	-0.129165	0.125482	0.472283	1
AP003025.1	0.0067174	0.110498	-0.0970635	0.126862	0.248049	1
DAAM1	0.000356836	0.00585943	-0.00514576	0.127101	0.236078	1
LINC00960	0.000960323	0.0156841	-0.0137634	0.127834	0.163066	1
SH3YL1	0.00400252	0.0644211	-0.0564161	0.129841	0.253154	1
LINC01376	0.0145832	0.234576	-0.20541	0.129925	0.398145	1
GNAS	0.00909883	0.146048	-0.12785	0.130219	0.0523044	1
AL354771.1	0.0108626	0.171355	-0.14963	0.132656	0.46641	1
BCAR3	0.0156241	0.246272	-0.215024	0.132769	0.989387	1
MT-ND4	0.331903	5.19434	-4.53054	0.133784	0.180071	1
P2RY14	0.134866	2.09511	-1.82537	0.134847	0.318403	1
PIK3CB	0.00278307	0.0430466	-0.0374805	0.135475	0.309316	1
GALNT18	0.0216629	0.332479	-0.289153	0.136603	0.814773	1
TRIM13	0.000891222	0.0134891	-0.0117067	0.138655	0.0226031	1
FTH1	0.000850171	0.0128411	-0.0111407	0.138964	0.00439624	1
KNOP1	1.49237e-05	0.000223131	-0.000193284	0.140485	0.00114845	1
APBA2	0.00900413	0.134275	-0.116267	0.140877	0.888556	1
ITCH	0.00423246	0.0629385	-0.0544735	0.141305	0.0197311	1
ERBIN	0.0223489	0.330499	-0.285801	0.142149	0.63642	1
LMCD1-AS1	0.0158612	0.23366	-0.201938	0.142734	0.168749	1
PPP4R3A	0.00395993	0.0580277	-0.0501079	0.143548	0.0084675	1
MAPK10-AS1	0.0312368	0.45481	-0.392336	0.144539	0.148757	1
ZNF559	0.0107375	0.155588	-0.134113	0.145289	0.00695913	1
AC008067.1	0.029725	0.430182	-0.370732	0.145484	0.647979	1
SUMF1	0.00276379	0.0391715	-0.0336439	0.148785	0.379196	1
AC008771.1	0.00154201	0.0217747	-0.0186906	0.149377	0.222988	1
SECISBP2L	0.00464934	0.0655798	-0.0562811	0.149556	0.0574059	1
AC138627.1	0.0579916	0.815329	-0.699346	0.15008	0.0310793	1
RASA1	0.020364	0.28466	-0.243932	0.151015	0.158702	1
OGFRL1	0.0205579	0.28581	-0.244694	0.151903	0.0320279	1
AP003025.2	0.00491863	0.0668751	-0.0570378	0.155599	0.437432	1
MYO18A	0.00283368	0.0381964	-0.0325291	0.157055	0.362593	1
AMMECR1	0.00288529	0.0387203	-0.0329497	0.157809	0.274154	1
KLF7	0.0178503	0.23892	-0.20322	0.158257	0.331626	1
PIGC	0.00317232	0.0423779	-0.0360333	0.158591	0.0729409	1
STRN	0.00793293	0.105889	-0.0900228	0.158727	0.085722	1
NCAM2	0.00445916	0.0594528	-0.0505345	0.158924	0.277788	1
TBCA	0.00645125	0.0850554	-0.0721529	0.160859	0.000877479	1
LGR4	0.0242178	0.319084	-0.270649	0.160974	0.337823	1
PLXDC2	0.0206965	0.270914	-0.229521	0.162116	0.395247	1
PATJ	0.00726248	0.0932086	-0.0786836	0.165618	0.149037	1
CECR2	0.022643	0.289921	-0.244635	0.166042	0.284908	1
RIF1	0.00183193	0.0233287	-0.0196648	0.167026	0.00330218	1
RAPH1	0.00538355	0.0685058	-0.0577387	0.167161	0.0712283	1
XYLT1	0.0211378	0.267916	-0.22564	0.167881	0.335472	1
CLU	0.087425	1.10251	-0.927661	0.168803	0.219927	1
SMCHD1	0.00516534	0.0646119	-0.0542812	0.170302	0.10845	1
AC211433.1	0.0001146	0.00142131	-0.00119211	0.171892	0.245926	1
AL049777.1	0.000954413	0.0118069	-0.00989809	0.172367	0.000395175	1
STRN3	0.00661844	0.0817865	-0.0685496	0.172572	0.0264444	1
FBXW7	0.0129237	0.159677	-0.13383	0.172602	0.0366447	1
SLC13A3	0.000316425	0.00390926	-0.00327641	0.172616	0.0914879	1
MICU3	0.00649498	0.0802141	-0.0672242	0.172681	0.0199617	1
HP1BP3	0.129235	1.59525	-1.33678	0.172779	0.783586	1
TTN-AS1	0.0120263	0.147041	-0.122988	0.174583	0.278056	1
SYNRG	0.0102566	0.125264	-0.104751	0.174795	0.119228	1
ACACA	0.0123231	0.148534	-0.123888	0.17732	0.0400724	1
EPB41L1	0.0149692	0.179373	-0.149434	0.178458	0.0393547	1
PMS1	0.00271473	0.0325128	-0.0270833	0.178561	0.0427404	1
UNC79	0.067589	0.807918	-0.67274	0.178937	0.100998	1
POLA1	0.00101869	0.0121646	-0.0101272	0.179134	0.0191729	1
PCDH9-AS2	0.57328	6.82923	-5.68267	0.179606	0.467331	1
DTNBP1	0.00913841	0.108736	-0.0904596	0.179832	0.00883126	1
LINC01184	0.0302416	0.357369	-0.296885	0.181191	0.0945984	1
COPA	0.00676503	0.0798489	-0.0663188	0.181425	0.00128698	1
WLS	0.0120669	0.142243	-0.118109	0.181683	0.29106	1
TCP10L	0.00512535	0.059842	-0.0495913	0.183591	0.0300428	1
GLIPR1L1	0.0015342	0.0178614	-0.014793	0.18417	0.0119063	1
PLCB1	0.0400898	0.465156	-0.384977	0.184852	0.503616	1
CUL4A	0.00109858	0.01251	-0.0103128	0.188686	0.0905803	1
ELMO2	0.00237797	0.0268977	-0.0221418	0.190081	0.0227318	1
SIPA1L3	0.0355446	0.398927	-0.327837	0.191716	0.0218174	1
MT-CYB	0.558987	6.25691	-5.13894	0.192279	0.194904	1
AC091078.1	0.067278	0.751905	-0.617349	0.192605	0.269406	1
NAA15	0.00182532	0.02032	-0.0166694	0.193437	0.176834	1
MGMT	0.0226681	0.248671	-0.203334	0.196585	0.769528	1
PRRX1	0.00469667	0.051194	-0.0418006	0.197975	0.298911	1
PRDM16-DT	0.00637243	0.0691559	-0.056411	0.198933	0.636232	1
MGST1	0.0858103	0.930092	-0.758471	0.199205	0.331907	1
CCDC66	0.00343102	0.0371395	-0.0302775	0.199495	0.129311	1
RPS24	0.000128596	0.00138956	-0.00113237	0.199881	0.135081	1
TMBIM4	0.00666864	0.0719073	-0.05857	0.200346	0.00257442	1
RPL41	0.00908221	0.0964463	-0.0782819	0.203754	0.135393	1
ATP5F1A	0.0317249	0.336376	-0.272926	0.204101	0.01134	1
LINC02615	0.0130988	0.138475	-0.112277	0.20477	0.363422	1
AFF4	0.0146498	0.154498	-0.125198	0.205317	0.00139773	1
SOX5	0.101069	1.06213	-0.859995	0.206116	0.00704059	1
SLC10A7	0.00745155	0.078024	-0.0631209	0.206947	0.00484191	1
PHYKPL	0.0196596	0.205108	-0.165789	0.207778	0.245099	1
IKZF2	0.0302157	0.314642	-0.25421	0.208215	0.094396	1
GATAD2B	0.0051562	0.0535196	-0.0432072	0.208959	0.0223107	1
TRIM9	0.0316022	0.327088	-0.263884	0.209618	0.926723	1
LINC02340	0.0325549	0.33626	-0.27115	0.210093	0.379908	1
ZBTB38	0.0089377	0.0921921	-0.0743167	0.21041	0.00107424	1
WWC1	0.025669	0.264563	-0.213225	0.210596	0.929447	1
NMNAT3	0.00945173	0.0963469	-0.0774435	0.213188	0.252095	1
SLC39A11	0.0677175	0.684585	-0.54915	0.215158	0.561129	1
CSNK1G1	0.000748872	0.00754644	-0.0060487	0.215924	0.28388	1
MT-ATP6	1.16656	11.6243	-9.29119	0.218633	0.0409504	1
AC131571.1	0.0068817	0.0683569	-0.0545935	0.219404	0.223122	1
TMED10	0.0273769	0.270406	-0.215652	0.220788	0.00692401	1
ITSN2	0.00608429	0.0599981	-0.0478295	0.221186	0.241741	1
BTRC	0.0304483	0.299961	-0.239064	0.221428	0.515257	1
WWP1	0.00262818	0.0258165	-0.0205602	0.222143	0.0598653	1
MAGI2	0.434633	4.25534	-3.38607	0.22296	0.151371	1
SLC25A29	0.0259445	0.251767	-0.199878	0.225178	0.471282	1
TBC1D15	0.00939493	0.0908365	-0.0720466	0.226097	0.0150549	1
CALM1	0.571139	5.50282	-4.36055	0.226984	0.0296826	1
CALD1	0.0456412	0.436572	-0.345289	0.228826	0.0261943	1
UPP2	0.00476173	0.0453181	-0.0357946	0.23012	0.144167	1
CEROX1	0.00816839	0.0775356	-0.0611989	0.230797	0.0037191	1
FXYD1	0.0312671	0.296391	-0.233857	0.231146	0.325872	1
NSD2	0.0173767	0.16431	-0.129557	0.23179	0.079002	1
RFX2	0.203042	1.91964	-1.51356	0.231828	0.128922	1
ADGRB3	1.58005	14.8113	-11.6512	0.234055	0.0191232	1
PRDX6	0.0175752	0.16457	-0.12942	0.234339	0.305468	1
KANSL1	0.239871	2.23906	-1.75931	0.235165	0.770819	1
NTM	0.117477	1.08352	-0.848566	0.238344	0.633244	1
CEP290	0.0175426	0.161369	-0.126284	0.239057	0.180045	1
PTCHD1	0.0021217	0.019513	-0.0152696	0.239112	0.188117	1
ANKRD28	0.0150754	0.137847	-0.107697	0.240667	0.400813	1
FBXO30-DT	0.0105396	0.0960891	-0.0750099	0.241466	0.146326	1
PEAK1	0.000843713	0.00765278	-0.00596536	0.242859	0.107742	1
DOP1A	0.0129473	0.116881	-0.0909865	0.244157	0.00672002	1
EEF1A1	0.00170806	0.0153779	-0.0119618	0.2449	0.0117282	1
RNF169	0.0105924	0.0951213	-0.0739364	0.245606	0.18409	1
ATP2B4	0.0981846	0.877462	-0.681093	0.246944	0.932623	1
SLTM	0.00613861	0.0547834	-0.0425062	0.247333	0.0554754	1
ACTG1	0.014358	0.127759	-0.0990426	0.248158	0.20885	1
SEMA4B	0.0181188	0.16103	-0.124792	0.248492	0.0645051	1
PPIG	0.00265501	0.0235612	-0.0182512	0.248908	0.0768594	1
BMT2	0.0270765	0.239523	-0.18537	0.249799	0.150362	1
RAP1GDS1	0.00924486	0.0813339	-0.0628442	0.25135	0.125264	1
RTN3	0.197545	1.73775	-1.34266	0.251384	0.0620919	1
MT1E	0.103208	0.902706	-0.696289	0.253014	0.933171	1
ANO5	0.000545076	0.00476521	-0.00367506	0.25315	0.0710268	1
MPP6	0.00057749	0.00503659	-0.00388161	0.253831	0.213476	1
BTD	0.0146051	0.126973	-0.0977631	0.254747	0.272104	1
MAGI3	0.0162814	0.141512	-0.10895	0.254816	0.00388022	1
SCYL2	0.0075597	0.064565	-0.0494456	0.259918	0.00507429	1
AC002069.2	0.0181321	0.154027	-0.117763	0.261513	0.360453	1
BRD8	0.0338955	0.28709	-0.219299	0.262383	0.0681734	1
FLRT2	0.0950702	0.804346	-0.614206	0.26271	0.506305	1
SNX2	0.0178553	0.150825	-0.115114	0.263186	0.0543351	1
ADAM10	0.00341199	0.028762	-0.021938	0.263802	0.0329848	1
PDCD6IP	0.0183472	0.154371	-0.117677	0.264364	0.0601782	1
GPR107	0.00859036	0.0722036	-0.0550229	0.264674	0.0737163	1
CHD2	0.0161516	0.135258	-0.102955	0.265783	0.747127	1
CBLB	0.0180067	0.150637	-0.114623	0.266097	0.190615	1
SOS1	0.0138108	0.115327	-0.0877055	0.266644	0.687203	1
AC092802.1	0.0156848	0.129979	-0.0986095	0.268969	0.197496	1
STK39	0.00734999	0.0607058	-0.0460058	0.269994	0.103911	1
LMO3	0.282812	2.32836	-1.76273	0.270979	0.0296681	1
CREBZF	0.0058605	0.0480752	-0.0363542	0.272094	0.0142725	1
IFT80	0.0159697	0.130926	-0.0989865	0.272277	0.0485364	1
STK33	0.0258436	0.211403	-0.159716	0.272972	0.535176	1
CTTN	0.00245163	0.0200198	-0.0151165	0.273513	0.0647632	1
AC005261.1	0.000206531	0.00168298	-0.00126992	0.274166	0.0635749	1
GCC2	0.025916	0.209926	-0.158094	0.276042	0.0144363	1
GLS	6.46283e-05	0.000519178	-0.000389921	0.278669	0.010577	1
IREB2	0.0043295	0.0346944	-0.0260354	0.279456	0.0336195	1
AL391807.1	0.138014	1.08906	-0.81303	0.284427	0.000529035	1
TGFBR3	0.0414634	0.32572	-0.242793	0.285893	0.943292	1
SEL1L3	0.0385495	0.302729	-0.22563	0.286001	0.0975657	1
TRPS1	0.648475	5.0867	-3.78975	0.286373	0.620099	1
TCEA1	0.011717	0.0916999	-0.0682659	0.287122	0.00563173	1
NPL	0.042011	0.327571	-0.243549	0.288346	0.959972	1
MTR	0.00220736	0.0171772	-0.0127625	0.289004	0.0725413	1
OSBPL11	0.102252	0.79457	-0.590067	0.289476	0.470006	1
LAMP2	0.0180024	0.139656	-0.103652	0.290036	0.0590155	1
CACNB2	0.0384092	0.29719	-0.220372	0.290905	0.0977487	1
ATL2	0.0172509	0.133241	-0.0987391	0.2915	0.0134845	1
ACOT11	0.264544	2.03867	-1.50958	0.292255	0.018248	1
AK3	0.0202371	0.155736	-0.115262	0.292725	0.147662	1
ZRANB2-AS2	0.0403533	0.308495	-0.227788	0.29496	0.0153357	1
PSMA3	0.014639	0.111786	-0.0825083	0.295344	0.0293073	1
SRI	0.00715986	0.0544377	-0.040118	0.296821	0.29275	1
ZNF98	0.111607	0.848344	-0.62513	0.296912	0.708753	1
NUDT3	0.00346603	0.0261293	-0.0191972	0.299749	0.0312671	1
MSH3	0.0249571	0.188082	-0.138168	0.299863	0.0213274	1
ITGAV	0.0147992	0.111488	-0.0818896	0.299992	0.873241	1
HIPK2	0.0254183	0.191159	-0.140323	0.300583	0.785248	1
IQGAP1	0.037273	0.279463	-0.204917	0.301638	0.00369775	1
NMD3	0.0376378	0.282146	-0.206871	0.301703	0.200511	1
CLTC	0.020762	0.155132	-0.113608	0.302841	0.00286031	1
MAX	0.0126658	0.0943838	-0.0690522	0.303782	0.0379205	1
THSD7A	0.0201718	0.150264	-0.10992	0.303908	0.0140678	1
MAPK14	0.00648568	0.0482768	-0.0353055	0.304172	0.228825	1
AC087564.1	0.0309347	0.230245	-0.168376	0.304203	0.091036	1
HDAC2-AS2	0.045263	0.335553	-0.245027	0.305605	0.106137	1
AKAP9	0.0308539	0.22822	-0.166513	0.306397	0.00118423	1
ZNF518A	0.0255806	0.189007	-0.137846	0.306786	0.351642	1
UFL1	0.0126043	0.0930227	-0.067814	0.307194	0.00198253	1
NBPF26	0.000265013	0.00195492	-0.0014249	0.307364	0.231325	1
SUGT1	0.0475435	0.348796	-0.253709	0.309321	0.369754	1
GOLGA8A	0.0642064	0.469196	-0.340783	0.31073	0.358674	1
YWHAZ	4.74466e-06	3.45433e-05	-2.5054e-05	0.312073	0.147047	1
ERLEC1	0.0183325	0.133424	-0.0967587	0.312196	0.00152017	1
MIB1	0.06105	0.444279	-0.322179	0.31223	0.454729	1
ARNTL	0.0490131	0.356374	-0.258348	0.312544	0.213028	1
ZNF302	0.0138687	0.100819	-0.0730814	0.312619	0.156753	1
AHCYL2	0.504738	3.66076	-2.65128	0.313455	0.0773389	1
STXBP5	0.090383	0.65287	-0.472104	0.314936	0.276879	1
NUTM2B-AS1	0.00629759	0.0452174	-0.0326222	0.317141	0.000781189	1
AGAP1	0.034524	0.247069	-0.178021	0.318361	0.283908	1
AL731577.2	0.00864668	0.0617017	-0.0444083	0.319427	0.118678	1
DENND1B	0.0556211	0.396559	-0.285317	0.319751	0.00378998	1
SPRY3	0.0111408	0.0791065	-0.0568249	0.321274	0.0101474	1
GABPB1-AS1	0.067539	0.47921	-0.344132	0.321553	0.421558	1
CNIH3	0.0640691	0.454296	-0.326158	0.321795	0.0169286	1
NFATC3	0.00487789	0.0345444	-0.0247886	0.322266	0.0906393	1
GPI	0.0443536	0.3138	-0.225093	0.32263	0.423446	1
PTPRK	0.006039	0.0427071	-0.0306291	0.322793	0.000396044	1
ACTR3	0.00310475	0.0218217	-0.0156122	0.325118	0.0735721	1
PURG	0.0137332	0.0964859	-0.0690195	0.325266	0.00984009	1
TENM2	1.0694	7.50791	-5.36912	0.325537	0.0022189	1
UST	5.66893e-05	0.000397223	-0.000283845	0.326279	0.0433103	1
PDE4DIP	0.252408	1.76458	-1.25976	0.327153	0.491112	1
PDK4	0.0617108	0.426461	-0.303039	0.331599	0.832755	1
LNPEP	0.011069	0.0762419	-0.0541039	0.332882	0.206109	1
FOXP1	0.0766947	0.527107	-0.373718	0.333736	0.938383	1
AC074032.1	0.00275734	0.0188571	-0.0133424	0.335675	0.039117	1
ARHGAP35	0.0689256	0.470941	-0.333089	0.336036	0.260367	1
HLCS	0.0131302	0.0895954	-0.0633349	0.336556	0.00781998	1
NRBP2	0.0589248	0.401829	-0.28398	0.336801	0.0597998	1
PLD3	0.00230931	0.0156724	-0.0110538	0.338706	0.046972	1
COBL	0.00382028	0.0259035	-0.0182629	0.339063	0.0887677	1
WRN	0.00766382	0.0519556	-0.036628	0.339133	0.00187902	1
PIGN	0.0155754	0.105512	-0.0743607	0.339433	0.006071	1
TCF4	0.215097	1.45611	-1.02591	0.339709	0.0305415	1
KDM3A	0.0715482	0.483966	-0.340869	0.340024	0.806332	1
FAM184A	0.207032	1.39875	-0.984688	0.340495	0.00162169	1
CLIP4	0.0271712	0.183095	-0.128752	0.341544	0.00215706	1
VCL	0.000130983	0.000882199	-0.000620232	0.341743	0.371809	1
PLCL1	0.0778209	0.521016	-0.365374	0.344151	0.72852	1
SORCS2	0.0151101	0.10103	-0.0708095	0.344686	0.41981	1
LGI1	0.403092	2.69061	-1.88443	0.345372	0.161596	1
XRRA1	0.00025241	0.00168371	-0.00117889	0.345641	0.00308716	1
ADCY8	0.022737	0.151097	-0.105623	0.347176	0.438318	1
LUC7L	0.0068819	0.0456869	-0.0319231	0.347591	0.30097	1
HIF3A	1.21616	8.0553	-5.62297	0.348529	0.00118886	1
DUBR	0.00104089	0.00687263	-0.00479085	0.349828	0.126638	1
FBXW4	0.00277454	0.0182875	-0.0127384	0.350546	0.0800583	1
DOK5	0.00252817	0.0166074	-0.0115511	0.351945	0.199291	1
LGI4	0.0241281	0.158109	-0.109853	0.352961	0.266249	1
RERG	0.0364987	0.238307	-0.165309	0.354477	0.840336	1
EEA1	0.00309489	0.0202037	-0.0140139	0.354546	0.0639216	1
ADGRG1	0.151295	0.98722	-0.684631	0.354735	0.0424628	1
ARMH1	0.0735227	0.479615	-0.332569	0.35485	0.00840451	1
TPR	0.0100468	0.0655185	-0.0454249	0.354981	0.0127851	1
PARD3B	0.0163107	0.106308	-0.0736865	0.355216	0.871451	1
CCDC88A	0.0173192	0.112791	-0.0781528	0.355549	0.324023	1
ZNF326	0.0187604	0.122121	-0.0846	0.355742	0.118996	1
TLN2	0.0772754	0.502286	-0.347735	0.356361	0.786092	1
N4BP2L1	0.0291569	0.189121	-0.130807	0.357245	0.135076	1
ERBB4	1.31514	8.5011	-5.87082	0.358703	0.108994	1
WBP2NL	0.0370973	0.239481	-0.165286	0.359266	0.0540048	1
KCTD8	0.0992339	0.638908	-0.44044	0.360393	0.0107116	1
ZNF334	0.0191492	0.123257	-0.0849588	0.360508	0.0817801	1
RB1	0.0246159	0.158286	-0.109054	0.360937	0.525642	1
PKN2	0.0310392	0.199226	-0.137147	0.361716	0.237616	1
DENND5A	0.0037747	0.0242189	-0.0166695	0.361876	0.085732	1
ZNF235	0.00797965	0.0507854	-0.0348261	0.365367	0.0635998	1
RAB1A	0.0267831	0.168835	-0.115269	0.36954	0.0034593	1
ZFP36L1	0.00790477	0.0496736	-0.0338641	0.370924	0.0483668	1
RORB	0.485029	3.0471	-2.07704	0.371044	0.0328759	1
LAMA1	0.0329309	0.206808	-0.140947	0.3712	0.0381483	1
SSBP2	0.0215759	0.135036	-0.0918841	0.372712	0.133181	1
PCDH17	0.085834	0.536638	-0.36497	0.373181	0.147406	1
CSNK1G3	0.00933638	0.0579664	-0.0392937	0.37629	0.0364994	1
AMBRA1	0.0140195	0.0869392	-0.0589001	0.376823	0.152618	1
CIR1	0.0169732	0.105112	-0.0711657	0.377437	0.188426	1
FRMD4A	0.0598444	0.369222	-0.249533	0.379125	0.261274	1
FAM120A	0.00619814	0.0380882	-0.0256919	0.380938	0.249459	1
ANKRD12	0.0862692	0.530057	-0.357519	0.381003	0.445538	1
SLC16A9	0.0934564	0.574089	-0.387176	0.381105	0.773937	1
ATP1A2	1.04832	6.41286	-4.31621	0.383011	0.00666351	1
NR2F1-AS1	0.136417	0.831239	-0.558405	0.384808	0.0130652	1
SQSTM1	0.00438077	0.0266662	-0.0179046	0.385282	0.309688	1
CEP350	0.109388	0.665354	-0.446579	0.385628	0.45021	1
RAP1A	0.0200014	0.121612	-0.0816096	0.385804	0.00505554	1
PPP4R2	0.00785658	0.047722	-0.0320089	0.386265	0.0663272	1
KREMEN1	0.0603183	0.365687	-0.245051	0.387143	0.225691	1
PDXDC1	0.0266531	0.161544	-0.108237	0.38727	0.200859	1
HDAC8	0.0282806	0.170999	-0.114438	0.388379	0.0459049	1
GRAMD2B	0.238282	1.43874	-0.962173	0.389039	0.00167076	1
PIR	0.00143369	0.00864599	-0.00577862	0.389608	0.231438	1
MCC	0.117982	0.710666	-0.474701	0.390159	0.0203236	1
LRRC37B	0.0722726	0.43438	-0.289834	0.391187	0.0911436	1
PTPRF	0.00564282	0.0338833	-0.0225977	0.391626	0.243943	1
ZNF532	0.0317522	0.190467	-0.126962	0.392108	0.00504412	1
RABGEF1	0.0507999	0.304696	-0.203097	0.392151	0.00204414	1
GLUL	0.19852	1.1894	-0.792361	0.392672	0.590253	1
PITPNM2	0.00553362	0.0331395	-0.0220722	0.392877	0.0598693	1
S100B	0.0604945	0.361813	-0.240824	0.393494	0.701412	1
MIR99AHG	0.706368	4.22116	-2.80843	0.393894	0.0092364	1
GCLC	0.0324237	0.193308	-0.128461	0.394999	0.117216	1
WDR37	0.00985156	0.0586857	-0.0389825	0.395394	0.0142065	1
ZMAT1	0.0498896	0.297124	-0.197345	0.395502	0.176239	1
HACE1	0.00441471	0.0262775	-0.0174481	0.395772	0.182997	1
MRAS	0.0863107	0.512646	-0.340024	0.396791	0.830371	1
DYNC1LI2	0.0260724	0.154782	-0.102637	0.397026	0.0214885	1
CDH2	0.134185	0.79563	-0.52726	0.397611	0.516053	1
SDC4	0.0974252	0.577244	-0.382393	0.397963	0.00483093	1
FAM222B	0.0454704	0.269316	-0.178376	0.398132	0.00568479	1
ELOVL5	0.0289911	0.171632	-0.11365	0.398352	0.613553	1
ZNF44	0.00441412	0.0260038	-0.0171755	0.400725	0.00731924	1
ITGB5	0.0674698	0.396955	-0.262016	0.401348	0.00184961	1
LINC01138	0.0711082	0.418247	-0.27603	0.401481	0.516739	1
RIC8B	0.0339766	0.19859	-0.130637	0.404541	0.000940626	1
RIC3	0.0265276	0.15464	-0.101585	0.40584	0.440085	1
WDPCP	0.0266357	0.15465	-0.101378	0.407806	0.00334297	1
RNF24	0.0756622	0.439092	-0.287768	0.408043	0.86409	1
SESTD1	0.00175034	0.010131	-0.00663035	0.409347	0.0621026	1
TOB2	0.0134998	0.0779676	-0.050968	0.410423	0.0511554	1
NHSL1	0.203142	1.1678	-0.761518	0.412737	0.0035958	1
CADM1	0.0360218	0.207065	-0.135022	0.412768	0.308053	1
ABCA1	0.175649	1.00874	-0.657446	0.413237	0.837233	1
HLTF	0.0330361	0.189722	-0.12365	0.413245	0.0926446	1
ZBTB1	0.0191795	0.109857	-0.071498	0.414558	0.0506396	1
PIP5K1A	0.0242796	0.139011	-0.0904519	0.41477	0.0430742	1
MROH7	0.464562	2.65736	-1.72824	0.415234	0.123351	1
ZC3H12C	0.0547478	0.312565	-0.203069	0.416202	0.187988	1
HNRNPH1	0.00405637	0.0231084	-0.0149956	0.417297	0.0160575	1
MYLK	0.0354069	0.201501	-0.130687	0.417814	0.00935561	1
PRH1	0.0514731	0.291862	-0.188916	0.419676	0.107931	1
C11orf58	0.0584307	0.331187	-0.214326	0.419869	0.190174	1
EPM2A	0.157508	0.891715	-0.5767	0.420466	0.0235982	1
GABRB1	0.670283	3.76988	-2.42931	0.423839	0.0836977	1
SLC35G2	0.0839908	0.472207	-0.304226	0.424039	0.160708	1
SEMA3A	0.252232	1.41268	-0.908213	0.426014	0.00195362	1
AL512662.2	0.0797045	0.446104	-0.286695	0.42636	0.00104871	1
MEGF9	0.112813	0.631398	-0.405772	0.426371	0.501724	1
CRADD	0.0766393	0.428712	-0.275434	0.426645	0.1134	1
HOPX	0.0397319	0.222017	-0.142553	0.427205	0.389447	1
DNMT3A	0.0794713	0.441209	-0.282266	0.430591	0.0320508	1
CYP4V2	0.0471472	0.261651	-0.167356	0.430795	0.00131882	1
TCF20	0.0484257	0.268287	-0.171435	0.431694	0.454897	1
ATL1	0.00785585	0.043441	-0.0277293	0.432686	0.0225632	1
IBTK	0.00211739	0.0116817	-0.00744692	0.433906	0.0262548	1
CDK5RAP2	0.0224225	0.12352	-0.0786746	0.434703	0.108027	1
ESYT2	0.0226833	0.124796	-0.079429	0.435388	0.0179321	1
POU6F2	0.34454	1.89533	-1.20625	0.435447	0.165379	1
FBXL5	0.0364789	0.200238	-0.12728	0.436601	0.0678964	1
MAP4	0.0134119	0.0735547	-0.0467309	0.437075	0.348661	1
XPR1	0.0196465	0.107129	-0.0678361	0.440162	0.127313	1
MICU2	0.00746048	0.0406764	-0.0257554	0.440219	0.00449737	1
TEAD1	0.294541	1.59806	-1.00898	0.442869	0.126957	1
ZFPM2	0.041086	0.22283	-0.140658	0.44308	0.173865	1
PKD2	0.00741842	0.0401957	-0.0253589	0.443595	0.00693545	1
ADGRL3	0.0875536	0.474101	-0.298994	0.443935	0.0792846	1
POLR2J3	0.121814	0.659606	-0.415979	0.443945	0.000394202	1
ARHGEF10L	0.090547	0.489761	-0.308667	0.444545	0.00367707	1
ACAP2	0.0659291	0.355895	-0.224037	0.445634	0.809044	1
SESN1	0.0327358	0.176654	-0.111182	0.445817	0.0399646	1
YWHAE	0.0232939	0.125225	-0.0786375	0.447901	0.0459542	1
UTRN	0.0134518	0.0722562	-0.0453526	0.448353	0.111761	1
AKT3	0.353164	1.89636	-1.19004	0.448542	0.271136	1
CGNL1	0.0331306	0.177713	-0.111452	0.449119	0.567849	1
CADPS2	0.101041	0.541335	-0.339254	0.44978	0.0227966	1
AC053527.2	0.0942653	0.504569	-0.316039	0.450292	0.00761773	1
RBM39	0.0230392	0.12326	-0.077182	0.450563	0.146376	1
EAF2	0.049768	0.266115	-0.166579	0.450866	0.0677023	1
WDR70	0.00981404	0.0524715	-0.0328434	0.450921	0.101391	1
GOLIM4	0.0369208	0.197112	-0.12327	0.451732	0.38351	1
CSTF3	0.0079655	0.0424416	-0.0265106	0.452838	0.0936986	1
MTHFD2L	0.0195704	0.103753	-0.0646118	0.455646	0.0824573	1
ARAP2	0.106834	0.56556	-0.351892	0.456462	0.0198981	1
SLAIN2	0.0201068	0.105859	-0.0656456	0.459563	0.0207062	1
AC125613.1	0.165118	0.869296	-0.53906	0.459578	0.229363	1
GTF2I	0.0283854	0.149361	-0.0925899	0.459882	0.391215	1
SARAF	0.0382646	0.201301	-0.124772	0.460003	0.00304833	1
MGST3	0.0175547	0.09224	-0.0571306	0.460688	0.00468302	1
GOLGA4	0.0105234	0.0550603	-0.0340135	0.463109	0.0219761	1
ZNF248	0.0487812	0.255141	-0.157578	0.463315	0.00447235	1
ACTR10	0.0153969	0.0802951	-0.0495013	0.464996	0.0384202	1
PRPF4B	0.0462528	0.241124	-0.148618	0.465199	0.0162108	1
PPA2	0.00220213	0.0114571	-0.00705286	0.466354	0.179911	1
TMCC1	0.0267947	0.139204	-0.0856142	0.467193	0.0257888	1
ABL1	0.0181195	0.0940455	-0.0578064	0.467741	0.164085	1
UBL3	0.0252525	0.130586	-0.0800815	0.469877	0.187533	1
ZSCAN5A	0.0322355	0.166289	-0.101818	0.471308	0.0729671	1
PPP2R2B	0.728346	3.75521	-2.29851	0.471621	0.00767515	1
CEP85L	0.0862179	0.444509	-0.272073	0.471639	0.760335	1
OTUD7A	0.086577	0.4452	-0.272046	0.473164	0.316969	1
MPDZ	0.149848	0.769664	-0.469967	0.473846	0.064961	1
MICU1	0.0266701	0.136955	-0.0836148	0.473976	0.0300437	1
MAT2A	0.346409	1.77676	-1.08395	0.474672	0.0263518	1
TAOK1	0.029242	0.149914	-0.0914299	0.474952	0.0336976	1
CCAR1	0.0236072	0.121022	-0.0738073	0.474974	0.0516486	1
ZBED5	0.0171224	0.0873205	-0.0530757	0.478066	0.000671641	1
PRDM5	0.0121727	0.0620684	-0.037723	0.478158	0.192396	1
DMTF1	0.0295999	0.150465	-0.0912657	0.479994	0.283628	1
CTDSPL	0.110479	0.560743	-0.339785	0.480908	0.55446	1
SLC30A9	0.0175652	0.0891518	-0.0540213	0.480917	0.01239	1
MARK1	0.0374439	0.189894	-0.115006	0.481395	0.00847219	1
ERP44	0.00625715	0.0316821	-0.0191678	0.482352	0.673893	1
STON2	0.0384494	0.19455	-0.117651	0.482763	0.41984	1
ATF2	0.0182011	0.0918901	-0.0554878	0.484109	0.0857345	1
GABRA2	0.0758776	0.382922	-0.231167	0.484351	0.520257	1
HCG17	0.0116743	0.05889	-0.0355415	0.484607	0.0055049	1
YTHDC1	0.0242591	0.122348	-0.0738294	0.484736	0.227604	1
USP53	0.0432128	0.217784	-0.131359	0.485162	0.0683951	1
TBCD	0.0152892	0.0769335	-0.0463551	0.486116	0.325141	1
PREPL	0.0966824	0.486167	-0.292802	0.486525	0.00557281	1
AL592183.1	0.00519486	0.0261186	-0.0157289	0.486612	0.464347	1
VSIR	0.090871	0.455657	-0.273914	0.488243	0.748434	1
FGD4	0.306684	1.5357	-0.922337	0.489079	0.464323	1
NCOA2	0.124146	0.621391	-0.3731	0.489339	0.859722	1
SLC35F1	0.113872	0.569911	-0.342167	0.489399	0.467983	1
PPP4R3B	0.027253	0.136249	-0.0817432	0.490062	0.00131138	1
CSPP1	0.0360035	0.179987	-0.10798	0.490095	0.215142	1
NPAS2	0.0875589	0.437654	-0.262536	0.490188	0.168452	1
AC104596.1	0.0628497	0.31396	-0.18826	0.490555	0.207117	1
EPHA4	0.0582727	0.29109	-0.174544	0.490567	0.00325777	1
RHOQ	0.105635	0.524938	-0.313667	0.493776	0.085668	1
XPA	0.0198061	0.0983844	-0.0587721	0.49402	0.0133355	1
RPS6KA5	0.0382004	0.189559	-0.113158	0.494662	0.0240869	1
ASH1L	0.0620793	0.307626	-0.183468	0.495518	0.519341	1
SPG11	0.0193325	0.0957456	-0.0570806	0.49587	0.0261271	1
MEF2C	0.057283	0.283405	-0.16884	0.496512	0.0307025	1
MAML2	0.34285	1.69217	-1.00647	0.498008	0.836001	1
NEK1	0.0284861	0.140593	-0.0836211	0.49802	0.0953678	1
CAMTA1	0.117613	0.580021	-0.344795	0.498514	0.842319	1
TMEM14B	0.0727349	0.358428	-0.212959	0.498988	0.0227542	1
ANKRD13C	0.0147408	0.0725543	-0.0430727	0.499736	0.00176584	1
RALGAPA2	0.0592178	0.291014	-0.172579	0.500718	0.496719	1
ACP6	0.00779365	0.038268	-0.0226807	0.50125	0.000422089	1
FUT9	0.551605	2.70772	-1.60451	0.501422	0.000744063	1
EXOC1	0.0468878	0.230067	-0.136291	0.501687	0.00995217	1
SAMD4B	0.0471864	0.231506	-0.137134	0.501756	0.204812	1
RHOT1	0.351976	1.72634	-1.02238	0.50195	0.0624607	1
PKM	0.212142	1.0394	-0.615119	0.502612	0.241603	1
ITGB8	0.218257	1.06651	-0.629993	0.504304	0.265874	1
DYNLL1	0.0827108	0.404149	-0.238727	0.504328	0.0128361	1
PPM1A	0.0200053	0.0976625	-0.0576518	0.504908	0.155456	1
MTERF1	0.162168	0.791637	-0.467301	0.504938	0.0694276	1
AC073475.1	0.365539	1.78384	-1.05276	0.505143	0.290175	1
CASC2	0.0746265	0.363142	-0.213889	0.506958	0.109833	1
NMT1	0.049532	0.240636	-0.141572	0.508001	0.00567844	1
NFIA	0.500145	2.42263	-1.42234	0.509896	0.0593801	1
STX7	0.0233062	0.112865	-0.0662526	0.510049	0.0227021	1
SREK1	0.0107184	0.051811	-0.0303742	0.511228	0.0939681	1
FOXK2	0.0131361	0.0634485	-0.0371763	0.511727	0.0582146	1
CLOCK	0.0115163	0.0555749	-0.0325424	0.512306	0.0390905	1
ZBTB44	0.0457033	0.220288	-0.128881	0.513086	0.0579452	1
URI1	0.0247149	0.119096	-0.0696664	0.513241	0.00497354	1
DROSHA	0.00326541	0.0157181	-0.00918725	0.513953	0.265869	1
NFIC	0.0725815	0.349124	-0.203961	0.514413	0.160967	1
VPS50	0.0244259	0.117472	-0.0686204	0.514517	0.0804348	1
PHLPP1	0.666726	3.20274	-1.86929	0.515281	0.0448525	1
BBS9	0.0151829	0.0729288	-0.042563	0.515325	0.000392077	1
CUX1	0.0645338	0.309523	-0.180456	0.516283	0.309152	1
CSDE1	0.00899096	0.0430021	-0.0250202	0.518123	0.00376864	1
ANKRD36C	0.0709868	0.33933	-0.197357	0.518483	0.000692817	1
CTDSPL2	0.010828	0.0517403	-0.0300844	0.518728	0.000721326	1
TTC7B	0.00402059	0.0191852	-0.011144	0.519646	0.0460717	1
VPS53	0.0232284	0.110825	-0.0643682	0.519733	0.0155618	1
SSBP3	0.101057	0.48068	-0.278566	0.521752	0.00681238	1
CDC42BPB	0.0114221	0.05425	-0.0314058	0.522717	0.0797487	1
DDX46	0.028696	0.135602	-0.0782102	0.526097	0.376908	1
SRP14	0.0612896	0.288255	-0.165676	0.529267	0.0334329	1
DDX24	0.161237	0.758188	-0.435715	0.529386	0.116964	1
TRIM33	0.0176056	0.0826329	-0.0474216	0.530646	0.000505382	1
FUT8	0.151355	0.710299	-0.407589	0.530733	0.121735	1
ARHGAP42	0.120715	0.565461	-0.324031	0.531983	0.132815	1
ARHGAP5	0.688156	3.22168	-1.84537	0.532366	0.207519	1
GALNT1	0.0124836	0.0584372	-0.03347	0.532438	0.00830716	1
TOX	0.0562933	0.263302	-0.150715	0.532987	0.000743704	1
MCM9	0.00871442	0.0407581	-0.0233292	0.533021	0.00653868	1
NUFIP2	0.0133933	0.0626002	-0.0358136	0.533468	0.0336777	1
PMPCB	0.0361996	0.169183	-0.0967837	0.533525	0.0291162	1
AC021231.1	0.164447	0.767962	-0.439068	0.534056	0.0381443	1
CAMK2B	0.231454	1.07847	-0.61556	0.535577	0.000548218	1
GGA2	0.037614	0.17522	-0.0999922	0.535747	0.00630464	1
FAM228B	0.0299419	0.139393	-0.0795089	0.536177	0.00573124	1
AL589740.1	1.7647	8.20657	-4.67717	0.536917	0.004473	1
FEZ1	0.0117553	0.0546668	-0.0311561	0.53692	0.00307744	1
ARNT2	0.140994	0.655633	-0.373645	0.536965	0.00339311	1
SBF2	0.0305221	0.141911	-0.0808663	0.53706	0.0142296	1
SLX4IP	0.0776884	0.361034	-0.205657	0.537388	0.00431388	1
ANK2	0.94925	4.39712	-2.49862	0.539608	0.000908915	1
NFE2L2	0.0064573	0.0298831	-0.0169685	0.540261	0.150209	1
NCBP1	0.0464003	0.214657	-0.121857	0.540499	0.0150444	1
PPFIA2	0.043627	0.201611	-0.114357	0.541241	0.00840018	1
PHF21A	0.110473	0.509781	-0.288835	0.542244	0.146936	1
KANK1	0.713196	3.28244	-1.85604	0.544067	0.118051	1
ACBD6	0.0192319	0.088485	-0.0500211	0.544292	0.0326178	1
KIAA1958	0.192105	0.883705	-0.499496	0.544416	0.0933645	1
ETFDH	0.0505557	0.232561	-0.131449	0.544421	0.0182154	1
ZRANB1	0.020557	0.0944337	-0.0533197	0.545382	0.00574676	1
CPSF6	0.0597742	0.274417	-0.154868	0.545816	0.0376097	1
AC106845.1	0.643597	2.95188	-1.66469	0.546478	0.0116682	1
ZFR	0.0227277	0.104134	-0.0586782	0.547201	0.0234244	1
HMGN3	0.263908	1.20827	-0.680455	0.547723	0.0239572	1
NINL	0.0506357	0.231589	-0.130317	0.548453	0.0466711	1
PSD3	0.224101	1.02457	-0.576373	0.548712	0.163291	1
ANKRD36	0.0177562	0.0811414	-0.0456289	0.54905	0.0390115	1
THRB	0.12063	0.549808	-0.308548	0.550891	0.694276	1
SMARCC1	0.0307723	0.139916	-0.0783718	0.552596	0.002885	1
CYBRD1	0.0569317	0.257866	-0.144002	0.555327	0.0430604	1
DPF3	0.0444112	0.20081	-0.111987	0.556555	0.00362491	1
SF3B1	0.0302181	0.136554	-0.0761176	0.556975	0.0785732	1
RCN2	0.0658978	0.297758	-0.165962	0.55705	0.113256	1
LRRN1	0.11375	0.513829	-0.286328	0.557257	0.00280565	1
PPP3R1	0.0562377	0.253809	-0.141334	0.557894	0.245878	1
ZNF717	0.087183	0.39342	-0.219054	0.557985	0.000539396	1
SCG3	0.36617	1.65145	-0.919107	0.558385	0.0292518	1
GON4L	0.0548074	0.247103	-0.137489	0.55862	0.0256052	1
PRRC2C	0.0194017	0.087455	-0.0486516	0.558777	0.0615746	1
EPHX1	0.146264	0.658067	-0.365539	0.560121	0.438273	1
EWSR1	0.0328163	0.147036	-0.0814031	0.563116	0.0482243	1
FAM193A	0.0709743	0.317153	-0.175205	0.565065	0.186293	1
TPD52L1	0.32117	1.43448	-0.792136	0.565416	0.0736547	1
AC027117.2	0.225329	1.00566	-0.555003	0.56596	0.0901451	1
CTNND2	0.0640562	0.285607	-0.157494	0.566678	0.745204	1
UBXN4	0.0176326	0.0785767	-0.0433116	0.567063	0.00512446	1
ENO1	0.0351723	0.156616	-0.086271	0.567643	0.290687	1
MBTPS1	0.0214266	0.0953343	-0.052481	0.568215	0.0426069	1
SLMAP	0.0274919	0.122316	-0.0673326	0.568241	0.0438269	1
RHBDD1	0.0159798	0.0710957	-0.039136	0.568256	0.00859589	1
JAZF1	0.0125366	0.055762	-0.0306887	0.568447	0.275085	1
CAPZB	0.0183983	0.0818086	-0.045012	0.568677	0.0220443	1
TDRD3	0.119576	0.531649	-0.292498	0.568743	0.00417765	1
HGSNAT	0.0147844	0.0655752	-0.0360065	0.570513	0.109787	1
ARHGEF6	0.0349786	0.155133	-0.0851763	0.57057	0.00164792	1
ARMCX4	0.040877	0.181286	-0.0995321	0.5706	0.012504	1
RAB3GAP2	0.029203	0.129446	-0.0710401	0.57098	0.00726988	1
TAFA5	0.185534	0.820886	-0.449819	0.572343	0.453977	1
ELOVL6	0.00877786	0.0387949	-0.0212392	0.57315	0.00559272	1
FAM155A	0.143627	0.634654	-0.3474	0.573295	0.842104	1
S100PBP	0.0326794	0.143975	-0.0786157	0.575501	0.0374752	1
UQCRC2	0.0185363	0.0814577	-0.0443851	0.577396	0.00343934	1
SCARB2	0.0191969	0.0841764	-0.0457826	0.579032	0.0746845	1
C6orf62	0.0378089	0.165449	-0.0898317	0.580568	0.253819	1
SESN3	0.120759	0.528118	-0.286599	0.581021	0.763585	1
TRIM37	0.00921806	0.0402501	-0.021814	0.582207	0.158899	1
TIAM2	0.0150236	0.065586	-0.0355387	0.582367	0.00283827	1
TIA1	0.00605931	0.0264065	-0.0142879	0.583668	0.229518	1
SIK3	0.111246	0.484559	-0.262066	0.584065	0.46686	1
UBE2K	0.0102395	0.0445963	-0.0241172	0.584139	0.0278633	1
ATP5F1C	0.0418329	0.182103	-0.0984371	0.584523	0.00160097	1
HERC4	0.0187143	0.0813279	-0.0438994	0.585803	0.0685095	1
ZC2HC1A	0.087178	0.378216	-0.20386	0.587091	0.11821	1
QKI	0.161772	0.701665	-0.378121	0.587277	0.0492241	1
CIBAR1	0.0114247	0.049541	-0.0266916	0.587464	0.00319972	1
FTL	0.248617	1.07777	-0.58054	0.587682	0.389314	1
MAP7	0.298916	1.29481	-0.696973	0.588284	0.326047	1
LINC-PINT	0.106427	0.460419	-0.247564	0.589262	0.506868	1
CAPN7	0.0490521	0.212058	-0.113954	0.589798	0.00938015	1
NOTCH2NLC	0.0403352	0.174111	-0.0934407	0.590955	0.121149	1
EIF2S3	0.00370682	0.0159888	-0.00857514	0.591537	0.0170744	1
NFAT5	0.328814	1.41775	-0.760118	0.591832	0.51384	1
IGSF11	0.0437131	0.188131	-0.100705	0.593251	0.00041755	1
PLD5	0.13165	0.566358	-0.303057	0.593572	0.813895	1
KLHL23	0.0266375	0.114574	-0.0612985	0.593711	0.000530984	1
ZNF81	0.00527234	0.0226596	-0.0121149	0.59432	0.00222556	1
STX8	0.0238583	0.102525	-0.0548082	0.594426	0.0425768	1
AC007389.1	0.346402	1.48609	-0.793285	0.595722	0.115356	1
TRDN	0.132471	0.567875	-0.302932	0.596317	0.613805	1
NACC2	0.209598	0.896588	-0.477393	0.597976	0.424434	1
BICD1	0.158685	0.678425	-0.361056	0.598407	0.468478	1
FMNL2	0.0469267	0.200513	-0.106659	0.598847	0.00111462	1
LINC01572	0.36727	1.56857	-0.834028	0.599215	0.0312596	1
PPP1R12A	0.0303851	0.129686	-0.0689159	0.599729	0.0146636	1
ZBTB8OS	0.0134944	0.0575706	-0.0305817	0.600067	0.0747273	1
GRIN2C	0.0862528	0.367793	-0.195287	0.600456	0.666971	1
CYLD	0.00746085	0.0317789	-0.0168572	0.601323	0.0390226	1
MAST4	0.0327957	0.139681	-0.0740895	0.601378	0.00213059	1
HEATR5A	0.035717	0.1521	-0.0806664	0.601495	0.192527	1
RSRC2	0.0356981	0.151893	-0.0804966	0.602153	0.00651498	1
AC012593.1	0.548481	2.33129	-1.23433	0.602981	0.0291642	1
RANBP2	0.0261757	0.111245	-0.0588936	0.603078	0.0106783	1
MYH10	0.0124764	0.0529345	-0.0279818	0.604407	0.0193384	1
HTT	0.0236179	0.100193	-0.052957	0.60451	0.0387387	1
DOCK7	0.167477	0.710382	-0.375427	0.604618	0.552883	1
NECTIN3	0.0412871	0.175099	-0.0925246	0.604739	0.0287695	1
PHC3	0.0141274	0.0598944	-0.0316396	0.605004	0.0115971	1
BABAM2	0.0194941	0.0826131	-0.0436249	0.605329	0.0357894	1
ABHD3	0.0686509	0.290536	-0.153234	0.606411	0.0511508	1
AEBP2	0.0177963	0.0753112	-0.0397185	0.606455	0.00117554	1
ANKRD11	0.0270881	0.11459	-0.0604143	0.606745	0.161002	1
EIF3E	0.0996391	0.421244	-0.221966	0.607232	0.00111248	1
KANSL1L	0.0913599	0.386171	-0.203451	0.607379	0.164252	1
RBBP6	0.0186215	0.0786829	-0.0414399	0.60767	0.00595108	1
AL357153.2	0.157046	0.663292	-0.3492	0.608013	0.0158714	1
NFIX	0.165618	0.699302	-0.368065	0.608237	0.0403153	1
KIAA0319	0.165693	0.699275	-0.367889	0.608628	0.157709	1
CEP192	0.0329974	0.1391	-0.0731047	0.609543	0.0569627	1
ETFA	0.0409255	0.172418	-0.0905675	0.610013	0.00942076	1
BCLAF1	0.0418989	0.176409	-0.0926114	0.610513	0.207386	1
MIRLET7BHG	0.0635693	0.267059	-0.139921	0.612283	0.657139	1
METTL7A	0.293997	1.23334	-0.645344	0.613434	0.00142545	1
RNF149	0.0044638	0.018709	-0.00978135	0.614166	0.0163041	1
CSNK2A1	0.0185905	0.0778241	-0.040643	0.615137	0.049474	1
MAGI2-AS3	0.0160588	0.0671535	-0.0350359	0.616006	0.00211078	1
KCTD1	0.0896716	0.37474	-0.195396	0.61653	0.0113139	1
PPP1R10	0.0398698	0.166446	-0.0867063	0.617363	0.0116395	1
RAB18	0.00435726	0.0181877	-0.00947322	0.617482	0.00939705	1
MTA3	0.0524789	0.219013	-0.114055	0.617633	0.0632953	1
PBX1	0.428034	1.78255	-0.926479	0.61936	0.0270517	1
EYA2	0.604821	2.51732	-1.30768	0.619832	0.00528304	1
ZXDC	0.064326	0.267421	-0.138769	0.620776	0.000411429	1
SPRY4-AS1	0.104953	0.436191	-0.226286	0.621013	0.144484	1
PARP6	0.0176016	0.0731371	-0.037934	0.621196	0.00763818	1
SEC62	0.0704836	0.292827	-0.15186	0.621316	0.032585	1
PI4KA	0.0232896	0.0966614	-0.0500821	0.622131	0.00958302	1
NLGN4X	0.0170442	0.070709	-0.0366207	0.622493	0.344685	1
MDN1	0.0268712	0.111464	-0.0577213	0.622592	0.0685205	1
MYBPC1	0.124714	0.517276	-0.267848	0.622668	0.472581	1
CDR2	0.0822069	0.340843	-0.176429	0.622971	0.0973328	1
ZNF608	0.0625053	0.259089	-0.134078	0.623186	0.149568	1
DLEU2	0.0171705	0.0711418	-0.0368009	0.623545	0.000834091	1
NAA16	0.0380367	0.157498	-0.0814247	0.624056	0.749701	1
SSX2IP	0.00726481	0.0300679	-0.0155382	0.624424	0.133377	1
ZNF33A	0.0107812	0.0446028	-0.0230404	0.624772	0.0122391	1
MYEF2	0.0373611	0.154546	-0.0798239	0.624878	0.00348267	1
FAM171B	0.40529	1.67458	-0.863995	0.625828	0.00830173	1
ERCC6L2	0.0219579	0.0907234	-0.0468076	0.625848	0.00273775	1
MTX2	0.0150272	0.062064	-0.0320095	0.626166	0.358539	1
SGCD	0.194098	0.801228	-0.413033	0.626594	0.311156	1
TRAPPC8	0.0172507	0.0711837	-0.0366823	0.626903	0.00286378	1
UBR1	0.0119227	0.0490641	-0.0252186	0.629168	0.00368087	1
MYO6	0.0655413	0.269626	-0.138543	0.629438	0.0970861	1
AGTPBP1	0.010036	0.0412343	-0.0211623	0.630489	0.0591623	1
APBA1	0.0312207	0.12812	-0.0656788	0.631493	0.0264902	1
ANKIB1	0.0329598	0.135246	-0.0693259	0.631564	0.277096	1
IRAK1BP1	0.0986188	0.404423	-0.207186	0.632068	0.00368267	1
TRRAP	0.0251665	0.103067	-0.0527343	0.633182	0.00289186	1
NAPB	0.00378066	0.0154689	-0.00790756	0.633968	0.025078	1
MERTK	0.974743	3.98655	-2.03706	0.634324	0.0723866	1
MPHOSPH9	0.0267093	0.108905	-0.055486	0.636889	0.0631842	1
SRGAP1	0.0454485	0.185308	-0.0944112	0.636905	0.19674	1
PNN	0.047333	0.19285	-0.0981842	0.637526	0.0884176	1
ZFX	0.00744515	0.0303076	-0.0154173	0.638263	0.536662	1
FGFR1	0.0961528	0.391015	-0.198709	0.639133	0.0971315	1
KIAA0232	0.0682832	0.277479	-0.140913	0.639746	0.544697	1
ARHGAP21	0.0227407	0.092378	-0.0468966	0.640045	0.533967	1
DAAM2	0.28049	1.13893	-0.57795	0.640407	0.0576524	1
AC046134.2	0.140435	0.569323	-0.288452	0.641773	0.0345565	1
VIM	0.0842915	0.341336	-0.172753	0.642724	0.0067875	1
MBNL2	0.091753	0.370968	-0.187462	0.644064	0.737245	1
TBC1D32	0.0968293	0.391388	-0.19773	0.644292	0.00587202	1
CCDC18-AS1	0.0346376	0.139704	-0.0704286	0.64615	0.0358201	1
VPS13D	0.0221695	0.089259	-0.04492	0.647664	0.176064	1
PDS5B	0.0532229	0.214191	-0.107745	0.648048	0.195866	1
ADGRA3	0.629406	2.53224	-1.27343	0.648303	0.0432768	1
AC084198.4	0.083586	0.336282	-0.16911	0.648312	0.000871174	1
PPP2R5E	0.01098	0.0441473	-0.0221874	0.648841	0.20376	1
MED12L	0.115472	0.46227	-0.231326	0.652601	0.725184	1
PPP2R3A	0.0834541	0.333564	-0.166656	0.653981	0.00195823	1
ARNT	0.0198415	0.0792458	-0.0395629	0.654641	0.0107064	1
TRPC4AP	0.0242335	0.0966472	-0.0481802	0.655909	0.0605106	1
ATG2B	0.00928081	0.0369367	-0.0183751	0.657728	0.0733618	1
ENTPD3-AS1	0.123651	0.491776	-0.244474	0.65834	0.000571501	1
ZMAT3	0.0278926	0.110813	-0.0550281	0.659286	0.000518792	1
DTNB	0.0160805	0.0637465	-0.0315856	0.661207	0.00301059	1
WDR11	0.021444	0.0849881	-0.0421	0.661424	0.144857	1
TMEM47	0.241838	0.958021	-0.474346	0.661832	0.00278712	1
RNF216	0.0437181	0.173083	-0.0856465	0.662359	0.285422	1
ZNF706	0.0312662	0.123674	-0.0611418	0.663153	0.00103919	1
ZKSCAN1	0.0431347	0.170573	-0.0843038	0.663398	0.000486437	1
CNKSR2	0.00459879	0.0181754	-0.00897784	0.663896	0.00828654	1
LONRF2	0.00325034	0.0128411	-0.00634043	0.664237	0.0168161	1
VTI1A	0.00798667	0.0315214	-0.0155481	0.665126	0.0238855	1
CHIC2	0.0153328	0.0603858	-0.0297201	0.667032	0.130219	1
OGT	0.0362436	0.142688	-0.0702007	0.667356	0.080169	1
PPP6R2	0.0485298	0.190899	-0.0938394	0.668099	0.115824	1
CNTLN	0.0238467	0.0937877	-0.0460944	0.668257	0.598118	1
NKTR	0.11121	0.43723	-0.21481	0.668572	0.0103266	1
SMAD2	0.0162974	0.0639183	-0.0313235	0.670764	0.00818613	1
MTREX	0.0281281	0.110116	-0.0538597	0.672419	0.0243543	1
RALGAPB	0.00380165	0.01488	-0.00727666	0.672585	0.0527043	1
CCDC91	0.0348544	0.136376	-0.0666668	0.672898	0.00170193	1
PDS5A	0.0160464	0.0627292	-0.0306364	0.673703	0.014191	1
AC002460.2	0.237774	0.92912	-0.453572	0.674089	0.184843	1
UBA6	0.00432695	0.0168922	-0.00823833	0.674928	0.000477501	1
PTPRJ	0.094424	0.367868	-0.17902	0.676803	0.291684	1
SPRED1	0.109969	0.428045	-0.208107	0.677623	0.0189516	1
EGFR	0.196172	0.763524	-0.371179	0.677693	0.392262	1
FBXO9	0.0367138	0.142749	-0.0693211	0.678623	0.0193107	1
COA1	0.00552453	0.0214522	-0.0104032	0.679814	0.0159117	1
PTMA	0.147485	0.572609	-0.277639	0.679955	0.0684353	1
NEK11	0.0629818	0.244508	-0.118545	0.680021	0.0348674	1
SLC25A13	0.0334166	0.129424	-0.0625913	0.682186	0.0107709	1
EPB41L5	0.0190128	0.0735395	-0.0355139	0.683416	0.021324	1
ATG10	0.0710511	0.274536	-0.132434	0.684362	0.00253552	1
SRSF11	0.0556632	0.215018	-0.103692	0.684623	0.0151266	1
RALGAPA1	0.0391178	0.150864	-0.0726283	0.686104	0.24226	1
SLC6A1	0.132177	0.509603	-0.24525	0.686389	0.484779	1
BOD1L1	0.0912953	0.351972	-0.169381	0.686428	0.0455425	1
CAND1	0.0269659	0.10386	-0.0499281	0.687338	0.0477438	1
WDFY3	0.0912672	0.350428	-0.167894	0.690229	0.0660751	1
TLE4	0.0556438	0.213569	-0.102281	0.690579	0.0889067	1
PLPP3	0.554012	2.12581	-1.01779	0.690828	0.00547167	1
NEDD4L	0.392119	1.50415	-0.719914	0.691111	0.0208891	1
MXI1	0.232417	0.890764	-0.425929	0.69193	0.14806	1
SH3RF3	0.0788376	0.302012	-0.144337	0.692367	0.272581	1
FNIP1	0.0413226	0.158255	-0.0756097	0.69263	0.00519967	1
SLC23A2	0.0367963	0.140833	-0.0672399	0.693215	0.00778091	1
NSMAF	0.00941143	0.035992	-0.0171692	0.693968	0.0303773	1
ATF7IP	0.0848269	0.323826	-0.154172	0.695642	0.0632596	1
SFMBT2	0.0930876	0.355193	-0.169018	0.696088	0.530808	1
ZMYND8	0.294305	1.11919	-0.530577	0.699284	0.0918639	1
ITGA6	0.013747	0.0522686	-0.0247747	0.699438	0.0456526	1
SPATA5	0.00358087	0.0136005	-0.0064388	0.700459	0.000554711	1
ABLIM1	0.878359	3.33535	-1.57863	0.700676	0.00636505	1
PIP4P2	0.00111205	0.00421569	-0.0019916	0.702261	0.00165655	1
MTDH	0.0623981	0.236478	-0.111682	0.702538	0.0251997	1
BDP1	0.0373944	0.141625	-0.0668366	0.703166	0.0549275	1
OPHN1	0.134837	0.510651	-0.240978	0.703205	0.691453	1
CDC42BPA	0.123655	0.467629	-0.22032	0.704582	0.0987517	1
DLG1	0.00916409	0.0346495	-0.0163213	0.704769	0.0536865	1
PREX1	0.09444	0.357072	-0.168192	0.704784	0.0690471	1
AC103923.1	0.0812576	0.306987	-0.144472	0.705544	0.259535	1
FBXL7	0.155818	0.588314	-0.276678	0.70613	0.561244	1
RBL2	0.0629689	0.237616	-0.111678	0.706664	0.0736354	1
TSC1	0.0118638	0.0447646	-0.0210371	0.706746	0.0275518	1
GRIA2	0.692702	2.61002	-1.22462	0.708109	0.00235483	1
PPM1K	0.497712	1.87463	-0.879211	0.708462	0.0843634	1
SRRM1	0.0180583	0.0679747	-0.0318581	0.709057	0.000492806	1
EXT2	0.00453406	0.0170564	-0.00798826	0.709661	0.103021	1
SLC25A33	0.320996	1.20588	-0.563884	0.71099	0.0242187	1
GRAMD1B	0.192702	0.723743	-0.338338	0.711226	0.0795579	1
METTL25	0.0561673	0.210813	-0.0984788	0.711857	0.00849371	1
CWC27	0.0329899	0.12381	-0.0578304	0.711944	0.000376638	1
PER3	0.439116	1.6475	-0.76927	0.712232	0.00490188	1
IGF2R	0.0237844	0.0892208	-0.041652	0.712394	0.0202109	1
RANBP3L	0.325032	1.21886	-0.568797	0.712722	0.225061	1
LIN52	0.0703849	0.263307	-0.122537	0.715065	0.032017	1
RAPGEF2	0.00574663	0.0214719	-0.00997865	0.716247	0.0117626	1
AGPAT5	0.0147863	0.0552172	-0.0256446	0.716794	0.0148708	1
ELOVL2	0.0935323	0.348812	-0.161747	0.718115	0.0342874	1
LCORL	0.0263284	0.097793	-0.0451361	0.722075	0.00147964	1
XRN1	0.0661867	0.245581	-0.113208	0.72312	0.0557924	1
USP14	0.0137091	0.0508552	-0.023437	0.723343	0.162783	1
FMN2	0.0671932	0.249171	-0.114784	0.723695	0.768232	1
CEP126	0.0905758	0.335875	-0.154724	0.723709	0.134644	1
RBM6	0.17405	0.645286	-0.297187	0.723906	0.108328	1
FBXL17	0.080792	0.299215	-0.137631	0.724967	0.00241392	1
RAB30	0.0272012	0.100625	-0.0462229	0.726102	0.001261	1
TNPO1	0.025298	0.0935584	-0.0429623	0.726384	0.200331	1
ARFGEF1	0.0252927	0.0934895	-0.0429041	0.726909	0.0364867	1
RPRD2	0.0754929	0.278792	-0.127807	0.72781	0.166069	1
AF117829.1	0.105665	0.390071	-0.178741	0.728182	0.0841443	1
DIPK1A	0.0566457	0.209048	-0.0957568	0.728489	0.0243056	1
NDUFAF6	0.0204852	0.0755186	-0.0345481	0.729563	0.0739333	1
USP22	0.0114822	0.0423215	-0.0193571	0.729739	0.0208222	1
LIMCH1	0.427703	1.57414	-0.71873	0.731209	0.000493028	1
CAPZA2	0.00987251	0.0363153	-0.0165703	0.731759	0.0455248	1
FOXN2	0.0746092	0.274435	-0.125217	0.731794	0.00107371	1
TMEM245	0.0637652	0.234316	-0.106785	0.732789	0.0388328	1
PRDM16	0.225247	0.827608	-0.377113	0.732911	0.453498	1
LIFR	0.179005	0.657546	-0.299537	0.73315	0.21671	1
SORT1	0.0143973	0.0527859	-0.0239912	0.735069	0.581716	1
ZNF710	0.0297452	0.108846	-0.0493555	0.737029	0.00145843	1
JMJD1C	0.025167	0.092058	-0.041724	0.737414	0.323262	1
CHPT1	0.0441124	0.161258	-0.0730332	0.738045	0.431039	1
C20orf194	0.108449	0.396138	-0.17924	0.738839	0.217576	1
AZIN1-AS1	0.402072	1.46809	-0.663946	0.739242	0.00687635	1
PTPRA	0.0695371	0.253174	-0.1141	0.742171	0.000941775	1
GAPVD1	0.020187	0.0734095	-0.0330354	0.743407	0.0031508	1
CDK8	0.00672029	0.0244133	-0.0109728	0.744446	0.000532409	1
UBE2D2	0.067483	0.244836	-0.10987	0.745768	0.239884	1
DPH6-DT	0.632437	2.29237	-1.02749	0.74675	0.139098	1
LEMD3	0.00240845	0.00872504	-0.00390814	0.747314	0.125111	1
ARHGAP32	0.250623	0.907723	-0.406477	0.747546	0.0574945	1
CD109	0.0232639	0.0840504	-0.0375225	0.750109	0.00933617	1
KLHDC10	0.0498953	0.180214	-0.0804235	0.750413	0.00126558	1
HBS1L	0.0216627	0.0780912	-0.0347658	0.752423	0.00183204	1
SLC35F5	0.0273874	0.0987176	-0.0439428	0.752534	0.00944672	1
UPF3A	0.0343584	0.123758	-0.0550408	0.753264	0.000759838	1
PAX6	0.0622397	0.223977	-0.0994977	0.754232	0.00155271	1
SLC22A23	0.0734233	0.264157	-0.11731	0.754491	0.0289204	1
PDZRN3	0.124662	0.448291	-0.198967	0.754979	0.071737	1
ANKHD1	0.0366258	0.13164	-0.0583888	0.755518	0.00738188	1
NIPSNAP2	0.0938568	0.336876	-0.149162	0.756961	0.0287203	1
LARP1	0.084378	0.302769	-0.134013	0.757256	0.00240179	1
TRIP12	0.0509013	0.182633	-0.0808303	0.757334	0.167526	1
RASSF8	0.0176089	0.0631539	-0.0279361	0.757775	0.158491	1
DOCK5	0.13812	0.49489	-0.218651	0.758777	0.509795	1
GLG1	0.108073	0.38676	-0.170614	0.760062	0.0878265	1
KAT6B	0.0817176	0.292433	-0.128997	0.760095	0.429148	1
ILKAP	0.0105137	0.0376062	-0.0165787	0.760603	0.066705	1
GANC	0.00957872	0.0342383	-0.0150809	0.761324	0.00137193	1
PAPLN	0.1755	0.627218	-0.276217	0.761481	0.227477	1
PANTR1	0.761913	2.72192	-1.19809	0.761897	0.012222	1
TM2D1	0.0505935	0.180647	-0.0794599	0.762467	0.00652912	1
NFX1	0.0466753	0.166377	-0.0730264	0.764249	0.014363	1
[truncated: 1,068 more rows]

## Sheet: CI-PD_vs_nCI-PD_astrocytes_18
primerid	coef	ci.hi	ci.lo	z	pval	p_adj
IQCK	0.634725	0.864383	0.405067	5.41692	4.92817e-09	1.5297e-05
OXR1	0.512274	1.14831	-0.123765	1.57858	1.78158e-08	5.52823e-05
RYR1	0.327118	0.497792	0.156445	3.75653	1.08069e-07	0.00033523
LMNTD1	0.720988	1.4744	-0.0324263	1.87561	1.38246e-07	0.0004287
FAXDC2	0.0713939	0.349556	-0.206768	0.50305	1.71089e-07	0.000530376
SGO1-AS1	-0.00161634	0.218636	-0.221869	-0.0143833	1.9395e-06	0.00601051
HYDIN	0.273741	0.464235	0.0832464	2.81647	3.48022e-06	0.0107817
MPPED2	0.182095	0.575361	-0.211171	0.907528	5.14208e-06	0.015925
ACACA	0.0156124	0.0603241	-0.0290993	0.684378	5.17764e-06	0.01603
NDRG2	0.0512456	0.222909	-0.120418	0.585096	5.55805e-06	0.0172022
HNRNPA2B1	-0.241608	-0.120717	-0.362499	-3.91709	6.00907e-06	0.018592
BTBD8	0.345277	0.583683	0.106871	2.83857	6.26784e-06	0.0193864
TAPT1-AS1	0.00162924	0.00972963	-0.00647115	0.39421	6.28619e-06	0.0194369
ADCY8	0.38315	0.574433	0.191868	3.92592	6.71869e-06	0.0207675
LRRC37A3	0.0916808	0.447925	-0.264563	0.504404	6.74452e-06	0.0208406
DOCK1	0.02828	0.132222	-0.0756617	0.533258	7.00663e-06	0.0216435
PHYHD1	0.72288	1.29069	0.155067	2.49522	7.49881e-06	0.0231563
ANO6	-0.00435305	0.0677536	-0.0764597	-0.118322	8.48281e-06	0.0261864
SLC25A18	0.669406	2.00944	-0.670625	0.97909	8.54269e-06	0.0263628
FNIP1	0.0936732	0.342659	-0.155313	0.737374	8.87583e-06	0.0273819
ATP1A2	0.757054	1.5393	-0.0251957	1.89683	9.81614e-06	0.030273
MEF2C-AS1	0.0184371	0.0808867	-0.0440126	0.578642	1.00977e-05	0.0311311
RPRD1A	0.037899	0.407793	-0.331995	0.200816	1.01106e-05	0.0311607
CAMK2G	1.21038	2.83253	-0.411779	1.46243	1.05267e-05	0.0324328
ENSA	0.202979	0.909316	-0.503359	0.56323	1.06521e-05	0.0328084
KLHL24	0.0309171	0.138571	-0.0767364	0.562884	1.11318e-05	0.034275
TNRC18	0.0654188	0.267694	-0.136857	0.63388	1.20535e-05	0.0371007
SMURF2	-0.495775	-0.00348232	-0.988067	-1.97383	1.26636e-05	0.038966
SGK3	0.0454725	0.200932	-0.109987	0.573295	1.37307e-05	0.0422357
NRP1	-0.0502877	0.367473	-0.468049	-0.235929	1.44586e-05	0.0444603
AC005670.3	0.081909	0.299431	-0.135614	0.738032	1.60215e-05	0.04925
TFDP2	0.382036	0.794762	-0.0306907	1.81422	1.65991e-05	0.0510092
TMEM184B	0.20202	0.753692	-0.349651	0.717732	1.67388e-05	0.0514216
HNRNPK	0.0761809	0.219946	-0.0675846	1.03858	1.74103e-05	0.0534671
AC114971.1	0.655898	1.45944	-0.147647	1.59983	1.95632e-05	0.0600589
AC006148.1	0.0857632	0.418549	-0.247023	0.505107	2.09984e-05	0.0644441
KCTD3	-0.25914	0.210341	-0.728622	-1.08184	2.20207e-05	0.0675595
FGD6	0.417776	1.10945	-0.2739	1.18383	2.23868e-05	0.0686604
KIF1B	0.430694	0.561804	0.299585	6.43848	2.64092e-05	0.0809706
MRTFB	0.00912554	0.157401	-0.13915	0.120625	2.83039e-05	0.0867514
NUBPL	0.0490292	0.199691	-0.101633	0.637822	2.8747e-05	0.0880809
ARL3	0.0130206	0.0576989	-0.0316577	0.571193	2.97069e-05	0.0909921
AL392086.3	0.438316	0.649253	0.227379	4.07271	3.55278e-05	0.108786
AC107398.3	0.196269	0.528077	-0.13554	1.15934	3.58812e-05	0.109832
TRAPPC12	0.10736	0.320474	-0.105755	0.987363	3.73667e-05	0.114342
ATP2B2	0.274491	0.471396	0.0775854	2.73224	3.79941e-05	0.116224
GFPT2	0.363233	0.742209	-0.0157439	1.87854	3.91289e-05	0.119656
POU3F3	0.309779	0.751979	-0.132421	1.37304	4.10577e-05	0.125513
POLR2J3	0.000779456	0.00563515	-0.00407624	0.314622	4.21411e-05	0.128783
ANXA4	0.0163884	0.0730505	-0.0402736	0.566883	4.33144e-05	0.132326
NAV3	0.613136	0.945054	0.281218	3.62054	4.37558e-05	0.13363
UGP2	-0.511828	0.0329927	-1.05665	-1.84127	4.57034e-05	0.139533
MPHOSPH8	0.337656	0.569156	0.106156	2.85872	4.83229e-05	0.147481
PSD2	0.461635	1.04585	-0.122584	1.54871	4.84859e-05	0.14793
LINC00882	-0.00711021	0.0276335	-0.0418539	-0.401102	4.9047e-05	0.149593
VWA8	0.00411358	0.0786725	-0.0704453	0.108136	4.99168e-05	0.152196
SCP2	0.370468	0.669559	0.0713775	2.42771	5.16725e-05	0.157498
HSDL2	0.00570223	0.0271	-0.0156955	0.522305	5.40449e-05	0.164675
TTYH1	0.559497	1.15905	-0.0400532	1.82903	5.53902e-05	0.168719
COLGALT2	0.0331808	0.146777	-0.0804156	0.572494	5.58797e-05	0.170154
PCDH7	0.63482	1.77114	-0.501498	1.09496	6.37481e-05	0.194049
BICRAL	0.316654	0.647456	-0.0141476	1.87614	6.48252e-05	0.197263
MAP3K13	-0.13716	0.0634436	-0.337764	-1.3401	6.55033e-05	0.199261
RAB30-DT	0.00338195	0.024667	-0.0179031	0.311416	6.56544e-05	0.199655
MICAL3	0.568298	1.12538	0.01122	1.99944	7.11417e-05	0.216271
TBCK	0.0369176	0.14609	-0.0722543	0.662782	7.14523e-05	0.217144
KIF13A	0.02742	0.108261	-0.053421	0.66479	7.16537e-05	0.217684
AC011346.1	0.0123356	0.0544741	-0.029803	0.573756	7.54047e-05	0.229004
ZFHX4	0.20093	0.783957	-0.382097	0.675467	7.83151e-05	0.237764
ATXN7	-0.140344	0.105078	-0.385766	-1.1208	7.93267e-05	0.240757
CCDC30	0.121147	0.452703	-0.210408	0.716152	8.89742e-05	0.269948
GLB1	0.00228899	0.00972472	-0.00514675	0.603348	9.06807e-05	0.275035
ZNF106	0.360986	0.603775	0.118198	2.91414	9.11636e-05	0.276408
STXBP3	0.0421117	0.279907	-0.195683	0.347095	9.1256e-05	0.276597
SMAD3	-0.241395	0.316205	-0.798996	-0.848504	9.15769e-05	0.277478
GARNL3	0.241518	0.463249	0.019788	2.13488	9.27119e-05	0.280824
KDM3B	0.0771837	0.262872	-0.108505	0.814682	9.67085e-05	0.292833
FAM135B	0.2856	0.551333	0.0198681	2.1065	0.000104329	0.315804
FCHSD2	0.139721	0.366568	-0.0871267	1.20719	0.000109336	0.330851
PPFIA2	0.0913686	0.365025	-0.182287	0.654395	0.000113208	0.342455
KCTD1	0.0250336	0.110338	-0.060271	0.575173	0.000113418	0.342975
MEIKIN	0.00592514	0.0585492	-0.0466989	0.22068	0.000116546	0.35232
EXT2	0.0296318	0.262124	-0.20286	0.249804	0.000118402	0.357812
C11orf49	0.355341	0.951803	-0.241121	1.16764	0.000125321	0.378594
UBXN2A	0.000583649	0.00262599	-0.00145869	0.560108	0.000127603	0.385361
WDFY2	0.0184116	0.0893494	-0.0525263	0.508698	0.000136927	0.413381
WNK2	0.243089	1.5208	-1.03463	0.372889	0.000141958	0.428429
AC097376.3	0.0399386	0.187767	-0.10789	0.529521	0.000144747	0.436702
CEP126	0.0624127	0.239968	-0.115143	0.688949	0.000148475	0.447799
ZMYND8	0.160126	0.706567	-0.386314	0.574339	0.000150403	0.453464
MCPH1	0.330558	0.708174	-0.0470585	1.71571	0.000155204	0.467784
LHX2	0.164626	0.588882	-0.25963	0.760535	0.000166729	0.502355
FGF2	-0.42624	0.043704	-0.896184	-1.77769	0.00016894	0.508847
ARHGEF6	0.0233151	0.104435	-0.0578051	0.563322	0.000171935	0.517696
CNNM2	0.00509171	0.0271799	-0.0169965	0.451804	0.000174073	0.52396
ZFHX3	0.000615238	0.0125676	-0.0113371	0.100888	0.000177232	0.53329
AL162253.2	0.00137773	0.00764571	-0.00489025	0.430809	0.000180478	0.542878
CFAP54	0.310676	0.47292	0.148433	3.75309	0.000183756	0.552554
RAB28	0.0220782	0.081292	-0.0371357	0.730782	0.000186253	0.559876
FAF1	0.139785	0.388749	-0.109179	1.10045	0.000190355	0.572016
RAPGEF6	0.13223	0.306627	-0.0421667	1.48607	0.000190899	0.573459
ARHGEF10L	0.00245904	0.0120982	-0.00718013	0.500005	0.000192362	0.577665
OSBPL1A	0.376161	0.548506	0.203816	4.27783	0.000193189	0.579953
SCFD1	-0.124966	0.217486	-0.467418	-0.715222	0.000199566	0.598898
SRGAP3	0.318626	0.591976	0.0452757	2.2846	0.000200274	0.600823
NCKAP1	-0.261686	0.177821	-0.701194	-1.16698	0.000200689	0.601865
ARHGEF4	0.691237	0.96204	0.420434	5.0029	0.000207909	0.62331
AC016705.2	0.06214	0.351406	-0.227126	0.421039	0.000208556	0.625042
AKAP13	-0.00943797	0.0421386	-0.0610146	-0.358653	0.000212734	0.63735
NR2F1	0.282396	0.52252	0.042273	2.30501	0.000212964	0.637826
PPARA	0.0595667	0.233253	-0.11412	0.672178	0.000219116	0.655956
RNF170	0.115576	0.404436	-0.173284	0.784201	0.00021909	0.655956
HDLBP	-0.0946716	0.143809	-0.333152	-0.778064	0.000222515	0.665765
DPYSL3	-0.346555	0.0158102	-0.70892	-1.87445	0.000223161	0.667475
APC	-0.648265	0.00233927	-1.29887	-1.95292	0.000227652	0.680681
KIAA1671	0.435303	0.999921	-0.129315	1.51107	0.000232851	0.695992
CDC42SE2	0.0143167	0.0555093	-0.0268759	0.681194	0.000233453	0.697556
ZHX3	1.23408	2.33709	0.131074	2.19287	0.000237741	0.710131
NRDC	-0.100932	0.195047	-0.39691	-0.668367	0.00024185	0.722165
BAALC-AS1	-1.47786	4.01773	-6.97345	-0.527068	0.000242084	0.722619
SPARCL1	0.615406	1.53095	-0.300134	1.31744	0.000254133	0.758332
IWS1	0.00426066	0.0189072	-0.0103858	0.570153	0.000257113	0.766969
KIF1A	0.228944	0.546148	-0.0882588	1.41462	0.000257992	0.769332
AC091078.1	0.245343	1.29752	-0.806835	0.457017	0.000259142	0.772501
TNS3	0.353712	0.524369	0.183056	4.06234	0.000261989	0.780728
LINC01004	0.0780893	0.251931	-0.0957523	0.880412	0.000264169	0.78696
SPTBN4	0.00782054	0.041875	-0.0262339	0.450102	0.000272169	0.81052
RASA1	-0.572388	0.231127	-1.3759	-1.39619	0.000276991	0.824601
MTOR	0.0046306	0.0214469	-0.0121857	0.539704	0.00027903	0.830393
GLIS3	-0.000837977	0.0105362	-0.0122122	-0.144397	0.000280946	0.835813
CPQ	0.311523	0.661491	-0.0384442	1.74466	0.000285373	0.848698
POC1B	-0.0449695	0.158484	-0.248423	-0.433212	0.000287127	0.853629
BAZ2B	0.784033	1.97769	-0.40963	1.28736	0.000289744	0.861118
SPECC1	0.0805542	0.277429	-0.116321	0.801948	0.000291345	0.865586
EML6	0.222173	0.611834	-0.167488	1.11751	0.000291632	0.866148
RFTN2	0.509142	2.30716	-1.28888	0.555001	0.000294979	0.875792
GOLM2	0.0186204	0.0723298	-0.035089	0.679497	0.000301145	0.893799
EIF1B-AS1	0.287019	0.436682	0.137356	3.75875	0.000304449	0.903301
TMEM14B	0.051837	0.217098	-0.113424	0.614777	0.000317593	0.941981
MYOM1	0.542179	0.942911	0.141448	2.65178	0.000322697	0.956795
NTRK3	-0.244307	0.00469308	-0.493308	-1.92302	0.000323595	0.959137
ZNF544	0.14592	0.441317	-0.149476	0.968184	0.000326627	0.967797
KMT2A	0.209859	0.515039	-0.0953199	1.34779	0.000330376	0.978574
RNF111	-0.384115	-0.121125	-0.647106	-2.86266	0.00408945	1
BTAF1	-0.45027	-0.119432	-0.781107	-2.66751	0.0234373	1
CC2D2A	-0.21979	-0.0473868	-0.392193	-2.49868	0.0256209	1
CCNC	-0.363746	-0.0683539	-0.659138	-2.4135	0.0308094	1
KCNJ3	-0.359716	-0.0583525	-0.661079	-2.33947	0.0187332	1
LINC00513	-0.207379	-0.0319646	-0.382794	-2.31711	0.00408885	1
PNPLA8	-0.161836	-0.0227543	-0.300917	-2.28062	0.000477673	1
PDE4B	-0.289099	-0.0396126	-0.538586	-2.27116	0.0424407	1
JARID2	-0.141175	-0.0184214	-0.263929	-2.25409	0.00815883	1
HNRNPA3	-0.269263	-0.0340907	-0.504434	-2.24408	0.0194625	1
UIMC1	-0.348742	-0.0440074	-0.653477	-2.24301	0.000769654	1
PREX2	-0.269376	-0.0304285	-0.508324	-2.20955	0.00177241	1
PCNX1	-0.327367	-0.0365675	-0.618166	-2.20643	0.00686791	1
NEO1	-0.477771	-0.0529429	-0.902598	-2.20422	0.0222779	1
FTX	-0.296516	-0.0311114	-0.56192	-2.18972	0.0159056	1
KIF5B	-0.291914	-0.027646	-0.556182	-2.165	0.0205149	1
AC124852.1	-0.336883	-0.0310613	-0.642704	-2.15903	0.000650048	1
DTNA	-0.48822	-0.0434837	-0.932956	-2.1516	0.00580599	1
SMARCA1	-0.328409	-0.0205991	-0.63622	-2.09113	0.0134884	1
FAR1	-0.304993	-0.0144727	-0.595512	-2.0576	0.00173619	1
BMPR1B	-0.309366	-0.0145099	-0.604222	-2.05641	0.00780807	1
NEAT1	-0.863589	-0.0297871	-1.69739	-2.02998	0.119571	1
RORA-AS1	-0.169179	-0.00477302	-0.333585	-2.01687	0.00440585	1
DMXL1	-0.264459	0.00138715	-0.530304	-1.94974	0.015106	1
GFAP	-0.56447	0.0162491	-1.14519	-1.90512	0.0326861	1
INPP5F	-0.424795	0.0249768	-0.874568	-1.85112	0.00927901	1
JPX	-0.166849	0.0108223	-0.344521	-1.84058	0.0149052	1
PPIL4	-0.407812	0.02833	-0.843955	-1.83265	0.0160069	1
NUP58	-0.178185	0.0135442	-0.369913	-1.82151	0.0216528	1
FGFR2	-0.226212	0.0229254	-0.475349	-1.77961	0.00393485	1
ZNF518A	-0.334398	0.0368472	-0.705644	-1.76543	0.0391344	1
CPSF6	-0.203551	0.0240809	-0.431183	-1.75262	0.054814	1
PHIP	-0.205599	0.0249409	-0.436139	-1.74793	0.0460776	1
CDC14A	-0.161276	0.0197995	-0.342352	-1.74565	0.0895527	1
ANOS1	-0.360356	0.0462442	-0.766955	-1.73705	0.0172987	1
TRAF3IP2	-0.290336	0.0379817	-0.618653	-1.73322	0.102951	1
DOP1A	-0.218013	0.0325055	-0.468532	-1.70565	0.0292158	1
ARHGEF11	-0.26347	0.0424408	-0.569381	-1.68805	0.00791319	1
PKIA	-0.269259	0.0456864	-0.584203	-1.67565	0.0370966	1
RYR3	-0.58163	0.108877	-1.27214	-1.65092	0.0525791	1
PCGF5	-0.283963	0.0545652	-0.622492	-1.64405	0.0188361	1
SAT1	-0.218445	0.0433151	-0.480205	-1.63564	0.00181773	1
ZDHHC21	-0.26624	0.0562213	-0.588701	-1.61824	0.086718	1
PJA2	-0.24454	0.0550718	-0.544152	-1.5997	0.0252391	1
LINC01473	-0.248147	0.0564231	-0.552717	-1.59687	0.0356386	1
SLC1A3	-0.444307	0.104253	-0.992866	-1.58748	0.147449	1
MED13L	-0.484545	0.116102	-1.08519	-1.58111	0.00205501	1
MAGI1	-0.20341	0.0491512	-0.455971	-1.57853	0.0119738	1
PPP3CC	-0.338753	0.083057	-0.760563	-1.57404	0.000469647	1
TRPC1	-0.316908	0.0828142	-0.71663	-1.5539	0.000749698	1
WTAP	-0.138526	0.037851	-0.314903	-1.53935	0.000548982	1
ROCK2	-0.354275	0.0968941	-0.805444	-1.53904	0.00298869	1
TOP1	-0.170512	0.0491499	-0.390174	-1.52142	0.0477732	1
HECTD2	-0.114256	0.0336084	-0.262121	-1.51448	0.00570561	1
AKAP11	-0.158934	0.0473028	-0.365172	-1.51042	0.162394	1
MARCHF7	-0.161688	0.0488465	-0.372223	-1.50523	0.0418444	1
HNRNPC	-0.210447	0.0672792	-0.488173	-1.48516	0.00585531	1
CHST9	-0.255248	0.0825719	-0.593068	-1.4809	0.00566946	1
NFAT5	-0.290747	0.105927	-0.687421	-1.43658	0.347675	1
YY1AP1	-0.257031	0.0986738	-0.612736	-1.41626	0.0125976	1
SYTL4	-0.362043	0.140115	-0.864201	-1.41309	0.160081	1
CCNT2	-0.177254	0.0698549	-0.424363	-1.4059	0.189533	1
MIR100HG	-0.129638	0.0514503	-0.310726	-1.4031	0.0029629	1
TTC19	-0.174306	0.0705979	-0.41921	-1.39497	0.0011901	1
XRCC5	-0.326111	0.132337	-0.784559	-1.39419	0.00208357	1
LARS1	-0.157622	0.0641664	-0.379411	-1.39292	0.216617	1
NPAS3	-0.164387	0.0694722	-0.398247	-1.37772	0.0215968	1
YAP1	-0.117409	0.0496775	-0.284496	-1.37724	0.108543	1
MIER1	-0.173881	0.0741582	-0.421919	-1.37398	0.00812007	1
FIGN	-0.099578	0.0429192	-0.242075	-1.36964	0.155129	1
MTMR1	-0.138674	0.0610746	-0.338422	-1.36069	0.181049	1
PIAS1	-0.242973	0.107749	-0.593695	-1.35782	0.109822	1
USP15	-0.160424	0.0716025	-0.392451	-1.35513	0.0269761	1
ARHGEF26	-0.119923	0.0554899	-0.295336	-1.33995	0.00896436	1
DICER1	-0.407985	0.190373	-1.00634	-1.33638	0.000418213	1
AC092691.1	-0.244168	0.116198	-0.604535	-1.32799	0.300228	1
KPNA1	-0.131832	0.062799	-0.326464	-1.32757	0.0258618	1
PDE5A	-0.164443	0.0784289	-0.407315	-1.32705	0.197944	1
CACNB2	-0.284712	0.13617	-0.705593	-1.32585	0.0443047	1
FBXL13	-0.252363	0.125229	-0.629956	-1.30994	0.0639603	1
IGF1R	-0.187824	0.09334	-0.468988	-1.3093	0.246838	1
KCNQ3	-0.431629	0.21515	-1.07841	-1.30798	0.000418935	1
PDE7A	-0.239916	0.119956	-0.599788	-1.30665	0.00326176	1
MAP4K4	-0.277767	0.141128	-0.696661	-1.29964	0.12734	1
SMG7	-0.226195	0.117161	-0.56955	-1.29118	0.0028348	1
B4GALT5	-0.155303	0.0825122	-0.393118	-1.27994	0.00371395	1
DCLK2	-0.286249	0.153931	-0.726429	-1.27457	0.0440764	1
PARG	-0.155348	0.0852179	-0.395913	-1.26567	0.00796942	1
AHI1	-0.347821	0.192505	-0.888147	-1.26168	0.0334164	1
RANBP9	-0.281305	0.156085	-0.718696	-1.26054	0.000949844	1
HNRNPDL	-0.22548	0.125857	-0.576818	-1.25786	0.00758834	1
EXOSC10	-0.14789	0.0827783	-0.378558	-1.25661	0.0654923	1
PAXBP1	-0.264802	0.149035	-0.678638	-1.25412	0.000547081	1
RDX	-0.179696	0.101197	-0.460589	-1.25385	0.345733	1
ASAP1	-0.202864	0.115968	-0.521696	-1.24707	0.196268	1
MT2A	-0.28398	0.163443	-0.731403	-1.24399	0.40515	1
UBE2H	-0.193661	0.116204	-0.503526	-1.22495	0.000482	1
MACF1	-0.313677	0.189952	-0.817307	-1.22073	0.0099165	1
RALGDS	-0.32103	0.197362	-0.839422	-1.21377	0.0374511	1
GPD2	-0.198477	0.122633	-0.519587	-1.21145	0.0480532	1
MAPK4	-0.432904	0.26933	-1.13514	-1.20825	0.0105914	1
PRKCA	-0.148275	0.0925585	-0.389109	-1.2067	0.01568	1
MAGI3	-0.14795	0.096107	-0.392007	-1.18815	0.110532	1
ABCC9	-0.242421	0.157773	-0.642616	-1.18727	0.0449523	1
DPYSL2	-0.17789	0.115971	-0.47175	-1.18647	0.0948407	1
WLS	-0.112476	0.073447	-0.298398	-1.1857	0.458059	1
LUC7L2	-0.136113	0.0894038	-0.361631	-1.18296	0.00804562	1
SMARCA5	-0.190469	0.125661	-0.506599	-1.18088	0.0175461	1
RBMS3	-0.405288	0.268556	-1.07913	-1.17883	0.0017524	1
MFHAS1	-0.445422	0.296793	-1.18764	-1.17622	0.0816529	1
USO1	-0.117074	0.078218	-0.312365	-1.17496	0.0102455	1
AL138828.1	-0.186015	0.12966	-0.501689	-1.15493	0.098561	1
CD47	-0.412805	0.2989	-1.12451	-1.13682	0.0458944	1
MT-CO3	-0.253055	0.184107	-0.690217	-1.13454	0.101751	1
LRRC3B	-0.583074	0.430774	-1.59692	-1.12719	0.000759712	1
ATP2A2	-0.240717	0.178261	-0.659694	-1.12607	0.140698	1
CAPZA1	-0.225265	0.167457	-0.617988	-1.12423	0.0117773	1
NCOA1	-0.233809	0.174735	-0.642354	-1.12168	0.277795	1
KIDINS220	-0.101145	0.0764429	-0.278733	-1.1163	0.109003	1
ABCD3	-0.115857	0.0880564	-0.319771	-1.11359	0.0288964	1
AHCYL1	-0.588381	0.450129	-1.62689	-1.11044	0.000608783	1
EIF2S3	-0.193354	0.148473	-0.535182	-1.10865	0.073149	1
USP24	-0.111097	0.0870695	-0.309264	-1.0988	0.0737563	1
TTC28-AS1	-0.105404	0.0835005	-0.294309	-1.09361	0.147579	1
MDM4	-0.187428	0.148972	-0.523827	-1.09201	0.0621016	1
TBC1D1	-0.118383	0.0950447	-0.33181	-1.08714	0.288901	1
WASHC4	-0.142498	0.115573	-0.400568	-1.08222	0.0194554	1
ABI1	-0.204216	0.166468	-0.5749	-1.07978	0.00145277	1
CRIM1	-0.34955	0.288129	-0.987229	-1.07437	0.0426166	1
AHCTF1	-0.135472	0.11381	-0.384754	-1.06514	0.172098	1
CREBZF	-0.19467	0.163773	-0.553114	-1.06445	0.0367314	1
UBE2D3	-0.134828	0.114347	-0.384003	-1.06053	0.144608	1
MEF2A	-0.0951213	0.082014	-0.272256	-1.0525	0.0752855	1
RAP1B	-0.123987	0.10811	-0.356084	-1.04702	0.00056031	1
CD81	-0.080998	0.0707246	-0.232721	-1.04634	0.282276	1
SMG1	-0.161361	0.142818	-0.46554	-1.03972	0.169766	1
DLG2	-0.131645	0.116555	-0.379846	-1.03956	0.00103291	1
PKIA-AS1	-0.288589	0.255865	-0.833042	-1.03888	0.0292241	1
UBQLN1	-0.114227	0.101372	-0.329825	-1.03841	0.0303436	1
COPA	-0.118489	0.105276	-0.342254	-1.03785	0.142635	1
HDDC2	-0.962402	0.855928	-2.78073	-1.03737	0.069377	1
YTHDC2	-0.100264	0.0923185	-0.292846	-1.02041	0.382766	1
HERPUD2	-0.114955	0.106968	-0.336877	-1.01525	0.049716	1
SMC5	-0.141682	0.133323	-0.416687	-1.00977	0.00620199	1
UBE3A	-0.0890427	0.0862705	-0.264356	-0.995478	0.028939	1
WAPL	-0.125881	0.122219	-0.373981	-0.994443	0.0233309	1
AOPEP	-0.423181	0.411324	-1.25769	-0.993907	0.00785984	1
CLCN3	-0.0802413	0.0783058	-0.238788	-0.991946	0.503186	1
PLSCR4	-0.0731471	0.0714402	-0.217734	-0.991551	0.503832	1
CAPN7	-0.127745	0.125036	-0.380526	-0.990484	0.0742538	1
ITM2C	-0.0835125	0.0818883	-0.248913	-0.989605	0.20968	1
CCSER2	-0.0813865	0.0798302	-0.242603	-0.989442	0.3609	1
ASRGL1	-0.219583	0.217832	-0.656998	-0.983905	0.0143914	1
CYLD	-0.131856	0.133582	-0.397295	-0.973611	0.0481324	1
SCYL2	-0.109369	0.111288	-0.330025	-0.971458	0.328268	1
MGST1	-0.209058	0.213942	-0.632059	-0.968668	0.00104659	1
SIK2	-0.118549	0.121439	-0.358536	-0.96818	0.12352	1
UBAP1	-0.103919	0.107836	-0.315674	-0.961852	0.00445932	1
USP47	-0.0999234	0.104099	-0.303945	-0.959927	0.0510441	1
TSC22D1	-0.196072	0.206456	-0.5986	-0.954703	0.0268972	1
PDXDC1	-0.0550673	0.0580384	-0.168173	-0.954239	0.312342	1
MYO6	-0.103777	0.109611	-0.317165	-0.953189	0.0932861	1
LPP	-0.128109	0.137793	-0.394012	-0.944292	0.373195	1
FUS	-0.194815	0.211782	-0.601412	-0.939089	0.0577201	1
RGL1	-0.304387	0.334517	-0.94329	-0.933767	0.170432	1
HIF1A	-0.163559	0.180095	-0.507212	-0.932827	0.000391477	1
ASXL1	-0.07588	0.0838902	-0.23565	-0.93085	0.110131	1
INTS10	-0.150405	0.167157	-0.467967	-0.928287	0.0381222	1
FEZ2	-0.221825	0.248665	-0.692315	-0.924077	0.0139492	1
TMEM150C	-0.14442	0.162147	-0.450986	-0.923313	0.124651	1
MNAT1	-0.0849895	0.0955226	-0.265502	-0.922799	0.311825	1
GNG12-AS1	-0.33357	0.377155	-1.0443	-0.919885	0.0714383	1
STOM	-0.159675	0.184084	-0.503434	-0.910397	0.0709521	1
TULP3	-0.146666	0.170052	-0.463385	-0.907622	0.249471	1
SEC31A	-0.109963	0.127571	-0.347498	-0.907337	0.0769621	1
CST3	-0.124924	0.145541	-0.395389	-0.905282	0.0765483	1
SAFB	-0.124492	0.145262	-0.394247	-0.904528	0.119101	1
KAZN	-0.148682	0.17381	-0.471174	-0.903625	0.441113	1
ACTR3	-0.206007	0.24128	-0.653293	-0.9027	0.0215549	1
BCL2	-0.219171	0.257924	-0.696265	-0.90038	0.534621	1
DENND1B	-0.0854351	0.101585	-0.272455	-0.895356	0.17606	1
SUMF1	-0.175728	0.209702	-0.561159	-0.893601	0.486876	1
PTTG1IP	-0.22092	0.269411	-0.711252	-0.883068	0.308726	1
MTMR3	-0.12587	0.153588	-0.405329	-0.882784	0.00329172	1
AL589935.1	-0.0691069	0.0845816	-0.222795	-0.881309	0.678404	1
NASP	-0.0963546	0.118505	-0.311214	-0.878954	0.537226	1
FAM189A2	-0.200207	0.248727	-0.64914	-0.874067	0.364138	1
LYST	-0.221868	0.279671	-0.723408	-0.867039	0.0151885	1
ZNF91	-0.118926	0.151515	-0.389368	-0.861893	0.0129809	1
RNF169	-0.143202	0.184244	-0.470648	-0.857149	0.515898	1
DNM1L	-0.171607	0.22116	-0.564375	-0.856344	0.0277109	1
SOS2	-0.0892262	0.115618	-0.29407	-0.853723	0.136614	1
AL078602.1	-0.0833122	0.108506	-0.275131	-0.851268	0.493153	1
P2RY14	-0.378359	0.493386	-1.2501	-0.850673	0.0215833	1
FIP1L1	-0.127343	0.167069	-0.421756	-0.84775	0.00348162	1
WDR49	-0.059307	0.0779673	-0.196581	-0.846769	0.00839696	1
PLCE1	-0.415385	0.548229	-1.379	-0.844882	0.0188759	1
STAT1	-0.175251	0.231317	-0.581819	-0.844843	0.0144764	1
PRDM2	-0.152796	0.20203	-0.507622	-0.844003	0.0353592	1
SPOP	-0.147159	0.196594	-0.490913	-0.839052	0.173971	1
LINC02614	-0.130284	0.175637	-0.436205	-0.8347	0.418939	1
RASA2	-0.151526	0.205152	-0.508204	-0.832643	0.0542411	1
HNRNPR	-0.134	0.182079	-0.450079	-0.830915	0.133027	1
RBFOX2	-0.102147	0.139893	-0.344187	-0.827153	0.000656021	1
TRA2B	-0.105091	0.144271	-0.354452	-0.826006	0.0344418	1
RSRC2	-0.104764	0.14426	-0.353789	-0.824557	0.514239	1
SLC44A3	-0.243497	0.336305	-0.823299	-0.823117	0.0436177	1
FERMT2	-0.189378	0.264977	-0.643734	-0.816925	0.0875309	1
THUMPD3-AS1	-0.145596	0.203968	-0.495161	-0.81634	0.140257	1
AL137009.1	-0.647611	0.908653	-2.20388	-0.815603	0.364638	1
FAM169A	-0.136027	0.193109	-0.465162	-0.810022	0.145248	1
NAP1L1	-0.0628963	0.0896995	-0.215492	-0.80785	0.423891	1
PDHX	-0.0752944	0.107865	-0.258454	-0.805716	0.00809702	1
CDC16	-0.12345	0.177763	-0.424662	-0.803277	0.21768	1
MAP4K3	-0.112673	0.163266	-0.388612	-0.800305	0.0939947	1
ST8SIA1	-0.14593	0.211615	-0.503475	-0.799949	0.0181545	1
RBPMS	-0.121141	0.177152	-0.419434	-0.795971	0.116224	1
ACSS3	-0.238464	0.350256	-0.827184	-0.793893	0.0711842	1
PDCD6IP	-0.0978511	0.144702	-0.340404	-0.790692	0.0877705	1
TENT2	-0.113746	0.170063	-0.397555	-0.785523	0.0754459	1
CREB1	-0.0964905	0.144465	-0.337446	-0.784867	0.112443	1
NCOR1	-0.0863583	0.129992	-0.302708	-0.78234	0.0264947	1
KIAA0232	-0.090197	0.136607	-0.317001	-0.779451	0.200099	1
DDX17	-0.071598	0.109088	-0.252284	-0.776647	0.709617	1
CHD1	-0.0829679	0.126631	-0.292567	-0.775834	0.0343175	1
EPB41L2	-0.0876578	0.134445	-0.309761	-0.773543	0.281219	1
AFDN	-0.0530119	0.0817254	-0.187749	-0.771141	0.046475	1
PRKCA-AS1	-0.230048	0.355077	-0.815173	-0.770579	0.0342984	1
RANBP2	-0.135912	0.210004	-0.481828	-0.770078	0.54175	1
CGGBP1	-0.183684	0.285245	-0.652612	-0.767736	0.0210944	1
AUH	-0.116553	0.181125	-0.41423	-0.767405	0.0813505	1
BACH2	-0.166836	0.259744	-0.593416	-0.766543	0.116223	1
NUFIP2	-0.0921047	0.143937	-0.328147	-0.764788	0.159095	1
TMEM241	-0.483992	0.760171	-1.72815	-0.762445	0.0293805	1
STK24	-0.154471	0.244367	-0.553308	-0.759098	0.00208592	1
CENPC	-0.048924	0.0779362	-0.175784	-0.755866	0.396193	1
SYBU	-0.170773	0.272483	-0.61403	-0.755115	0.487572	1
SOX9	-0.0816599	0.130801	-0.294121	-0.753316	0.608712	1
CMIP	-0.106833	0.171686	-0.385352	-0.751797	0.574192	1
ZNF451	-0.0808803	0.1308	-0.29256	-0.748878	0.0440842	1
PTPRZ1	-1.09667	1.80034	-3.99368	-0.74195	0.00042914	1
DHX36	-0.155258	0.254889	-0.565405	-0.741929	0.144618	1
ARL5A	-0.0716122	0.118967	-0.262192	-0.736476	0.0947625	1
SH3GLB1	-0.181044	0.301961	-0.664049	-0.73465	0.0165762	1
TNS1	-0.113252	0.189485	-0.415988	-0.733208	0.681389	1
ATP6V0A1	-0.0538425	0.0918017	-0.199487	-0.724569	0.282667	1
FOXJ3	-0.125568	0.214137	-0.465273	-0.724478	0.00207847	1
ANKRD13C	-0.0760502	0.133712	-0.285812	-0.710594	0.568241	1
SLC1A2	-0.202172	0.358603	-0.762947	-0.706612	0.183265	1
STARD13	-0.0886026	0.158802	-0.336007	-0.701919	0.719148	1
SORCS2	-0.168402	0.303128	-0.639933	-0.699982	0.0191625	1
ETNPPL	-0.104074	0.187458	-0.395606	-0.699689	0.546185	1
ZNF608	-0.243912	0.442073	-0.929898	-0.696895	0.0224431	1
FLG-AS1	-0.167025	0.302833	-0.636883	-0.696727	0.0148103	1
IFT43	-0.0844889	0.154065	-0.323042	-0.694164	0.00524923	1
ATP13A3	-0.182252	0.333754	-0.698258	-0.692256	0.00158278	1
ARIH1	-0.121623	0.222935	-0.466181	-0.691834	0.0650968	1
AC012404.1	-0.06141	0.11292	-0.23574	-0.690421	0.614201	1
HIPK3	-0.0785114	0.146119	-0.303142	-0.685034	0.000837735	1
CLK1	-0.0594373	0.110682	-0.229557	-0.684784	0.123802	1
STRN3	-0.0693865	0.129422	-0.268195	-0.684049	0.0708806	1
CBFB	-0.0807046	0.150721	-0.31213	-0.683495	0.58616	1
MTERF4	-0.151009	0.28317	-0.585187	-0.681681	0.0916587	1
EFR3A	-0.0604807	0.113673	-0.234634	-0.680663	0.2654	1
TASOR2	-0.093687	0.176574	-0.363948	-0.67943	0.163281	1
PPP4R3B	-0.108139	0.20424	-0.420517	-0.678496	0.0193423	1
ZNF638	-0.0686042	0.130166	-0.267375	-0.676468	0.0580772	1
FMNL2	-0.167885	0.319306	-0.655075	-0.675399	0.069732	1
UBA5	-0.0710488	0.135202	-0.277299	-0.675164	0.0266099	1
CUL5	-0.0511982	0.0977447	-0.200141	-0.673725	0.448207	1
C1orf198	-0.308236	0.593789	-1.21026	-0.66975	0.11089	1
GNB1	-0.0692787	0.135202	-0.273759	-0.664044	0.0298766	1
HSPA9	-0.133404	0.260361	-0.527168	-0.664016	0.533876	1
DLG5	-0.0963763	0.188779	-0.381532	-0.662425	0.00987437	1
RAB11FIP2	-0.0891778	0.174863	-0.353219	-0.661963	0.350739	1
NEK1	-0.0811078	0.159177	-0.321393	-0.661582	0.258396	1
GALNT11	-0.0768134	0.150853	-0.30448	-0.66128	0.0402488	1
TBC1D19	-0.0895493	0.177085	-0.356184	-0.658254	0.0302526	1
MAP4	-0.11776	0.233189	-0.468709	-0.657659	0.00580044	1
ASPH	-0.223684	0.44735	-0.894718	-0.653338	0.321777	1
TRIM44	-0.0567233	0.113892	-0.227338	-0.651617	0.424743	1
WRN	-0.0637094	0.12795	-0.255369	-0.651512	0.121431	1
CTNNB1	-0.0729555	0.146721	-0.292633	-0.650911	0.0197024	1
CTNNA1	-0.0566798	0.114446	-0.227805	-0.649175	0.022718	1
RAD23B	-0.0881125	0.178239	-0.354464	-0.648381	0.129045	1
LINC00299	-0.115209	0.233165	-0.463582	-0.648169	0.721235	1
ARHGAP21	-0.0971195	0.196675	-0.390914	-0.647904	0.0409355	1
LIMS1	-0.145113	0.294703	-0.584929	-0.646671	0.00298789	1
DDX46	-0.0844515	0.172499	-0.341402	-0.644178	0.363131	1
PTPRG	-0.0652077	0.134166	-0.264581	-0.641032	0.807188	1
SELENOW	-0.0551513	0.114043	-0.224346	-0.638879	0.404832	1
DENND2B	-0.110711	0.228944	-0.450367	-0.638854	0.0815848	1
UGGT2	-0.0419068	0.086686	-0.1705	-0.638728	0.475336	1
FRA10AC1	-0.10946	0.226699	-0.44562	-0.638204	0.0693918	1
PIP5K1A	-0.107637	0.223121	-0.438396	-0.637823	0.476254	1
RAB6A	-0.0954551	0.198798	-0.389709	-0.635807	0.2064	1
HS2ST1	-0.0868032	0.181862	-0.355468	-0.633247	0.304201	1
MFSD4B	-0.550023	1.1581	-2.25815	-0.631116	0.24328	1
PIGN	-0.0532193	0.112122	-0.218561	-0.630864	0.457019	1
GCFC2	-0.112667	0.23746	-0.462793	-0.630695	0.0568262	1
NPTN	-0.103428	0.218823	-0.425679	-0.62906	0.101762	1
RIC3	-0.129803	0.275277	-0.534882	-0.628047	0.0806846	1
ITGB3BP	-0.0439424	0.0935187	-0.181404	-0.626544	0.8026	1
SFPQ	-0.201461	0.428978	-0.831899	-0.626319	0.0262358	1
EIF3H	-0.0825004	0.175721	-0.340722	-0.626198	0.0280374	1
ZNF708	-0.175545	0.374377	-0.725467	-0.625656	0.00255331	1
COG5	-0.136391	0.293202	-0.565985	-0.622268	0.0024831	1
ST6GAL1	-0.408567	0.886177	-1.70331	-0.618482	0.00357281	1
MTURN	-0.232575	0.506244	-0.971393	-0.616983	0.218232	1
CD46	-0.0758468	0.1652	-0.316894	-0.616714	0.102573	1
CRYBG3	-0.0649779	0.141608	-0.271564	-0.616471	0.0762018	1
TRIM37	-0.0679724	0.148519	-0.284464	-0.615376	0.261029	1
FNDC3A	-0.0659766	0.144158	-0.276111	-0.615376	0.00249558	1
PTCHD1	-0.170566	0.372973	-0.714105	-0.615049	0.339105	1
CLTC	-0.103118	0.22763	-0.433867	-0.611063	0.0148686	1
DOCK4	-0.137749	0.305831	-0.581328	-0.608645	0.367483	1
PSD3	-0.124817	0.277341	-0.526975	-0.608313	0.758014	1
SPRED1	-0.0885656	0.197008	-0.374139	-0.607849	0.0280156	1
FBXL5	-0.0699894	0.156523	-0.296502	-0.605604	0.00770246	1
PUM3	-0.0559641	0.125419	-0.237347	-0.604728	0.0897602	1
ATP9A	-0.0583647	0.131153	-0.247882	-0.603599	0.808083	1
ETNK1	-0.0967219	0.219055	-0.412498	-0.600334	0.00907726	1
HUWE1	-0.054729	0.124031	-0.233489	-0.60006	0.150138	1
HNRNPM	-0.0601312	0.137985	-0.258247	-0.594878	0.0182507	1
LMCD1-AS1	-0.0811572	0.186245	-0.348559	-0.594855	0.66437	1
NSD3	-0.0599438	0.138624	-0.258512	-0.591676	0.584176	1
STRBP	-0.0864594	0.200091	-0.37301	-0.591369	0.199129	1
PTN	-0.156306	0.362159	-0.67477	-0.590886	0.345795	1
AP1G1	-0.0877915	0.204834	-0.380417	-0.588014	0.000728982	1
C3orf70	-0.25554	0.598141	-1.10922	-0.586693	0.0045882	1
MBNL1	-0.0776235	0.18192	-0.337167	-0.58618	0.00689573	1
ETV6	-0.438196	1.03319	-1.90958	-0.583702	0.00300215	1
ZNF44	-0.0476836	0.112646	-0.208013	-0.582913	0.403666	1
ZNF655	-0.0570382	0.134789	-0.248865	-0.582779	0.0617081	1
MINDY3	-0.0840414	0.198903	-0.366985	-0.582158	0.337631	1
ARIH2	-0.0569906	0.135087	-0.249068	-0.581533	0.00177142	1
BMP2K	-0.0399335	0.0947983	-0.174665	-0.580918	0.823089	1
BAG3	-0.448371	1.07112	-1.96786	-0.578345	0.0778925	1
MYEF2	-0.0456617	0.109979	-0.201303	-0.575011	0.109728	1
AC092691.3	-0.696221	1.69714	-3.08958	-0.570148	0.0153895	1
C11orf58	-0.0469438	0.114496	-0.208384	-0.569923	0.705803	1
WASF2	-0.0841294	0.207634	-0.375893	-0.565151	0.488664	1
IPO11	-0.0593603	0.146601	-0.265322	-0.564882	0.415071	1
PRKG1	-0.0829506	0.206901	-0.372802	-0.560909	0.235266	1
MAST4	-0.18102	0.451973	-0.814012	-0.5605	0.0499029	1
UBE2E1	-0.0379824	0.0950901	-0.171055	-0.559426	0.0060806	1
ARGLU1	-0.175477	0.439411	-0.790364	-0.559335	0.477739	1
GLRX	-0.646892	1.62621	-2.92	-0.557778	0.0396619	1
RC3H1	-0.0811736	0.204107	-0.366455	-0.557687	0.370539	1
PAPOLA	-0.0764093	0.193596	-0.346415	-0.554653	0.213993	1
SECISBP2L	-0.0859438	0.217968	-0.389856	-0.554262	0.164058	1
SF3B1	-0.0434735	0.110403	-0.19735	-0.553732	0.102835	1
SMURF1	-0.0753779	0.192591	-0.343347	-0.551324	0.0695242	1
ZCCHC7	-0.0438665	0.112314	-0.200047	-0.550497	0.0179782	1
HNRNPD	-0.0572323	0.14672	-0.261185	-0.549997	0.271499	1
ITCH	-0.0472442	0.121618	-0.216106	-0.548359	0.0954043	1
PPFIA1	-0.0927952	0.241223	-0.426813	-0.544507	0.635512	1
AGPAT5	-0.0585574	0.152585	-0.2697	-0.543568	0.624243	1
SUCO	-0.0652732	0.170509	-0.301056	-0.542589	0.0328554	1
HACD3	-0.031619	0.0826561	-0.145894	-0.542306	0.212796	1
SETBP1	-0.0602326	0.157874	-0.278339	-0.541267	0.0941314	1
DNAJC3	-0.0472786	0.124389	-0.218947	-0.539788	0.0252961	1
RBM33	-0.0388429	0.102784	-0.18047	-0.537544	0.131577	1
KLF7	-0.194632	0.516371	-0.905636	-0.536527	0.129015	1
PSMD14	-0.0625661	0.166186	-0.291319	-0.53607	0.782339	1
USP14	-0.0575759	0.152972	-0.268124	-0.535968	0.0189052	1
CCDC91	-0.0484351	0.129055	-0.225925	-0.534853	0.390263	1
CIRBP	-0.18975	0.506212	-0.885711	-0.534373	0.709701	1
PPP4R3A	-0.0588051	0.157707	-0.275317	-0.532329	0.0857942	1
ST13	-0.0699455	0.187622	-0.327513	-0.532251	0.2766	1
TAX1BP1	-0.0465946	0.126909	-0.220098	-0.526351	0.132345	1
LRIG1	-0.151128	0.412217	-0.714474	-0.525799	0.177813	1
PSIP1	-0.0568975	0.155573	-0.269368	-0.52486	0.118286	1
IRAG1	-0.264074	0.722071	-1.25022	-0.524847	0.0996381	1
TMTC2	-0.283448	0.7753	-1.3422	-0.524722	0.00117492	1
ICE1	-0.0263664	0.0722641	-0.124997	-0.523947	0.000487126	1
RPS6KB1	-0.0487684	0.133718	-0.231255	-0.52379	0.00874175	1
ABCB7	-0.0575279	0.157922	-0.272977	-0.523337	0.0332895	1
DHX9	-0.0460162	0.126332	-0.218365	-0.523301	0.812989	1
NEK6	-0.0567524	0.155813	-0.269318	-0.523286	0.276155	1
ACTG1	-0.112241	0.308213	-0.532696	-0.523218	0.826202	1
FOXK2	-0.0892588	0.246164	-0.424682	-0.521562	0.340633	1
FSTL1	-0.0537876	0.148993	-0.256568	-0.519882	0.101653	1
ALDH1L1	-0.103727	0.287583	-0.495036	-0.519539	0.705645	1
NNT	-0.0326112	0.0910988	-0.156321	-0.516667	0.0243581	1
RBMX	-0.0429166	0.120794	-0.206627	-0.513803	0.41757	1
UBE2K	-0.0400607	0.112787	-0.192909	-0.513697	0.600919	1
ZMYM4	-0.0399229	0.113242	-0.193087	-0.510872	0.0800244	1
CADM1	-0.42058	1.20068	-2.04184	-0.508444	0.404621	1
UBE2E2	-0.0746435	0.213776	-0.363063	-0.507243	0.00765928	1
OSBPL6	-0.0499777	0.143495	-0.243451	-0.506296	0.0175835	1
SCARA3	-0.359778	1.03647	-1.75602	-0.505034	0.0142359	1
NUP98	-0.0534844	0.155694	-0.262662	-0.50114	0.0467145	1
FOXO3	-0.0930018	0.272862	-0.458866	-0.498218	0.503752	1
ATAD1	-0.0391048	0.114776	-0.192985	-0.498075	0.0923215	1
UBE2E3	-0.086664	0.25526	-0.428588	-0.496773	0.557549	1
PTPN12	-0.027375	0.0808238	-0.135574	-0.495884	0.144006	1
TYW1	-0.112873	0.333504	-0.55925	-0.495607	0.520535	1
HACE1	-0.0230694	0.0682641	-0.114403	-0.495056	0.0295747	1
SUN1	-0.0281567	0.0835117	-0.139825	-0.494197	0.16534	1
SLC35F5	-0.00749102	0.0223365	-0.0373185	-0.492235	0.0395567	1
SYCP2	-0.0465523	0.139467	-0.232572	-0.49049	0.613615	1
CD38	-0.391414	1.17941	-1.96224	-0.48838	0.120213	1
GPC5-AS2	-0.722401	2.18503	-3.62983	-0.486986	0.256137	1
ARL8B	-0.0531224	0.16222	-0.268465	-0.483499	0.209105	1
ATXN7L1	-0.0509571	0.156232	-0.258146	-0.482043	0.299599	1
CDH2	-0.143378	0.440083	-0.726839	-0.481636	0.587707	1
AP002336.2	-0.682925	2.09811	-3.46396	-0.481298	0.0905809	1
NTM	-0.100547	0.310595	-0.511688	-0.479318	0.605509	1
PMP2	-0.173238	0.538268	-0.884743	-0.477212	0.297888	1
KCND3	-0.557563	1.73528	-2.85041	-0.476615	0.0722744	1
USP3	-0.0464258	0.144558	-0.23741	-0.476443	0.0514703	1
PIAS2	-0.0424365	0.132254	-0.217127	-0.476123	0.140915	1
RALGAPA1	-0.0409146	0.127892	-0.209721	-0.475048	0.106878	1
ELOVL5	-0.249293	0.781525	-1.28011	-0.473998	0.105062	1
ETFDH	-0.0460276	0.144297	-0.236352	-0.473993	0.394986	1
RNMT	-0.049096	0.154618	-0.25281	-0.47236	0.0555318	1
INO80D	-0.038716	0.122798	-0.20023	-0.469816	0.360623	1
TANK	-0.0799734	0.254455	-0.414401	-0.468696	0.0237486	1
GNPTAB	-0.0355665	0.113216	-0.184349	-0.46853	0.263633	1
CACHD1	-0.0237025	0.0759987	-0.123404	-0.465953	0.000852835	1
NCOA6	-0.0370675	0.119389	-0.193524	-0.464352	0.438979	1
ERBB4	-0.0815826	0.263499	-0.426665	-0.463365	0.899446	1
TSC22D2	-0.0596653	0.193171	-0.312501	-0.462521	0.00570039	1
BAALC	-0.480584	1.56552	-2.52669	-0.460351	0.0041526	1
PRKAR2A	-0.0812333	0.265193	-0.427659	-0.459591	0.74573	1
USP22	-0.0256471	0.0840803	-0.135374	-0.458111	0.47475	1
OTUD7B	-0.101002	0.33143	-0.533434	-0.457785	0.357264	1
ORC4	-0.0363084	0.119309	-0.191926	-0.457294	0.0256903	1
MACROD2	-0.104	0.342085	-0.550085	-0.456946	0.0572759	1
DDX5	-0.240134	0.791732	-1.272	-0.456119	0.104045	1
RNGTT	-0.0183123	0.060524	-0.0971485	-0.455265	0.0658128	1
MPRIP	-0.0163871	0.0542873	-0.0870616	-0.454453	0.593045	1
ATR	-0.0115761	0.0384198	-0.0615719	-0.453812	0.0331486	1
JAK2	-0.039903	0.133035	-0.212841	-0.452235	0.43349	1
AL160254.1	-0.357915	1.19431	-1.91014	-0.451932	0.177872	1
FGF1	-0.116528	0.389434	-0.62249	-0.4514	0.823502	1
GKAP1	-0.0223289	0.0746468	-0.119305	-0.451287	0.292984	1
CRTC3	-0.0256537	0.0860605	-0.137368	-0.45008	0.0271962	1
CRLF3	-0.0759971	0.255046	-0.40704	-0.449947	0.829048	1
CDYL	-0.0616832	0.207581	-0.330947	-0.44899	0.153754	1
PPM1A	-0.0438054	0.147923	-0.235533	-0.447806	0.082152	1
DPP10-AS3	-0.54899	1.85896	-2.95694	-0.446854	0.244107	1
CNOT2	-0.0585274	0.198453	-0.315508	-0.446383	0.548037	1
IKZF2	-0.00490899	0.0166594	-0.0264774	-0.446091	0.0398888	1
DOCK7	-0.0849726	0.288852	-0.458798	-0.445511	0.545662	1
AKAP7	-0.0501369	0.170832	-0.271106	-0.444708	0.145952	1
KIAA0586	-0.0276043	0.094371	-0.14958	-0.44356	0.077697	1
SLF2	-0.0366938	0.125855	-0.199243	-0.442442	0.741617	1
USP9X	-0.00229838	0.00790899	-0.0125057	-0.441323	0.364323	1
ANKRD12	-0.143406	0.494777	-0.781588	-0.440423	0.186652	1
ARFIP1	-0.00688806	0.0238109	-0.0375871	-0.439765	0.0502745	1
PSME4	-0.0276225	0.0956678	-0.150913	-0.439119	0.117643	1
MAOB	-0.148535	0.514712	-0.811782	-0.438935	0.0367065	1
TCERG1	-0.0293319	0.101685	-0.160349	-0.438794	0.12577	1
PTPRF	-0.022281	0.0775365	-0.122098	-0.437498	0.0945017	1
ANGPTL4	-0.688254	2.40177	-3.77827	-0.436551	0.0090902	1
SEPTIN7	-0.0885732	0.309447	-0.486594	-0.436159	0.623948	1
PICALM	-0.0674806	0.235873	-0.370834	-0.435992	0.541125	1
RAB5A	-0.0056479	0.0197493	-0.0310451	-0.435862	0.456579	1
DNAJC1	-0.0197266	0.0690306	-0.108484	-0.435609	0.170195	1
ANKUB1	-0.193973	0.680431	-1.06838	-0.434787	0.842278	1
PPP3R1	-0.0526412	0.185129	-0.290411	-0.433927	0.380201	1
NHS	-0.145144	0.510453	-0.800742	-0.433922	0.0336614	1
KDM7A	-0.0129189	0.0456869	-0.0715246	-0.432048	0.00122609	1
ECPAS	-0.00707254	0.0252251	-0.0393702	-0.429193	0.0727982	1
CCDC93	-0.0265189	0.0946914	-0.147729	-0.428809	0.609132	1
CORO2B	-0.031423	0.112595	-0.175441	-0.42764	0.147771	1
ANKRD17	-0.0735718	0.264885	-0.412029	-0.426045	0.0820923	1
NAPB	-0.0422085	0.152375	-0.236792	-0.425149	0.161637	1
FNBP1L	-0.0338604	0.122345	-0.190066	-0.424858	0.203986	1
AL050309.1	-0.0788692	0.285235	-0.442973	-0.424551	0.00692114	1
POM121	-0.010849	0.0394201	-0.0611181	-0.422997	0.167052	1
IFRD1	-0.0649567	0.236624	-0.366537	-0.422151	0.0729647	1
MPP6	-0.0792927	0.289023	-0.447608	-0.42195	0.500186	1
AL356737.2	-0.749256	2.73258	-4.23109	-0.421764	0.130533	1
RIC1	-0.0396849	0.145796	-0.225166	-0.419347	0.0215082	1
SUGP2	-0.056756	0.208955	-0.322467	-0.418649	0.0299549	1
TNKS2	-0.0387863	0.142842	-0.220415	-0.418546	0.052488	1
PITPNB	-0.0246774	0.0911719	-0.140527	-0.417498	0.0192225	1
SRSF5	-0.0344292	0.127358	-0.196217	-0.417091	0.162757	1
BMPR1A	-0.146423	0.542324	-0.83517	-0.416676	0.00360181	1
SOD2	-0.291364	1.08039	-1.66312	-0.4163	0.00626498	1
LGI4	-0.0393379	0.146657	-0.225333	-0.414532	0.275791	1
WSB1	-0.211925	0.791579	-1.21543	-0.413916	0.37327	1
TM9SF3	-0.0236453	0.0885324	-0.135823	-0.413129	0.00102393	1
PLOD2	-0.0458956	0.171876	-0.263667	-0.413064	0.00265474	1
OIP5-AS1	-0.038342	0.144208	-0.220892	-0.411662	0.150363	1
YEATS2	-0.0226025	0.0855515	-0.130756	-0.409602	0.111396	1
KATNAL1	-0.0549762	0.208384	-0.318336	-0.409141	0.162629	1
LRPPRC	-0.0546178	0.207219	-0.316454	-0.408839	0.0140841	1
SEMA4B	-0.0446086	0.169554	-0.258772	-0.408246	0.842824	1
TTC7B	-0.0195585	0.0744482	-0.113565	-0.407779	0.492819	1
FGFR1OP2	-0.0331999	0.12668	-0.193079	-0.406998	0.0354864	1
HSD17B4	-0.0192334	0.0734409	-0.111908	-0.406766	0.301563	1
SCAF11	-0.0158721	0.0609203	-0.0926644	-0.405102	0.29072	1
DNAJB14	-0.0228516	0.0877993	-0.133502	-0.404771	0.152921	1
IQCH	-0.041613	0.160023	-0.243249	-0.40449	0.918507	1
NBAS	-0.0278642	0.107296	-0.163024	-0.40406	0.518279	1
MED27	-0.0399359	0.154096	-0.233968	-0.403402	0.0347455	1
ELF2	-0.0545173	0.210871	-0.319906	-0.402624	0.0723179	1
TUG1	-0.0299187	0.116164	-0.176001	-0.401414	0.689211	1
SSBP1	-0.031362	0.121827	-0.184551	-0.401258	0.595436	1
DIP2C	-0.013723	0.0537574	-0.0812033	-0.398583	0.297387	1
SERGEF	-0.366201	1.43954	-2.17194	-0.397478	0.00172273	1
DMTF1	-0.0789613	0.311487	-0.46941	-0.396368	0.0533203	1
MTM1	-0.0371501	0.14661	-0.220911	-0.396238	0.239533	1
DNAJC13	-0.0112238	0.0443754	-0.066823	-0.395657	0.371533	1
SUZ12	-0.0323548	0.127975	-0.192685	-0.395524	0.142632	1
ITSN1	-0.00772002	0.0305761	-0.0460162	-0.395104	0.174662	1
RAB18	-0.0323281	0.128183	-0.192839	-0.394751	0.207984	1
PIP4K2A	-0.0935029	0.371194	-0.5582	-0.394369	0.0301789	1
CFDP1	-0.0186596	0.0741083	-0.111428	-0.394233	0.00916413	1
FCHO2	-0.0649848	0.258651	-0.38862	-0.393553	0.861311	1
MSRA	-0.109736	0.438083	-0.657556	-0.39261	0.166903	1
SAMD4A	-0.82037	3.27676	-4.9175	-0.392444	0.00198652	1
CEP164	-0.0412534	0.164936	-0.247442	-0.392141	0.540542	1
GBF1	-0.0433406	0.173288	-0.25997	-0.392127	0.20281	1
STRN	-0.0378566	0.151624	-0.227338	-0.391583	0.717839	1
AC002463.1	-0.208064	0.834188	-1.25032	-0.391266	0.297046	1
IQGAP1	-0.0558227	0.223912	-0.335557	-0.391123	0.044348	1
CCNH	-0.0673466	0.270327	-0.40502	-0.390901	0.0404356	1
SETX	-0.0256897	0.103317	-0.154696	-0.390297	0.0255015	1
LRRFIP2	-0.0291948	0.117671	-0.176061	-0.389611	0.371698	1
WDR37	-0.0219706	0.0889331	-0.132874	-0.388279	0.720446	1
C4orf19	-0.119749	0.484732	-0.72423	-0.388273	0.298301	1
CALM1	-0.187833	0.764247	-1.13991	-0.386676	0.000447302	1
KDM6A	-0.0495974	0.202165	-0.30136	-0.386114	0.363469	1
AC019257.1	-0.0940518	0.383814	-0.571918	-0.385753	0.227039	1
GLI2	-0.0858775	0.350666	-0.522421	-0.385567	0.19628	1
SLC25A37	-0.00897651	0.0366587	-0.0546118	-0.385527	0.174154	1
SGCE	-0.0242085	0.0991307	-0.147548	-0.384694	0.133885	1
VMP1	-0.00634081	0.0261032	-0.0387849	-0.383052	0.0920234	1
SPPL2A	-0.0106459	0.0438338	-0.0651256	-0.382997	0.259242	1
RCOR1	-0.0507863	0.209157	-0.31073	-0.382927	0.546719	1
OGT	-0.0305026	0.126311	-0.187317	-0.381242	0.0867953	1
BRWD3	-0.0445557	0.184609	-0.27372	-0.38107	0.675295	1
SDC2	-0.0841504	0.348715	-0.517016	-0.381023	0.292902	1
PRRC2B	-0.00548903	0.0227638	-0.0337419	-0.380786	0.247004	1
AP3B1	-0.0238574	0.0992277	-0.146942	-0.379896	0.303981	1
MIGA1	-0.0469931	0.19576	-0.289746	-0.379417	0.557429	1
MAN1A2	-0.0434957	0.181701	-0.268692	-0.378558	0.00441149	1
RAB11A	-0.133805	0.562238	-0.829849	-0.376778	0.311844	1
RBM28	-0.0515602	0.217697	-0.320817	-0.375315	0.395012	1
PPP4R2	-0.00830914	0.0353044	-0.0519227	-0.373407	0.201981	1
NUP160	-0.0157171	0.0669035	-0.0983376	-0.372848	0.55571	1
FNBP1	-0.0658783	0.280511	-0.412268	-0.372757	0.560029	1
GMDS	-0.0109842	0.0469069	-0.0688753	-0.371883	0.00114037	1
ACSL3	-0.0263266	0.11249	-0.165143	-0.371707	0.00848622	1
GNA14	-0.389874	1.6661	-2.44585	-0.371667	0.00287079	1
PCMTD1	-0.0566477	0.242274	-0.355569	-0.371427	0.570917	1
ETFA	-0.0315365	0.13488	-0.197954	-0.371419	0.769274	1
FBXO21	-0.0153	0.0656761	-0.096276	-0.370324	0.494553	1
CHIC2	-0.0282909	0.121746	-0.178328	-0.369569	0.182685	1
CCNY	-0.085073	0.36702	-0.537166	-0.368818	0.219309	1
ZCCHC24	-0.00447749	0.0193241	-0.0282791	-0.368704	0.0214993	1
C2CD5	-0.0661454	0.286162	-0.418453	-0.367982	0.544766	1
SHOC1	-0.182222	0.791024	-1.15547	-0.366967	0.0975339	1
RYK	-0.022344	0.0970669	-0.141755	-0.366745	0.00312523	1
RUFY3	-0.0699453	0.304802	-0.444692	-0.365821	0.36846	1
AC022601.1	-0.473395	2.07072	-3.0175	-0.3647	0.166515	1
ANO5	-0.138559	0.606307	-0.883424	-0.364589	0.201273	1
TRAPPC10	-0.0231418	0.101319	-0.147603	-0.364429	0.00490688	1
VCL	-0.0152858	0.0670595	-0.0976311	-0.363829	0.548453	1
HIVEP2	-0.0289347	0.127605	-0.185474	-0.362279	0.516325	1
FNDC3B	-0.00330368	0.0145764	-0.0211838	-0.362139	0.734431	1
PPP1R12A	-0.0148313	0.0654989	-0.0951615	-0.361867	0.584503	1
CGNL1	-0.0334009	0.147641	-0.214443	-0.361598	0.152209	1
GPR107	-0.0259686	0.114872	-0.166809	-0.361384	0.0772311	1
STK3	-0.0950057	0.423132	-0.613143	-0.359379	0.279004	1
BIRC6	-0.0463795	0.206987	-0.299747	-0.358777	0.0902981	1
TMEM164	-0.0614095	0.274354	-0.397173	-0.358468	0.0827074	1
IREB2	-0.00461122	0.0206345	-0.029857	-0.357994	0.0255942	1
UBE2W	-0.0139335	0.0624508	-0.0903177	-0.357523	0.0535053	1
TAF1D	-0.0602798	0.270647	-0.391206	-0.357016	0.429311	1
TANC2	-0.0392616	0.176467	-0.25499	-0.356704	0.89596	1
GNA12	-0.023446	0.106416	-0.153308	-0.353863	0.283552	1
MAPK1	-0.0209415	0.0956122	-0.137495	-0.352152	0.00587065	1
KPNA5	-0.0301907	0.138309	-0.19869	-0.351175	0.868964	1
PITPNM2	-0.00231775	0.0106397	-0.0152752	-0.350586	0.30042	1
RAB3GAP2	-0.00377024	0.0174113	-0.0249518	-0.348868	0.294295	1
SMAD4	-0.0516346	0.239585	-0.342854	-0.347511	0.00853523	1
NAA15	-0.00228815	0.0106643	-0.0152406	-0.346242	0.665331	1
NFE2L2	-0.00166262	0.00778613	-0.0111114	-0.344879	0.722948	1
CPEB2	-0.00492284	0.0231457	-0.0329913	-0.343751	0.05603	1
AASS	-0.0501405	0.23661	-0.336891	-0.342714	0.0289598	1
DCAF5	-0.0268631	0.127092	-0.180818	-0.341988	0.0392595	1
PTPN11	-0.0080374	0.0381646	-0.0542394	-0.340959	0.0278322	1
RNF217	-0.0523708	0.250015	-0.354757	-0.33945	0.213894	1
POT1	-0.0389266	0.186298	-0.264151	-0.338749	0.313693	1
CYBRD1	-0.035806	0.171634	-0.243246	-0.338307	0.774137	1
ZSWIM6	-0.0493158	0.236718	-0.33535	-0.337922	0.732237	1
TSPAN5	-0.0302222	0.145227	-0.205672	-0.337616	0.792695	1
SEPTIN8	-0.0204759	0.0985886	-0.13954	-0.337061	0.121581	1
SHPRH	-0.0272743	0.131712	-0.186261	-0.336233	0.2913	1
DYM	-0.0157958	0.0762817	-0.107873	-0.33623	0.612437	1
MINK1	-0.0162915	0.0787343	-0.111317	-0.336021	0.079703	1
STX17	-0.0290041	0.140323	-0.198331	-0.335723	0.0254528	1
COMMD10	-0.0269894	0.131178	-0.185156	-0.334445	0.0217154	1
MED15	-0.0237035	0.115341	-0.162748	-0.334124	0.2234	1
KIF3A	-0.0363858	0.178669	-0.251441	-0.331613	0.627021	1
FBXO9	-0.0218124	0.107245	-0.15087	-0.331261	0.003532	1
PRKACB	-0.0271662	0.133594	-0.187927	-0.331206	0.520942	1
MIA2	-0.0103577	0.0511331	-0.0718485	-0.330141	0.853146	1
RAB7A	-0.00558704	0.0278108	-0.0389849	-0.327877	0.177272	1
ITPR2	-0.307186	1.52964	-2.14401	-0.327778	0.00289864	1
CUL4A	-0.0192085	0.0961272	-0.134544	-0.32642	0.423265	1
SYT17	-0.00310199	0.0155681	-0.0217721	-0.325643	0.497854	1
ELP2	-0.00518594	0.0260508	-0.0364227	-0.325394	0.249744	1
ENAH	-0.00376563	0.0189551	-0.0264864	-0.324835	0.728645	1
QKI	-0.267572	1.34852	-1.88366	-0.324506	0.0570533	1
KDM5B	-0.0256629	0.129538	-0.180863	-0.324086	0.460939	1
PPP2R2A	-0.00148171	0.00748811	-0.0104515	-0.323763	0.766611	1
S100PBP	-0.00857816	0.0435364	-0.0606927	-0.322614	0.0918197	1
KATNBL1	-0.00854811	0.0435557	-0.0606519	-0.32155	0.176764	1
ZRANB2	-0.0263728	0.134392	-0.187137	-0.321525	0.256007	1
PARD3	-0.314507	1.60369	-2.2327	-0.321356	0.540937	1
ATP1B2	-0.0973438	0.496956	-0.691644	-0.321034	0.688267	1
LRP2BP	-0.0394972	0.202231	-0.281225	-0.320249	0.710759	1
CAPZB	-0.0419292	0.215702	-0.299561	-0.318982	0.100189	1
CYB5B	-0.0358781	0.186261	-0.258018	-0.316557	0.72423	1
CMC2	-0.0282426	0.14739	-0.203875	-0.315172	0.341216	1
KIF16B	-0.0238959	0.124735	-0.172527	-0.31511	0.174473	1
IFT88	-0.0196159	0.102422	-0.141654	-0.315037	0.498597	1
TASP1	-0.0018863	0.0098517	-0.0136243	-0.314967	0.495845	1
STAT3	-0.0512928	0.267987	-0.370572	-0.314871	0.691576	1
SLC6A11	-0.134317	0.702079	-0.970713	-0.314751	0.00433996	1
WWP1	-0.00725206	0.0379093	-0.0524135	-0.314733	0.48992	1
KMT5B	-0.0186717	0.0976864	-0.13503	-0.31451	0.215126	1
EP400	-0.00677147	0.0356733	-0.0492163	-0.312685	0.593499	1
AC007566.1	-0.0247167	0.130522	-0.179955	-0.31206	0.237999	1
AP2B1	-0.0124889	0.0666299	-0.0916078	-0.309381	0.135499	1
SETD5	-0.0123939	0.0661258	-0.0909136	-0.30937	0.479844	1
PPP3CA	-0.0295648	0.158193	-0.217323	-0.308621	0.00101533	1
MSRB3	-0.0475276	0.255785	-0.35084	-0.307117	0.0745224	1
TPD52L1	-0.464916	2.50373	-3.43356	-0.306947	0.527585	1
NRCAM	-0.119932	0.649148	-0.889012	-0.305641	0.0310364	1
SHOC2	-0.00398343	0.0218025	-0.0297694	-0.302776	0.633005	1
YWHAZ	-0.00296772	0.0162541	-0.0221895	-0.302606	0.112273	1
SEPTIN9	-0.032501	0.180391	-0.245393	-0.299216	0.476034	1
SYNM	-0.0048549	0.0270096	-0.0367194	-0.298622	0.619444	1
RETREG1	-0.108107	0.602882	-0.819095	-0.298015	0.278193	1
RAPGEF1	-0.00201471	0.0112445	-0.015274	-0.297812	0.0025058	1
AC079385.1	-0.47656	2.66712	-3.62024	-0.297117	0.304652	1
AL731577.2	-0.0247975	0.139091	-0.188686	-0.296556	0.726215	1
AL391807.1	-0.0629606	0.353454	-0.479375	-0.296341	0.559708	1
NOTCH2NLC	-0.0118863	0.0670498	-0.0908223	-0.295133	0.0441869	1
MYH10	-0.0305615	0.172832	-0.233956	-0.2945	0.0606009	1
DPY19L3	-0.0607548	0.344534	-0.466044	-0.293808	0.00358018	1
ITGAV	-0.0384543	0.21865	-0.295558	-0.293146	0.115775	1
GALNT2	-0.00875576	0.0498169	-0.0673284	-0.292986	0.00057472	1
AC093610.1	-0.251315	1.43257	-1.9352	-0.292519	0.505521	1
MYSM1	-0.00283698	0.0162097	-0.0218837	-0.291934	0.758783	1
GPBP1	-0.0204372	0.116779	-0.157653	-0.291921	0.717752	1
OSBPL11	-0.0432738	0.247511	-0.334059	-0.291676	0.954377	1
GPC5	-0.331958	1.90215	-2.56607	-0.291223	0.0907111	1
SCD5	-0.0459874	0.264036	-0.356011	-0.290732	0.097038	1
SLC30A9	-0.0214443	0.124105	-0.166993	-0.288769	0.602603	1
ARFGEF2	-0.0187723	0.108836	-0.146381	-0.288327	0.176304	1
GPATCH2L	-0.0196316	0.113943	-0.153207	-0.288057	0.254965	1
FAM135A	-0.0502303	0.292632	-0.393092	-0.287141	0.0161024	1
SH3RF1	-0.0374583	0.218542	-0.293459	-0.286785	0.0558011	1
SNX24	-0.00987731	0.0580748	-0.0778294	-0.284894	0.0743038	1
GAPVD1	-0.0164601	0.0968587	-0.129779	-0.284694	0.190028	1
STXBP5	-0.0806301	0.476132	-0.637393	-0.283841	0.677615	1
STX18	-0.0226649	0.134109	-0.179439	-0.283353	0.190288	1
STK39	-0.0188526	0.111553	-0.149259	-0.283349	0.561635	1
HNRNPH3	-0.0230181	0.136734	-0.18277	-0.282403	0.0851853	1
PDK4	-0.0931784	0.554689	-0.741046	-0.281889	0.733335	1
SENP6	-0.0194044	0.11568	-0.154489	-0.281543	0.224976	1
MRPS6	-0.108706	0.650304	-0.867715	-0.280707	0.828463	1
ARHGAP24	-0.0748931	0.450253	-0.600039	-0.279518	0.108857	1
SNX1	-0.0146605	0.0883485	-0.117669	-0.278946	0.523119	1
PIKFYVE	-0.0393796	0.237614	-0.316373	-0.278644	0.0449788	1
RGS20	-0.0502533	0.304036	-0.404543	-0.278006	0.242479	1
ARID5B	-0.0572609	0.34752	-0.462042	-0.277259	0.0463068	1
AASDH	-0.0268154	0.163102	-0.216733	-0.276736	0.059679	1
HMBOX1	-0.00097752	0.00596434	-0.00791938	-0.275993	0.64746	1
PLCB1	-0.0524613	0.320116	-0.425039	-0.275976	0.551046	1
SEC23A	-0.0214627	0.13134	-0.174265	-0.275298	0.063154	1
ITPRID2	-0.000529663	0.00328921	-0.00434853	-0.27184	0.0649484	1
VIM	-0.0268101	0.167042	-0.220662	-0.271067	0.339685	1
SERPINB6	-0.0198589	0.123971	-0.163689	-0.270616	0.40078	1
WDR41	-0.019884	0.125401	-0.165169	-0.268245	0.562373	1
XRN1	-0.0252022	0.159558	-0.209963	-0.267348	0.943695	1
CAB39	-0.0147227	0.0936779	-0.123123	-0.266197	0.220258	1
MASP1	-0.0140216	0.0893219	-0.117365	-0.265927	0.349224	1
AC093305.1	-0.144094	0.919608	-1.2078	-0.265505	0.579058	1
RBM5	-0.021379	0.137312	-0.18007	-0.264049	0.0891328	1
CLOCK	-0.00997107	0.0643374	-0.0842796	-0.262997	0.105262	1
AGTPBP1	-0.00183789	0.0118684	-0.0155442	-0.262813	0.00635658	1
ZNF83	-0.0229997	0.148874	-0.194874	-0.262277	0.299403	1
OXSR1	-0.0112799	0.0734302	-0.09599	-0.260987	0.0669963	1
DNER	-0.153298	1.00244	-1.30904	-0.25997	0.215533	1
ZBTB7C	-0.0451171	0.295932	-0.386167	-0.259282	0.0498107	1
XRRA1	-0.0060125	0.03954	-0.051565	-0.258697	0.237647	1
PAQR3	-0.0193984	0.128409	-0.167206	-0.257227	0.133103	1
BCL2L13	-0.00235604	0.0156864	-0.0203985	-0.255939	0.0562626	1
AC023095.1	-0.0584043	0.389204	-0.506013	-0.255738	0.908846	1
RALGAPA2	-0.00943098	0.0631474	-0.0820093	-0.254682	0.884508	1
GPI	-0.0463942	0.313515	-0.406304	-0.25265	0.1179	1
CD99	-0.0597114	0.403987	-0.52341	-0.252388	0.259166	1
SNX9	-0.0350771	0.237535	-0.307689	-0.25219	0.763845	1
NRG2	-0.00789576	0.053628	-0.0694196	-0.251535	0.81545	1
AGL	-0.00417015	0.0284625	-0.0368028	-0.250466	0.651218	1
CNN3	-0.195343	1.34098	-1.73166	-0.249209	0.00129073	1
FOXP1	-0.145389	1.00248	-1.29326	-0.24825	0.679628	1
HMGN1	-0.0909545	0.632935	-0.814844	-0.246263	0.0841765	1
AC007098.1	-0.135961	0.947864	-1.21979	-0.245869	0.260291	1
LINC00174	-0.144148	1.00847	-1.29676	-0.245117	0.00191014	1
ZBTB20-AS5	-0.0409832	0.287227	-0.369193	-0.244738	0.142785	1
INTS6	-0.0282346	0.198188	-0.254657	-0.244405	0.505705	1
PSMG4	-0.00380035	0.0267233	-0.034324	-0.244026	0.135813	1
MTF2	-0.0130683	0.091929	-0.118066	-0.243943	0.0146902	1
MTMR2	-0.0115667	0.0814969	-0.10463	-0.243601	0.939415	1
RNF149	-0.00687177	0.0487907	-0.0625343	-0.241966	0.110052	1
TTC21B	-0.0204637	0.145344	-0.186272	-0.241895	0.852281	1
RASAL2	-0.0130966	0.0933023	-0.119496	-0.241251	0.378035	1
DST	-0.461209	3.31263	-4.23505	-0.239531	0.299558	1
RAP1A	-0.00229945	0.0165365	-0.0211354	-0.239268	0.442483	1
AP1S2	-0.00392134	0.0282242	-0.0360669	-0.23909	0.455371	1
TANC1	-0.0229423	0.165594	-0.211478	-0.238502	0.192935	1
G3BP1	-0.00550398	0.0399809	-0.0509888	-0.237169	0.922489	1
AC068587.4	-0.0553741	0.402694	-0.513442	-0.236933	0.810014	1
UNC13B	-0.0243396	0.177259	-0.225938	-0.236632	0.0302114	1
SGMS1	-0.0129393	0.0944494	-0.120328	-0.236157	0.854725	1
DYNC1LI2	-0.0223342	0.163442	-0.208111	-0.235628	0.478081	1
MTDH	-0.00938069	0.0690772	-0.0878386	-0.23434	0.0522704	1
SRBD1	-0.0220187	0.162147	-0.206185	-0.234331	0.912043	1
AL078459.1	-0.297072	2.19049	-2.78463	-0.234065	0.0795909	1
USP34	-0.0176384	0.132294	-0.167571	-0.230574	0.0241221	1
ZDHHC17	-0.0150539	0.114478	-0.144586	-0.227782	0.319314	1
CLIP1	-0.00534402	0.0407446	-0.0514327	-0.227259	0.154155	1
PCCA	-0.0166347	0.127302	-0.160572	-0.226512	0.384763	1
DCUN1D4	-0.0165872	0.127723	-0.160898	-0.22528	0.634298	1
CSDE1	-0.0166548	0.128824	-0.162133	-0.224383	0.0721249	1
AC108519.1	-0.000124182	0.000961467	-0.00120983	-0.22419	0.010222	1
KIF21A	-0.00960967	0.0748707	-0.0940901	-0.222947	0.581355	1
TPM1	-0.0338199	0.269832	-0.337472	-0.218296	0.742911	1
PDLIM5	-0.0146112	0.116635	-0.145857	-0.218197	0.837278	1
MAPRE2	-0.0158862	0.127196	-0.158969	-0.217612	0.0235855	1
HNRNPH1	-0.0048164	0.0387716	-0.0484044	-0.216573	0.0840355	1
NAA25	-0.0044743	0.0360569	-0.0450055	-0.216363	0.0552045	1
ZNF506	-0.0209914	0.170273	-0.212256	-0.215107	0.0230371	1
MT3	-0.0429995	0.35394	-0.439939	-0.212318	0.955868	1
ERBIN	-0.0143386	0.118108	-0.146785	-0.212185	0.180066	1
MAX	-0.0532745	0.441926	-0.548475	-0.210856	0.00050565	1
CHL1	-0.0669115	0.555499	-0.689322	-0.210704	0.810885	1
FRMD6	-0.0151886	0.126143	-0.15652	-0.210633	0.956879	1
DENND5A	-0.00283082	0.0236234	-0.029285	-0.209732	0.829229	1
SPECC1L	-0.0112378	0.0938108	-0.116286	-0.209672	0.168073	1
AEBP1	-0.0108036	0.0904069	-0.112014	-0.209214	0.353645	1
SLC20A2	-0.0214521	0.179604	-0.222509	-0.209122	0.386136	1
GALNT18	-0.0288759	0.24235	-0.300102	-0.208667	0.79441	1
MYO1E	-0.00552383	0.0463837	-0.0574314	-0.208573	0.765819	1
FAM13B	-0.00634319	0.0535807	-0.0662671	-0.20747	0.0264382	1
MT-ATP6	-0.0563134	0.476251	-0.588878	-0.207247	0.121814	1
CEP350	-0.0347878	0.294387	-0.363963	-0.207132	0.942652	1
AC023509.6	-0.150734	1.27637	-1.57784	-0.207016	0.0499763	1
MYO5A	-0.00111448	0.00945329	-0.0116822	-0.206698	0.0306017	1
TBCA	-0.00814779	0.0691181	-0.0854137	-0.206681	0.0920389	1
PTPN9	-0.00116171	0.00985716	-0.0121806	-0.206637	0.0570791	1
ALDH1A1	-0.015643	0.132881	-0.164167	-0.20643	0.269274	1
ZIC1	-0.000817368	0.00695814	-0.00859288	-0.206033	0.581653	1
MGAT5	-0.0172067	0.146481	-0.180894	-0.20603	0.00215368	1
TTC37	-0.00533592	0.0454557	-0.0561275	-0.205904	0.422065	1
BMPR2	-0.00719956	0.0616642	-0.0760633	-0.20491	0.924334	1
GASK1A	-0.0933621	0.800397	-0.987121	-0.204738	0.152931	1
EZR	-0.0419166	0.360727	-0.44456	-0.204039	0.529354	1
LTBP1	-0.0273776	0.23792	-0.292676	-0.20226	0.0206542	1
RYBP	-0.0062976	0.0553497	-0.0679449	-0.200221	0.331494	1
TMEM220-AS1	-0.0352666	0.310546	-0.381079	-0.199881	0.692228	1
SON	-0.0140687	0.124458	-0.152595	-0.199052	0.291187	1
JUN	-0.174799	1.54769	-1.89729	-0.198898	0.521398	1
NIM1K	-0.00522311	0.0463783	-0.0568245	-0.198388	0.361298	1
PFKP	-0.0879047	0.785174	-0.960983	-0.197336	0.783228	1
CYP7B1	-0.0201134	0.182886	-0.223113	-0.194195	0.875972	1
ATP11A	-0.000199088	0.00185356	-0.00225174	-0.190098	0.0155899	1
DDHD1	-0.00956498	0.089478	-0.108608	-0.189282	0.72069	1
CTDSPL2	-0.021108	0.197643	-0.239859	-0.189124	0.14134	1
ABL2	-0.0117001	0.109655	-0.133055	-0.188965	0.0374804	1
AHDC1	-0.0151516	0.142261	-0.172564	-0.188655	0.357885	1
CUL3	-0.0138139	0.130478	-0.158106	-0.187639	0.561253	1
PPP1CB	-0.0192573	0.182448	-0.220962	-0.187123	0.0451357	1
SYNRG	-0.0151298	0.146151	-0.17641	-0.183866	0.0427614	1
TMEM165	-0.0327614	0.318026	-0.383549	-0.183048	0.0941116	1
ARNTL	-0.0223519	0.218599	-0.263303	-0.181817	0.187712	1
KDM4C	-0.00196074	0.0191841	-0.0231056	-0.181745	0.599778	1
CRYAB	-0.0532505	0.523751	-0.630252	-0.180882	0.903645	1
SLC25A26	-0.0335959	0.333056	-0.400248	-0.179589	0.00138334	1
ME1	-0.00154152	0.0153434	-0.0184265	-0.178935	0.618773	1
ANKRD10	-0.00447501	0.0446138	-0.0535638	-0.178673	0.0498282	1
NR6A1	-0.0156805	0.156494	-0.187855	-0.178501	0.610351	1
NFYC	-0.00501033	0.0500569	-0.0600775	-0.178329	0.559987	1
MAP4K3-DT	-0.000338997	0.00340863	-0.00408663	-0.177291	0.0415226	1
AC005261.1	-1.0741e-05	0.000108063	-0.000129545	-0.177199	0.676802	1
CCNL2	-0.0192128	0.193841	-0.232266	-0.176746	0.83258	1
HERC4	-0.0151871	0.155773	-0.186147	-0.174112	0.141144	1
GALNT10	-0.00791691	0.0814342	-0.097268	-0.173662	0.139483	1
ZNF197	-0.0363329	0.378057	-0.450723	-0.171846	0.0105942	1
AC008771.1	-0.0523077	0.548223	-0.652838	-0.170718	0.607989	1
PLSCR1	-0.00442272	0.0465644	-0.0554098	-0.170011	0.0036203	1
SESTD1	-0.000855121	0.0090344	-0.0107446	-0.169473	0.00617542	1
CTTN	-0.0148408	0.157438	-0.187119	-0.16884	0.903776	1
MAML2	-0.0360142	0.382805	-0.454833	-0.168537	0.972691	1
OSBPL9	-0.00138234	0.0148188	-0.0175834	-0.167232	0.673694	1
ABCC5	-0.000708771	0.00767765	-0.00909519	-0.165645	0.141931	1
CAND1	-0.0251171	0.273102	-0.323337	-0.165075	0.00523076	1
CNOT6L	-0.0113824	0.130117	-0.152882	-0.157661	0.0201265	1
AC008957.2	-0.508721	5.82112	-6.83856	-0.15752	0.221967	1
GPC6	-0.016618	0.190725	-0.223961	-0.157086	0.629117	1
TMED10	-0.0247669	0.290913	-0.340446	-0.153771	0.0975748	1
PCDH9-AS4	-0.100065	1.19171	-1.39184	-0.151824	0.0850205	1
TRPC4AP	-0.00409913	0.0488234	-0.0570217	-0.15181	0.849107	1
SEM1	-0.0298713	0.36093	-0.420673	-0.149812	0.989693	1
FKBP5	-0.0306288	0.372577	-0.433835	-0.148885	0.982939	1
PPM1B	-0.00906376	0.110419	-0.128547	-0.14868	0.937537	1
ASAP3	-0.000211183	0.00258203	-0.00300439	-0.148185	0.908726	1
IGFBP7	-0.00988295	0.121036	-0.140801	-0.147956	0.196726	1
CSGALNACT2	-5.31429e-05	0.000656303	-0.000762588	-0.146816	0.890579	1
CHD2	-0.0254017	0.313764	-0.364568	-0.146791	0.359906	1
GABRA2	-0.0228901	0.28374	-0.329521	-0.146312	0.167557	1
TRIO	-0.00406723	0.0507689	-0.0589034	-0.145372	0.000595196	1
ITPKB	-0.0270798	0.33881	-0.392969	-0.145059	0.646859	1
ADCY9	-0.000560343	0.00711632	-0.008237	-0.143064	0.86507	1
SLC36A4	-0.00519396	0.0662677	-0.0766556	-0.142454	0.00823367	1
GALNT1	-0.00200262	0.0257009	-0.0297061	-0.141681	0.561832	1
NPC1	-0.0193135	0.248089	-0.286716	-0.141561	0.176089	1
IMMP2L	-0.0172829	0.222467	-0.257033	-0.141289	0.403271	1
KSR1	-0.000150455	0.00195295	-0.00225386	-0.140195	0.0392178	1
EEA1	-0.000552689	0.00718364	-0.00828902	-0.140021	0.0128831	1
PRPF40A	-0.0176219	0.22949	-0.264733	-0.139768	0.980658	1
KNOP1	-1.4187e-05	0.000185401	-0.000213775	-0.139317	0.0625857	1
SLC5A3	-0.0500444	0.655038	-0.755127	-0.139112	0.770977	1
MAN1C1	-0.0111666	0.147048	-0.169382	-0.138332	0.0223413	1
SMAD1	-0.0213137	0.281686	-0.324314	-0.137868	0.0149288	1
FNBP4	-0.00349872	0.0464493	-0.0534467	-0.13729	0.803983	1
PAM	-0.000695373	0.00935382	-0.0107446	-0.135623	0.338137	1
EPB41L5	-0.000892099	0.0120666	-0.0138508	-0.134927	0.39022	1
TMCC1	-0.00749738	0.102037	-0.117031	-0.134156	0.455228	1
TLK1	-0.00866321	0.11813	-0.135456	-0.133916	0.249014	1
AL139317.5	-0.0162095	0.221129	-0.253549	-0.133859	0.373339	1
AL139260.1	-0.010014	0.136622	-0.15665	-0.133849	0.90075	1
HIVEP3	-0.00893234	0.122254	-0.140119	-0.133452	0.302222	1
EMX2OS	-0.00984152	0.135678	-0.155361	-0.132553	0.290898	1
AC024145.1	-0.186937	2.5782	-2.95208	-0.132503	0.166815	1
UBE3C	-0.00276815	0.0383143	-0.0438506	-0.132063	0.0379593	1
ANK2-AS1	-0.115833	1.6225	-1.85416	-0.130602	0.555159	1
OSMR-AS1	-0.0146008	0.206146	-0.235348	-0.129637	0.162971	1
SCMH1	-0.00192576	0.0271974	-0.0310489	-0.129602	0.654637	1
MAN2A1	-0.0256398	0.365301	-0.41658	-0.128544	0.0233652	1
UBXN4	-0.0104006	0.148205	-0.169006	-0.128525	0.144602	1
CLIC4	-0.0672459	0.966101	-1.10059	-0.127546	0.0168898	1
RNF150	-0.0164368	0.236984	-0.269857	-0.127123	0.139782	1
DPP10	-0.0461826	0.668532	-0.760898	-0.126646	0.0733424	1
CEP95	-0.00173684	0.0252104	-0.0286841	-0.126326	0.26871	1
AC002069.2	-0.0325705	0.479074	-0.544215	-0.124769	0.304046	1
NRIP1	-0.0186518	0.274515	-0.311819	-0.124696	0.000514637	1
RBM39	-0.0116023	0.171934	-0.195139	-0.1239	0.58542	1
ATP5F1C	-0.00827444	0.122977	-0.139526	-0.123561	0.104229	1
ZNF654	-0.000166646	0.00248634	-0.00281964	-0.123114	0.810706	1
ID2	-0.0383195	0.575157	-0.651796	-0.122425	0.886278	1
GATAD1	-0.0225904	0.339083	-0.384263	-0.122421	0.0938917	1
PCDH9-AS2	-0.136508	2.06972	-2.34273	-0.121271	0.269196	1
SCFD2	-0.00595639	0.0903908	-0.102304	-0.121169	0.283516	1
LARP1B	-0.00165851	0.0256435	-0.0289605	-0.119062	0.00596828	1
GYG2	-0.000135522	0.00209749	-0.00236853	-0.118951	0.888793	1
NRG3	-0.0180427	0.279342	-0.315428	-0.118914	0.0272157	1
UBE2G1	-0.000824878	0.0127826	-0.0144323	-0.118812	0.621997	1
EHBP1	-0.0068354	0.106144	-0.119815	-0.11858	0.623871	1
STK38L	-0.00318243	0.0496443	-0.0560092	-0.118074	0.0535326	1
LDLRAD4	-0.0122497	0.192402	-0.216901	-0.117317	0.474986	1
ZNF207	-0.00588896	0.09311	-0.104888	-0.116589	0.00504515	1
RLF	-0.00416473	0.0669818	-0.0753112	-0.114731	0.518676	1
IL7	-0.056861	0.919706	-1.03343	-0.11412	0.393678	1
LDLRAD3	-5.60708e-05	0.000909405	-0.00102155	-0.113827	0.209015	1
GON4L	-0.00603123	0.10357	-0.115632	-0.107855	0.530823	1
MTR	-0.0144589	0.248483	-0.277401	-0.107776	0.22938	1
PALLD	-0.000128303	0.0022088	-0.0024654	-0.107599	0.897927	1
ZBTB1	-0.000248712	0.00430467	-0.00480209	-0.107056	0.00207988	1
ZNF292	-0.0275186	0.477494	-0.532532	-0.1068	0.992666	1
F3	-0.0239629	0.420052	-0.467977	-0.105777	0.0234998	1
NLGN4X	-0.0139258	0.244633	-0.272484	-0.105562	0.48828	1
AL365295.1	-0.0635252	1.12652	-1.25357	-0.104624	0.732207	1
ARHGEF3	-0.00784602	0.140058	-0.15575	-0.103972	0.00111013	1
ZRANB1	-0.00145562	0.026366	-0.0292772	-0.102545	0.634451	1
BRD4	-0.00105786	0.0191655	-0.0212812	-0.102523	0.0254203	1
GLUL	-0.00464877	0.085081	-0.0943785	-0.101543	0.870557	1
GREB1	-0.00870649	0.161029	-0.178442	-0.100535	0.981913	1
SIPA1L3	-0.000495668	0.0091686	-0.0101599	-0.100524	0.98733	1
SPRED2	-0.00809484	0.15009	-0.16628	-0.100298	0.0618095	1
SERP1	-0.00960714	0.17829	-0.197504	-0.100213	0.0858232	1
FLRT2	-0.0521228	0.970855	-1.0751	-0.0998641	0.705712	1
PTPN13	-0.00865531	0.161486	-0.178797	-0.0997059	0.0110389	1
RELCH	-0.001749	0.0334956	-0.0369936	-0.0972623	0.00231602	1
MTHFD1L	-0.00675922	0.1298	-0.143319	-0.0970112	0.0819602	1
DNAJB6	-0.0205448	0.394896	-0.435986	-0.096926	0.953287	1
RTN4	-0.00103856	0.0201403	-0.0222174	-0.0961122	0.698786	1
CACNA1C	-0.0250589	0.489955	-0.540073	-0.0953653	0.00676137	1
OPA1	-0.0041866	0.0818974	-0.0902706	-0.0953207	0.0214666	1
VPS13A	-0.00653947	0.128371	-0.14145	-0.0950045	0.664172	1
XPO4	-0.00568329	0.113255	-0.124622	-0.0936536	0.893408	1
CDHR3	-1.21952e-05	0.000244347	-0.000268738	-0.0931702	0.0841438	1
ATP6V1H	-0.00524267	0.10536	-0.115845	-0.0929043	0.330648	1
BTRC	-0.00935105	0.188949	-0.207651	-0.0924242	0.815623	1
AC073941.1	-0.00967478	0.195834	-0.215183	-0.0922697	0.939621	1
CNTNAP3B	-4.48787e-05	0.000911057	-0.00100081	-0.0920151	0.28111	1
SLC35F1	-0.0086051	0.177388	-0.194598	-0.0906791	0.973966	1
RAB1A	-0.00490972	0.10168	-0.1115	-0.0902793	0.919799	1
HPSE2	-0.0197862	0.414698	-0.45427	-0.0892559	0.418962	1
MLLT10	-0.0126679	0.268953	-0.294289	-0.0881636	0.302909	1
MAPKAP1	-0.00433184	0.0922399	-0.100904	-0.0879165	0.200584	1
DGKD	-0.000365887	0.00780943	-0.00854121	-0.0877182	0.477031	1
AKAP10	-0.00860432	0.185741	-0.20295	-0.086774	0.056639	1
AC087854.1	-0.0181003	0.394539	-0.430739	-0.0859732	0.564731	1
FOS	-0.0208872	0.456493	-0.498268	-0.0857558	0.187727	1
PAPSS1	-0.0113959	0.252888	-0.27568	-0.0845135	0.0257427	1
STXBP6	-3.45657e-05	0.00078594	-0.000855071	-0.0825681	0.783225	1
MTCH1	-0.0163777	0.377681	-0.410437	-0.081459	0.990255	1
TNPO1	-0.00375005	0.0864991	-0.0939992	-0.0814409	0.441286	1
ADIPOR2	-0.0038653	0.0902965	-0.0980271	-0.0804556	0.865391	1
DARS1	-0.00126321	0.0302035	-0.0327299	-0.0786812	0.143873	1
ELL2	-0.00017555	0.00420053	-0.00455162	-0.0786254	0.00186671	1
MARCHF3	-0.000779831	0.0187137	-0.0202734	-0.0784076	0.0198862	1
RBM26	-0.00721308	0.174319	-0.188746	-0.0778779	0.102744	1
CDC42EP4	-0.0120798	0.295323	-0.319483	-0.0770194	0.891326	1
DPY19L1	-0.00320169	0.0816825	-0.0880859	-0.0739266	0.270398	1
USP48	-0.000938729	0.0245728	-0.0264503	-0.0721193	0.00950668	1
FAM171B	-0.0254406	0.667729	-0.71861	-0.0719343	0.958451	1
HERC1	-0.00347101	0.091432	-0.098374	-0.0716843	0.364072	1
RNPC3	-0.00483531	0.129435	-0.139106	-0.0705815	0.139092	1
RNF180	-0.000323988	0.00887229	-0.00952026	-0.0690503	0.481432	1
ANGPT1	-0.00708351	0.194278	-0.208445	-0.0689478	0.853181	1
PUM2	-0.00513883	0.141529	-0.151806	-0.0686718	0.433967	1
NT5C2	-0.0147848	0.413401	-0.442971	-0.0676754	0.0217732	1
C1QTNF7-AS1	-0.0218492	0.615676	-0.659374	-0.0671717	0.508118	1
RIF1	-0.00536569	0.155002	-0.165734	-0.0655776	0.00107758	1
SRRM1	-0.00402426	0.116444	-0.124492	-0.065473	0.365683	1
DTNBP1	-0.00209677	0.0610683	-0.0652618	-0.0650611	0.34384	1
PARN	-0.00279605	0.0817769	-0.087369	-0.064798	0.314922	1
ZFYVE28	-0.00677788	0.201721	-0.215277	-0.0637146	0.00438244	1
PHF20	-0.000494492	0.0149703	-0.0159592	-0.0626707	0.878058	1
PHC3	-0.0021814	0.069595	-0.0739578	-0.0595664	0.176401	1
KIF27	-0.00272817	0.0878927	-0.093349	-0.0590053	0.427894	1
RNF115	-0.00799005	0.25828	-0.27426	-0.0588133	0.0076412	1
HSPA1A	-0.00242562	0.0793739	-0.0842252	-0.0581193	0.58692	1
IARS1	-0.00115299	0.0381665	-0.0404725	-0.0574731	0.241882	1
DPP10-AS1	-0.019287	0.64556	-0.684134	-0.056858	0.583867	1
MON2	-0.00613894	0.208485	-0.220763	-0.0560613	0.0289278	1
URGCP	-0.00421459	0.143495	-0.151924	-0.0559237	0.143842	1
GNA14-AS1	-0.002531	0.0874609	-0.0925229	-0.0551236	0.0664495	1
TMOD2	-0.00336188	0.116384	-0.123107	-0.0550264	0.846289	1
BANP	-0.000771761	0.0300328	-0.0315763	-0.0491038	0.330208	1
LINC02649	-0.000704619	0.0277405	-0.0291497	-0.0485506	0.825743	1
BCLAF1	-0.00500034	0.199979	-0.20998	-0.047812	0.223171	1
RCOR3	-0.0059065	0.238841	-0.250654	-0.0472999	0.0219099	1
KPNA3	-0.0018792	0.0764167	-0.0801751	-0.0470415	0.833179	1
WASL	-0.000562253	0.0246146	-0.0257391	-0.0437702	0.985978	1
PFKFB3	-0.00846871	0.382633	-0.399571	-0.04244	0.56948	1
CNTNAP3	-0.00020685	0.00939432	-0.00980802	-0.0422259	0.882418	1
CMSS1	-0.000174881	0.00808059	-0.00843035	-0.0415193	0.0739893	1
BRINP1	-0.00172483	0.0818995	-0.0853492	-0.0404261	0.991373	1
AL133304.3	-0.00904186	0.445882	-0.463966	-0.0389554	0.364573	1
KAT6A	-4.19304e-05	0.00208247	-0.00216633	-0.0386848	0.561107	1
CADPS	-0.00422883	0.214836	-0.223294	-0.0378351	0.0948823	1
CAST	-0.00241918	0.12855	-0.133388	-0.0362033	0.0148826	1
XPO1	-0.00083802	0.0465645	-0.0482406	-0.0346498	0.996456	1
THOC2	-0.00234135	0.131518	-0.136201	-0.034282	0.0825067	1
CDC42BPA	-0.00369502	0.208027	-0.215417	-0.0342057	0.962013	1
ACIN1	-0.00284881	0.16163	-0.167328	-0.033947	0.291226	1
ANKDD1A	-7.76713e-06	0.000477308	-0.000492842	-0.0313834	0.755736	1
UBC	-0.000369765	0.0229043	-0.0236438	-0.0311388	0.469953	1
CEP70	-0.00287275	0.205572	-0.211317	-0.0270119	0.0162146	1
INTS3	-0.00128901	0.0960526	-0.0986307	-0.0259542	0.617845	1
CNTFR	-0.00579894	0.446922	-0.45852	-0.0251053	0.50528	1
NAA16	-0.000428601	0.034166	-0.0350232	-0.0242825	0.397924	1
CNTLN	-0.000840678	0.0703506	-0.0720319	-0.0231447	0.28495	1
SLK	-0.000382868	0.0328063	-0.033572	-0.02261	0.0010084	1
NSRP1	-0.000382595	0.0342531	-0.0350183	-0.0216503	0.296919	1
CD44	-0.0174488	1.70668	-1.74158	-0.0198356	0.0571116	1
BCL6	-9.89776e-06	0.000972488	-0.000992283	-0.0197471	0.172408	1
KLHDC1	-0.0010299	0.114995	-0.117055	-0.0173976	0.939479	1
DLC1	-0.00578653	0.664922	-0.676495	-0.0169096	0.980754	1
MDM2	-0.000231174	0.0285523	-0.0290147	-0.0157414	0.0913133	1
USP9Y	-1.66604e-10	2.24323e-08	-2.27655e-08	-0.0144493	0.556426	1
IRS2	-0.00155136	0.271612	-0.274715	-0.0111311	0.764695	1
TNC	-0.00396812	0.756531	-0.764467	-0.0102267	0.753108	1
DAAM1	-0.00138661	0.308759	-0.311532	-0.0087627	0.408521	1
GPATCH8	-0.000833266	0.186604	-0.188271	-0.00871315	0.486176	1
DENND4A	-0.00206074	0.497003	-0.501124	-0.0080931	0.0398006	1
ZC2HC1A	-0.00113011	0.289617	-0.291877	-0.00761821	0.465603	1
DYRK1A	-0.000776042	0.201228	-0.20278	-0.00752962	0.266608	1
ACO1	-4.62242e-05	0.0120218	-0.0121143	-0.00750725	0.0159586	1
MATN2	-0.00110217	0.360451	-0.362656	-0.00597482	0.373947	1
LAMP2	-0.000586784	0.203508	-0.204682	-0.005635	0.0175886	1
TTTY14	-2.34631e-11	5.16828e-08	-5.17297e-08	-0.000889384	0.575636	1
UBR2	-2.83291e-05	0.221993	-0.22205	-0.000250084	0.0223734	1
PIK3CA	-3.89458e-05	0.460761	-0.460839	-0.000165652	0.687865	1
LMBRD1	5.32246e-05	0.126697	-0.12659	0.000823716	0.749174	1
UTY	6.30874e-10	1.13812e-06	-1.13685e-06	0.00108704	0.93507	1
NLGN4Y	1.86212e-06	0.00330742	-0.0033037	0.00110411	0.603765	1
LMBR1	3.37617e-06	0.00415965	-0.00415289	0.00159209	0.0742941	1
LRMDA	4.5942e-07	0.000190142	-0.000189223	0.00474713	0.90182	1
ZNF644	0.000506623	0.168769	-0.167755	0.00590129	0.62194	1
PTGES3	0.00253318	0.835421	-0.830355	0.00596112	0.775525	1
AC092902.4	1.75913e-05	0.00470421	-0.00466903	0.00735675	0.975927	1
TTC8	0.000773141	0.200869	-0.199323	0.00757302	0.368822	1
LGR4	6.77666e-06	0.00149472	-0.00148117	0.00892642	0.993069	1
NFASC	0.00299073	0.647277	-0.641295	0.00909802	0.620986	1
EFEMP1	2.14198e-05	0.00447034	-0.0044275	0.00943648	0.23393	1
WWTR1	7.27758e-05	0.0147798	-0.0146343	0.00969859	0.758871	1
MTHFD2L	0.000149776	0.0291225	-0.028823	0.0101321	0.494443	1
DOK5	0.000181119	0.0348665	-0.0345043	0.0102345	0.561491	1
FOCAD	0.000572947	0.0954762	-0.0943303	0.0118326	0.0325083	1
EWSR1	0.00105744	0.170802	-0.168687	0.0122097	0.000756465	1
N4BP1	0.000517439	0.0796641	-0.0786292	0.0128137	0.0768444	1
SMAP1	0.000819669	0.122439	-0.1208	0.0132094	0.00612413	1
U2SURP	0.000733646	0.10833	-0.106863	0.0133639	0.115553	1
PSPC1	0.000616971	0.0867851	-0.0855512	0.0140335	0.621352	1
RSRC1	0.000239573	0.0300883	-0.0296092	0.0157312	0.62155	1
PRICKLE2	0.00189105	0.223581	-0.219799	0.0167188	0.969802	1
LINC00278	8.44281e-07	9.32351e-05	-9.15466e-05	0.0179104	0.114312	1
STOX1	0.00174038	0.165058	-0.161577	0.0208862	0.995033	1
GLS	0.00347644	0.326528	-0.319575	0.0210917	0.0218126	1
ABCA1	0.00263583	0.245766	-0.240494	0.0212484	0.867942	1
RFX3-AS1	3.80366e-05	0.00345482	-0.00337875	0.0218189	0.350969	1
ADAM10	0.0015524	0.123956	-0.120851	0.0248575	0.0292735	1
MED12L	0.00467326	0.357761	-0.348415	0.0259409	0.772531	1
MORC3	0.0001958	0.0142342	-0.0138426	0.0273365	0.00563436	1
TOP2B	0.00186013	0.134498	-0.130778	0.0274867	0.304102	1
TSPAN7	0.00566266	0.377477	-0.366152	0.0298499	0.191643	1
PREX1	0.00190177	0.119531	-0.115728	0.0316876	0.323814	1
SF1	0.00198165	0.123992	-0.120029	0.0318331	0.000604899	1
PDE8B	0.000512573	0.0319211	-0.0308959	0.0319858	0.00236604	1
VPS36	0.00256011	0.157639	-0.152519	0.0323559	0.0241836	1
ANAPC5	0.00140654	0.0829015	-0.0800884	0.0338276	0.640134	1
KBTBD11	0.00172526	0.0997282	-0.0962777	0.0345036	0.103364	1
CPNE8	0.000158537	0.00885006	-0.00853298	0.0357506	0.02735	1
DIP2A	0.0024449	0.130169	-0.12528	0.0375176	0.158342	1
LINC01088	0.046217	2.43006	-2.33762	0.0379991	0.0226515	1
DIP2B	0.00148222	0.0751502	-0.0721858	0.0394351	0.221154	1
GRIA4	0.021396	1.06832	-1.02553	0.0400559	0.910076	1
KIAA0930	0.00444744	0.208538	-0.199643	0.0427106	0.420412	1
MT-ND4	0.0683189	3.15339	-3.01675	0.0434034	0.181707	1
WDR11	0.00395306	0.175738	-0.167832	0.045102	0.0184327	1
GABPB1-AS1	0.0097527	0.424059	-0.404554	0.0461372	0.942654	1
PTAR1	0.00901524	0.387868	-0.369837	0.0466397	0.220308	1
FUBP1	0.00105382	0.0452795	-0.0431718	0.0467025	0.396075	1
TENM4	0.0154121	0.661597	-0.630773	0.0467469	0.180249	1
RPL37A	3.19592e-05	0.00135266	-0.00128874	0.0474286	0.0231022	1
HSP90AA1	0.00522734	0.20829	-0.197836	0.0504543	0.0942187	1
ARHGAP32	0.00719285	0.277179	-0.262793	0.0522165	0.992148	1
DCLK1	0.0129651	0.476599	-0.450669	0.0548084	0.998348	1
NFIA	0.0410347	1.5079	-1.42583	0.0548288	0.418113	1
SPATA13	0.00715097	0.257116	-0.242814	0.0560705	0.302284	1
GLI3	0.0208719	0.744545	-0.702802	0.0565285	0.624623	1
REV3L	0.00770985	0.269557	-0.254138	0.0577092	0.666045	1
WWC1	0.000361979	0.0124957	-0.0117717	0.0584709	0.0842502	1
ARL17B	0.0231228	0.774685	-0.72844	0.0603009	0.338235	1
ZFAND6	0.00435884	0.145973	-0.137256	0.060327	0.0281481	1
FUT8	0.0101189	0.332418	-0.31218	0.0615352	0.857746	1
AF279873.3	0.00823088	0.27005	-0.253588	0.0616159	0.13235	1
LARP4B	0.000332659	0.0107361	-0.0100708	0.0626713	0.226157	1
ZC3H13	0.00390572	0.12556	-0.117749	0.0629248	0.642545	1
RERE	0.00931195	0.297744	-0.27912	0.0632768	0.997842	1
XKR6	0.0271216	0.863897	-0.809654	0.0635265	0.38239	1
PPP2R5A	0.00441408	0.140446	-0.131617	0.0635988	0.0216534	1
HK1	0.00801113	0.24083	-0.224808	0.067441	0.148545	1
CAMK2D	0.000932831	0.0278405	-0.0259748	0.0679479	0.0240251	1
AAK1	0.0013369	0.0394099	-0.0367361	0.0688224	0.536298	1
MTMR10	0.00475577	0.138979	-0.129468	0.069445	0.82847	1
RASSF4	0.00377694	0.110164	-0.10261	0.0695826	0.805475	1
TPST1	0.000112872	0.00324052	-0.00301478	0.0707322	0.00940266	1
ULK2	0.00830462	0.237161	-0.220551	0.0711222	0.0165819	1
ATP2C1	0.00625168	0.178483	-0.16598	0.0711431	0.349493	1
ZDHHC14	0.000239745	0.00680424	-0.00632475	0.0715809	0.982377	1
PARD3B	0.017118	0.483067	-0.448831	0.0720049	0.874571	1
HSPB1	0.00617133	0.173685	-0.161343	0.0722064	0.378433	1
CASD1	0.00546915	0.146825	-0.135887	0.0758323	0.0294383	1
TPR	0.000794475	0.0211781	-0.0195891	0.076392	0.268195	1
UNC5C	0.000710579	0.0186776	-0.0172564	0.0775148	0.978554	1
CANX	0.00739085	0.191599	-0.176817	0.0786384	0.0438051	1
LINC-PINT	0.0171854	0.439159	-0.404788	0.079822	0.738706	1
MRPS28	0.0114635	0.29276	-0.269833	0.0798733	0.0663299	1
MT-ND3	0.362422	9.18358	-8.45874	0.0805261	0.120701	1
TLE1	0.00573591	0.144383	-0.132911	0.0810851	0.651028	1
REV1	0.00660746	0.165517	-0.152302	0.0814952	0.648045	1
TTBK2	0.00188222	0.0470158	-0.0432513	0.0817369	0.234748	1
VAPA	0.00845295	0.207943	-0.191037	0.0830492	0.0091462	1
COLEC12	9.39678e-06	0.000225933	-0.00020714	0.0850542	0.795557	1
TLN2	0.0130703	0.311526	-0.285385	0.0858329	0.761761	1
ADGRG1	0.00196181	0.046543	-0.0426194	0.0862488	0.411162	1
AGPAT3	0.00662214	0.156362	-0.143117	0.0866782	0.450684	1
MT-CYB	0.17726	4.15784	-3.80332	0.0872797	0.103099	1
CACNA2D3	0.0013746	0.0320925	-0.0293433	0.0877066	0.696424	1
CHD8	0.0071373	0.161671	-0.147397	0.0905227	0.139425	1
CA8	0.015208	0.34421	-0.313794	0.0905988	0.341721	1
AC012405.1	0.0478184	1.06733	-0.971695	0.0919286	0.901806	1
MRTFA	0.000669279	0.0149057	-0.0135671	0.0921416	0.331867	1
GAN	0.00732702	0.161896	-0.147242	0.0929082	0.987619	1
NBDY	0.00449975	0.0991469	-0.0901474	0.0931813	0.665337	1
WDR20	0.00682439	0.149524	-0.135876	0.093732	0.697971	1
ATP11B	0.0070868	0.149654	-0.13548	0.0974269	0.381111	1
SRPK2	0.00684866	0.144069	-0.130372	0.0978214	0.122774	1
KCNMB2-AS1	0.000973468	0.0204583	-0.0185113	0.0979205	0.0065643	1
CKMT2-AS1	0.0144349	0.295629	-0.266759	0.100613	0.0117676	1
PURG	0.00317473	0.0643472	-0.0579978	0.101718	0.12966	1
PHACTR4	0.00272106	0.0546046	-0.0491625	0.102791	0.453513	1
GCC2	0.00093292	0.0184551	-0.0165892	0.104353	0.75216	1
NUP214	0.00254416	0.0497627	-0.0446744	0.105604	0.439725	1
CAB39L	0.00972669	0.188539	-0.169085	0.106615	0.704561	1
BNC2	0.00639996	0.123644	-0.110845	0.106987	0.404528	1
SPG11	0.00396445	0.0765313	-0.0686024	0.107076	0.969034	1
NAV1	0.000916135	0.0176132	-0.015781	0.107539	0.824411	1
SAMD4B	0.00778534	0.148627	-0.133056	0.108342	0.615132	1
HLTF	0.00653065	0.123379	-0.110317	0.109543	0.0823973	1
PLEKHG1	0.0137528	0.259734	-0.232228	0.109581	0.182022	1
LRRC49	0.0113391	0.209858	-0.18718	0.11195	0.486371	1
PLEKHA5	0.000531628	0.00982183	-0.00875857	0.112158	0.318505	1
THOC1	0.0016042	0.0293767	-0.0261683	0.113212	0.469545	1
GRIN2C	0.00920612	0.16829	-0.149878	0.113422	0.115495	1
SLC7A2	0.0106088	0.192475	-0.171257	0.114331	0.290973	1
AC138627.1	0.0220676	0.399329	-0.355194	0.114646	0.0065163	1
MYO9A	0.0169967	0.305757	-0.271764	0.115365	0.0168179	1
SLCO3A1	0.0101216	0.181461	-0.161218	0.115781	0.00189719	1
KALRN	0.000331177	0.00593196	-0.00526961	0.115893	0.647939	1
XRN2	0.000415646	0.00742384	-0.00659255	0.116242	0.00162966	1
ALMS1	0.00245297	0.0436136	-0.0387076	0.116804	0.116945	1
EPS15	0.0040234	0.070847	-0.0628002	0.118008	0.771499	1
STX8	0.00283453	0.0491892	-0.0435202	0.119849	0.0032321	1
MED13	0.00470372	0.0813036	-0.0718962	0.120354	0.164776	1
YTHDC1	0.00793391	0.13654	-0.120672	0.120913	0.592404	1
AVL9	0.00217141	0.0371294	-0.0327866	0.121743	0.205163	1
TRAF3	0.00108638	0.0183631	-0.0161903	0.123245	0.693484	1
IPO9-AS1	0.101079	1.6709	-1.46874	0.1262	0.296184	1
ZNF235	0.0065735	0.107716	-0.0945689	0.127383	0.0728912	1
TGFBR3	0.0247986	0.405831	-0.356234	0.127559	0.952457	1
DDX24	0.0636237	1.03452	-0.907276	0.128438	0.446361	1
RGMA	0.0427169	0.686678	-0.601244	0.130013	0.694835	1
ARMC8	0.0100121	0.160384	-0.140359	0.1305	0.00772611	1
SAMD12	0.0203148	0.325127	-0.284498	0.130625	0.00440921	1
SPATS2L	0.000220858	0.00352571	-0.003084	0.130981	0.738994	1
ACAP2	0.00694314	0.109608	-0.0957213	0.132551	0.52121	1
GRIP1	0.000123221	0.00194412	-0.00169767	0.132632	0.121259	1
ZMAT1	0.0149056	0.234836	-0.205025	0.132835	0.129342	1
TMBIM6	0.0139629	0.217669	-0.189743	0.134345	0.351592	1
ADGRL3	0.0283724	0.441225	-0.38448	0.134695	0.970405	1
SFMBT2	0.0182059	0.282179	-0.245767	0.135176	0.522525	1
AGBL4	0.0563543	0.870603	-0.757895	0.135649	0.418884	1
ZNF98	0.000556371	0.00850395	-0.00739121	0.137207	0.00183189	1
CDH11	0.00951789	0.14445	-0.125414	0.138253	0.913543	1
ERI3	0.0102774	0.153901	-0.133346	0.140252	0.155888	1
RNF182	0.0177512	0.26131	-0.225808	0.142847	0.950676	1
FAM120A	0.000761945	0.0111209	-0.00959697	0.144164	0.0546487	1
TKT	4.79005e-06	6.95769e-05	-5.99968e-05	0.144911	0.172461	1
ERP44	0.00109813	0.0159492	-0.0137529	0.144926	0.215215	1
TCF12	0.00203004	0.029084	-0.0250239	0.147069	0.84813	1
ANKHD1	0.021326	0.304904	-0.262252	0.147396	0.60486	1
RUNX1T1	0.0111016	0.158229	-0.136025	0.147891	0.359643	1
TSC1	0.0112144	0.159416	-0.136987	0.14831	0.443885	1
SEMA6D	0.0190735	0.270968	-0.232821	0.148409	0.897145	1
YME1L1	0.0113755	0.161251	-0.1385	0.148762	0.168038	1
RAB10	0.027094	0.382975	-0.328787	0.149216	0.850744	1
CBR4	0.0235358	0.331906	-0.284835	0.149591	0.087635	1
LINC01376	0.00666764	0.0933575	-0.0800222	0.150748	0.099467	1
ALG1L9P	0.00446093	0.062381	-0.0534591	0.150954	0.280332	1
ETV1	0.0248486	0.346814	-0.297117	0.151266	0.580643	1
THSD7A	0.0164909	0.229579	-0.196597	0.151682	0.0628403	1
TCF25	0.0310917	0.42951	-0.367326	0.152951	0.0408235	1
UBR1	0.00376536	0.0519473	-0.0444166	0.153168	0.592154	1
DCAF8	0.0129232	0.176273	-0.150427	0.155059	0.201401	1
SNAP91	0.00133584	0.0180963	-0.0154246	0.156213	0.000471106	1
SLC24A3	0.0326709	0.439648	-0.374306	0.15734	0.938009	1
GOPC	0.00889402	0.11957	-0.101781	0.157505	0.0109223	1
SCAI	0.00627471	0.0837703	-0.0712209	0.158696	0.213971	1
NUTM2B-AS1	0.000218658	0.00291774	-0.00248042	0.158781	0.00198209	1
FGD4	0.0461109	0.611068	-0.518846	0.159969	0.938837	1
NDUFA10	0.0130122	0.171159	-0.145135	0.161265	0.13632	1
EFNA5	0.00275582	0.0362047	-0.0306931	0.16148	0.0190367	1
MT-CO2	0.260609	3.41771	-2.89649	0.161789	0.234701	1
BCAR3	0.0199736	0.259934	-0.219987	0.163141	0.474481	1
PRKDC	0.0102143	0.131759	-0.11133	0.16471	0.363256	1
ICA1L	0.00701536	0.0901547	-0.0761239	0.165383	0.000896224	1
AK3	4.96932e-05	0.00063595	-0.000536563	0.166134	0.0370903	1
DCTN4	0.00888612	0.113415	-0.0956431	0.166618	0.47129	1
TBCD	9.1125e-05	0.00114157	-0.000959319	0.170025	0.00700902	1
UPF2	0.0178723	0.223756	-0.188012	0.17014	0.566977	1
GOLPH3	0.0176928	0.221339	-0.185953	0.170282	0.431008	1
AL049777.1	0.0138502	0.172914	-0.145214	0.17066	0.21901	1
PPA2	0.00174941	0.0217876	-0.0182888	0.171113	0.00649544	1
TP53BP2	0.0187222	0.232744	-0.1953	0.171453	0.353873	1
MAP3K20	0.000461419	0.00570393	-0.00478109	0.172506	0.955627	1
TARS3	0.0292208	0.36078	-0.302338	0.172734	0.12467	1
GLUD1	0.0235284	0.285454	-0.238397	0.176061	0.568499	1
L3MBTL4	0.237776	2.8306	-2.35505	0.179739	0.497667	1
MBOAT2	0.0150759	0.179222	-0.14907	0.180011	0.499755	1
APIP	6.15012e-07	7.29652e-06	-6.06649e-06	0.180409	0.402541	1
APBA2	0.0226508	0.268533	-0.223232	0.180553	0.221735	1
ADAMTS9-AS2	0.015009	0.17757	-0.147552	0.180961	0.0504062	1
STT3B	0.0190117	0.224215	-0.186192	0.181586	0.0193743	1
MROH7	0.289946	3.41852	-2.83863	0.181643	0.0596054	1
TNPO3	0.00112657	0.013275	-0.0110219	0.181755	0.285036	1
SPIN1	0.0263608	0.307045	-0.254323	0.184072	0.0403678	1
SPOCK1	0.101581	1.17884	-0.975679	0.184817	0.0681332	1
MTERF1	0.00778217	0.0899721	-0.0744077	0.18558	0.169015	1
DDR2	0.0257675	0.297101	-0.245565	0.186131	0.0607805	1
RAPGEF2	0.00658864	0.0758145	-0.0626373	0.186541	0.814804	1
PADI2	0.000301569	0.00346158	-0.00285844	0.187045	0.0169676	1
ZEB1	0.00310938	0.035619	-0.0294002	0.187461	0.123923	1
GAB1	0.00557601	0.0631638	-0.0520118	0.189776	0.815335	1
PTCSC3	0.104569	1.17984	-0.970705	0.190604	0.885094	1
AC007389.1	0.0105193	0.118673	-0.0976348	0.19063	0.231437	1
ARMH1	0.0612045	0.689364	-0.566955	0.190968	0.00705332	1
LIMK2	0.0145071	0.162978	-0.133964	0.191509	0.289475	1
DPH6	0.058994	0.662605	-0.544617	0.191558	0.204323	1
TDRD3	0.0140344	0.156022	-0.127953	0.193728	0.650839	1
KCNN2	0.202932	2.25355	-1.84768	0.193961	0.0467442	1
PPIG	0.00344342	0.0380731	-0.0311863	0.19489	0.708259	1
CCAR1	0.0189437	0.209347	-0.17146	0.195001	0.870782	1
CKAP5	0.00206653	0.0227304	-0.0185973	0.196011	0.0468848	1
FAM107A	0.0568303	0.625043	-0.511382	0.196028	0.939842	1
ZNF81	0.0153248	0.167835	-0.137186	0.196944	0.0644639	1
COG7	0.00141689	0.0154806	-0.0126468	0.197464	0.445393	1
ARHGAP17	0.00166128	0.0181099	-0.0147873	0.197953	0.185297	1
NSMAF	0.00300508	0.0327221	-0.0267119	0.198198	0.231304	1
CPLANE1	0.0040297	0.0436683	-0.0356089	0.199252	0.372881	1
HECTD1	0.012862	0.139318	-0.113594	0.19935	0.606401	1
ZFAND5	0.0384553	0.413678	-0.336767	0.20087	0.965499	1
SERPINI2	0.0161603	0.172097	-0.139776	0.203119	0.348429	1
CSNK1A1	0.00473247	0.0503459	-0.040881	0.203349	0.206375	1
SLAIN2	0.00481584	0.0511768	-0.0415451	0.203595	0.696896	1
PLIN5	0.0662981	0.702247	-0.569651	0.204328	0.126419	1
KANSL1	0.263366	2.77703	-2.2503	0.205353	0.711975	1
SEC24B	0.0027947	0.0293652	-0.0237758	0.20615	0.033654	1
NCAM2	0.0398248	0.417099	-0.337449	0.206893	0.773584	1
PTPRK	0.00128531	0.0133834	-0.0108127	0.208229	0.05492	1
CCDC66	0.0075755	0.078769	-0.063618	0.208554	0.259467	1
KNDC1	0.151964	1.56679	-1.26287	0.210516	0.0209474	1
MT-CO1	0.274966	2.82108	-2.27115	0.211665	0.186508	1
GSK3B	0.015364	0.157243	-0.126515	0.212243	0.322539	1
H2AC6	0.0591595	0.604909	-0.48659	0.212461	0.0424388	1
AIG1	0.00297389	0.0302706	-0.0243228	0.213532	0.0186913	1
AC087564.1	0.00413773	0.042108	-0.0338325	0.213583	0.0267101	1
NMT1	0.0176028	0.178841	-0.143636	0.213974	0.00497839	1
SMG6	0.00105694	0.0106907	-0.00857684	0.215031	0.443235	1
LINC00499	0.903875	9.13833	-7.33058	0.21514	0.012885	1
LSAMP	0.03142	0.317123	-0.254283	0.215546	0.439858	1
RFFL	0.00241304	0.0243284	-0.0195023	0.215806	0.0703215	1
PBX1	0.341111	3.43696	-2.75474	0.215956	0.0668474	1
WBP2NL	0.0119467	0.120277	-0.0963833	0.216146	0.0145602	1
ESYT2	0.0335666	0.337879	-0.270746	0.21619	0.850965	1
AKT3	0.0313763	0.315752	-0.252999	0.216251	0.409562	1
CEP78	0.00237055	0.0238146	-0.0190735	0.216666	0.0226659	1
RSBN1L	0.0188408	0.188124	-0.150442	0.218139	0.318518	1
FRMPD2	0.0593721	0.592619	-0.473875	0.218224	0.889028	1
STX7	0.00642581	0.0641006	-0.051249	0.218368	0.0598444	1
GOLGA8B	0.0703798	0.697129	-0.556369	0.220091	0.357742	1
CECR2	0.00218268	0.0212832	-0.0169178	0.223971	0.97114	1
LARP4	0.0154764	0.150719	-0.119766	0.224287	0.185279	1
RNF144A	0.00815222	0.0791295	-0.062825	0.225115	0.717318	1
NPEPPS	0.0194591	0.188672	-0.149754	0.225391	0.0501012	1
PACS2	0.0178685	0.172258	-0.136521	0.22684	0.742773	1
SLC35G2	0.0316464	0.304621	-0.241328	0.227222	0.858621	1
UST	2.38229e-05	0.000229043	-0.000181397	0.227522	0.187768	1
RB1CC1	0.0147144	0.140444	-0.111015	0.229378	0.465912	1
POLA1	0.0160776	0.152238	-0.120082	0.23143	0.734801	1
SLC9A9	0.0378768	0.357908	-0.282155	0.231968	0.76764	1
ADAM23	8.22436e-05	0.000774868	-0.000610381	0.23273	0.0953932	1
IFT74	0.0175031	0.164727	-0.129721	0.233015	0.0762404	1
SPON1	0.062067	0.580245	-0.456111	0.234763	0.000784526	1
EPM2A	0.0226887	0.209924	-0.164547	0.237503	0.19689	1
GAREM1	0.0161903	0.149007	-0.116627	0.238918	0.156616	1
RAMP1	0.017436	0.160363	-0.125491	0.239101	0.363089	1
FSIP2-AS1	0.048579	0.444367	-0.347209	0.240566	0.253008	1
TBC1D15	0.0196308	0.179494	-0.140233	0.240678	0.109413	1
ATXN10	0.00570464	0.0517961	-0.0403868	0.242581	0.667323	1
FAM66C	0.00299767	0.0272089	-0.0212135	0.24267	0.153889	1
SLC39A11	0.462693	4.18756	-3.26217	0.243462	0.115551	1
SFMBT1	0.00738034	0.0667884	-0.0520277	0.243489	0.213239	1
PSMD1	0.0352331	0.318758	-0.248292	0.243561	0.350959	1
SLC13A3	0.0023182	0.0209693	-0.0163329	0.243609	0.0586691	1
ADGRA3	0.0290661	0.261605	-0.203473	0.244985	0.343469	1
C8orf37-AS1	0.0155127	0.139547	-0.108522	0.245128	0.448287	1
ATP2B4	0.0698481	0.625499	-0.485802	0.246378	0.475396	1
EDEM3	0.000110876	0.000989774	-0.000768023	0.247255	0.727952	1
BRINP3	0.211253	1.88357	-1.46107	0.247589	0.00657065	1
TOX	0.0253081	0.225	-0.174384	0.248397	0.0038851	1
UBAC2	0.00905355	0.0804006	-0.0622935	0.248709	0.368996	1
ACSBG1	0.00507964	0.0448753	-0.034716	0.250176	0.25953	1
ELOVL6	0.00148768	0.0131298	-0.0101545	0.250452	0.0377885	1
ZBTB16	0.111294	0.977495	-0.754907	0.251826	0.71392	1
YWHAE	0.00638332	0.0560372	-0.0432706	0.251966	0.598212	1
ENTPD1-AS1	0.0322087	0.282466	-0.218049	0.252252	0.676752	1
PTBP2	0.0185988	0.162999	-0.125802	0.252443	0.0131356	1
SNED1	0.0642475	0.562709	-0.434214	0.252623	0.508038	1
AC125613.1	0.117158	1.02611	-0.791791	0.252627	0.231198	1
CCDC191	0.0205118	0.179615	-0.138591	0.252681	0.195218	1
LRRFIP1	0.00498978	0.0436597	-0.0336802	0.252904	0.145155	1
MAP3K4	0.00245603	0.0214327	-0.0165207	0.253666	0.133549	1
ARAP2	0.0425798	0.364639	-0.279479	0.259129	0.746093	1
JDP2	0.0359378	0.307249	-0.235373	0.259617	0.954108	1
LYPD6	0.0898338	0.767512	-0.587844	0.259815	0.0147275	1
FTH1	0.191003	1.63124	-1.24923	0.259929	0.0452747	1
LUC7L	0.000150454	0.00128231	-0.000981402	0.260531	0.034403	1
CNOT1	0.0225935	0.192538	-0.147351	0.260571	0.0457991	1
UPP2	0.0209361	0.176801	-0.134929	0.263266	0.0636697	1
PIK3C2A	0.0280332	0.234352	-0.178286	0.266307	0.392651	1
WIPF2	0.0208781	0.174204	-0.132447	0.266886	0.217848	1
FBXL4	0.00220188	0.0183645	-0.0139608	0.267012	0.184209	1
HCG17	0.00494878	0.0412397	-0.0313422	0.267268	0.000583421	1
SETD3	0.0188414	0.156654	-0.118971	0.267962	0.0697792	1
GDAP1	0.0462964	0.383947	-0.291354	0.268737	0.00719585	1
LIX1-AS1	0.00296848	0.0245613	-0.0186244	0.269446	0.492821	1
APP	0.00166584	0.0137797	-0.010448	0.269525	0.00611823	1
PPIP5K2	0.0156335	0.129113	-0.0978456	0.270015	0.116739	1
TMTC1	0.000178094	0.00146063	-0.00110444	0.272162	0.0250638	1
SERINC5	0.023108	0.188706	-0.14249	0.273498	0.0175205	1
UNC80	0.0569751	0.463515	-0.349564	0.274682	0.734601	1
DCAF6	0.0210178	0.170769	-0.128734	0.275083	0.776056	1
CREM	0.0375399	0.30494	-0.22986	0.275157	0.00281685	1
TXNIP	0.0390944	0.317307	-0.239119	0.275413	0.20846	1
ASCC3	0.00311129	0.0252304	-0.0190078	0.275691	0.278059	1
ZFYVE16	0.0164494	0.13328	-0.100381	0.275956	0.0299984	1
CCDC6	0.0258547	0.208963	-0.157253	0.276746	0.178666	1
DLGAP1	0.120154	0.964181	-0.723873	0.279016	0.00610509	1
CRY2	0.121865	0.975633	-0.731904	0.27976	0.141959	1
NAV2	0.0949061	0.759716	-0.569904	0.279798	0.91158	1
PDE3B	0.0345586	0.276281	-0.207164	0.280213	0.129091	1
MEF2C	0.0159896	0.127788	-0.0958087	0.280317	0.896672	1
EXOC5	0.0154697	0.123488	-0.0925489	0.280693	0.0199162	1
TLCD4	0.0640438	0.509722	-0.381635	0.281646	0.0797481	1
DHX15	0.0157157	0.124386	-0.0929547	0.283446	0.104564	1
ATG4C	0.00237033	0.0187245	-0.0139838	0.284072	0.641239	1
FBXW7	0.0067687	0.0529901	-0.0394527	0.287019	0.00416653	1
CYRIA	0.0588094	0.460366	-0.342748	0.287044	0.698958	1
BCL9	0.0305692	0.239275	-0.178137	0.287076	0.0644853	1
PRKCE	8.08833e-05	0.000630736	-0.00046897	0.28831	0.911121	1
STK33	0.0402772	0.313874	-0.23332	0.288533	0.402246	1
DGKG	0.0194372	0.151418	-0.112544	0.288649	0.410478	1
KRCC1	0.0256531	0.199557	-0.14825	0.289121	0.180513	1
DUBR	0.000967616	0.00751699	-0.00558176	0.289569	0.0396673	1
MAPK10-AS1	0.0728579	0.564102	-0.418386	0.290688	0.589917	1
DLEU1	0.0824165	0.637667	-0.472834	0.29092	0.180375	1
PRRX1	0.0462323	0.357379	-0.264915	0.291224	0.805561	1
PKNOX1	0.0149335	0.115194	-0.0853267	0.291932	0.0324852	1
PTEN	0.0060974	0.0469815	-0.0347867	0.292306	0.151499	1
NEGR1	0.461941	3.55547	-2.63159	0.292671	0.0640623	1
SCARB2	0.0289265	0.221975	-0.164122	0.293682	0.795622	1
LCOR	0.00729275	0.0558742	-0.0412886	0.294218	0.710959	1
CNOT4	0.0224849	0.172149	-0.127179	0.294458	0.143905	1
TXNRD1	0.000612763	0.00468745	-0.00346192	0.294745	0.127764	1
NWD1	0.293985	2.24265	-1.65468	0.29569	0.00166595	1
AC110023.1	0.0407338	0.309729	-0.228261	0.296796	0.019551	1
SESN1	0.0450819	0.342297	-0.252134	0.297289	0.0918774	1
TMEM87A	0.0215162	0.163195	-0.120162	0.297654	0.00945417	1
AZIN1	0.0305659	0.229891	-0.168759	0.300556	0.468461	1
ADAMTS9	0.0722363	0.543162	-0.398689	0.300643	0.667795	1
LIFR	0.349291	2.6173	-1.91872	0.301849	0.72762	1
DNAJC6	0.000955762	0.00715269	-0.00524117	0.302288	0.0176103	1
ZRANB3	0.0366116	0.273909	-0.200686	0.302394	0.0205941	1
KTN1	0.0165402	0.123734	-0.0906532	0.302428	0.111267	1
CPE	0.0580612	0.433773	-0.31765	0.302887	0.905973	1
MIB1	0.0609829	0.454762	-0.332797	0.303531	0.119627	1
EEF1A1	0.188483	1.40476	-1.02779	0.30373	0.596458	1
C21orf62-AS1	0.0287952	0.21444	-0.15685	0.304008	0.0843179	1
PPP1R21	0.0131798	0.0980178	-0.0716582	0.304486	0.36884	1
TCEA1	0.0219196	0.162898	-0.119058	0.304741	0.576265	1
PCDH17	0.00368249	0.0273458	-0.0199808	0.305011	0.0198805	1
PRELID2	0.0296215	0.219646	-0.160403	0.305524	0.328629	1
PDS5B	0.00157922	0.0116917	-0.0085333	0.306078	0.396165	1
ATN1	0.0030143	0.0222415	-0.0162129	0.307268	0.0660872	1
FAM126B	0.00324768	0.0238776	-0.0173823	0.308548	0.261858	1
PELI2	0.0369821	0.271366	-0.197402	0.309252	0.0125907	1
AC079142.1	0.00797094	0.0584453	-0.0425034	0.309519	0.0489081	1
KPNA4	0.00721047	0.0527799	-0.038359	0.310126	0.355264	1
EGLN3	0.0529152	0.385582	-0.279752	0.311759	0.891623	1
PXK	0.00237271	0.017267	-0.0125216	0.312229	0.0349001	1
ZNRF3	0.0875062	0.636707	-0.461694	0.312288	0.238801	1
LARGE1	0.0269457	0.195797	-0.141905	0.312777	0.00861199	1
NBPF26	0.00188151	0.0136361	-0.00987308	0.313723	0.390064	1
KLF12	0.0290227	0.210288	-0.152243	0.313813	0.00211609	1
C2CD2	0.0496119	0.359121	-0.259897	0.314167	0.320311	1
LINC02884	0.0239882	0.173315	-0.125338	0.314854	0.126935	1
ZNF827	0.00586101	0.0423041	-0.0305821	0.315214	0.295725	1
SIRPA	0.0784165	0.564839	-0.408007	0.315967	0.789971	1
CACNA2D1	0.00612768	0.0441324	-0.031877	0.316014	0.113511	1
NR2F1-AS1	0.072552	0.522113	-0.377009	0.316307	0.281512	1
FARP1	0.0803919	0.578252	-0.417468	0.316485	0.470258	1
PRMT2	0.0232699	0.16686	-0.12032	0.317629	0.129222	1
AKAP8L	0.00639278	0.0457341	-0.0329486	0.318485	0.239646	1
AGT	0.0197707	0.1413	-0.101759	0.318851	0.906708	1
EXT1	0.0139902	0.0999859	-0.0720056	0.318855	0.930983	1
PAAF1	0.00616914	0.0440461	-0.0317078	0.319226	0.945553	1
HTRA1	0.0331383	0.236481	-0.170205	0.31941	0.738522	1
SNX14	0.0232081	0.165558	-0.119142	0.319543	0.245415	1
ITGA7	0.0210789	0.150115	-0.107957	0.320173	0.635536	1
RHEB	0.0255823	0.18207	-0.130905	0.320411	0.0908997	1
GMDS-DT	0.0406804	0.289411	-0.208051	0.320555	0.584403	1
PI4KA	0.00265402	0.0188764	-0.0135684	0.320654	0.00419698	1
ANAPC16	0.0708269	0.503461	-0.361808	0.320867	0.321397	1
FBXW11	0.0308281	0.218768	-0.157112	0.321496	0.0178282	1
RFX4	0.0576947	0.406734	-0.291345	0.323973	0.951188	1
VPS53	0.094088	0.660969	-0.472793	0.325305	0.0868114	1
PRRT2	0.0305758	0.214077	-0.152925	0.326579	0.0121134	1
NSD2	0.00792652	0.0554834	-0.0396304	0.326676	0.00078096	1
IL33	0.0174099	0.121696	-0.0868761	0.327203	0.0699434	1
PPP2CB	0.0211251	0.147387	-0.105137	0.327925	0.178486	1
MAT2A	0.0778693	0.542788	-0.387049	0.328275	0.0742734	1
SASH1	0.277619	1.93206	-1.37682	0.328887	0.164354	1
PACS1	0.00217454	0.0151277	-0.0107786	0.329034	0.327611	1
NFATC3	0.00293989	0.0203864	-0.0145067	0.330271	0.0145256	1
VPS13D	0.012168	0.0843219	-0.0599859	0.330528	0.0604636	1
CLU	0.266038	1.84247	-1.3104	0.330762	0.907018	1
RAB11FIP3	0.0102716	0.0711056	-0.0505623	0.330934	0.0547181	1
SPATA5	0.0334846	0.231633	-0.164664	0.331209	0.0175662	1
SS18	0.0289798	0.200446	-0.142487	0.331256	0.10341	1
SEC63	0.0185852	0.128258	-0.0910872	0.332137	0.0148411	1
CCNI	0.0273162	0.187822	-0.13319	0.333561	0.431317	1
DIRC3	0.452511	3.10954	-2.20452	0.333795	0.0603299	1
EPHX1	0.174611	1.19981	-0.850586	0.33382	0.236271	1
NPRL3	0.0121761	0.0834335	-0.0590812	0.334909	0.0459755	1
ANAPC10	0.000740744	0.00507558	-0.00359409	0.334922	0.217482	1
SEPTIN11	0.0128505	0.0877403	-0.0620394	0.336313	0.924717	1
KIF2A	0.0355327	0.24231	-0.171244	0.336801	0.0571728	1
UQCC1	0.0033426	0.022764	-0.0160788	0.337328	0.370382	1
CCDC92	0.000284248	0.00193316	-0.00136467	0.337868	0.488551	1
ASH1L	0.00192084	0.0130574	-0.00921567	0.338058	0.11906	1
OLFM2	0.0239566	0.162565	-0.114652	0.338754	0.660177	1
FYN	0.0165803	0.112291	-0.0791308	0.33953	0.206359	1
CELF2	0.313233	2.11994	-1.49347	0.339804	0.143968	1
DMXL2	0.0245726	0.166228	-0.117083	0.339989	0.0417594	1
AC073050.1	0.0187665	0.126879	-0.089346	0.340216	0.525248	1
TCF7L1	0.00339718	0.0229455	-0.0161511	0.34061	0.00812502	1
CEP112	0.0323295	0.218257	-0.153598	0.340802	0.820734	1
ZC3H12C	0.0101052	0.0681964	-0.0479859	0.340946	0.807418	1
AC097515.1	0.0194759	0.131433	-0.0924816	0.340951	0.0224414	1
CCDC88A	0.0625266	0.420855	-0.295802	0.342005	0.262149	1
CNTN1	1.7318	11.6502	-8.18658	0.34222	0.122663	1
MIR29B2CHG	0.0141998	0.0954635	-0.0670638	0.34248	0.913209	1
WAC	0.0232304	0.155905	-0.109444	0.343176	0.599848	1
ARHGAP5	0.227229	1.5206	-1.06615	0.34434	0.52255	1
KIAA1755	0.0104677	0.0699238	-0.0489885	0.345065	0.0563556	1
TCP10L	0.0049759	0.0331656	-0.0232138	0.345963	0.379947	1
OGA	0.0187166	0.124702	-0.0872692	0.34612	0.0319151	1
CDH20	0.484312	3.22556	-2.25694	0.346278	0.0531817	1
ARRB1	0.00181008	0.0120412	-0.00842108	0.346754	0.000914937	1
PHACTR3	0.0612364	0.406322	-0.283849	0.347802	0.301674	1
SLC39A12	0.0610503	0.405068	-0.282967	0.34782	0.509624	1
SACS	0.0272962	0.180905	-0.126313	0.348284	0.00174414	1
ZNF516	0.110959	0.73352	-0.511602	0.349323	0.888117	1
SLC38A1	0.0526517	0.347834	-0.242531	0.349599	0.5203	1
AC016831.6	0.0882144	0.582714	-0.406285	0.34964	0.873005	1
NDUFAF6	0.066963	0.441566	-0.30764	0.350358	0.0949084	1
AC139887.2	0.0196409	0.128859	-0.0895769	0.352466	0.494868	1
P4HA1	0.0135706	0.088759	-0.0616179	0.353748	0.886002	1
HIP1	0.0531367	0.346713	-0.24044	0.354749	0.0122839	1
SORT1	0.00862439	0.0562563	-0.0390075	0.354877	0.738488	1
HNRNPU	0.0406301	0.264381	-0.183121	0.355903	0.249144	1
SLTM	0.000628622	0.00408044	-0.00282319	0.356936	0.132216	1
DAPK1	0.306645	1.98702	-1.37373	0.357666	0.169199	1
BMT2	0.00706148	0.0456912	-0.0315682	0.35828	0.313304	1
IRAK1BP1	0.0148368	0.0957937	-0.06612	0.3592	0.0401369	1
OAF	0.0244557	0.157754	-0.108843	0.359585	0.00424143	1
RXRA	0.0644861	0.415698	-0.286726	0.359869	0.0350512	1
PLXNA2	0.0409303	0.263847	-0.181986	0.359874	0.00427879	1
TRIM9	0.050526	0.324912	-0.22386	0.360911	0.686814	1
SCAF8	0.0225547	0.145036	-0.0999267	0.360923	0.686229	1
PPHLN1	0.000569863	0.00365746	-0.00251773	0.361741	0.0556462	1
STK38	0.001587	0.0101839	-0.00700985	0.361815	0.0474215	1
CDC14B	0.00471592	0.0302292	-0.0207974	0.362283	0.42363	1
PRCP	0.00358938	0.0229937	-0.0158149	0.362551	0.386748	1
PABPN1	0.107819	0.68768	-0.472042	0.364435	0.00238765	1
LIMCH1	0.034625	0.220804	-0.151554	0.364508	0.0660913	1
TJP2	0.0440868	0.280043	-0.191869	0.366206	0.185396	1
HP1BP3	0.10552	0.670159	-0.459119	0.366279	0.455064	1
CHPT1	0.0435281	0.276125	-0.189069	0.366788	0.219999	1
ADHFE1	0.141057	0.892154	-0.61004	0.368083	0.0323035	1
TBL1XR1	0.0604291	0.381961	-0.261103	0.368358	0.545983	1
RABGEF1	0.0162915	0.102921	-0.0703377	0.368591	0.0640961	1
ATP8A1	0.0364667	0.230139	-0.157205	0.369044	0.38278	1
PRRC2C	0.00846698	0.0532663	-0.0363323	0.37043	0.157797	1
IQCB1	0.00335909	0.0210915	-0.0143733	0.371281	0.102183	1
AC105916.1	0.0242389	0.151913	-0.103436	0.372097	0.526985	1
LYPLAL1	0.0318326	0.199252	-0.135586	0.372663	0.395508	1
ZFPM2	0.104701	0.652471	-0.443069	0.374629	0.143025	1
ZDHHC2	0.0176077	0.109713	-0.0744971	0.374686	0.167673	1
TLK2	0.0119559	0.0744917	-0.05058	0.374715	0.190336	1
ZC3H14	0.0101361	0.0631282	-0.0428561	0.374892	0.0291991	1
DISP1	0.0338027	0.210309	-0.142703	0.375354	0.318907	1
TAFA5	0.181176	1.1215	-0.759145	0.377635	0.302402	1
UNC79	0.0170087	0.105176	-0.0711591	0.378102	0.0239441	1
USP32	0.000222138	0.00137308	-0.000928802	0.378284	0.870255	1
TIAM2	0.035724	0.22069	-0.149242	0.378543	0.0626972	1
RAB2A	0.0202968	0.125361	-0.0847678	0.378634	0.248877	1
CNIH3	0.00622642	0.038408	-0.0259552	0.37921	0.00828962	1
ARHGAP26	0.173782	1.07081	-0.723251	0.379703	0.582857	1
GABRB1	0.515701	3.17519	-2.14379	0.380056	0.162509	1
ATP9B	0.0193673	0.119099	-0.080364	0.380616	0.0431474	1
AGO4	0.0326858	0.200762	-0.135391	0.381154	0.298811	1
LINC00298	0.0322731	0.198012	-0.133466	0.381649	0.0118729	1
TIMP3	0.111961	0.685419	-0.461497	0.38266	0.337064	1
FAT3	0.347317	2.1256	-1.43097	0.382801	0.20751	1
ILKAP	0.00861172	0.0526693	-0.0354458	0.383105	0.0291518	1
PPP2R2C	0.0203819	0.124385	-0.0836213	0.384102	0.392673	1
WDR70	0.00860903	0.0524329	-0.0352149	0.385027	0.259626	1
PDGFC	0.0352636	0.214603	-0.144076	0.385389	0.0899695	1
PREPL	0.177985	1.08245	-0.726475	0.385694	0.257679	1
REPS1	0.032148	0.195396	-0.1311	0.385969	0.467295	1
FADS2	0.0792717	0.481684	-0.323141	0.386096	0.10257	1
ATAD2B	0.0236149	0.143229	-0.0959989	0.386949	0.32993	1
RORB	0.243778	1.47714	-0.989586	0.387393	0.232218	1
ATXN1	0.0380496	0.230361	-0.154261	0.387788	0.944116	1
PLEKHM3	0.0225166	0.136173	-0.0911396	0.388292	0.0423324	1
DLEU2	0.00700302	0.0423077	-0.0283017	0.388777	0.155149	1
KREMEN1	0.00799657	0.0481365	-0.0321433	0.390459	0.069556	1
ANKRD36	0.0273222	0.164444	-0.1098	0.390532	0.209547	1
EIF4G3	0.00893069	0.053694	-0.0358326	0.391031	0.0534955	1
SPART	0.0353974	0.212134	-0.14134	0.392547	0.167393	1
RNF19A	0.0611882	0.366098	-0.243721	0.393319	0.920707	1
DIS3L2	0.0439022	0.262422	-0.174617	0.393771	0.0393376	1
TRAF3IP2-AS1	0.0378693	0.226329	-0.150591	0.393836	0.326064	1
VEZT	0.0255951	0.15297	-0.10178	0.393841	0.233575	1
SSH2	0.043305	0.25879	-0.17218	0.393884	0.0494038	1
COL27A1	0.065244	0.389748	-0.25926	0.394066	0.482037	1
AC073475.1	0.183005	1.0926	-0.726587	0.394335	0.00197929	1
FBXO11	0.0206402	0.123224	-0.0819435	0.394352	0.572498	1
UBA6	0.0141776	0.0845844	-0.0562293	0.394671	0.075223	1
SP3	0.0408079	0.242981	-0.161365	0.395612	0.89171	1
ITGA6	0.00078046	0.00464665	-0.00308573	0.395654	0.110094	1
AC007262.2	0.116892	0.694701	-0.460916	0.396506	0.645813	1
USP45	0.0297437	0.176619	-0.117132	0.396911	0.0451845	1
MIR3936HG	0.0226768	0.134436	-0.0890823	0.397692	0.107642	1
INPP4A	0.00387969	0.0229042	-0.0151449	0.399697	0.0437018	1
AL592183.1	0.00220331	0.0130071	-0.0086005	0.399711	0.354914	1
ACO2	0.0915598	0.540035	-0.356916	0.400142	0.0657176	1
FAM193A	0.0268739	0.158411	-0.104663	0.400433	0.0049921	1
FZD3	0.0177477	0.104509	-0.069014	0.400924	0.491594	1
PRORP	0.0460791	0.271201	-0.179043	0.401175	0.00971532	1
ECE1	0.00293808	0.0172833	-0.0114071	0.401426	0.527763	1
PRDX6	0.0703756	0.413785	-0.273034	0.401659	0.893791	1
RHOJ	0.0367151	0.215841	-0.142411	0.40173	0.110244	1
ARHGEF10	7.71024e-05	0.000451009	-0.000296804	0.40416	0.0805144	1
ZXDC	0.0817054	0.477122	-0.313711	0.40499	0.0810609	1
GNG7	0.0059755	0.0348752	-0.0229242	0.405255	0.052429	1
NBEA	0.0870751	0.506611	-0.332461	0.406793	0.0603882	1
UBA3	0.00233068	0.0135567	-0.00889532	0.406917	0.487856	1
NEK9	0.00264364	0.0153727	-0.0100854	0.407057	0.73685	1
EAF2	0.0589292	0.341656	-0.223798	0.408518	0.087654	1
TSEN2	0.0595023	0.344688	-0.225683	0.408935	0.00264866	1
PLD3	0.00158884	0.00918725	-0.00600957	0.409832	0.0919878	1
HOOK3	0.0314054	0.181453	-0.118642	0.410227	0.0710674	1
KLHL22	0.0760291	0.439191	-0.287133	0.410325	0.00906131	1
CEP290	0.00391825	0.0226024	-0.0147659	0.411024	0.016032	1
LINC00461	0.0613398	0.353621	-0.230941	0.411329	0.513564	1
ARHGEF17	0.00978447	0.0563737	-0.0368048	0.411623	0.0632068	1
PKN2	0.0336221	0.193708	-0.126464	0.411641	0.523249	1
SMARCA4	0.0260223	0.149523	-0.0974781	0.412976	0.0333305	1
ATG2B	0.00947679	0.0543855	-0.035432	0.413598	0.131867	1
CYP4V2	0.0543036	0.311638	-0.203031	0.413598	0.00224048	1
RHOT1	0.0296897	0.170381	-0.111002	0.413606	0.0916953	1
CAPN2	0.0339666	0.194875	-0.126942	0.413733	0.0038694	1
CPEB4	0.0451513	0.258665	-0.168363	0.414469	0.876532	1
ZNF248	0.0282153	0.161608	-0.105178	0.414571	0.0457062	1
TEAD1	0.296831	1.70001	-1.10635	0.414614	0.222344	1
CABIN1	0.0263693	0.150875	-0.0981365	0.415105	0.121718	1
ARHGAP39	0.000511381	0.00292294	-0.00190018	0.415618	0.304521	1
INVS	0.0239272	0.13659	-0.0887358	0.416254	0.000968982	1
ATL2	0.0569798	0.325253	-0.211293	0.416287	0.288125	1
TPT1-AS1	0.0531729	0.303282	-0.196937	0.416685	0.00480126	1
RBPJ	0.0353948	0.201117	-0.130328	0.418606	0.0412824	1
LUC7L3	0.0555529	0.31563	-0.204524	0.418651	0.537547	1
CDR2	0.00147086	0.00834774	-0.00540603	0.419205	0.0941341	1
VPS41	0.0293376	0.166455	-0.10778	0.419354	0.3023	1
GLG1	0.0512409	0.290212	-0.18773	0.420261	0.158984	1
BBS9	0.0985508	0.557884	-0.360782	0.420515	0.00494093	1
MTX2	0.00561319	0.0316689	-0.0204425	0.422236	0.850097	1
NUCKS1	0.0304628	0.171387	-0.110461	0.423676	0.574678	1
CDC42BPB	0.00092167	0.00517921	-0.00333587	0.424292	0.398789	1
UBE2G2	0.0053179	0.0298819	-0.0192461	0.424317	0.0359643	1
PC	0.00853247	0.0478917	-0.0308268	0.42489	0.000721905	1
IL17RB	0.015985	0.0895575	-0.0575876	0.425837	0.0109656	1
MAPK14	0.0242704	0.135924	-0.0873833	0.426041	0.554431	1
KANSL1L	0.0328118	0.183167	-0.117544	0.42772	0.817573	1
EPHA6	0.00781492	0.0436191	-0.0279893	0.427798	0.0241967	1
MOB1B	0.0479616	0.267184	-0.171261	0.428802	0.435362	1
PTPRM	0.0114464	0.063668	-0.0407752	0.429603	0.419801	1
ZKSCAN1	0.00512107	0.0284179	-0.0181757	0.430836	0.0723427	1
ADK	0.0178415	0.0989604	-0.0632775	0.431078	0.348395	1
ARID2	0.045921	0.25461	-0.162768	0.431282	0.820864	1
RALGAPB	0.0239514	0.132546	-0.084643	0.432286	0.684711	1
RPS6KC1	0.0448973	0.248214	-0.15842	0.432807	0.00499392	1
DAAM2	0.199567	1.10082	-0.701689	0.434	0.364501	1
SENP5	0.0177745	0.0980273	-0.0624784	0.434094	0.273881	1
GPM6A	0.101492	0.55958	-0.356596	0.43424	0.661279	1
ZBTB8OS	0.0294604	0.162056	-0.103135	0.43547	0.184123	1
PRKRIP1	0.0442957	0.243634	-0.155043	0.435531	0.038422	1
SQSTM1	0.0278081	0.152786	-0.0971694	0.436101	0.430787	1
LIN52	0.0100858	0.0554026	-0.035231	0.436215	0.00467613	1
TUBGCP3	0.000527	0.00289351	-0.00183951	0.436466	0.0380054	1
DHRSX	0.0923771	0.50707	-0.322316	0.436602	0.152523	1
TRAPPC8	0.0459037	0.25195	-0.160143	0.436647	0.204217	1
CDK14	0.0284618	0.156216	-0.0992924	0.436652	0.0105421	1
UBR3	0.0244932	0.134343	-0.085357	0.437012	0.234169	1
SLC27A1	0.0442335	0.242463	-0.153996	0.437351	0.00924292	1
MFAP3L	0.0436632	0.238921	-0.151595	0.438283	0.0305647	1
MIPOL1	0.0100228	0.0547455	-0.0347	0.439245	0.0862108	1
ALCAM	0.0228039	0.124498	-0.0788902	0.439503	0.00051171	1
APTX	0.00282914	0.0154438	-0.00978553	0.439569	0.0132869	1
TAOK1	0.0116006	0.0632378	-0.0400366	0.440317	0.0238257	1
AP2A2	0.0116673	0.0635945	-0.0402598	0.440377	0.638219	1
ELF1	0.00860155	0.0468671	-0.0296639	0.440573	0.400744	1
XPR1	0.0069184	0.037695	-0.0238582	0.440589	0.186501	1
R3HDM2	0.00318358	0.0173411	-0.0109739	0.440735	0.131327	1
LRRC37B	0.0382446	0.208319	-0.13183	0.440736	0.310053	1
OPHN1	0.0521672	0.284139	-0.179805	0.440768	0.887359	1
OSBPL8	0.00794356	0.0431928	-0.0273057	0.441686	0.0154593	1
AC245297.3	0.0173488	0.0942589	-0.0595613	0.442114	0.00835868	1
AC046134.2	0.232616	1.26374	-0.798512	0.442155	0.00821162	1
TGFB2	0.0479838	0.260613	-0.164645	0.442303	0.258084	1
GALNT15	0.529427	2.87346	-1.81461	0.442681	0.0029554	1
DCAKD	0.0422187	0.229052	-0.144614	0.442894	0.043526	1
GPR137B	0.11273	0.61098	-0.385521	0.443444	0.027482	1
CPEB3	0.165676	0.89531	-0.563957	0.445045	0.0336383	1
IBTK	0.00823185	0.044442	-0.0279783	0.44557	0.178528	1
LINC01515	0.113999	0.614018	-0.38602	0.44685	0.0724285	1
SLC25A33	0.158054	0.84984	-0.533731	0.4478	0.0288164	1
SEMA3A	0.295938	1.5886	-0.996725	0.448708	0.0155638	1
LINC00476	0.0163407	0.0876097	-0.0549284	0.449384	0.0589953	1
R3HDM1	0.00170592	0.00914389	-0.00573205	0.449523	0.000795713	1
PIK3R1	0.0458204	0.245289	-0.153648	0.450229	0.404331	1
AGO2	0.0107892	0.057715	-0.0361366	0.450635	0.000421174	1
LARP1	0.0501608	0.268123	-0.167801	0.451058	0.0241414	1
BOD1L1	0.109314	0.583002	-0.364374	0.452305	0.0111001	1
LPIN2	0.0107607	0.0573814	-0.03586	0.452386	0.247315	1
LONRF2	0.011766	0.0626122	-0.0390801	0.453544	0.11939	1
CCDC14	0.0631789	0.33602	-0.209663	0.453847	0.466294	1
HCG18	0.00213817	0.0113622	-0.00708583	0.454329	0.237131	1
TFCP2	0.0140313	0.0745565	-0.046494	0.454369	0.420441	1
ZMAT3	0.000649728	0.00345059	-0.00215113	0.454662	0.00823157	1
PRR14L	0.00425181	0.0225787	-0.0140751	0.454707	0.075341	1
LNPEP	0.0286285	0.151842	-0.0945851	0.455394	0.357955	1
CTIF	0.0121617	0.0644155	-0.0400921	0.456167	0.00557216	1
RASSF8	0.0053689	0.0284203	-0.0176825	0.456495	0.0859733	1
NMD3	0.111184	0.588201	-0.365833	0.456832	0.103194	1
PHF21A	0.00976504	0.0516272	-0.0320972	0.457193	0.00237758	1
MAPK8IP3	0.0014739	0.00778949	-0.00484169	0.457406	0.0624981	1
SNRNP70	0.0422754	0.223219	-0.138668	0.457923	0.617444	1
SFSWAP	0.000212383	0.00112113	-0.000696359	0.458065	0.0829317	1
SH3RF3	0.079916	0.421828	-0.261996	0.458108	0.556764	1
CUL1	0.00599668	0.0316073	-0.019614	0.458921	0.0819713	1
FAM172A	0.0299659	0.157919	-0.0979869	0.459014	0.598896	1
RASL12	0.0664375	0.349497	-0.216622	0.460028	0.297146	1
TAF1	0.0254286	0.133223	-0.0823654	0.462356	0.0599149	1
FGFR1	0.00276865	0.0144845	-0.00894724	0.46317	0.733568	1
PKD2	0.0150125	0.0784918	-0.0484667	0.463522	0.345279	1
KLHL32	0.0479274	0.250483	-0.154628	0.463754	0.285319	1
RPS6KA5	0.0383641	0.200354	-0.123626	0.464177	0.122067	1
SSBP2	0.0655258	0.342031	-0.21098	0.464468	0.559904	1
KCTD8	0.154567	0.806579	-0.497445	0.464632	0.0398812	1
APBA1	0.0202108	0.105255	-0.0648332	0.465787	0.733625	1
SUPT3H	0.019119	0.0995353	-0.0612974	0.46598	0.101128	1
DNMT3A	0.0255917	0.133081	-0.0818976	0.46664	0.207676	1
PTGDS	0.0954022	0.495188	-0.304383	0.467713	0.616722	1
ZNF718	0.00848896	0.0440295	-0.0270516	0.468143	0.776449	1
MAP4K5	0.0268134	0.139068	-0.085441	0.468162	0.0546621	1
TRIP12	0.00590819	0.0306368	-0.0188204	0.468278	0.290925	1
ZNF875	0.0203989	0.105673	-0.0648753	0.468854	0.158382	1
CD109	0.0520391	0.269346	-0.165268	0.469358	0.0424297	1
GAB2	0.097234	0.502834	-0.308366	0.469859	0.0153169	1
PCLO	0.0819796	0.423545	-0.259586	0.470413	0.557738	1
STRADA	0.0059483	0.0306487	-0.0187521	0.471995	0.00802213	1
MICALL2	0.0293137	0.150725	-0.0920975	0.473217	0.086882	1
TCF7L2	0.00910636	0.0467628	-0.0285501	0.473973	0.471039	1
KIZ	0.09217	0.473044	-0.288705	0.474303	0.289469	1
VPS54	0.056527	0.289539	-0.176485	0.475473	0.000460352	1
SSBP3	0.0801503	0.410347	-0.250046	0.475753	0.141121	1
EPC2	0.00140715	0.00720255	-0.00438825	0.475888	0.38114	1
MSI2	0.0764952	0.390998	-0.238007	0.476714	0.744062	1
FDFT1	0.00836397	0.0426248	-0.0258969	0.478479	0.0057291	1
ARMCX4	0.0538589	0.274186	-0.166468	0.479113	0.17808	1
SLC25A27	0.0389083	0.197969	-0.120152	0.479432	0.166103	1
MAGED1	0.0380595	0.193536	-0.117417	0.479785	0.612794	1
UFL1-AS1	0.0786512	0.399498	-0.242196	0.480458	0.699757	1
ATRN	0.0306368	0.15553	-0.0942569	0.480785	0.804687	1
LRRN1	0.0728799	0.369283	-0.223524	0.481918	0.0153163	1
THADA	0.0140266	0.0710252	-0.0429721	0.482319	0.0949848	1
CSTF3	0.0378734	0.19173	-0.115983	0.482465	0.812713	1
MBTPS1	0.00955292	0.0483041	-0.0291982	0.483169	0.71871	1
RFX2	0.724294	3.65487	-2.20629	0.484406	0.0258487	1
SRRM2	0.195614	0.986376	-0.595148	0.484844	0.447895	1
KIAA1328	0.0529292	0.266684	-0.160826	0.485319	0.859415	1
NPL	0.0826695	0.416191	-0.250852	0.485814	0.373646	1
CACUL1	0.0010634	0.00534994	-0.00322314	0.486225	0.170436	1
PRDM16	0.070987	0.35694	-0.214966	0.486555	0.127124	1
ACER3	0.00688778	0.0346253	-0.0208498	0.486697	0.038364	1
ANP32A	0.0200954	0.100985	-0.060794	0.486916	0.0569214	1
SLC6A1	0.200385	1.0064	-0.605629	0.487272	0.00645721	1
CTBP2	0.182089	0.914143	-0.549964	0.487517	0.670513	1
GATAD2B	0.0273782	0.137296	-0.0825397	0.488185	0.00298052	1
RPS6KA2	0.1744	0.873528	-0.524729	0.488918	0.0748977	1
MRAS	0.214393	1.07275	-0.643963	0.489543	0.630458	1
TMEM245	0.026825	0.134215	-0.0805655	0.489578	0.228595	1
CASC2	0.107232	0.536353	-0.321889	0.489771	0.0471068	1
ZNF717	0.00578552	0.0289196	-0.0173486	0.490161	0.020222	1
PRPF4B	0.039725	0.198175	-0.118725	0.491383	0.22148	1
NFIC	0.0891509	0.444646	-0.266344	0.491519	0.0735974	1
ZNF704	0.108683	0.542003	-0.324636	0.49159	0.0425356	1
NFIB	0.104286	0.51892	-0.310349	0.492955	0.837433	1
PEAK1	0.00030138	0.00149919	-0.000896426	0.493147	0.0784084	1
C2orf72	0.0406636	0.202153	-0.120826	0.493525	0.267809	1
POLK	0.00279667	0.0138967	-0.00830337	0.493815	0.536583	1
PHLPP1	0.516974	2.56457	-1.53062	0.494849	0.0322417	1
BDP1	0.0208203	0.103171	-0.0615302	0.495528	0.0748734	1
ROCK1	0.0125395	0.0620634	-0.0369844	0.496264	0.2303	1
PTCD3	0.0156351	0.0773716	-0.0461015	0.49637	0.217194	1
AL357153.2	0.0364311	0.180247	-0.107384	0.496495	0.00227107	1
MRPS5	0.0400221	0.197945	-0.117901	0.49671	0.00161205	1
USP25	0.00487679	0.0240726	-0.0143191	0.497938	0.849902	1
PSMG2	0.0585696	0.288779	-0.17164	0.498651	0.0129842	1
NUP153	0.0297886	0.146856	-0.0872785	0.498728	0.0569486	1
AC077690.1	0.0419875	0.206995	-0.12302	0.498729	0.0717957	1
CEP85L	0.0463979	0.228677	-0.135881	0.498895	0.71311	1
AL109809.4	0.399645	1.96966	-1.17037	0.498905	0.112334	1
ZHX2	1.08509	5.33946	-3.16928	0.499895	0.0161266	1
TRIM33	0.0190078	0.093454	-0.0554384	0.500424	0.00777652	1
FAM168A	0.00598509	0.0293751	-0.0174049	0.50152	0.0438596	1
PYGB	0.0703884	0.345462	-0.204685	0.501534	0.00172781	1
SLC16A1-AS1	0.192327	0.943106	-0.558451	0.502085	0.082203	1
PLXNB1	0.0248052	0.121535	-0.0719244	0.50261	0.00512341	1
RAB30	0.0620193	0.30385	-0.179812	0.502647	0.103861	1
USP40	0.0138097	0.067628	-0.0400087	0.502923	0.0213446	1
CHD7	0.00430835	0.0210887	-0.012472	0.503221	0.0828536	1
FAM228B	0.0510262	0.249506	-0.147453	0.503878	0.00666617	1
HMGCLL1	0.0885002	0.432561	-0.25556	0.504147	0.132601	1
DNHD1	0.00450054	0.0219966	-0.0129955	0.504166	0.646678	1
HSPA12A	0.0406736	0.198738	-0.117391	0.504344	0.0164268	1
ABHD3	0.017644	0.085993	-0.0507051	0.505955	0.000476183	1
PCDH10	0.0308642	0.150256	-0.0885274	0.506674	0.134636	1
GLYR1	0.00706378	0.0343593	-0.0202318	0.507217	0.707021	1
FAM222B	0.00821675	0.0398524	-0.0234189	0.509063	0.394026	1
GOLGA4	0.0679314	0.329404	-0.193542	0.509204	0.324049	1
KAT2B	0.0476042	0.230832	-0.135623	0.509217	0.00110787	1
KIAA1958	0.177436	0.859295	-0.504422	0.51003	0.0987783	1
CLASP1	0.0247363	0.119608	-0.070135	0.511032	0.440171	1
COMMD1	0.00210319	0.0101685	-0.00596209	0.511102	0.00200663	1
MCPH1-AS1	0.0415477	0.200818	-0.117722	0.511282	0.00178203	1
XPO7	0.030637	0.147933	-0.0866591	0.511931	0.520334	1
UBE2D2	0.0242252	0.116961	-0.0685111	0.511995	0.617373	1
TRIM2	0.0613704	0.296296	-0.173556	0.512007	0.000833865	1
NINL	0.0577501	0.27861	-0.16311	0.512487	0.435565	1
ZNF706	0.0422418	0.203636	-0.119153	0.512982	0.00852563	1
FBN1	0.0278181	0.13398	-0.0783437	0.51358	0.00334309	1
RANBP3L	0.145818	0.701228	-0.409591	0.514573	0.460574	1
GIGYF2	0.050678	0.243512	-0.142156	0.51509	0.0144591	1
INO80	0.00566022	0.027186	-0.0158656	0.515372	0.222198	1
LMO3	0.341141	1.63675	-0.954465	0.516071	0.484991	1
TMEM108	0.134359	0.644285	-0.375566	0.516426	0.0882983	1
EPHB1	0.171026	0.820011	-0.477959	0.516507	0.0344349	1
NSUN6	0.0234778	0.112425	-0.0654695	0.517335	0.37765	1
MEIS2	0.588886	2.81794	-1.64017	0.517796	0.0978555	1
AK4	0.0657741	0.314308	-0.18276	0.518701	0.0704856	1
UBAP2	0.00266158	0.0127172	-0.00739408	0.518772	0.669825	1
ANO10	0.00924459	0.0441086	-0.0256194	0.519708	0.17949	1
LINC02062	0.0812074	0.387329	-0.224914	0.519936	0.0201896	1
MAP3K7	0.00308955	0.0147285	-0.00854937	0.520272	0.451563	1
APC2	0.0517844	0.246778	-0.143209	0.520508	0.360329	1
OFD1	0.0445365	0.212153	-0.12308	0.520771	0.890462	1
MICU2	0.00716228	0.0340955	-0.0197709	0.521209	0.439673	1
ZNF326	0.0554995	0.264062	-0.153062	0.521558	0.0262566	1
PATJ	0.0268137	0.127538	-0.0739103	0.521762	0.0161799	1
TCF20	0.0188049	0.0892877	-0.0516779	0.522922	0.0340089	1
INPP5B	0.000151299	0.000717631	-0.000415032	0.523618	0.134027	1
ALDH2	0.0336122	0.158915	-0.0916908	0.525756	0.000561484	1
FAT1	0.0488745	0.231072	-0.133323	0.525761	0.863143	1
PPP6R3	0.0138218	0.06525	-0.0376064	0.526757	0.0647585	1
MECP2	0.00761378	0.0359359	-0.0207084	0.526892	0.853189	1
ANKRD26	0.0472831	0.222634	-0.128067	0.528502	0.00424114	1
AC053527.2	0.0410822	0.193314	-0.11115	0.528926	0.0555435	1
ZFAND3	0.0344808	0.162212	-0.0932503	0.529089	0.799605	1
JAZF1	0.00247075	0.0116215	-0.00667994	0.529204	0.0704055	1
DDX3X	0.0550243	0.258392	-0.148343	0.530299	0.79224	1
PARP6	0.0036214	0.0169987	-0.00975594	0.530585	0.0308212	1
ST3GAL3	0.000998414	0.00467987	-0.00268304	0.531544	0.0126021	1
NACC2	0.114097	0.534477	-0.306284	0.53196	0.661631	1
CWC27	0.00139695	0.00654277	-0.00374888	0.532075	0.00106798	1
USP6NL	0.00444374	0.0207916	-0.0119041	0.532765	0.0297512	1
LINC01184	0.0716053	0.335018	-0.191807	0.532791	0.763823	1
CAMSAP2	0.0160614	0.0751372	-0.0430143	0.532872	0.746409	1
SFXN5	0.088422	0.413475	-0.236631	0.533157	0.066041	1
BAZ1B	0.033418	0.156266	-0.0894297	0.533164	0.160452	1
CEP83	0.0509585	0.238199	-0.136282	0.533414	0.0787496	1
AC009120.2	0.0471301	0.220271	-0.126011	0.533516	0.00948919	1
PPM1E	0.115584	0.539543	-0.308374	0.534347	0.159271	1
FTCDNL1	0.0598724	0.27939	-0.159646	0.53457	0.107956	1
FRYL	0.0210194	0.0979849	-0.0559461	0.535269	0.800978	1
PRH1	0.139754	0.650436	-0.370928	0.536366	0.0972997	1
KDM4B	0.001837	0.00853978	-0.00486578	0.537157	0.0669898	1
OLMALINC	0.244613	1.13618	-0.646958	0.537739	0.0193951	1
AC104596.1	0.107089	0.496532	-0.282355	0.538949	0.0112915	1
CRADD	0.088222	0.408788	-0.232344	0.539396	0.32292	1
GGA2	0.0056223	0.0260158	-0.0147712	0.540345	0.00591588	1
KLC1	0.0395037	0.182788	-0.103781	0.540363	0.771337	1
FAM182A	0.0290663	0.134478	-0.0763454	0.540442	0.000740405	1
LINC00598	0.00138636	0.00640501	-0.0036323	0.541422	0.013341	1
DOCK9	0.00026896	0.00124172	-0.000703799	0.541914	0.137545	1
RARS2	0.00668628	0.030806	-0.0174334	0.543326	0.244156	1
TECPR2	0.042146	0.194044	-0.109752	0.543817	0.0158091	1
ARHGAP35	0.00847387	0.0389939	-0.0220462	0.544183	0.393044	1
CBLB	0.0215268	0.0989786	-0.055925	0.544749	0.554867	1
KDM3A	0.115742	0.531865	-0.30038	0.545155	0.765688	1
NLK	0.0103268	0.0474496	-0.026796	0.545224	0.165203	1
ZNF652	0.000112757	0.000517922	-0.000292408	0.545454	0.443157	1
CLIP2	0.197251	0.904652	-0.51015	0.546514	0.0383958	1
NRBP2	0.0847889	0.388736	-0.219159	0.54675	0.0789751	1
ANKH	0.0576638	0.264353	-0.149025	0.546807	0.0704539	1
UBL3	0.0470209	0.215387	-0.121346	0.547373	0.473765	1
LRRC8D	0.032905	0.150652	-0.084842	0.547722	0.00501733	1
SEC14L2	0.029718	0.135992	-0.0765561	0.548075	0.087321	1
NCOA2	0.00559956	0.0256193	-0.0144202	0.548206	0.0229494	1
NAA35	0.019679	0.0899997	-0.0506417	0.548489	0.111566	1
GALNT7	0.0101107	0.0462313	-0.0260099	0.548624	0.0022939	1
NDFIP1	0.0441109	0.201237	-0.113015	0.550232	0.0723493	1
NFX1	0.0752776	0.343217	-0.192662	0.550652	0.0153115	1
STAT5B	0.0347605	0.158306	-0.0887851	0.551451	0.114609	1
TMEM135	0.0889743	0.404892	-0.226943	0.552	0.244106	1
ST7L	0.0110341	0.0501843	-0.028116	0.552398	0.0362986	1
MAPK6	0.012307	0.0559659	-0.0313519	0.552495	0.0252259	1
ERVK13-1	0.00257875	0.0117216	-0.00656414	0.552807	0.227086	1
LINC01138	0.0609309	0.276857	-0.154995	0.553072	0.298399	1
L3MBTL1	0.0784806	0.356342	-0.199381	0.553582	0.0528265	1
ACP6	0.00395302	0.0179278	-0.0100218	0.55441	0.483182	1
NUTM2A-AS1	0.000193503	0.00087701	-0.000490004	0.554873	0.0414391	1
RSRP1	0.11792	0.534126	-0.298286	0.555301	0.69242	1
RPRD2	0.0202521	0.0916733	-0.0511692	0.555763	0.0574992	1
ROR1	0.0932569	0.422019	-0.235506	0.555964	0.135421	1
MTREX	0.0463977	0.209923	-0.117128	0.556108	0.656887	1
GLCCI1	0.0380519	0.172068	-0.0959643	0.556503	0.00917944	1
SLC10A7	0.00165337	0.0074722	-0.00416546	0.556908	0.398086	1
ARHGEF26-AS1	0.925191	4.1768	-2.32642	0.557674	0.0155073	1
MIR4300HG	0.195707	0.882972	-0.491557	0.558125	0.842953	1
CALM2	0.0921834	0.415291	-0.230924	0.559182	0.83861	1
NPAS2	0.0517922	0.233221	-0.129636	0.559509	0.0236625	1
ARHGEF12	0.00207335	0.00933564	-0.00518893	0.559562	0.755361	1
ST3GAL5	0.0229384	0.103238	-0.0573616	0.55988	0.0376748	1
TMEM117	0.00187974	0.00845526	-0.00469578	0.560295	0.398965	1
PPP3CB	0.0659803	0.296737	-0.164776	0.560412	0.00282527	1
GOLIM4	0.051995	0.233692	-0.129702	0.560869	0.866075	1
ENTPD3-AS1	0.142209	0.638862	-0.354444	0.561206	0.388442	1
NF1	0.0135018	0.0606444	-0.0336408	0.56134	0.0183614	1
CAPRIN1	0.0170303	0.0764538	-0.0423932	0.56171	0.0271403	1
SLC24A4	0.069147	0.309807	-0.171513	0.563142	0.843044	1
PPM1K	0.0534105	0.239297	-0.132476	0.563153	0.704517	1
MROH1	0.000761483	0.00341169	-0.00188873	0.563155	0.519349	1
PDS5A	0.0674755	0.302263	-0.167312	0.563273	0.00760463	1
CDK13	0.0116336	0.0520528	-0.0287855	0.564127	0.348273	1
RNF213	0.0810735	0.362126	-0.199978	0.56538	0.624563	1
[truncated: 1,105 more rows]

## Sheet: CI-PD_vs_nCI-PD_endothelial
primerid	coef	ci.hi	ci.lo	z	pval	p_adj
SLC7A1	-0.00504713	0.386466	-0.39656	-0.0252666	1.39922e-06	0.00362397
CGNL1	-0.0152244	0.0986668	-0.129116	-0.261998	1.83567e-06	0.00475255
TAPT1-AS1	0.375942	1.67242	-0.920536	0.568334	3.02439e-06	0.00782713
EPB41L4A	0.0038101	0.084439	-0.0768188	0.0926176	3.25813e-06	0.00842879
SGPP2	-0.0220064	0.258719	-0.302731	-0.153644	3.37201e-06	0.00872001
ASB3	0.0546733	0.342855	-0.233508	0.371841	5.79291e-06	0.0149747
PTPN12	0.124725	0.935727	-0.686276	0.301426	7.12063e-06	0.0183997
WWTR1	0.0152023	0.130692	-0.100287	0.257996	7.32041e-06	0.0189086
TM4SF18	-0.00222023	0.0347601	-0.0392006	-0.117672	1.00468e-05	0.0259407
MON2	0.475236	0.880876	0.0695972	2.29624	1.10222e-05	0.0284482
NCAM2	0.996505	1.7178	0.275213	2.7078	1.46299e-05	0.0377452
HLA-E	0.650536	3.24346	-1.94238	0.491734	2.09393e-05	0.0540024
NXN	0.516966	2.02597	-0.992036	0.671461	2.56707e-05	0.0661791
DOCK1	0.764134	1.96784	-0.439573	1.24422	2.68677e-05	0.069238
SESTD1	0.367661	2.38218	-1.64686	0.357704	2.85802e-05	0.0736225
MYO1E	0.687616	2.11112	-0.735887	0.946751	3.10111e-05	0.0798536
PCCA	0.255467	1.52944	-1.01851	0.393026	3.84832e-05	0.0990558
HMCN1	0.292845	1.92443	-1.33874	0.351784	4.68384e-05	0.120515
ST6GAL1	-4.08443e-07	3.42296e-06	-4.23985e-06	-0.20894	4.91849e-05	0.126504
SGIP1	-0.434889	0.00961188	-0.87939	-1.91758	5.53657e-05	0.142345
PPP2R2B	0.284611	0.96042	-0.391199	0.825421	6.16804e-05	0.158519
PRKY	4.21339e-11	4.95167e-08	-4.94325e-08	0.00166916	6.22524e-05	0.159926
MINDY3	0.38687	1.01177	-0.238032	1.21339	6.4044e-05	0.164465
UACA	-2.07701e-05	0.000269287	-0.000310827	-0.140347	6.69271e-05	0.171802
SLC39A8	-0.00107788	0.00799886	-0.0101546	-0.232749	7.512e-05	0.192758
WWC2	0.565385	1.00396	0.126808	2.52666	7.70277e-05	0.197576
VWF	0.0237433	0.233121	-0.185635	0.222258	7.88773e-05	0.202241
MECOM	-3.04709e-06	0.000175777	-0.000181871	-0.033397	7.96719e-05	0.204199
HLA-B	-0.00426094	0.031697	-0.0402188	-0.232252	9.69045e-05	0.248269
INPP5D	0.000779993	0.16692	-0.16536	0.00920162	0.000102716	0.263056
DNAJC5	0.304256	0.603766	0.00474535	1.99102	0.000112501	0.288002
KLF2	0.0672556	0.752634	-0.618123	0.19233	0.000113558	0.290595
EXOC6	0.00810719	0.0830712	-0.0668569	0.211966	0.000116567	0.29818
ZEB1	0.00319405	0.317363	-0.310975	0.0199263	0.000121404	0.31043
MFSD2A	0.0160581	0.359325	-0.327209	0.0916877	0.000129525	0.331067
ZC3H7A	0.337281	0.751331	-0.0767688	1.59657	0.000130281	0.332869
FCHO2	0.156827	1.10326	-0.789604	0.324773	0.000132515	0.338443
CPE	-0.0571597	0.36246	-0.47678	-0.266982	0.00013444	0.343225
FTO	0.253061	1.24553	-0.739404	0.499757	0.000138881	0.354424
VIM	-0.00138985	0.0246936	-0.0274733	-0.104436	0.000144878	0.369585
CYYR1	-5.98621e-05	0.0017408	-0.00186053	-0.0651579	0.000179653	0.458115
YES1	0.00331573	0.770298	-0.763667	0.0084731	0.000181156	0.461767
PDLIM5	0.724597	1.0388	0.410392	4.51992	0.000182023	0.463794
ACVR1	0.0117914	0.111155	-0.087572	0.232588	0.000195198	0.49717
AFF3	-0.21819	0.329556	-0.765935	-0.780734	0.000204634	0.520999
FLI1	-0.00533396	0.142939	-0.153607	-0.0705077	0.000213358	0.542997
CD2AP	-0.0772057	0.522975	-0.677387	-0.252125	0.000218477	0.555806
FN1	0.713704	1.55375	-0.126342	1.66519	0.000223306	0.567868
KDM4B	0.286427	0.535587	0.0372657	2.25311	0.000225037	0.572043
ENG	3.02054e-06	0.00182511	-0.00181907	0.00324909	0.000274529	0.697577
ARHGAP31	0.310926	1.49338	-0.871529	0.515372	0.000276685	0.70278
SLCO2B1	0.486444	1.75581	-0.782922	0.751094	0.000293856	0.746101
DIPK2B	7.50146e-05	0.00199974	-0.00184971	0.0763881	0.000294417	0.74723
L3MBTL4	0.809892	1.26708	0.352708	3.47203	0.000313594	0.795588
SKIL	0.10336	0.815867	-0.609148	0.284321	0.000314682	0.798033
EPAS1	0.0540249	1.94308	-1.83503	0.0560529	0.000319455	0.809818
RAPGEF1	0.000530847	0.00464923	-0.00358754	0.252633	0.000322136	0.816293
STT3B	0.000581	0.00599904	-0.00483704	0.210175	0.000327874	0.830505
PDGFB	-0.00272088	0.0896343	-0.0950761	-0.0577427	0.000330747	0.837451
SRGAP2	0.00770064	0.172241	-0.15684	0.0917279	0.000331966	0.840207
CDK17	0.277404	1.82369	-1.26888	0.351617	0.00033988	0.859895
EGFR	0.675818	0.990895	0.360741	4.20399	0.000360595	0.911945
SP100	0.000565601	0.00638529	-0.00525409	0.190484	0.000363135	0.918005
CTNND1	0.0554109	0.552186	-0.441364	0.218617	0.000369095	0.932703
EIF1B-AS1	0.0125076	0.146181	-0.121166	0.183391	0.000376364	0.950696
SNHG14	-2.54038	4.24683	-9.32758	-0.733592	0.000384374	0.970545
ITPR1	-0.484142	-0.194189	-0.774094	-3.27261	0.000805426	1
MVB12B	-0.603569	-0.24078	-0.966358	-3.26078	0.00591516	1
AHCYL1	-0.408823	-0.141292	-0.676355	-2.99508	0.00974468	1
ADGRB3	-1.20296	-0.373485	-2.03243	-2.84247	0.000401805	1
DLG2	-0.872901	-0.262937	-1.48287	-2.80484	0.00440623	1
NBEA	-0.518299	-0.114759	-0.921838	-2.51734	0.0450486	1
MIR99AHG	-0.909289	-0.163578	-1.655	-2.3899	0.00265954	1
LSAMP	-1.09369	-0.180746	-2.00662	-2.348	0.00820297	1
TANC2	-0.336476	-0.00164037	-0.671311	-1.96957	0.222546	1
TERF2IP	-0.233461	0.0118224	-0.478745	-1.8655	0.204309	1
ANK2	-0.677097	0.0381014	-1.3923	-1.85555	0.0189224	1
EEFSEC	-0.286034	0.0403221	-0.61239	-1.71781	0.210551	1
DAAM1	-0.596893	0.136821	-1.33061	-1.59447	0.0581876	1
WDPCP	-0.255376	0.0594656	-0.570218	-1.58978	0.00355461	1
HMGN3	-0.187821	0.0440314	-0.419673	-1.58774	0.106686	1
DMD	-0.486114	0.13029	-1.10252	-1.54568	0.0299698	1
FAM155A	-0.53792	0.162116	-1.23796	-1.50607	0.0636906	1
ZNF708	-0.268987	0.0871604	-0.625133	-1.4803	0.24137	1
MT-CO1	-0.723583	0.241794	-1.68896	-1.46906	0.0182945	1
WDR44	-0.190789	0.0759497	-0.457528	-1.40189	0.148622	1
BTBD9	-0.219267	0.0889215	-0.527455	-1.39446	0.0221637	1
R3HDM2	-0.222945	0.095082	-0.540971	-1.37398	0.176204	1
PHF14	-0.192554	0.0892577	-0.474367	-1.33919	0.236681	1
SNX1	-0.169136	0.0787662	-0.417039	-1.33722	0.405639	1
KIF1B	-0.244018	0.119917	-0.607953	-1.31415	0.299964	1
CCDC88A	-0.195558	0.0990589	-0.490175	-1.30097	0.0281025	1
STXBP1	-0.462213	0.238213	-1.16264	-1.29339	0.0100555	1
HERC1	-0.17102	0.0922836	-0.434324	-1.27303	0.445762	1
SLC25A12	-0.183422	0.104762	-0.471606	-1.24747	0.0474725	1
CELF2	-1.07589	0.754643	-2.90642	-1.15196	0.00511063	1
AUTS2	-0.203959	0.153675	-0.561593	-1.11777	0.56569	1
REV1	-0.128547	0.0998879	-0.356983	-1.10293	0.420312	1
FRMD4A	-4.32639	3.54629	-12.1991	-1.07709	0.0153558	1
ME3	-0.159873	0.131164	-0.45091	-1.07665	0.433738	1
NAV2	-0.166512	0.1389	-0.471925	-1.06858	0.396039	1
NCOA7	-0.157748	0.136384	-0.45188	-1.05116	0.499871	1
NBAS	-0.240606	0.208512	-0.689724	-1.05001	0.144405	1
RPL5	-0.192167	0.167495	-0.551828	-1.04721	0.228405	1
MSH3	-0.139457	0.125434	-0.404349	-1.03186	0.585059	1
SLC2A13	-0.504163	0.456938	-1.46526	-1.02814	0.177179	1
ZEB2	-0.223812	0.203682	-0.651306	-1.02613	0.0260156	1
XRCC5	-0.355632	0.331558	-1.04282	-1.01431	0.183837	1
MAGI2	-0.522569	0.492023	-1.53716	-1.00949	0.120082	1
SPIN1	-0.12952	0.133267	-0.392307	-0.966011	0.32277	1
AHI1	-0.718739	0.748564	-2.18604	-0.960062	0.000550666	1
SPRED1	-0.198374	0.208406	-0.605154	-0.955815	0.423729	1
CDK8	-0.138532	0.146816	-0.42388	-0.951531	0.379369	1
TXNIP	-0.416001	0.447682	-1.27968	-0.944035	0.300065	1
SRRM2	-0.347741	0.380649	-1.07613	-0.935707	0.313831	1
RAB11A	-0.229819	0.259528	-0.719165	-0.920486	0.415235	1
HIF1A	-0.193603	0.222622	-0.609828	-0.911657	0.312453	1
OSBPL1A	-0.150128	0.174066	-0.474321	-0.907622	0.0455692	1
MGST3	-0.270546	0.316088	-0.85718	-0.903904	0.0194925	1
DCLK2	-0.269354	0.317846	-0.856554	-0.899053	0.23337	1
OCIAD1	-0.30566	0.372721	-0.98404	-0.883106	0.25191	1
RAP2A	-0.211825	0.260641	-0.684292	-0.87873	0.233997	1
STX16	-0.112422	0.149963	-0.374807	-0.839767	0.517644	1
TTC3	-0.126702	0.17107	-0.424474	-0.833963	0.698234	1
C1GALT1	-0.185085	0.259045	-0.629215	-0.816789	0.686466	1
SNX19	-0.479029	0.670899	-1.62896	-0.816468	0.0014314	1
PRKCA	-0.269052	0.380958	-0.919061	-0.811268	0.496626	1
HIVEP3	-0.712042	1.02355	-2.44763	-0.804093	0.311048	1
CANX	-0.0954833	0.137855	-0.328822	-0.802027	0.0477515	1
DPYSL2	-0.327811	0.474714	-1.13034	-0.800596	0.0105904	1
TET2	-0.12534	0.181868	-0.432548	-0.799661	0.686295	1
ZFYVE28	-0.363118	0.533913	-1.26015	-0.793393	0.39839	1
PLXDC2	-0.283573	0.4204	-0.987546	-0.78951	0.480832	1
NPEPPS	-0.130418	0.193794	-0.454629	-0.788417	0.00671928	1
DST	-0.194542	0.296554	-0.685639	-0.776417	0.0391755	1
MICU3	-0.176231	0.269607	-0.622069	-0.774735	0.478092	1
PCF11	-0.169571	0.262269	-0.60141	-0.769621	0.33477	1
CHN1	-0.218248	0.340047	-0.776543	-0.766187	0.234742	1
GPBP1	-0.0843634	0.131571	-0.300298	-0.765736	0.561547	1
HECTD4	-0.171322	0.269095	-0.61174	-0.762427	0.0672934	1
TTC37	-0.106339	0.167448	-0.380126	-0.761251	0.737735	1
FKBP5	-0.138626	0.21838	-0.495633	-0.761058	0.748525	1
TMEM161B-AS1	-0.206484	0.32615	-0.739119	-0.759812	0.114226	1
TAOK3	-0.610547	0.965059	-2.18615	-0.759486	0.00659721	1
CACNA1C	-0.720735	1.16562	-2.60709	-0.74886	0.000647917	1
UBE3A	-0.151209	0.247318	-0.549736	-0.743647	0.501634	1
PCGF5	-0.35684	0.589208	-1.30289	-0.739279	0.301181	1
ACACA	-0.114983	0.191812	-0.421778	-0.734569	0.487367	1
LRRC1	-0.282234	0.470891	-1.03536	-0.734497	0.480665	1
TULP4	-0.142058	0.237833	-0.52195	-0.732918	0.0221153	1
FANCL	-0.282595	0.476739	-1.04193	-0.729423	0.0731882	1
FTL	-0.509565	0.86014	-1.87927	-0.729156	0.0888137	1
THRAP3	-0.166288	0.287236	-0.619812	-0.718637	0.0844016	1
ANKUB1	-0.623345	1.09252	-2.33921	-0.712022	0.0102601	1
RFTN1	-0.537982	0.943285	-2.01925	-0.71184	0.0365539	1
DDX24	-0.0987507	0.175339	-0.372841	-0.706147	0.668237	1
RBM26	-0.249512	0.443276	-0.9423	-0.705893	0.0868224	1
NR1D2	-0.196788	0.350708	-0.744283	-0.704475	0.225523	1
PPP3CB	-0.0786139	0.14812	-0.305347	-0.679566	0.718015	1
CCDC144A	-0.153734	0.291587	-0.599055	-0.676618	0.114023	1
KALRN	-1.37544	2.64998	-5.40086	-0.669697	0.0422533	1
ANKRD36	-0.184894	0.357351	-0.72714	-0.668306	0.527444	1
MT-CO3	-0.202644	0.39302	-0.798307	-0.666777	0.431293	1
PTBP2	-0.317352	0.618528	-1.25323	-0.664614	0.285588	1
ZNRF3	-0.334431	0.65529	-1.32415	-0.662281	0.105379	1
U2SURP	-0.333932	0.663538	-1.3314	-0.656155	0.00524989	1
RBMX	-0.0786039	0.158237	-0.315445	-0.650482	0.546254	1
OSBPL9	-0.115162	0.233615	-0.46394	-0.647157	0.475565	1
PURA	-0.150488	0.3069	-0.607877	-0.64486	0.577601	1
CBFA2T2	-0.249764	0.511446	-1.01097	-0.643091	0.202736	1
PREX1	-0.111152	0.228329	-0.450633	-0.641726	0.604778	1
MBNL2	-0.0907763	0.1868	-0.368353	-0.64097	0.620753	1
SMAP1	-0.250927	0.516864	-1.01872	-0.640548	0.572182	1
UBR3	-0.0758949	0.156354	-0.308144	-0.640483	0.8093	1
HDAC4	-0.0905923	0.189221	-0.370406	-0.634558	0.514716	1
ATXN2	-0.190967	0.399122	-0.781056	-0.634292	0.36766	1
RAB2A	-0.075261	0.158354	-0.308877	-0.631418	0.610192	1
PDE4D	-0.173791	0.380771	-0.728353	-0.614222	0.798765	1
SCARB2	-0.234482	0.516141	-0.985106	-0.61226	0.0400274	1
NKAIN2	-0.31059	0.690341	-1.31152	-0.608179	0.0140137	1
AC068587.4	-0.177016	0.404454	-0.758485	-0.596668	0.0895639	1
RPL26	-0.188919	0.437659	-0.815497	-0.590947	0.430479	1
EPB41L2	-0.579663	1.34453	-2.50386	-0.590439	0.181504	1
RPS8	-0.184439	0.430065	-0.798942	-0.588268	0.475888	1
RORA	-0.209967	0.492453	-0.912387	-0.585872	0.178213	1
SCFD1	-0.177336	0.417751	-0.772422	-0.584069	0.151281	1
USP33	-0.157989	0.372655	-0.688633	-0.58354	0.220702	1
CSDE1	-0.17209	0.410612	-0.754793	-0.578839	0.328351	1
RPL37A	-0.194455	0.465837	-0.854747	-0.577206	0.233484	1
RPL19	-0.137744	0.332901	-0.608389	-0.573625	0.563673	1
HNRNPK	-0.0656026	0.158622	-0.289827	-0.573438	0.44081	1
SEC62	-0.119258	0.288462	-0.526979	-0.57329	0.347916	1
CUL5	-0.069141	0.167538	-0.30582	-0.572564	0.839254	1
PSAP	-0.18421	0.447643	-0.816062	-0.571406	0.501086	1
USP9X	-0.0732444	0.178337	-0.324826	-0.570616	0.849871	1
BICRAL	-0.199767	0.487981	-0.887516	-0.569302	0.337086	1
SAFB	-0.0904385	0.222155	-0.403032	-0.567051	0.608869	1
TCF25	-0.0718907	0.178242	-0.322023	-0.563314	0.0284501	1
CALD1	-0.153476	0.384354	-0.691305	-0.559298	0.799368	1
EIF5B	-0.20167	0.507926	-0.911266	-0.55703	0.0870765	1
RBM25	-0.191973	0.493755	-0.877702	-0.548703	0.629374	1
SNRNP70	-0.372046	0.970574	-1.71467	-0.543115	0.0140364	1
SNX29	-0.355205	0.928665	-1.63907	-0.542258	0.0457965	1
LMCD1-AS1	-0.792112	2.07486	-3.65908	-0.541516	0.114898	1
MT-CO2	-0.360066	0.968156	-1.68829	-0.531324	0.478408	1
TTC7A	-0.192368	0.52079	-0.905526	-0.528683	0.621566	1
HNRNPDL	-0.13895	0.376414	-0.654313	-0.528435	0.068738	1
CFDP1	-0.156469	0.426731	-0.73967	-0.525846	0.160339	1
KIF16B	-0.307025	0.844198	-1.45825	-0.522712	0.199348	1
ADNP	-0.192596	0.531984	-0.917175	-0.520965	0.0676838	1
NAA35	-0.122732	0.347879	-0.593343	-0.511146	0.253656	1
EIF1	-0.113292	0.339563	-0.566147	-0.49033	0.352521	1
MT-CYB	-0.0905831	0.274175	-0.455341	-0.486733	0.203588	1
DYNC2H1	-0.0796573	0.242707	-0.402021	-0.484314	0.555137	1
RABGAP1	-0.305493	0.938387	-1.54937	-0.481362	0.148265	1
TSHZ2	-0.641011	1.99398	-3.276	-0.476798	0.0211476	1
PRKN	-0.167715	0.541903	-0.877332	-0.463227	0.199244	1
PDE4B	-0.448333	1.45056	-2.34723	-0.462751	0.0161945	1
ATP9B	-0.129751	0.424313	-0.683815	-0.458984	0.356302	1
EPS8	-0.302556	0.9906	-1.59571	-0.458567	0.047476	1
KIDINS220	-0.156217	0.516569	-0.829003	-0.455092	0.269791	1
MPHOSPH8	-0.0692205	0.230431	-0.368872	-0.452758	0.237082	1
ZNF83	-0.0733868	0.249838	-0.396611	-0.445002	0.509829	1
OIP5-AS1	-0.254983	0.881788	-1.39175	-0.439628	0.127325	1
RPL7A	-0.199352	0.697904	-1.09661	-0.435465	0.455041	1
TMEM14B	-0.272501	0.956897	-1.5019	-0.434434	0.000923218	1
LIFR	-0.115146	0.407245	-0.637537	-0.432017	0.519299	1
ARHGAP35	-0.251415	0.890613	-1.39344	-0.431481	0.00655238	1
TPM4	-0.26589	0.9427	-1.47448	-0.431193	0.0294633	1
RC3H2	-0.056877	0.201838	-0.315592	-0.430887	0.239267	1
C2CD5	-0.389585	1.38302	-2.16219	-0.430764	0.0400883	1
SSBP1	-0.270445	0.962019	-1.50291	-0.430083	0.132938	1
CLASP2	-0.412376	1.46859	-2.29335	-0.429695	0.0883806	1
ANKRD36C	-0.0619113	0.222612	-0.346435	-0.426481	0.0330511	1
SULF2	-0.068556	0.246729	-0.383841	-0.426177	0.681008	1
PIP4K2A	-0.0939247	0.339066	-0.526916	-0.425157	0.225905	1
UBE2V1	-0.133664	0.483658	-0.750986	-0.424375	0.0654623	1
R3HCC1L	-0.0683381	0.251818	-0.388494	-0.41836	0.580276	1
RPS25	-0.0511972	0.1893	-0.291694	-0.417239	0.868705	1
AC006059.1	-0.226441	0.839474	-1.29236	-0.416372	0.312608	1
MFSD4B	-0.162816	0.611002	-0.936634	-0.412389	0.0143295	1
CPEB3	-0.33461	1.26386	-1.93308	-0.410282	0.494513	1
UBXN4	-0.0805047	0.307471	-0.46848	-0.406691	0.665847	1
MAPK10	-0.610249	2.34	-3.5605	-0.405412	0.0587856	1
MAP3K7	-0.151075	0.585631	-0.887781	-0.401926	0.257998	1
MAN2A1	-0.11672	0.454577	-0.688017	-0.400434	0.775964	1
NOVA1	-0.282385	1.10174	-1.66651	-0.399865	0.00175789	1
ANKRD26	-0.451887	1.79207	-2.69584	-0.394697	0.105787	1
MTREX	-0.118276	0.469856	-0.706409	-0.394158	0.0781933	1
DMXL1	-0.109687	0.436416	-0.655789	-0.393665	0.0629245	1
HK1	-0.288341	1.15263	-1.72931	-0.392193	0.0957483	1
TTBK2	-0.349899	1.40387	-2.10367	-0.391037	0.0556628	1
MYO5A	-0.219971	0.88715	-1.32709	-0.38942	0.102009	1
KDM7A	-0.0970961	0.392164	-0.586356	-0.388965	0.227158	1
MT-ND1	-0.0943092	0.38171	-0.570328	-0.388309	0.892288	1
ERCC6L2	-0.228418	0.940261	-1.3971	-0.383074	0.116978	1
NAA16	-0.145747	0.601958	-0.893453	-0.382048	0.182051	1
MIA3	-0.279701	1.1631	-1.72251	-0.379958	0.0329945	1
GOLPH3	-0.181278	0.755923	-1.11848	-0.379106	0.00189513	1
GOLGB1	-0.187097	0.78126	-1.15545	-0.378686	0.79307	1
JPX	-0.15928	0.666228	-0.984788	-0.378171	0.438077	1
VWA8	-0.234846	0.984976	-1.45467	-0.377341	0.0692553	1
SLC44A1	-0.0893609	0.376121	-0.554843	-0.376264	0.0402103	1
TNRC6A	-0.213545	0.916894	-1.34398	-0.370246	0.0387606	1
VPS53	-0.0559677	0.241372	-0.353308	-0.36892	0.868429	1
NEK1	-0.293345	1.27165	-1.85834	-0.367378	0.179715	1
TGOLN2	-0.0483613	0.21177	-0.308492	-0.36438	0.935555	1
FAM120B	-0.167576	0.734583	-1.06973	-0.364062	0.0158651	1
RASA1	-0.0631794	0.277013	-0.403372	-0.363998	0.89281	1
RBL2	-0.0903797	0.400164	-0.580924	-0.361111	0.358115	1
NR2C2	-0.0511928	0.227257	-0.329642	-0.360338	0.924368	1
ITPR2	-0.179703	0.801448	-1.16085	-0.358978	0.0362708	1
SCMH1	-0.170664	0.766765	-1.10809	-0.356822	0.671411	1
ZMIZ1	-0.0788752	0.354479	-0.512229	-0.356735	0.261714	1
RPL13	-0.22501	1.03714	-1.48716	-0.349413	0.502887	1
FBXW11	-0.12721	0.588567	-0.842987	-0.348331	0.22693	1
DDX17	-0.158846	0.741131	-1.05882	-0.345933	0.038698	1
MT-ND4	-0.0696536	0.32795	-0.467257	-0.343353	0.936345	1
SEPTIN11	-0.333212	1.58851	-2.25493	-0.339843	0.236348	1
DDHD1	-0.13948	0.665706	-0.944666	-0.339519	0.537259	1
CHST11	-0.359332	1.73492	-2.45358	-0.336291	0.0516825	1
ADIPOR2	-0.288923	1.39686	-1.9747	-0.335915	0.0113	1
ZRANB2	-0.0495905	0.240934	-0.340115	-0.334551	0.770807	1
ELL2	-0.0745719	0.363858	-0.513001	-0.333368	0.0950716	1
NORAD	-0.123006	0.610029	-0.85604	-0.328888	0.0412998	1
CEBPD	-0.141096	0.703034	-0.985227	-0.327608	0.268575	1
NPIPB5	-0.122436	0.613933	-0.858805	-0.325883	0.142002	1
ARHGEF7	-0.214432	1.08816	-1.51702	-0.322649	0.111056	1
CLASP1	-0.0511734	0.261939	-0.364285	-0.320326	0.106643	1
SYNE1	-0.244929	1.25408	-1.74394	-0.320247	0.322735	1
USP32	-0.0856065	0.438584	-0.609797	-0.320085	0.535974	1
RPRD2	-0.0881004	0.454738	-0.630938	-0.318094	0.0813915	1
ATP1B3	-0.182877	0.946797	-1.31255	-0.317288	0.653975	1
DCLK1	-1.31556	6.8403	-9.47141	-0.316146	0.06943	1
CAPZB	-0.0929833	0.483485	-0.669452	-0.316139	0.357805	1
ZNF518A	-0.109128	0.568302	-0.786558	-0.315732	0.732541	1
CAMTA1	-0.068051	0.355459	-0.491561	-0.314934	0.825931	1
CDR2	-0.130747	0.683723	-0.945218	-0.314634	0.473809	1
RIC1	-0.0832258	0.436715	-0.603167	-0.313727	0.443748	1
RBPJ	-0.0912445	0.483427	-0.665916	-0.311197	0.0912514	1
SFMBT2	-0.10203	0.54127	-0.74533	-0.310859	0.232071	1
TMSB4X	-0.122828	0.652676	-0.898332	-0.310429	0.124208	1
FTH1	-0.258919	1.37926	-1.8971	-0.309778	0.100492	1
ZNF532	-0.0798091	0.429936	-0.589554	-0.306865	0.400752	1
TNKS	-0.109034	0.592201	-0.810269	-0.304752	0.58898	1
NUP153	-0.15034	0.821137	-1.12182	-0.303312	0.176082	1
NEMF	-0.0751012	0.411697	-0.561899	-0.302375	0.567925	1
MICAL3	-0.0430102	0.237034	-0.323054	-0.301018	0.882574	1
SLC4A7	-0.0862241	0.47653	-0.648978	-0.300302	0.87828	1
EPHA3	-0.0438078	0.243125	-0.330741	-0.29924	0.0132125	1
USP53	-0.0147106	0.0822238	-0.111645	-0.297441	0.286019	1
PPM1B	-0.163768	0.917888	-1.24542	-0.296748	0.0421361	1
UBAP1	-0.172052	0.971123	-1.31523	-0.294982	0.641985	1
MED27	-0.0429405	0.24321	-0.329091	-0.294118	0.826319	1
KATNBL1	-0.0520322	0.295909	-0.399974	-0.293099	0.215864	1
LINC00894	-0.247613	1.41152	-1.90674	-0.29251	0.00344231	1
ATP11A	-0.0475689	0.271627	-0.366765	-0.292088	0.942027	1
EVL	-0.498233	2.86522	-3.86168	-0.290332	0.0577371	1
CEP192	-0.0946035	0.545436	-0.734643	-0.2897	0.169851	1
ATP1A1	-0.0755482	0.435754	-0.58685	-0.289597	0.932669	1
FOXJ3	-0.0904834	0.522581	-0.703547	-0.289275	0.307858	1
REV3L	-0.0835036	0.48594	-0.652947	-0.28741	0.0182481	1
PREX2	-0.0330063	0.192471	-0.258484	-0.286907	0.204791	1
CSNK1G1	-0.104651	0.611813	-0.821115	-0.286284	0.164689	1
RPL10	-0.0621251	0.36808	-0.492331	-0.283034	0.919129	1
NFIC	-0.0627794	0.375904	-0.501463	-0.280488	0.706157	1
RPL14	-0.14342	0.859912	-1.14675	-0.280164	0.132261	1
STXBP5	-0.0543447	0.326373	-0.435063	-0.279771	0.278452	1
KLC1	-0.0787105	0.474229	-0.631651	-0.278999	0.289334	1
C11orf49	-0.163866	0.991766	-1.3195	-0.277919	0.0927487	1
CLEC16A	-0.11795	0.71477	-0.950671	-0.277618	0.246894	1
PNISR	-0.112962	0.685184	-0.911107	-0.277394	0.936788	1
DNM1L	-0.0862506	0.524068	-0.696569	-0.276983	0.373335	1
ARAP2	-0.0545088	0.332884	-0.441902	-0.275781	0.42214	1
SLC20A2	-0.105548	0.647443	-0.858539	-0.274732	0.679645	1
RAPGEF6	-0.0713317	0.438556	-0.58122	-0.274193	0.769891	1
AKAP9	-0.0607636	0.377461	-0.498988	-0.271766	0.733132	1
TSC22D3	-0.0963127	0.598831	-0.791457	-0.271554	0.0720877	1
PPP6R2	-0.112848	0.70994	-0.935635	-0.268815	0.0611988	1
CNOT6L	-0.000192692	0.00121305	-0.00159843	-0.268663	0.00146668	1
SMYD3	-0.0508366	0.32195	-0.423623	-0.267279	0.441397	1
FBXW4	-0.0698502	0.443987	-0.583688	-0.266434	0.680225	1
CDK19	-0.0381248	0.24237	-0.31862	-0.266398	0.182946	1
FBXL17	-0.0632404	0.403878	-0.530359	-0.265348	0.464408	1
TMCC3	-0.13588	0.869866	-1.14163	-0.264798	0.0660686	1
PRKDC	-0.0826127	0.529886	-0.695111	-0.264356	0.180501	1
LEF1	-0.0011432	0.00734425	-0.00963064	-0.263993	0.000407241	1
PSMA6	-0.0171046	0.110476	-0.144686	-0.26277	0.478621	1
TYW1	-0.00645119	0.0417453	-0.0546477	-0.262345	0.328365	1
GALNT2	-0.157375	1.01887	-1.33361	-0.262233	0.285418	1
FBXO34	-0.0306133	0.198231	-0.259458	-0.262191	0.630786	1
USP14	-0.0321752	0.209191	-0.273541	-0.261272	0.398642	1
SEC63	-0.0892272	0.582549	-0.761003	-0.260328	0.0645779	1
RPS24	-0.119812	0.785577	-1.0252	-0.259366	0.00582012	1
STX18	-0.0295073	0.19455	-0.253565	-0.258118	0.328533	1
MBTPS1	-0.0446233	0.29785	-0.387097	-0.255378	0.314813	1
ICE1	-0.069907	0.46829	-0.608104	-0.254582	0.569599	1
HBP1	-0.043838	0.295094	-0.38277	-0.253505	0.911715	1
ELF2	-0.119406	0.8045	-1.04331	-0.253307	0.048035	1
RSRC1	-0.0339448	0.230972	-0.298862	-0.251138	0.860813	1
SFSWAP	-0.0323016	0.221694	-0.286297	-0.249256	0.115104	1
TBC1D8	-0.146326	1.01029	-1.30294	-0.24796	0.49807	1
MED13	-0.0860441	0.600431	-0.772519	-0.245666	0.0139906	1
KLHL2	-0.0775048	0.542685	-0.697694	-0.244936	0.158465	1
LAMP2	-0.212867	1.49513	-1.92086	-0.24427	0.0808034	1
PPIG	-0.0389233	0.274923	-0.35277	-0.243075	0.873613	1
ARL15	-0.316379	2.24133	-2.87409	-0.24244	0.037612	1
PTPN4	-0.0252541	0.178976	-0.229484	-0.24236	0.665738	1
TCEA1	-0.0118762	0.0848361	-0.108588	-0.240681	0.306006	1
ATG2B	-0.00193502	0.0139892	-0.0178592	-0.238165	0.187294	1
MAPK14	-0.00536512	0.0391473	-0.0498775	-0.236236	0.620653	1
DICER1	-0.062224	0.454278	-0.578726	-0.236121	0.154733	1
RPS11	-0.0469852	0.343156	-0.437126	-0.236041	0.0823231	1
SLC9A3R2	-0.00344626	0.0252116	-0.0321041	-0.235696	0.0661621	1
TPP2	-0.0603661	0.442139	-0.562871	-0.235451	0.915232	1
RPS21	-0.139406	1.02692	-1.30573	-0.234267	0.495564	1
VPS36	-0.00888953	0.0657524	-0.0835315	-0.233423	0.537131	1
FZD6	-0.057924	0.428937	-0.544785	-0.233185	0.725097	1
CPT1A	-0.0338129	0.251003	-0.318629	-0.232684	0.204485	1
RPS20	-0.00262001	0.0194729	-0.0247129	-0.232433	0.353987	1
MRPS31	-0.0559954	0.416741	-0.528732	-0.232157	0.408428	1
TSTD3	-0.0884589	0.659498	-0.836415	-0.2318	0.0546612	1
AFAP1L2	-0.00386542	0.0289531	-0.036684	-0.230848	0.242339	1
TIAM2	-0.0470609	0.35461	-0.448732	-0.229635	0.758115	1
NEDD4	-0.00151716	0.0114323	-0.0144666	-0.22963	0.0706796	1
SRSF11	-0.0486538	0.367471	-0.464778	-0.229161	0.564139	1
RTN4	-0.0319152	0.241298	-0.305129	-0.228951	0.974107	1
ATP7B	-0.0271048	0.205209	-0.259418	-0.228675	0.865003	1
XRN1	-0.0844072	0.640014	-0.808829	-0.228368	0.363982	1
HMBOX1	-0.0423846	0.324752	-0.409522	-0.22627	0.794168	1
GLCCI1	-0.0699624	0.536185	-0.67611	-0.226222	0.380433	1
SOD2	-0.213033	1.65047	-2.07654	-0.22406	0.425	1
DOCK6	-0.00486768	0.0380338	-0.0477691	-0.222381	0.687664	1
ZCCHC7	-0.00844275	0.0659813	-0.0828668	-0.22234	0.0916736	1
KIAA1109	-0.031415	0.245863	-0.308693	-0.222059	0.919815	1
RNF130	-0.0486141	0.380625	-0.477853	-0.221978	0.133553	1
EXOC1	-0.0557108	0.439356	-0.550778	-0.220559	0.555163	1
NSD3	-0.00427661	0.0338348	-0.042388	-0.219934	0.416	1
EML1	-0.0295271	0.234314	-0.293368	-0.219344	0.338163	1
KIF13B	-0.0320188	0.256733	-0.320771	-0.217335	0.873177	1
ATM	-0.060438	0.486268	-0.607144	-0.216673	0.7685	1
RAPH1	-0.0255557	0.206102	-0.257214	-0.216217	0.236813	1
RBM27	-0.00317644	0.0256873	-0.0320402	-0.215693	0.259365	1
PRICKLE2	-0.000113913	0.000925776	-0.0011536	-0.214743	0.00305598	1
AUH	-0.0528097	0.430488	-0.536107	-0.214164	0.592866	1
REEP5	-0.0087481	0.0715665	-0.0890627	-0.213485	0.677316	1
ARHGAP12	-0.0150442	0.123128	-0.153217	-0.2134	0.320222	1
SELENOW	-0.0328489	0.269918	-0.335616	-0.212648	0.684228	1
MTHFD1L	-0.0456244	0.377083	-0.468332	-0.211546	0.0341521	1
PDE5A	-0.267181	2.21971	-2.75408	-0.21057	0.00140601	1
ST3GAL3	-0.013633	0.114748	-0.142014	-0.208132	0.230314	1
ZNF292	-0.0335902	0.283531	-0.350712	-0.207603	0.97067	1
TNRC6B	-0.0247965	0.209349	-0.258941	-0.207564	0.8064	1
TSHZ1	-0.0353117	0.298911	-0.369535	-0.207076	0.296898	1
CCND3	-0.00161984	0.0138118	-0.0170515	-0.205735	0.539363	1
RNF169	-0.0748014	0.638603	-0.788206	-0.205505	0.801985	1
RPLP2	-0.00167606	0.0143384	-0.0176905	-0.205128	0.309271	1
CTTNBP2	-0.04062	0.347893	-0.429132	-0.204919	0.729263	1
FBXL20	-0.00222934	0.0193904	-0.023849	-0.202104	0.461034	1
PGM5	-0.0198964	0.174663	-0.214456	-0.200433	0.201725	1
SLC30A1	-0.000460524	0.00404696	-0.00496801	-0.200247	0.0272681	1
RPS29	-0.025324	0.222805	-0.273453	-0.200034	0.149431	1
RCOR3	-0.0285371	0.251314	-0.308388	-0.199863	0.753797	1
DYNC1I2	-0.0339545	0.299418	-0.367327	-0.199625	0.340559	1
CPEB4	-0.070892	0.625375	-0.767159	-0.199558	0.448091	1
SNX14	-0.0247069	0.218264	-0.267678	-0.199302	0.57541	1
ACYP2	-0.0075978	0.0671948	-0.0823904	-0.199103	0.0502096	1
AVL9	-0.00130735	0.0115765	-0.0141912	-0.19888	0.0661648	1
MIA2	-0.00110587	0.0098152	-0.0120269	-0.198466	0.322226	1
RPS16	-0.0595404	0.528932	-0.648013	-0.198305	0.298543	1
SOS1	-0.00821991	0.073143	-0.0895828	-0.198011	0.0973902	1
CLIC4	-0.00533344	0.0477141	-0.058381	-0.197056	0.0419039	1
CALM2	-0.0430669	0.387864	-0.473997	-0.195877	0.212769	1
ZC3H14	-0.0481729	0.433975	-0.530321	-0.195826	0.00862471	1
PRKACB	-0.00336295	0.0303441	-0.03707	-0.195546	0.00567976	1
LMBRD1	-0.00953836	0.0863958	-0.105472	-0.194872	0.272723	1
SDCCAG8	-0.00140516	0.0127509	-0.0155612	-0.194551	0.402842	1
NDFIP1	-0.0086426	0.0785023	-0.0957875	-0.194379	0.775527	1
CDC42SE2	-0.0477059	0.435337	-0.530749	-0.193568	0.879749	1
NT5DC1	-1.48774e-05	0.000136066	-0.000165821	-0.19318	0.519434	1
HTT	-0.0142029	0.131177	-0.159583	-0.191478	0.763621	1
BTBD10	-0.0592735	0.547827	-0.666374	-0.191359	0.361857	1
GTDC1	-0.0364114	0.336946	-0.409769	-0.191144	0.327424	1
CDC14A	-2.64846e-06	2.46092e-05	-2.99061e-05	-0.190438	0.0844789	1
RPAP2	-0.00209196	0.0194538	-0.0236377	-0.190301	0.584988	1
TOM1L2	-0.0598173	0.558645	-0.67828	-0.189566	0.0134072	1
DEPP1	-0.0470128	0.440287	-0.534312	-0.18909	0.321273	1
GPR85	-9.55077e-05	0.000896713	-0.00108773	-0.188659	0.122525	1
PPP3CC	-0.00787242	0.0754576	-0.0912024	-0.185163	0.0120765	1
PDXDC1	-0.0267741	0.257456	-0.311005	-0.184626	0.415869	1
SMARCA5	-0.00292022	0.0281029	-0.0339433	-0.184493	0.544082	1
SUZ12	-0.0135023	0.130443	-0.157448	-0.183847	0.123146	1
SCLT1	-0.000777231	0.00751662	-0.00907108	-0.183672	0.56696	1
NDEL1	-0.0102847	0.0998848	-0.120454	-0.182969	0.0332393	1
GPATCH8	-0.066093	0.642841	-0.775027	-0.182725	0.0716411	1
NPIPB4	-4.97554e-07	4.87894e-06	-5.87405e-06	-0.18138	0.0824912	1
UBE2B	-0.0380279	0.376496	-0.452551	-0.179805	0.968091	1
ZNF680	-0.00184837	0.0183631	-0.0220598	-0.179242	0.798587	1
TMEM260	-0.0362261	0.360246	-0.432699	-0.179084	0.0937111	1
SLC2A3	-0.0971581	0.970318	-1.16463	-0.178389	0.776388	1
GCNT1	-0.00675399	0.067512	-0.08102	-0.178245	0.00905214	1
UBE4B	-0.00439074	0.0441698	-0.0529512	-0.177216	0.819321	1
CPQ	-0.0532857	0.537812	-0.644384	-0.176685	0.630794	1
NOS1AP	-0.02965	0.299268	-0.358568	-0.176679	0.477584	1
LRRK2	-0.025724	0.259909	-0.311357	-0.176514	0.448887	1
SLC2A1	-0.00989085	0.0999392	-0.119721	-0.176506	0.00110083	1
BCLAF1	-0.00218043	0.0220393	-0.0264001	-0.176449	0.543196	1
CHKA	-0.0308556	0.312452	-0.374163	-0.176157	0.462525	1
KMT2E	-0.01514	0.154975	-0.185255	-0.174434	0.0436543	1
ABCD3	-0.015197	0.155757	-0.186151	-0.174231	0.0504349	1
DPY19L1	-4.24695e-05	0.000436186	-0.000521125	-0.173901	0.757995	1
IL1RAPL1	-0.48101	4.9698	-5.93182	-0.172958	0.229054	1
AL133268.4	-0.000200174	0.00206843	-0.00246878	-0.172941	0.16107	1
R3HDM1	-0.00131103	0.0137001	-0.0163222	-0.171178	0.166529	1
TRAK2	-0.00150212	0.0157123	-0.0187165	-0.171026	0.485631	1
XKR6	-0.0497014	0.523508	-0.622911	-0.169943	0.140919	1
ST8SIA6-AS1	-0.0654632	0.692061	-0.822987	-0.169375	0.272318	1
PPFIA1	-0.033073	0.353923	-0.420069	-0.1675	0.642841	1
LINC00513	-0.00420639	0.0451604	-0.0535731	-0.167003	0.082507	1
DLC1	-0.0400872	0.432782	-0.512957	-0.166155	0.739115	1
SLC5A3	-0.0630975	0.681675	-0.80787	-0.166049	0.337016	1
ZC3HAV1	-0.00700251	0.0758106	-0.0898156	-0.165731	0.00115968	1
CADM2	-0.0765013	0.828804	-0.981807	-0.165623	0.111663	1
ARID4A	-0.0351296	0.381067	-0.451327	-0.165433	0.00360123	1
MCPH1	-0.052788	0.574937	-0.680513	-0.164821	0.121517	1
ARHGAP26	-0.169489	1.84929	-2.18827	-0.164551	0.39819	1
MAML3	-0.0133771	0.146694	-0.173448	-0.163794	0.299461	1
UPF2	-0.00837444	0.092232	-0.108981	-0.163147	0.171615	1
WDR60	-0.0523951	0.581519	-0.686309	-0.161997	0.0184718	1
NAA15	-0.0507335	0.567038	-0.668505	-0.160959	0.0306416	1
RPL36	-0.0302036	0.337663	-0.39807	-0.160922	0.0571165	1
SLC30A9	-0.0573966	0.64315	-0.757943	-0.160582	0.040378	1
BPTF	-0.00521279	0.0592129	-0.0696385	-0.158584	0.221406	1
PLEKHA5	-0.0166515	0.189887	-0.22319	-0.158016	0.531968	1
LARP1	-0.00295197	0.0338942	-0.0397982	-0.157025	0.371263	1
SMAD1	-0.0560747	0.650355	-0.762505	-0.155577	0.0931536	1
RPS27A	-0.00406944	0.0472059	-0.0553448	-0.155552	0.0526148	1
MSRA	-0.0458699	0.533794	-0.625534	-0.155096	0.383916	1
TIAL1	-0.0157268	0.183893	-0.215346	-0.154413	0.299055	1
PHACTR1	-0.0368847	0.431333	-0.505103	-0.1544	0.563754	1
NEDD4L	-0.0381126	0.446099	-0.522324	-0.15427	0.468655	1
JAK2	-0.0125859	0.148075	-0.173246	-0.15354	0.440853	1
EHBP1	-0.0141301	0.166671	-0.194931	-0.153177	0.00306305	1
TNPO1	-0.0464872	0.554673	-0.647647	-0.151563	0.712373	1
MAP3K5	-0.0316169	0.377488	-0.440722	-0.151472	0.334708	1
PIK3CB	-0.0183507	0.223766	-0.260468	-0.148551	0.96885	1
MT2A	-0.183876	2.24826	-2.61601	-0.148179	0.741191	1
RPS27	-0.00279578	0.0341983	-0.0397898	-0.148122	0.354073	1
IFNGR1	-0.000678732	0.00830322	-0.00966068	-0.148107	0.321853	1
INPP5A	-0.0139818	0.171047	-0.19901	-0.148106	0.494611	1
PTPRK	-0.00608333	0.07526	-0.0874267	-0.146578	0.0788187	1
PI4KA	-0.027678	0.343183	-0.398539	-0.146276	0.868457	1
PTEN	-0.0355905	0.442384	-0.513565	-0.145941	0.984652	1
RFX7	-0.00497201	0.0622788	-0.0722228	-0.144905	0.0592894	1
SUMF1	-0.0843718	1.06181	-1.23055	-0.144276	0.420403	1
CP	-0.000286825	0.00361979	-0.00419344	-0.143901	0.373922	1
ABCG2	-4.50199e-05	0.000569192	-0.000659232	-0.14366	0.0836069	1
KLHL24	-0.00636153	0.0810968	-0.0938198	-0.142563	0.355026	1
CYFIP1	-0.00896373	0.114981	-0.132908	-0.141745	0.866183	1
ZNF160	-1.03011e-07	1.32151e-06	-1.52753e-06	-0.141731	0.00106707	1
MAP2	-0.0871687	1.11974	-1.29408	-0.141558	0.134848	1
CAMK2D	-0.0167043	0.216014	-0.249423	-0.140685	0.0577548	1
VPS41	-0.0461417	0.605473	-0.697757	-0.138788	0.152367	1
EIF3A	-0.0269253	0.35432	-0.408171	-0.138422	0.69991	1
MBNL1	-0.0697581	0.924367	-1.06388	-0.137531	0.0137086	1
CADPS2	-0.0242696	0.321785	-0.370324	-0.137457	0.173119	1
C11orf58	-0.000690609	0.00921883	-0.0106	-0.136594	0.318744	1
STXBP6	-0.00183309	0.0244703	-0.0281365	-0.13659	0.205185	1
KHDRBS1	-0.0283366	0.379279	-0.435952	-0.136253	0.32455	1
ZNF131	-0.0128448	0.172041	-0.197731	-0.136167	0.258931	1
MCTP1	-0.323206	4.35335	-4.99977	-0.135457	0.0304909	1
AL929091.1	-0.000245072	0.00332691	-0.00381706	-0.134472	0.102844	1
TRAK1	-0.101152	1.37357	-1.57587	-0.134436	0.188433	1
NR3C1	-0.00916879	0.125215	-0.143552	-0.133725	0.00282241	1
PCNP	-0.00876008	0.119635	-0.137155	-0.133724	0.51544	1
PTPRJ	-0.0332235	0.454305	-0.520752	-0.133565	0.235975	1
CDC42BPA	-0.045923	0.629588	-0.721434	-0.133243	0.355842	1
SYNE2	-0.0197038	0.270742	-0.31015	-0.132964	0.0023327	1
FNBP1L	-0.0254118	0.354023	-0.404846	-0.131264	0.565755	1
ARHGEF3	-0.000132153	0.00184185	-0.00210616	-0.131213	0.661008	1
TIPARP	-0.0298468	0.417203	-0.476897	-0.130855	0.901887	1
RPL15	-0.0273522	0.38365	-0.438354	-0.130436	0.511074	1
SLC1A1	-0.00162023	0.0229471	-0.0261875	-0.129261	0.851605	1
SLCO4A1	-0.196434	2.82024	-3.21311	-0.127625	0.423962	1
GPCPD1	-0.000141856	0.00204393	-0.00232764	-0.1272	0.0643783	1
ITM2A	-0.0161525	0.233665	-0.26597	-0.126726	0.000784042	1
VPS13C	-0.0404139	0.584823	-0.665651	-0.126688	0.849585	1
RPS6KA5	-0.0285092	0.413202	-0.47022	-0.126501	0.658984	1
SMAD4	-0.0228879	0.332937	-0.378713	-0.126072	0.86548	1
CDKAL1	-0.0302855	0.442696	-0.503267	-0.125498	0.088484	1
RPL18A	-0.0334817	0.493983	-0.560946	-0.124412	0.83806	1
IVNS1ABP	-0.0953925	1.43879	-1.62957	-0.121867	0.0943929	1
RHOT1	-0.0489182	0.739539	-0.837376	-0.121602	0.033666	1
DNAJC15	-0.00877787	0.134124	-0.15168	-0.120392	0.483327	1
ITGA2	-0.0757993	1.15909	-1.31068	-0.120306	0.163481	1
DDX60L	-0.000155622	0.0023885	-0.00269975	-0.119889	0.0068223	1
ARHGEF28	-0.00615604	0.0944924	-0.106805	-0.119879	0.0656365	1
CASD1	-0.0054913	0.0849096	-0.0958922	-0.119056	0.00814465	1
ENTPD1-AS1	-0.0398686	0.619327	-0.699065	-0.11854	0.707984	1
FOXO1	-0.0490307	0.765744	-0.863806	-0.117945	0.00606401	1
FAU	-0.0170172	0.265793	-0.299828	-0.117935	0.876191	1
CREB1	-0.0251154	0.395901	-0.446131	-0.11692	0.510301	1
TBC1D23	-0.00317414	0.0507224	-0.0570707	-0.115429	0.872054	1
TUBA1B	-0.00443536	0.070912	-0.0797828	-0.115374	0.577847	1
JAK1	-0.0061266	0.0982546	-0.110508	-0.115039	0.1197	1
IGF1R	-0.00102004	0.0163912	-0.0184313	-0.114824	0.00159456	1
BABAM2	-0.0398823	0.643274	-0.723039	-0.114422	0.193748	1
KAZN	-0.0292771	0.473254	-0.531808	-0.114186	0.00155666	1
MT-ND2	-0.114181	1.85318	-2.08155	-0.113752	0.408215	1
UBQLN1	-0.0273829	0.444973	-0.499738	-0.113621	0.225338	1
MBD5	-0.000610808	0.00994975	-0.0111714	-0.113361	0.291467	1
SPATS2	-0.0208814	0.343381	-0.385144	-0.112355	0.857856	1
TIMP3	-0.00342482	0.0565927	-0.0634424	-0.111843	0.00436132	1
SNX3	-0.0357623	0.612457	-0.683981	-0.108131	0.690706	1
PCDH9	-0.8209	14.0905	-15.7323	-0.1079	0.198102	1
LINC01278	-0.033233	0.571362	-0.637828	-0.107734	0.127586	1
BRWD1	-0.0230364	0.402544	-0.448617	-0.106092	0.356793	1
GLIS3	-0.0261258	0.458335	-0.510587	-0.105696	0.725115	1
ZFYVE16	-0.0358345	0.631901	-0.70357	-0.105183	0.528376	1
DEPTOR	-2.09203e-05	0.000369786	-0.000411627	-0.104946	0.441494	1
PRKAG2	-0.0172435	0.310852	-0.345339	-0.103008	0.334513	1
PRR5L	-0.00465005	0.0838725	-0.0931726	-0.102956	0.942244	1
PDK4	-0.0174738	0.318244	-0.353191	-0.102015	0.821046	1
RBMS3-AS2	-5.33667e-08	9.73872e-07	-1.08061e-06	-0.101823	0.94443	1
WAC	-0.024656	0.456163	-0.505475	-0.100505	0.00620308	1
CRYBG3	-0.0140303	0.259932	-0.287992	-0.100375	0.46682	1
EEF1A1	-0.00312528	0.0587805	-0.065031	-0.0989478	0.227077	1
SIPA1L3	-0.000956537	0.0181654	-0.0200785	-0.0980432	0.272613	1
ADGRL3	-0.0299308	0.568939	-0.628801	-0.0979567	0.00193984	1
TMEM123	-0.00038934	0.00740454	-0.00818322	-0.0979091	0.0223516	1
SLC39A10	-0.00160104	0.0304757	-0.0336777	-0.0978271	0.00126164	1
TAF2	-0.000580305	0.0110893	-0.0122499	-0.0974648	0.919043	1
SERINC3	-0.0224225	0.432398	-0.477243	-0.0966257	0.934494	1
BLCAP	-0.000636764	0.0123406	-0.0136141	-0.0961701	0.901337	1
SPCS3	-0.00662167	0.130876	-0.14412	-0.0943886	0.202712	1
LINC01184	-0.0544584	1.07735	-1.18627	-0.094306	0.414256	1
APP	-0.00733071	0.145186	-0.159848	-0.0942055	0.647329	1
ADCY9	-0.00471053	0.0938787	-0.1033	-0.0936457	0.817698	1
EXT1	-0.0448801	0.902396	-0.992156	-0.0928593	0.481608	1
MORF4L2	-0.00961421	0.193389	-0.212617	-0.0928237	0.695836	1
IFITM2	-0.000139503	0.00283405	-0.00311306	-0.091951	0.892471	1
FUBP1	-0.0122733	0.249772	-0.274318	-0.0917978	0.65072	1
OPTN	-0.0158634	0.326341	-0.358068	-0.0908572	0.97818	1
FOCAD	-0.0333627	0.687807	-0.754532	-0.0906718	0.106497	1
SEPTIN7	-0.0133276	0.276508	-0.303163	-0.0901257	0.0304178	1
REEP3	-0.0195084	0.4072	-0.446217	-0.0896062	0.390485	1
GON4L	-0.0119564	0.251063	-0.274976	-0.0890964	0.47529	1
ZHX3	-0.0123994	0.265132	-0.28993	-0.087566	0.0232972	1
TFRC	-1.97187e-05	0.000423859	-0.000463296	-0.0871278	0.00281252	1
CDYL2	-0.000140473	0.00316017	-0.00344112	-0.0834143	0.00409106	1
PLPP1	-0.0206665	0.465638	-0.506971	-0.0832927	0.54709	1
GALNT17	-0.00361715	0.0825663	-0.0898006	-0.0822605	0.606287	1
AC080132.1	-0.000475059	0.0108554	-0.0118055	-0.0821766	0.142588	1
RAD23B	-0.00842785	0.193888	-0.210744	-0.081646	0.939432	1
TJP1	-0.00357056	0.082369	-0.0895101	-0.0814313	0.0386005	1
SLC25A27	-0.0228265	0.53416	-0.579813	-0.0803236	0.10132	1
GAPDH	-2.03998e-06	4.77702e-05	-5.18501e-05	-0.0802704	0.351611	1
RFTN2	-0.0255357	0.603183	-0.654254	-0.0796049	0.500647	1
PALMD	-0.00694486	0.167374	-0.181263	-0.0780851	0.00582998	1
ZZEF1	-0.0151068	0.36776	-0.397973	-0.0773346	0.828602	1
CAND1	-0.000773148	0.0189021	-0.0204484	-0.0770177	0.964242	1
ABCB1	-0.0215607	0.531513	-0.574634	-0.0764063	0.0018462	1
IREB2	-0.0103972	0.256953	-0.277747	-0.0762224	0.468242	1
CCDC92	-3.81229e-05	0.000942303	-0.00101855	-0.0762113	0.767768	1
MGA	-0.0109401	0.271279	-0.293159	-0.075977	0.0665818	1
TSPAN9	-0.00787235	0.198602	-0.214347	-0.0747285	0.00328751	1
SUCLG2	-0.000315665	0.00816218	-0.00879351	-0.0729775	0.546449	1
MYO10	-5.64248e-05	0.001472	-0.00158485	-0.0723559	0.00147068	1
TBC1D15	-0.0129178	0.34074	-0.366575	-0.0715901	0.0559168	1
SLCO1A2	-2.73984e-06	7.25005e-05	-7.79802e-05	-0.071371	0.412589	1
JMJD1C	-3.15557e-09	8.35839e-08	-8.9895e-08	-0.0713033	0.0128856	1
PPM1H	-0.000740207	0.0197129	-0.0211933	-0.0709321	0.584151	1
DNAJB14	-0.00228835	0.0611563	-0.0657329	-0.0706928	0.654571	1
RPL21	-0.000721516	0.0193328	-0.0207759	-0.0705156	0.850698	1
ELOVL7	-0.00147482	0.039577	-0.0425267	-0.0704133	0.212636	1
PSD3	-0.0124919	0.338491	-0.363475	-0.0697575	0.00349838	1
PTK2	-0.0193803	0.544743	-0.583503	-0.067334	0.206346	1
DIP2C	-0.0263141	0.766066	-0.818694	-0.0650884	0.257057	1
PDGFC	-0.00783173	0.23267	-0.248334	-0.0638244	0.918902	1
CCN2	-0.014376	0.437022	-0.465774	-0.0624206	0.734264	1
ACER2	-0.0173757	0.52879	-0.563542	-0.0623542	0.0825037	1
MGAT5	-0.00323024	0.10106	-0.107521	-0.0607068	0.359734	1
RPL13A	-0.0135692	0.431523	-0.458661	-0.0597518	0.0784649	1
MT1E	-0.000183012	0.00582488	-0.0061909	-0.0597042	0.845349	1
CBR4	-0.0154429	0.494023	-0.524909	-0.0594104	0.0719835	1
GNAS	-5.44533e-05	0.00174415	-0.00185306	-0.0593385	0.000982954	1
CNKSR3	-0.0218443	0.701181	-0.74487	-0.059215	0.675376	1
UBA6	-0.000340663	0.0109755	-0.0116569	-0.0590027	0.166613	1
USP6NL	-0.00180553	0.0589697	-0.0625808	-0.0582271	0.000791355	1
MYO5C	-1.49316e-05	0.000498036	-0.000527899	-0.0570512	0.883897	1
ICA1	-0.00333505	0.111592	-0.118262	-0.0568759	0.246798	1
MAGI1	-0.00406755	0.138333	-0.146468	-0.0559846	0.0302427	1
CLU	-0.0040611	0.138852	-0.146974	-0.0556954	0.865771	1
NFKB1	-0.0129876	0.449233	-0.475208	-0.0550714	0.746296	1
PABPC1	-0.00472796	0.165174	-0.17463	-0.0545411	0.496579	1
TENT4A	-0.000423	0.0148134	-0.0156594	-0.0544135	0.216783	1
TLN1	-0.0169822	0.603257	-0.637221	-0.0536639	0.994564	1
NBEAL1	-0.00243284	0.0877984	-0.0926641	-0.0528451	0.597963	1
CNST	-0.00184645	0.0671533	-0.0708462	-0.0524491	0.0419554	1
TRPC1	-0.007822	0.28634	-0.301984	-0.0521169	0.433363	1
STK39	-0.0111453	0.409049	-0.43134	-0.0519861	0.97712	1
WDR59	-0.00759528	0.283356	-0.298547	-0.0511648	0.356227	1
TNFRSF10D	-0.0106832	0.399108	-0.420474	-0.0510962	0.0289954	1
SEPTIN2	-0.0102067	0.388525	-0.408939	-0.0501709	0.979288	1
PCAT19	-0.000111696	0.0042547	-0.00447809	-0.0501375	0.0148173	1
SNED1	-0.000445336	0.0169741	-0.0178648	-0.0501073	0.950347	1
MT-ATP6	-0.0104541	0.402897	-0.423805	-0.0495697	0.948543	1
TBCA	-0.0052054	0.201009	-0.211419	-0.0494748	0.982511	1
TBC1D5	-0.00176515	0.0684231	-0.0719534	-0.0492906	0.0037749	1
TPM1	-1.58792e-06	6.15554e-05	-6.47312e-05	-0.0492889	0.00530558	1
TTN	-0.00112935	0.0439097	-0.0461684	-0.0491461	0.295487	1
MLEC	-0.0001925	0.00763979	-0.00802479	-0.0481716	0.0139138	1
BTG1	-0.0104717	0.42244	-0.443384	-0.0474094	0.529692	1
NUP160	-0.00214549	0.0872636	-0.0915546	-0.047032	0.990907	1
TRAPPC12	-0.0189998	0.810536	-0.848536	-0.0448913	0.489095	1
EMC2	-0.00986758	0.423091	-0.442826	-0.0446696	0.942639	1
LRP6	-0.000239033	0.0107271	-0.0112051	-0.0427222	0.266529	1
ARL17B	-0.0257765	1.16762	-1.21917	-0.0423338	0.916606	1
A2M	-0.00194837	0.0893687	-0.0932655	-0.0418184	0.00889415	1
CREM	-0.00949878	0.439776	-0.458774	-0.0414384	0.000646663	1
CCAR1	-0.00585483	0.276171	-0.287881	-0.0406887	0.832545	1
IFI27	-0.000599367	0.0283712	-0.0295699	-0.0405494	0.00821564	1
YLPM1	-0.00660737	0.313111	-0.326326	-0.040505	0.654944	1
RPL30	-0.0122439	0.586197	-0.610685	-0.0401004	0.239671	1
RUFY2	-0.00727534	0.360289	-0.37484	-0.0387943	0.740402	1
MYSM1	-0.00356534	0.178361	-0.185492	-0.0384107	0.215752	1
PPIP5K2	-0.0134489	0.675086	-0.701984	-0.0382832	0.191133	1
AP3S1	-0.00486709	0.245459	-0.255193	-0.0381076	0.0207249	1
TRAPPC10	-0.00797388	0.406643	-0.422591	-0.0376938	0.00871492	1
TMSB10	-9.92674e-05	0.0052901	-0.00548864	-0.0361008	0.786037	1
LINC00472	-8.7854e-05	0.00471327	-0.00488898	-0.0358647	0.000730616	1
RAB1A	-0.0136789	0.739993	-0.767351	-0.0355726	0.119613	1
IRAK3	-0.0134243	0.727536	-0.754384	-0.0355097	0.253189	1
TAF1D	-0.00928499	0.51446	-0.53303	-0.0347464	0.561263	1
SLC3A2	-1.6391e-05	0.000908797	-0.000941579	-0.0347236	0.726102	1
PTAR1	-0.000634659	0.0363786	-0.0376479	-0.0336071	0.358605	1
ATP9A	-0.00930259	0.541989	-0.560594	-0.0330728	0.632427	1
BOD1L1	-0.00186285	0.10941	-0.113136	-0.0328122	0.656358	1
MIR181A1HG	-2.89992e-05	0.00171848	-0.00177647	-0.0325254	0.403213	1
ACSL5	-0.000266877	0.0160745	-0.0166082	-0.032009	0.128289	1
RPL11	-0.00487513	0.299607	-0.309357	-0.0313814	0.948046	1
MEF2C	-0.00604979	0.376334	-0.388434	-0.0310091	0.707823	1
S1PR1	-0.00907016	0.578467	-0.596607	-0.0302571	0.254133	1
C2CD2	-0.000909903	0.0599901	-0.0618099	-0.0292837	0.0324896	1
VPS13B	-3.05823e-05	0.00206744	-0.0021286	-0.0285699	0.148461	1
TFCP2	-0.00855728	0.579846	-0.596961	-0.0285042	0.588148	1
C20orf194	-0.0103814	0.711899	-0.732662	-0.0281708	0.00262132	1
DLG1	-0.00639373	0.445438	-0.458226	-0.0277348	0.981595	1
ZNF366	-1.73814e-05	0.00121333	-0.00124809	-0.0276807	0.00245676	1
ZFAND6	-0.00301556	0.223198	-0.229229	-0.0261274	0.568592	1
CHFR	-0.00700124	0.537266	-0.551269	-0.0252122	0.407473	1
SERINC5	-0.00159749	0.124035	-0.12723	-0.0249221	0.14567	1
FENDRR	-0.00326638	0.2662	-0.272733	-0.023758	0.0232235	1
SHROOM4	-0.00139309	0.113545	-0.116331	-0.0237556	0.94651	1
MYOF	-0.00733013	0.610156	-0.624817	-0.0232666	0.518247	1
SLC38A2	-0.00599011	0.51832	-0.5303	-0.0223921	0.535858	1
DNAJC13	-0.000308263	0.0276452	-0.0282618	-0.0216139	0.987216	1
RPS23	-0.00357004	0.32537	-0.33251	-0.0212718	0.441716	1
PUM1	-0.00284333	0.266026	-0.271712	-0.0207269	0.929733	1
CCDC91	-0.00758915	0.727068	-0.742246	-0.0202468	0.00698729	1
EXOC4	-0.00020034	0.0194083	-0.019809	-0.0200248	0.0900614	1
BDP1	-0.00227473	0.227881	-0.232431	-0.0193711	0.971783	1
PDZRN3	-1.4444e-05	0.00147244	-0.00150133	-0.0190396	0.683905	1
NSUN6	-4.83937e-06	0.000504214	-0.000513893	-0.0186326	0.00209191	1
SEC24B	-0.000188298	0.020165	-0.0205416	-0.0181326	0.00480048	1
MIPOL1	-0.000174034	0.018863	-0.0192111	-0.0179177	0.872613	1
RPS18	-0.00323359	0.353411	-0.359878	-0.0177704	0.358152	1
STK4	-0.000217323	0.0240656	-0.0245003	-0.0175409	0.589689	1
PER3	-0.00769673	0.910237	-0.925631	-0.016434	0.202405	1
TMEM135	-7.64074e-05	0.0092023	-0.00935512	-0.0161397	0.412804	1
STIM2	-0.00396462	0.489805	-0.497735	-0.0157371	0.0552946	1
ATP6V1H	-0.00723707	0.902603	-0.917077	-0.01559	0.277504	1
LYST	-0.00579897	0.799303	-0.810901	-0.0141172	0.263574	1
EEA1	-0.00414754	0.630118	-0.638413	-0.0128165	0.330607	1
NCOA3	-9.54753e-06	0.00184685	-0.00186595	-0.0100802	0.0218672	1
YWHAE	-0.0012109	0.236849	-0.23927	-0.00996948	0.753329	1
AEBP2	-0.00133962	0.272885	-0.275564	-0.00957463	0.347907	1
RPS2	-0.00200711	0.412184	-0.416198	-0.0094977	0.473764	1
APC	-0.000710247	0.160683	-0.162104	-0.00862525	0.0222111	1
CTNNAL1	-0.00140658	0.318808	-0.321621	-0.00860939	0.145723	1
ZFX	-8.52517e-05	0.0207252	-0.0208957	-0.00802916	0.898147	1
ATG12	-1.27006e-05	0.00312037	-0.00314578	-0.00794511	0.0841091	1
GOPC	-0.000102303	0.0251681	-0.0253727	-0.00793458	0.946688	1
CMTM8	-1.50372e-05	0.00371361	-0.00374369	-0.00790429	0.872861	1
AP001011.1	-2.01549e-08	1.09531e-05	-1.09934e-05	-0.00359992	0.993599	1
MIR222HG	-0.00174462	0.967114	-0.970604	-0.00352929	0.0512896	1
SCP2	-0.000313136	0.260732	-0.261358	-0.00235107	0.210891	1
TAOK1	-0.00023831	0.455797	-0.456274	-0.00102422	0.972585	1
USP9Y	-2.12705e-10	6.11501e-07	-6.11926e-07	-0.000681518	0.34228	1
UTRN	-2.78036e-07	0.000895327	-0.000895883	-0.000608461	0.0029516	1
NPTN	-3.47376e-06	0.0152282	-0.0152351	-0.000446994	0.975794	1
CHST15	-7.09275e-06	0.067934	-0.0679482	-0.000204612	0.0331733	1
AMBRA1	-1.97323e-05	0.261601	-0.261641	-0.000147827	0.984264	1
AKAP10	3.77035e-05	0.19454	-0.194464	0.000379932	0.99702	1
UTY	7.16324e-10	2.32546e-06	-2.32403e-06	0.000603924	0.295115	1
YEATS2	9.46299e-05	0.218595	-0.218406	0.000848836	0.436082	1
TGFBR2	0.000127972	0.269341	-0.269085	0.000931678	0.0955839	1
MAPRE2	0.000198833	0.337394	-0.336996	0.00115573	0.237193	1
EPB41	2.88373e-05	0.0436531	-0.0435955	0.00129561	0.76655	1
RPGR	2.174e-05	0.0317351	-0.0316916	0.00134358	0.857618	1
ANGPT2	0.000141905	0.184562	-0.184278	0.00150813	0.69725	1
CWC27	1.65129e-06	0.00205506	-0.00205176	0.00157615	0.195834	1
TASOR	1.7295e-06	0.00155993	-0.00155647	0.00217544	0.305313	1
TTTY14	1.73983e-07	0.000121635	-0.000121287	0.00280749	0.148862	1
ERBIN	0.00121653	0.793658	-0.791225	0.00300888	0.913853	1
MYO1B	1.90717e-06	0.00108852	-0.0010847	0.00344004	0.363312	1
DAP	3.1692e-06	0.00157854	-0.0015722	0.00394288	0.0243168	1
DENND1B	0.000640703	0.318588	-0.317307	0.00394957	0.494178	1
MGLL	0.000802761	0.265591	-0.263986	0.00594203	0.171329	1
TMEM30A	0.000485226	0.157407	-0.156436	0.00606052	0.486982	1
PRKCH	4.83459e-05	0.0109706	-0.0108739	0.00867553	0.00417175	1
ZNF718	0.00303076	0.645812	-0.63975	0.00924138	0.705862	1
IL4R	0.00182725	0.352649	-0.348994	0.0102085	0.844892	1
KIF5B	0.00202882	0.388756	-0.384698	0.0102822	0.223947	1
EMCN	1.49078e-06	0.00025522	-0.000252238	0.0115157	0.00421517	1
UVRAG	0.00768503	1.25591	-1.24054	0.012067	0.0173802	1
ZBTB16	0.00348014	0.562603	-0.555643	0.0121994	0.913562	1
CACNA2D1	0.00301559	0.483676	-0.477645	0.0122965	0.286966	1
CD63	0.000962572	0.154299	-0.152373	0.0123037	0.898407	1
ENTPD1	0.0026011	0.412102	-0.406899	0.0124495	0.0137252	1
UGP2	0.00219472	0.343717	-0.339327	0.0125953	0.665756	1
ZXDC	4.86409e-05	0.00742751	-0.00733023	0.0129199	0.690382	1
GOLGA4	0.00204923	0.307551	-0.303453	0.0131469	0.994486	1
SOS2	0.000335808	0.0499745	-0.0493029	0.0132593	0.997729	1
MRPS5	0.00177293	0.263182	-0.259636	0.0132929	0.706878	1
PHIP	0.000411225	0.0600987	-0.0592763	0.0135034	0.816922	1
NFATC3	3.59519e-06	0.000493062	-0.000485872	0.0143962	0.00150242	1
PTTG1IP	2.90469e-05	0.00393218	-0.00387409	0.0145859	0.148297	1
H3-3A	0.0014551	0.18822	-0.18531	0.0152702	0.849488	1
TRA2B	0.00469794	0.603838	-0.594442	0.0153684	0.077265	1
MFAP3	0.000248803	0.0310575	-0.0305599	0.0158281	0.0828682	1
TTC21B	0.00367543	0.45857	-0.451219	0.015836	0.994815	1
FAM13A	0.00919066	1.06936	-1.05098	0.016991	0.712429	1
MTR	0.00212187	0.242898	-0.238654	0.0172724	0.0121305	1
DHX9	0.000226927	0.0257126	-0.0252588	0.0174517	0.274089	1
MAP2K5	0.000855224	0.094548	-0.0928375	0.0178905	0.646173	1
CBLB	0.0029414	0.316168	-0.310285	0.0184054	0.323311	1
LMTK2	6.727e-05	0.00671547	-0.00658093	0.019832	0.96369	1
WASL	0.000286595	0.0280578	-0.0274846	0.0202266	0.347003	1
ATF2	0.00333576	0.319237	-0.312566	0.0206962	0.943875	1
ATF7	0.00634759	0.580886	-0.568191	0.021654	0.93123	1
VPS45	0.00354128	0.317088	-0.310005	0.0221364	0.638386	1
DGKE	1.04176e-05	0.000929252	-0.000908416	0.0222218	0.406166	1
TOP2B	0.00502247	0.434128	-0.424083	0.0229404	0.485857	1
TRPS1	0.00174191	0.149128	-0.145644	0.0231642	0.990868	1
AL139807.1	0.0001687	0.0142166	-0.0138792	0.0235369	0.902849	1
ITSN1	0.0053716	0.444712	-0.433969	0.0239635	0.551987	1
PBX1	0.0299101	2.38559	-2.32577	0.0248857	0.104198	1
PROM1	0.0011177	0.0883368	-0.0861014	0.0251167	0.0185688	1
SEPTIN9	0.0103335	0.809595	-0.788928	0.02534	0.201876	1
XPO7	0.000602105	0.0452345	-0.0440303	0.0264405	0.456096	1
HP1BP3	0.000344523	0.0248657	-0.0241767	0.0275375	0.178164	1
DEK	0.000281995	0.0200126	-0.0194486	0.0280124	0.704472	1
COBLL1	0.00049685	0.0347091	-0.0337154	0.0284637	0.00194063	1
MARCHF3	0.0070465	0.481094	-0.467001	0.029134	0.363331	1
RO60	2.11964e-05	0.00138702	-0.00134463	0.0304169	0.370537	1
ITGA6	4.2373e-08	2.58026e-06	-2.49551e-06	0.0327239	0.00407185	1
BMT2	0.0022645	0.135811	-0.131282	0.0332343	0.895759	1
MAML2	0.00750243	0.444493	-0.429488	0.0336494	0.945014	1
MPRIP	0.00436581	0.257074	-0.248343	0.0338605	0.416037	1
ZDHHC21	0.0129218	0.75084	-0.724996	0.0343211	0.169994	1
RPLP1	0.000734399	0.0425458	-0.041077	0.0344259	0.543445	1
DNM3	0.0149335	0.859679	-0.829812	0.0346485	0.631852	1
RAB3GAP2	0.0124858	0.707474	-0.682502	0.0352118	0.177423	1
SF3B1	5.80582e-05	0.0032872	-0.00317108	0.0352391	0.0742639	1
AGPAT4	0.022998	1.2662	-1.22021	0.0362573	0.313884	1
DARS1	0.00524986	0.288707	-0.278207	0.0363001	0.0847214	1
IKBKB	0.000197443	0.0105707	-0.0101758	0.0373057	0.00341938	1
CPEB2	0.00750767	0.400946	-0.38593	0.0374005	0.814069	1
PPA2	8.38176e-06	0.000443172	-0.000426408	0.0377836	0.957878	1
CUL1	0.00562966	0.28495	-0.27369	0.0395029	0.930076	1
CORO1C	1.8483e-05	0.000928421	-0.000891455	0.0398114	0.307683	1
MFHAS1	0.00170687	0.0855889	-0.0821751	0.0398823	0.541794	1
LDHA	0.00577598	0.28786	-0.276308	0.0401324	0.0305929	1
GGNBP2	0.00288293	0.139147	-0.133381	0.0414668	0.79098	1
CNOT2	0.00966452	0.460064	-0.440735	0.0420562	0.0884269	1
STK3	0.000137446	0.00653322	-0.00625833	0.0421199	0.0129688	1
RNF111	0.0109136	0.515148	-0.493321	0.0424213	0.325625	1
FMNL3	0.0300344	1.40245	-1.34238	0.0428924	0.00394322	1
THSD7A	0.018858	0.877517	-0.839801	0.043045	0.0775755	1
DYRK1A	5.05651e-05	0.00232736	-0.00222623	0.0435287	0.00188725	1
PPP4R1	0.00979378	0.447957	-0.428369	0.0438089	0.402922	1
SRARP	7.44371e-05	0.00334054	-0.00319166	0.0446692	0.0626525	1
CPLANE1	0.0134124	0.592636	-0.565811	0.0453847	0.0521703	1
GNAQ	0.000103661	0.00456251	-0.00435519	0.0455659	0.00260661	1
NACA	0.00590686	0.255068	-0.243254	0.0464648	0.779007	1
YWHAZ	0.000204766	0.00884084	-0.00843131	0.0464719	0.208316	1
PLCB1	0.0445653	1.91811	-1.82898	0.046621	0.241226	1
ADGRL2	0.00347517	0.148414	-0.141463	0.0469938	0.0777463	1
HLF	3.05544e-07	1.29419e-05	-1.23308e-05	0.0473914	0.971213	1
USP3	0.00442101	0.185375	-0.176533	0.047885	0.137845	1
WDR7	0.00613831	0.256138	-0.243862	0.0481234	0.0148759	1
TMLHE	0.0351609	1.45313	-1.38281	0.0486007	0.0380869	1
UBA2	0.00710278	0.293503	-0.279298	0.0486074	0.269814	1
AQR	0.00127962	0.0527981	-0.0502389	0.0486818	0.113193	1
B4GALT5	0.00465013	0.191251	-0.181951	0.0488427	0.0116227	1
IL13RA1	8.25445e-05	0.00338976	-0.00322467	0.0489186	0.0161388	1
GBF1	0.0145492	0.5945	-0.565402	0.0491697	0.0247144	1
FGD5	0.000548467	0.0221591	-0.0210621	0.0497429	0.00974337	1
RAP1GDS1	0.00179371	0.07172	-0.0681326	0.0502759	0.807906	1
SCFD2	0.0314821	1.24633	-1.18336	0.0507915	0.00147629	1
PTPRB	0.0135373	0.53267	-0.505596	0.0511094	0.00129821	1
TSC22D1	0.00270097	0.105852	-0.10045	0.0513211	0.127062	1
SERPINB6	0.000303626	0.0118431	-0.0112358	0.0515706	0.00811024	1
MAP4K3-DT	0.00771479	0.296236	-0.280806	0.0524077	0.976884	1
FRA10AC1	0.00120462	0.046072	-0.0436627	0.0526221	0.323144	1
DACH1	3.28692e-08	1.21978e-06	-1.15404e-06	0.0542776	0.00594278	1
CD47	0.0116556	0.417505	-0.394194	0.0562884	0.432688	1
UGGT2	0.0140804	0.502502	-0.474341	0.0565026	0.344013	1
SCARB1	0.0436696	1.55347	-1.46613	0.0566902	0.320092	1
IFI44	3.57915e-06	0.00012606	-0.000118902	0.0572742	0.0056926	1
USP12	0.000734826	0.0255659	-0.0240963	0.0580012	0.0135976	1
MTAP	0.000422224	0.0145804	-0.013736	0.0584497	0.273107	1
DOCK7	0.00873866	0.299363	-0.281886	0.0589333	0.606979	1
SLC12A6	0.0179958	0.612133	-0.576142	0.0593653	0.0101087	1
HELZ	0.004118	0.13945	-0.131214	0.0596394	0.486254	1
HGSNAT	0.000940242	0.0314038	-0.0295233	0.0604933	0.146074	1
CYRIB	0.015531	0.513854	-0.482792	0.0610854	0.0246888	1
TBK1	0.000105214	0.00346093	-0.0032505	0.0614519	0.041711	1
ARMC8	0.00905041	0.295587	-0.277486	0.0619065	0.948661	1
XRRA1	0.000337586	0.0108912	-0.010216	0.0626951	0.347316	1
RPS6	0.0255228	0.818915	-0.767869	0.0630506	0.106276	1
MGST2	5.02393e-06	0.000161112	-0.000151064	0.0630846	0.0222982	1
UQCC1	0.000784552	0.0250304	-0.0234613	0.063421	0.583467	1
ZNF521	0.0109873	0.345558	-0.323583	0.0643654	0.976616	1
PAFAH1B1	0.0100861	0.316281	-0.296109	0.0645615	0.795356	1
CCDC186	5.53282e-06	0.000170302	-0.000159236	0.0658142	0.281427	1
GARS1-DT	0.00749123	0.227467	-0.212485	0.066746	0.686676	1
GPATCH2L	0.00230429	0.0699444	-0.0653358	0.0667698	0.214725	1
VSIR	0.00559894	0.168578	-0.157381	0.067332	0.166408	1
PACSIN2	0.00136565	0.0410903	-0.038359	0.0673796	0.657812	1
INPP4A	0.0135838	0.402745	-0.375577	0.0684131	0.632197	1
BBS9	0.0199233	0.587674	-0.547828	0.0687783	0.00351427	1
LATS2	0.0287489	0.842077	-0.784579	0.0692793	0.0101385	1
SEC14L1	0.000491864	0.0142433	-0.0132595	0.0701045	0.106811	1
ATG5	0.00246466	0.0705903	-0.065661	0.070908	0.467964	1
KIAA2026	0.00118795	0.0335221	-0.0311462	0.0720087	0.334865	1
KLF3	0.0130923	0.366583	-0.340399	0.0725913	0.283391	1
WDR37	0.00924827	0.258721	-0.240224	0.0726584	0.748314	1
LAMA2	0.00970317	0.270253	-0.250847	0.0729912	0.90911	1
TSNAX	0.000819477	0.0227365	-0.0210975	0.0732831	0.770645	1
RBM17	1.61198e-05	0.000436217	-0.000403978	0.0752071	0.326085	1
WDR26	0.00897124	0.24187	-0.223928	0.0754975	0.00426802	1
RPS12	0.00390676	0.104685	-0.0968716	0.0759797	0.803917	1
AL049828.1	0.0161677	0.431986	-0.39965	0.0762065	0.106297	1
IPO11	0.000912545	0.0243512	-0.0225261	0.0763079	0.401186	1
ETFA	0.000780245	0.0202361	-0.0186756	0.0786011	0.609554	1
FGFR1OP2	0.000690176	0.0178897	-0.0165094	0.0786486	0.8729	1
BST2	9.37792e-05	0.002411	-0.00222344	0.0793208	0.000747191	1
SPECC1L	0.00352236	0.0894645	-0.0824198	0.0803296	0.0118169	1
CNTLN	2.98589e-05	0.000754944	-0.000695226	0.0807109	0.229006	1
UMAD1	0.000140609	0.00351074	-0.00322952	0.0817741	0.728668	1
UBR4	0.0170137	0.423313	-0.389285	0.082073	0.102328	1
GTF2I	0.00609676	0.151052	-0.138859	0.0824352	0.904682	1
TNPO3	0.000264633	0.00654506	-0.0060158	0.0825854	0.937315	1
PRKD3	0.000644981	0.0158771	-0.0145871	0.0829919	0.815351	1
CDK13	0.00598904	0.147032	-0.135054	0.0832248	0.33286	1
PSMA7	0.00251759	0.0611781	-0.0561429	0.0841178	0.0529109	1
LARGE1	0.0198815	0.481736	-0.441973	0.0843708	0.514763	1
PIP5K1C	0.0177142	0.427835	-0.392407	0.0846559	0.203258	1
PATJ	0.000130721	0.00314484	-0.0028834	0.0850025	0.886004	1
ATXN7L1	0.0425456	1.02063	-0.935544	0.0852558	0.0374042	1
LAMC1	0.000264068	0.00632438	-0.00579624	0.0854021	0.349991	1
RBMS2	0.010959	0.261895	-0.239977	0.0855967	0.00375394	1
THSD4	0.00239305	0.0564674	-0.0516813	0.0867376	0.00161682	1
ANKRD29	0.00607326	0.14233	-0.130183	0.0873601	0.0281179	1
SPRY3	0.00746263	0.174744	-0.159819	0.0874363	0.214741	1
PTPN14	0.0324503	0.756375	-0.691474	0.0878565	0.000881419	1
MIGA1	0.0254981	0.594073	-0.543077	0.0878959	0.00352346	1
OPHN1	0.00112872	0.0262591	-0.0240017	0.0880312	0.228532	1
PPP1R12A	0.00586139	0.135609	-0.123886	0.088542	0.505513	1
ELK4	0.00520068	0.119984	-0.109583	0.0888035	0.112883	1
PPP2CB	0.0103151	0.23632	-0.21569	0.0894547	0.875402	1
CTNNB1	0.061835	1.411	-1.28733	0.0898293	0.00278733	1
EPC2	0.00790514	0.179008	-0.163198	0.0905524	0.000607044	1
HLA-C	2.58908e-06	5.85318e-05	-5.33537e-05	0.090709	0.0711181	1
ARL5A	0.0197725	0.446648	-0.407103	0.0907838	0.213203	1
GNAI2	0.000953664	0.0215112	-0.0196038	0.0909229	0.108796	1
HUWE1	0.0105872	0.237521	-0.216347	0.091439	0.972705	1
RNF13	0.0129518	0.288543	-0.26264	0.092111	0.829912	1
CTTN	0.00190475	0.042335	-0.0385255	0.0923379	0.383852	1
MAPK1IP1L	0.0035735	0.0789146	-0.0717676	0.0929629	0.355687	1
PTGES3	0.0271308	0.595779	-0.541517	0.0935121	0.330557	1
KLHL20	4.68131e-05	0.00102732	-0.000933696	0.0935758	0.0252238	1
ASXL2	0.00839517	0.184125	-0.167334	0.0936338	0.16915	1
PAWR	0.0069613	0.151249	-0.137327	0.0945602	0.0660667	1
PRXL2A	3.03931e-05	0.000658958	-0.000598171	0.0947704	0.383326	1
LMBR1	0.00857567	0.18361	-0.166459	0.0960269	0.00227855	1
RAB18	0.0197892	0.422102	-0.382524	0.0964078	0.102281	1
TMEM165	0.0306502	0.6529	-0.5916	0.0965421	0.693259	1
BCKDHB	0.0335093	0.71344	-0.646421	0.0965939	0.0251938	1
PDXK	0.0156491	0.329977	-0.298679	0.0975783	0.463742	1
QSER1	0.0304352	0.640826	-0.579956	0.0977274	0.131293	1
CLINT1	0.00384962	0.0807198	-0.0730206	0.098154	0.0645249	1
CASP10	0.000284422	0.005868	-0.00529915	0.0998386	0.0099618	1
MAOA	1.30047e-05	0.0002677	-0.00024169	0.100076	0.217221	1
HDLBP	0.00495142	0.101599	-0.0916965	0.100412	0.783033	1
NRP1	0.000863694	0.0176922	-0.0159649	0.100591	0.0395207	1
ATRX	0.00153472	0.0312844	-0.028215	0.10111	0.141371	1
DYM	0.0109119	0.222195	-0.200371	0.101224	0.0781736	1
MED4	7.19762e-06	0.000145604	-0.000131209	0.101925	0.689274	1
SPATS2L	0.0250189	0.505832	-0.455795	0.101986	0.286134	1
SPPL3	0.0382424	0.772006	-0.695521	0.10215	0.058671	1
EBF1	3.42991e-07	6.91788e-06	-6.2319e-06	0.102245	0.0170966	1
IFRD1	0.000163096	0.00328615	-0.00295996	0.102355	0.202444	1
ZMYND8	0.0381531	0.768416	-0.69211	0.1024	0.135644	1
SLC7A11	0.00132574	0.0266768	-0.0240253	0.102497	0.481961	1
SERGEF	0.0495958	0.997428	-0.898237	0.102556	0.0405777	1
ULK4	0.00147771	0.0297009	-0.0267455	0.10262	0.299514	1
SARAF	0.0326315	0.654067	-0.588804	0.102918	0.457863	1
HSD17B4	0.0147549	0.294644	-0.265134	0.103323	0.946952	1
TBCK	0.00531785	0.106157	-0.0955216	0.10336	0.608111	1
ROBO4	0.0207707	0.414527	-0.372985	0.103388	0.000452413	1
ZFP36L1	8.82713e-06	0.000174952	-0.000157298	0.104144	0.00079309	1
APPL2	0.0034632	0.0681856	-0.0612592	0.104875	0.961818	1
SPARCL1	0.00280431	0.0550233	-0.0494147	0.105256	0.924266	1
SLC16A1	9.9617e-07	1.95346e-05	-1.75423e-05	0.105319	0.750281	1
SOX5	0.037722	0.73608	-0.660636	0.105868	0.347117	1
USP15	0.0167108	0.322413	-0.288992	0.107139	0.0380129	1
RSRC2	6.1213e-05	0.00117922	-0.00105679	0.107312	0.262908	1
FIP1L1	0.0031757	0.0608121	-0.0544607	0.107992	0.975056	1
FAF1	0.0402976	0.768101	-0.687505	0.108521	0.260596	1
DHX15	0.00898856	0.169974	-0.151997	0.109434	0.00271512	1
KLF12	0.00768908	0.145207	-0.129829	0.109588	0.534832	1
CEP350	9.07449e-05	0.00170653	-0.00152504	0.110074	0.502906	1
RASSF3	9.8878e-06	0.000185943	-0.000166167	0.110078	0.00830685	1
TJP2	0.0512163	0.960153	-0.85772	0.110439	0.0485671	1
THOC2	0.0203178	0.376319	-0.335683	0.11186	0.274842	1
EPSTI1	0.000241572	0.00443735	-0.0039542	0.112845	0.638365	1
ST7L	0.0245702	0.446633	-0.397492	0.114098	0.146534	1
RPS3	0.0023332	0.0422261	-0.0375597	0.114632	0.735208	1
ADARB1	0.00880725	0.158757	-0.141143	0.115118	0.431213	1
SECISBP2	0.0185364	0.333216	-0.296143	0.115453	0.130954	1
NAMPT	0.0012838	0.0228795	-0.0203119	0.116514	0.449764	1
TAF15	0.0308185	0.547261	-0.485624	0.11696	0.0914487	1
TCF4	0.000554839	0.00977694	-0.00866726	0.117919	0.208203	1
CDC42	0.016337	0.287745	-0.255071	0.117977	0.0246797	1
ELF1	0.0395388	0.695921	-0.616844	0.118063	0.000735539	1
ANAPC5	0.0182679	0.320601	-0.284065	0.118427	0.839209	1
RALGAPB	0.00987233	0.173072	-0.153328	0.118563	0.329776	1
MARK3	0.0141727	0.247818	-0.219472	0.11889	0.453961	1
RPS14	0.0193222	0.337693	-0.299048	0.118952	0.680643	1
OXR1	4.46621e-05	0.000776479	-0.000687155	0.119615	0.00223779	1
BMP2K	0.0307747	0.534649	-0.4731	0.119707	0.325639	1
STX8	0.000206876	0.00358337	-0.00316962	0.120086	0.0248579	1
HBS1L	0.0199283	0.343856	-0.303999	0.120578	0.340421	1
ATP5F1E	0.0186389	0.319697	-0.282419	0.121344	0.496705	1
ARHGAP17	0.0339076	0.578453	-0.510638	0.122043	0.176174	1
RBBP6	0.019547	0.333378	-0.294284	0.122077	0.130644	1
PRRC2B	0.00632959	0.107836	-0.0951769	0.122217	0.128538	1
RNF145	0.0344839	0.586278	-0.51731	0.122486	0.0880686	1
SCAF11	0.00262907	0.0446774	-0.0394192	0.122547	0.328883	1
BHLHE40	0.00408218	0.0689858	-0.0608214	0.123274	0.10848	1
YWHAB	1.99295e-05	0.000334267	-0.000294408	0.124265	0.591018	1
EIF4A2	0.0132711	0.222535	-0.195993	0.124297	0.898892	1
DIP2B	0.0279975	0.466517	-0.410522	0.125135	0.514611	1
RAB28	0.0385924	0.642709	-0.565524	0.125207	0.377364	1
PRKAR1A	0.00438892	0.0728194	-0.0640416	0.125706	0.866989	1
TMEM50B	0.0123614	0.204564	-0.179841	0.126054	0.0092959	1
PPP2R5A	1.90858e-05	0.00031553	-0.000277358	0.126187	0.0760008	1
ELP4	1.19887e-05	0.000198154	-0.000174177	0.126218	0.107219	1
PAK2	0.0729363	1.20545	-1.05957	0.126226	0.00433251	1
PIBF1	0.00673356	0.110651	-0.0971843	0.127	0.172656	1
EGFL7	0.00696318	0.114381	-0.100455	0.127051	0.00643006	1
SH3GLB1	0.0281844	0.462933	-0.406564	0.127063	0.517288	1
FTX	7.9523e-06	0.000130423	-0.000114518	0.127265	0.592394	1
MBTD1	0.0201692	0.330641	-0.290302	0.127325	0.195529	1
UBN1	0.014095	0.230366	-0.202176	0.127737	0.0935267	1
PARD3	0.0112033	0.181532	-0.159126	0.128916	0.0309687	1
SQSTM1	0.00141844	0.0225503	-0.0197134	0.13156	0.3495	1
RPTOR	0.0311058	0.494396	-0.432184	0.131594	0.439441	1
PKD2	0.000233308	0.00370592	-0.0032393	0.131681	0.510936	1
MDM2	0.0441917	0.700734	-0.61235	0.131925	0.0949796	1
ADGRF5	0.00124762	0.0197433	-0.0172481	0.132209	0.428541	1
HEATR5B	5.98626e-05	0.000943293	-0.000823568	0.13281	0.381726	1
ZNF438	0.00256353	0.0402432	-0.0351161	0.133346	0.175274	1
RALGAPA2	0.108646	1.68792	-1.47063	0.134836	0.0586211	1
ID1	0.00334707	0.0518516	-0.0451575	0.135248	0.00508442	1
ACTR3	0.031924	0.493861	-0.430013	0.135451	0.143179	1
AP2B1	0.00884204	0.136748	-0.119064	0.135491	0.132808	1
DDX46	0.00139938	0.0216244	-0.0188257	0.13561	0.968127	1
TMEM65	0.00540699	0.0834398	-0.0726258	0.135808	0.461491	1
FOXP1	0.000845072	0.0130243	-0.0113341	0.135995	0.0130315	1
ZBTB1	0.00901444	0.13889	-0.120861	0.136038	0.0449911	1
SHANK3	0.0289677	0.443231	-0.385296	0.137052	0.00237405	1
PPP1CB	0.0253256	0.387409	-0.336758	0.137088	0.0256739	1
MACROH2A1	0.0468933	0.716664	-0.622877	0.137225	0.016068	1
TMPO	0.00517059	0.0787994	-0.0684582	0.137639	0.00230535	1
FKBP1A	0.0189872	0.289286	-0.251312	0.137678	0.0452953	1
EML4	0.023182	0.352307	-0.305943	0.13805	0.808096	1
LCORL	3.55169e-05	0.00053796	-0.000466926	0.138547	0.213477	1
RASA2	0.00050878	0.00767663	-0.00665907	0.13912	0.00160394	1
BCAR3	0.00165416	0.0248363	-0.021528	0.139853	0.197206	1
ELOVL5	0.0407076	0.610827	-0.529412	0.139945	0.194261	1
ABLIM3	0.0213918	0.32057	-0.277787	0.140141	0.0864551	1
SKI	0.0367957	0.548624	-0.475033	0.140903	0.583823	1
HDAC8	0.00468094	0.0697677	-0.0604058	0.140958	0.760682	1
DCAF6	0.0201869	0.300177	-0.259803	0.141311	0.927246	1
TARS3	0.02533	0.376573	-0.325913	0.141343	0.929818	1
PPP3R1	0.0021837	0.0323102	-0.0279428	0.142066	0.0173144	1
MRPL33	0.0557741	0.824962	-0.713414	0.142118	0.110666	1
NOTCH4	0.000867963	0.0127761	-0.0110402	0.142858	0.00882077	1
PNPLA8	0.0258403	0.380102	-0.328422	0.142962	0.487055	1
CEP290	0.00666081	0.0979313	-0.0846097	0.143036	0.244446	1
CAPN2	7.45506e-05	0.00109481	-0.000945713	0.143215	0.279046	1
KIAA1549	6.84542e-05	0.00100489	-0.000867984	0.143274	0.102349	1
HEG1	0.0521567	0.763571	-0.659257	0.143693	0.0393285	1
CCDC85A	0.00820221	0.119717	-0.103313	0.14416	0.0105574	1
PIKFYVE	0.00465705	0.0677687	-0.0584546	0.144627	0.106638	1
IDE	2.48923e-06	3.60015e-05	-3.1023e-05	0.145583	0.0743716	1
RPS15A	0.055407	0.797467	-0.686653	0.146344	0.115919	1
PPP2R2D	0.022544	0.323976	-0.278888	0.146585	0.160066	1
AC018816.1	0.0106332	0.152689	-0.131422	0.146708	0.0741732	1
SETD3	0.00149518	0.0214613	-0.0184709	0.146774	0.142662	1
ZNF148	0.000955662	0.0136739	-0.0117626	0.147274	0.0812128	1
SMIM14	0.0293905	0.420251	-0.36147	0.147379	0.711214	1
LSM14A	0.0342431	0.489105	-0.420619	0.147551	0.266787	1
YWHAQ	0.0475847	0.679198	-0.584029	0.14766	0.187003	1
EDN1	0.00363315	0.0518422	-0.0445759	0.147707	0.634697	1
LYPLAL1	0.000473691	0.00674463	-0.00579725	0.148051	0.684384	1
NEDD9	0.00250066	0.0354406	-0.0304393	0.148792	0.00377746	1
RBM33	0.00351394	0.049579	-0.0425512	0.14951	0.84839	1
UNC13B	0.0223015	0.313986	-0.269383	0.149854	0.81978	1
UBE2E1	0.0296647	0.417311	-0.357981	0.149987	0.0573314	1
TOGARAM1	0.0198204	0.278701	-0.239061	0.150058	0.679965	1
FOXK2	0.0236959	0.331474	-0.284082	0.150898	0.161862	1
NUTM2B-AS1	0.0196971	0.275524	-0.23613	0.150905	0.269308	1
AF117829.1	0.0169952	0.237349	-0.203358	0.151166	0.871381	1
SMAD7	0.00190611	0.0265516	-0.0227394	0.151586	0.221844	1
HSPB1	0.285406	3.97466	-3.40385	0.151625	0.231679	1
HERC2	0.000699987	0.00971501	-0.00831504	0.152185	0.0807771	1
ZYG11B	0.0398842	0.551763	-0.471994	0.152715	0.0725184	1
ABLIM1	0.000166457	0.00229734	-0.00196442	0.153106	0.21932	1
BACE2	0.147182	2.02964	-1.73527	0.153242	0.883334	1
MAP3K1	0.00362634	0.0498739	-0.0426213	0.153684	0.00330579	1
SIPA1L2	0.0230921	0.317335	-0.271151	0.153818	0.0144188	1
SS18	0.0318082	0.437066	-0.373449	0.153835	0.707091	1
RREB1	0.0918542	1.26108	-1.07737	0.153975	0.0242571	1
DGLUCY	0.0261199	0.358354	-0.306114	0.15409	0.711395	1
TBC1D12	0.00756903	0.103576	-0.0884379	0.15452	0.0124516	1
ARMH3	0.00726745	0.0993855	-0.0848506	0.154627	0.0417637	1
MORC3	0.000194162	0.00265412	-0.0022658	0.154698	0.576516	1
NCOA2	0.079103	1.08108	-0.922876	0.154733	0.0106566	1
ATP10A	0.0020089	0.0272112	-0.0231934	0.156231	0.0576202	1
EIF2S2	0.00350077	0.0473222	-0.0403207	0.156576	0.075077	1
PPP1R13B	0.00860336	0.116089	-0.0988821	0.15688	0.0131461	1
TRIM44	0.0206407	0.277954	-0.236673	0.157221	0.552103	1
ARHGAP18	0.0225457	0.303258	-0.258167	0.157417	0.00533605	1
SRGAP2B	0.00224044	0.0301078	-0.0256269	0.157574	0.0386093	1
TRAF3IP2-AS1	0.116182	1.55892	-1.32656	0.157833	0.00414289	1
ACTG1	0.0303326	0.40683	-0.346165	0.157905	0.516992	1
MYRIP	0.0318999	0.426414	-0.362615	0.15848	0.178734	1
PHF10	0.00153794	0.0204895	-0.0174136	0.159053	0.820672	1
AC016831.6	0.00297295	0.0395309	-0.0335849	0.159388	0.736522	1
PXN	0.0238943	0.317562	-0.269773	0.159473	0.00613997	1
JUN	0.0129476	0.171585	-0.145689	0.159968	0.638157	1
CRBN	0.00523064	0.0691182	-0.0586569	0.160467	0.378811	1
RUFY3	0.0241217	0.318701	-0.270457	0.160492	0.912306	1
TRIM13	0.0364316	0.477421	-0.404557	0.161919	0.308099	1
ANKRD37	0.167659	2.19034	-1.85502	0.16246	0.216471	1
PPP3CA	0.00412322	0.0538181	-0.0455717	0.162619	0.152251	1
CABIN1	0.00329736	0.0426433	-0.0360486	0.164254	0.6229	1
RPS7	0.00113661	0.0146261	-0.0123528	0.165144	0.669862	1
IGF2R	0.0136685	0.175843	-0.148506	0.165191	0.173949	1
FAM120A	0.00784987	0.100883	-0.0851835	0.165376	0.535651	1
PIAS2	0.0168984	0.217084	-0.183288	0.165447	0.696739	1
MID1	0.00606258	0.0776288	-0.0655036	0.166034	0.440311	1
ZNF609	0.00544367	0.0694477	-0.0585603	0.166699	0.127524	1
CFH	0.000110517	0.00140946	-0.00118842	0.166759	0.62492	1
CALCRL	8.63854e-05	0.0011017	-0.000928925	0.166759	0.614982	1
CRK	0.00314736	0.0401381	-0.0338434	0.166764	0.826204	1
TIE1	9.58324e-05	0.00121448	-0.00102282	0.167906	0.00050347	1
ZFYVE9	0.000362873	0.00459695	-0.00387121	0.167975	0.612415	1
RUNDC3B	0.0573992	0.726492	-0.611694	0.168139	0.0594164	1
TFDP2	0.0895199	1.1327	-0.95366	0.168193	0.356142	1
AK3	0.000645674	0.00815415	-0.0068628	0.168543	0.755447	1
CCNI	0.0398087	0.501275	-0.421658	0.169078	0.556441	1
TGM2	0.0586588	0.736751	-0.619434	0.169548	0.827902	1
SEL1L	0.0509913	0.63905	-0.537067	0.169951	0.0659334	1
SPTBN1	0.190495	2.38616	-2.00517	0.170046	0.00297381	1
RPS19	0.000248154	0.00310658	-0.00261027	0.170154	0.308703	1
SGMS1	0.0262243	0.328162	-0.275713	0.17023	0.0562212	1
APOLD1	0.0464383	0.579676	-0.486799	0.170688	0.0082605	1
TTC19	0.0685834	0.855138	-0.717971	0.170899	0.00973172	1
PPARD	0.00812867	0.101256	-0.0849982	0.171077	0.038675	1
PBX3	0.0472726	0.586209	-0.491664	0.171917	0.169968	1
HIPK3	0.0884637	1.09685	-0.919922	0.171944	0.972856	1
FAM117B	5.72969e-06	7.08627e-05	-5.94033e-05	0.172416	0.0189392	1
LMO2	7.88425e-06	9.72015e-05	-8.1433e-05	0.173011	0.00151971	1
THADA	0.00622284	0.076639	-0.0641933	0.173206	0.250166	1
BEND7	3.72561e-05	0.000457248	-0.000382736	0.173862	0.0444208	1
WDR70	0.0557056	0.681486	-0.570074	0.174472	0.011112	1
PJA2	0.0595887	0.727611	-0.608433	0.174832	0.0188645	1
RESF1	0.0202097	0.246518	-0.206099	0.175028	0.0126783	1
ETNK1	0.0276491	0.336314	-0.281015	0.175567	0.246196	1
CCDC7	0.0356508	0.433631	-0.362329	0.175572	0.910178	1
RPS28	0.0307614	0.373771	-0.312248	0.175771	0.838781	1
ANO6	0.000345711	0.00419972	-0.0035083	0.175812	0.00533362	1
SPARC	0.00114428	0.0138854	-0.0115968	0.176025	0.719099	1
SLC12A2	0.0541115	0.656239	-0.548016	0.176136	0.683742	1
LIMA1	0.0124688	0.151071	-0.126134	0.17632	0.577956	1
NEBL	0.00670923	0.0812641	-0.0678456	0.176378	0.154882	1
PARP11	0.0123518	0.149578	-0.124875	0.176417	0.455381	1
GALNT10	0.0572561	0.692592	-0.57808	0.176631	0.971899	1
PDCD10	0.00011117	0.00134005	-0.00111771	0.177307	0.297011	1
ITGA1	0.00148831	0.0179051	-0.0149285	0.177686	0.00853373	1
LINC01004	0.0382017	0.457721	-0.381317	0.178476	0.0405106	1
FARP1	0.0207361	0.247752	-0.20628	0.179027	0.291998	1
ODR4	0.0633682	0.75631	-0.629574	0.179235	0.0467296	1
AC087854.1	0.0061171	0.0728797	-0.0606455	0.179581	0.573719	1
ODF2L	0.000293408	0.00349379	-0.00290697	0.179688	0.835798	1
NRP2	0.00224894	0.0267102	-0.0222123	0.180197	0.00893217	1
RABGEF1	0.0385302	0.457382	-0.380322	0.180297	0.353746	1
LGALS3	2.77824e-05	0.00032841	-0.000272845	0.18113	0.275994	1
ASRGL1	0.132748	1.56842	-1.30292	0.181226	0.506788	1
PARN	0.0172711	0.203931	-0.169388	0.181351	0.313205	1
FNBP1	0.0287272	0.33908	-0.281626	0.18142	0.560327	1
RHBDD1	0.0310795	0.366187	-0.304028	0.181777	0.489192	1
SLC30A7	0.000330332	0.00388631	-0.00322565	0.182071	0.0453449	1
NCOA1	0.00311226	0.036566	-0.0303415	0.182339	0.132898	1
C22orf34	0.0143007	0.167821	-0.139219	0.182575	0.00110368	1
SPART	0.0255998	0.299696	-0.248497	0.183055	0.979347	1
RPS6KB1	0.00216527	0.0253208	-0.0209902	0.183276	0.331908	1
PCNX1	0.00251667	0.0293751	-0.0243417	0.183651	0.520571	1
FLNB	0.000266862	0.00311008	-0.00257636	0.18396	0.211084	1
ANKRD10	0.0165562	0.192402	-0.15929	0.184534	0.184479	1
CREBRF	0.0327983	0.380877	-0.31528	0.184681	0.021164	1
MAST2	0.0339504	0.39353	-0.325629	0.185054	0.48287	1
FAM219A	0.0120658	0.139735	-0.115603	0.185234	0.0903428	1
ZDHHC20	0.0316022	0.36592	-0.302715	0.185271	0.376698	1
ITM2B	0.0472869	0.546856	-0.452282	0.185521	0.0803623	1
RASAL2	0.0252189	0.29147	-0.241032	0.185645	0.522787	1
TGFBR3	0.0367262	0.424232	-0.350779	0.185758	0.5756	1
SHE	0.00223708	0.0258097	-0.0213356	0.186003	0.123367	1
HNRNPD	0.00405071	0.0463901	-0.0382887	0.187514	0.00358977	1
ZNF721	0.0214901	0.244229	-0.201249	0.1891	0.12718	1
RUNX1T1	0.110528	1.25197	-1.03091	0.189787	0.0807873	1
DNAJA1	0.000375562	0.00425326	-0.00350214	0.189826	0.655421	1
PIK3C3	0.0653353	0.738294	-0.607623	0.190286	0.13162	1
NOSTRIN	0.00314263	0.0355	-0.0292148	0.190357	0.0276635	1
METTL15	0.0592053	0.668697	-0.550286	0.190389	0.304134	1
TSPAN5	0.0649656	0.733564	-0.603632	0.190444	0.457627	1
AIG1	0.0355421	0.400928	-0.329844	0.190651	0.657415	1
VCP	0.00973994	0.109665	-0.0901853	0.191042	0.91812	1
MRPL1	0.000260188	0.00292949	-0.00240911	0.191046	0.00295705	1
MYCBP2	0.015597	0.17553	-0.144336	0.191141	0.710836	1
UBE2D2	0.0277991	0.312754	-0.257156	0.191206	0.613964	1
CDH2	0.000244083	0.00273643	-0.00224826	0.191946	0.0927734	1
CNTNAP3B	1.71825e-05	0.00019256	-0.000158195	0.192026	0.29984	1
TRAPPC9	0.0457866	0.511408	-0.419835	0.192732	0.373822	1
SETX	0.00166256	0.0185542	-0.0152291	0.192909	0.206552	1
SKP1	0.0335076	0.373779	-0.306764	0.193004	0.795059	1
MCU	0.061659	0.687794	-0.564476	0.193008	0.256771	1
TRIO	0.046056	0.513203	-0.421091	0.193233	0.867785	1
VPS13A	0.0194575	0.216429	-0.177514	0.193612	0.207947	1
RSRP1	0.001509	0.0167552	-0.0137372	0.193988	0.757712	1
MGAT1	0.00102479	0.0113688	-0.00931921	0.194175	0.0255576	1
PDZD2	0.0643841	0.712038	-0.58327	0.194843	0.490371	1
EIF4G2	0.00360699	0.0398553	-0.0326413	0.195032	0.202636	1
CHIC1	0.000271172	0.00299552	-0.00245317	0.195088	0.0725081	1
PSME4	0.00402421	0.0444231	-0.0363747	0.195236	0.0106832	1
DUSP1	0.00632006	0.0697008	-0.0570607	0.195439	0.00594289	1
UBE2J1	0.0672431	0.739169	-0.604682	0.196144	0.11561	1
CD34	0.0012736	0.0139692	-0.011422	0.196619	0.00057403	1
PHLDB2	0.000189359	0.00207328	-0.00169456	0.197002	0.258181	1
DLEU2	0.00198668	0.0217179	-0.0177445	0.197344	0.207012	1
HSPE1	0.0565705	0.617616	-0.504475	0.197624	0.818597	1
ZMYND11	0.0234732	0.256247	-0.2093	0.197645	0.0448962	1
HSPA5	0.018802	0.204503	-0.166899	0.198444	0.721633	1
LCOR	0.00208977	0.022716	-0.0185365	0.198576	0.216265	1
HSPA4	0.00725002	0.0785291	-0.0640291	0.199354	0.211819	1
SDCBP	0.20702	2.23821	-1.82417	0.199761	0.0454495	1
RPS15	0.0319488	0.345369	-0.281472	0.199791	0.115581	1
KPNA4	0.0197967	0.214	-0.174407	0.199794	0.0332025	1
RB1CC1	0.00253225	0.0273677	-0.0223033	0.199839	0.210648	1
EYA3	0.000279555	0.00301598	-0.00245687	0.200231	0.0366061	1
SLC22A23	0.00810863	0.0871014	-0.0708841	0.201191	0.00580357	1
CCSER1	0.00867882	0.0926823	-0.0753246	0.202494	0.182911	1
FERMT2	0.000468893	0.00500556	-0.00406778	0.202574	0.879114	1
NDRG1	0.0852947	0.910259	-0.73967	0.202645	0.516616	1
RHOJ	0.0172032	0.183219	-0.148812	0.2031	0.713404	1
IRF2	0.0212256	0.225746	-0.183295	0.20341	0.693913	1
FLOT1	0.0406013	0.430607	-0.349405	0.204041	0.780499	1
TBC1D4	0.0485332	0.514592	-0.417526	0.204101	0.0483334	1
CPD	0.00413988	0.0438866	-0.0356068	0.204143	0.0930028	1
STK38	0.0494567	0.522512	-0.423598	0.204909	0.361353	1
MTMR2	0.00169726	0.0178281	-0.0144336	0.206224	0.110452	1
SLC7A5	0.00290914	0.0304629	-0.0246446	0.206934	0.284322	1
FAM222B	0.0134357	0.14067	-0.113799	0.206968	0.306116	1
SSH2	0.0543934	0.567118	-0.458331	0.207927	0.397272	1
TRIM22	0.0466132	0.485633	-0.392406	0.208101	0.755876	1
ANKRD12	0.0459958	0.478378	-0.386386	0.208496	0.18662	1
ESAM	0.00114479	0.011882	-0.00959242	0.208969	0.00290401	1
STAG2	0.0101719	0.105568	-0.0852245	0.208986	0.0509395	1
TAGLN2	0.00116583	0.0120982	-0.0097665	0.209012	0.0442805	1
SCAPER	0.00504439	0.0523059	-0.0422171	0.209194	0.099171	1
HIPK2	0.10128	1.04993	-0.847372	0.209249	0.14538	1
KANK3	0.00518708	0.0535696	-0.0431954	0.210127	0.0260712	1
NUP58	0.00258037	0.026635	-0.0214743	0.210247	0.0820561	1
MERTK	0.0110601	0.114148	-0.0920275	0.210281	0.572057	1
SHROOM2	0.000316789	0.00326938	-0.0026358	0.210288	0.119774	1
ASAP1	0.00801148	0.0826769	-0.0666539	0.210301	0.0377662	1
ITIH5	0.040053	0.412816	-0.33271	0.210596	0.049532	1
TRAPPC8	0.00906731	0.0932605	-0.0751259	0.211081	0.102194	1
ANKS1A	0.076066	0.781784	-0.629652	0.211255	0.0558357	1
IFI16	0.0245969	0.251997	-0.202803	0.212002	0.003343	1
SRSF10	0.000560846	0.00573574	-0.00461405	0.212418	0.642753	1
YTHDC2	0.0343057	0.350798	-0.282186	0.212447	0.220776	1
DCUN1D4	0.029244	0.29807	-0.239582	0.213214	0.253617	1
EDEM3	0.0147143	0.149705	-0.120276	0.213641	0.0246493	1
LEPR	1.5651e-05	0.000159155	-0.000127853	0.21376	0.300351	1
KCTD12	0.0185483	0.188577	-0.151481	0.21381	0.204374	1
DISC1	0.00044994	0.00456389	-0.00366401	0.21436	0.426584	1
TMTC1	2.29973e-05	0.000233238	-0.000187244	0.214391	0.452498	1
SCAMP1	0.000432719	0.00438046	-0.00351502	0.214835	0.445781	1
RPSA	0.0382794	0.38727	-0.310711	0.214981	0.496365	1
ANXA3	0.1452	1.4682	-1.1778	0.215107	0.00923621	1
PARP9	0.00227828	0.0229661	-0.0184096	0.215844	0.106395	1
ERC1	7.75739e-05	0.000780672	-0.000625524	0.216246	0.0435832	1
PPP2R5C	0.000768513	0.00773077	-0.00619374	0.216346	0.53356	1
HLA-A	0.00280193	0.0281258	-0.022522	0.216858	0.082313	1
ZKSCAN1	0.0159423	0.159744	-0.12786	0.217287	0.0476492	1
NRIP1	0.0245171	0.245614	-0.196579	0.217338	0.241555	1
SPOCK3	0.0544203	0.544597	-0.435757	0.217599	0.804367	1
GBP4	0.01065	0.106562	-0.085262	0.217633	0.00486512	1
FER	0.00105091	0.0104987	-0.00839684	0.218015	0.503111	1
CTBP2	0.0694698	0.692632	-0.553693	0.218495	0.00122829	1
MKLN1	0.0303167	0.301917	-0.241283	0.218776	0.949664	1
ATE1	0.0020569	0.0204494	-0.0163356	0.21919	0.466625	1
SPOP	9.31081e-06	9.25055e-05	-7.38838e-05	0.219351	0.114183	1
PPFIBP1	0.127843	1.27	-1.01431	0.219381	0.000798631	1
CTTNBP2NL	0.00500351	0.0495972	-0.0395902	0.219912	0.00412968	1
ZNF652	0.0473331	0.468887	-0.374221	0.220069	0.530886	1
FAM193A	0.0676378	0.669551	-0.534275	0.220244	0.684067	1
RAB30	0.0350933	0.346524	-0.276337	0.220857	0.467977	1
ADAM17	0.0954614	0.942184	-0.751262	0.220971	0.00407301	1
ST8SIA6	0.604828	5.9694	-4.75974	0.220976	0.00179716	1
PRMT2	0.0413509	0.407324	-0.324622	0.221454	0.603031	1
GALNT15	0.0704735	0.689729	-0.548782	0.223051	0.0409175	1
SRGN	0.278402	2.72298	-2.16618	0.223211	0.101016	1
LRP8	0.000358701	0.00350511	-0.00278771	0.223442	0.0185329	1
ARGLU1	0.0152242	0.148679	-0.118231	0.223587	0.312997	1
DUSP16	0.0193431	0.188848	-0.150162	0.223662	0.0563246	1
SLC39A11	0.15902	1.54927	-1.23123	0.224185	0.116968	1
ITPKB	0.0670651	0.652995	-0.518865	0.224336	0.577301	1
ADAR	0.0404326	0.393255	-0.312389	0.224608	0.450968	1
RSBN1L	0.112325	1.09081	-0.866156	0.224995	0.0687387	1
ZNF106	0.0599611	0.582263	-0.462341	0.225007	0.219345	1
SPIRE1	0.0353845	0.342849	-0.27208	0.225562	0.584812	1
MAP4K3	0.0941558	0.91224	-0.723929	0.225578	0.00788507	1
TMEM181	0.0344806	0.333613	-0.264651	0.225923	0.104176	1
DDX5	0.00783226	0.0757621	-0.0600976	0.225982	0.00883924	1
EGLN1	0.00250064	0.0241322	-0.0191309	0.226574	0.307424	1
ADGRL4	0.000435011	0.00419636	-0.00332634	0.226675	0.000964654	1
ERO1A	0.0117716	0.113532	-0.0899887	0.226728	0.206194	1
SRP14	0.000688783	0.00663908	-0.00526151	0.226878	0.0846825	1
CCNL1	0.175624	1.68991	-1.33866	0.227312	0.00475603	1
NCOR2	0.0263524	0.253565	-0.20086	0.227319	0.0698583	1
BBX	0.0132709	0.127553	-0.101011	0.227599	0.117444	1
INSR	0.0638028	0.613139	-0.485534	0.22764	0.381551	1
ZNF385B	0.19441	1.86667	-1.47785	0.227856	0.560203	1
INO80	0.0677032	0.648642	-0.513235	0.228416	0.0746502	1
ZFPM2	0.00110857	0.0106165	-0.0083994	0.228519	0.164476	1
ZFHX3	0.123027	1.17794	-0.931885	0.228576	0.159682	1
SLC35F5	9.16262e-06	8.76011e-05	-6.92759e-05	0.228949	0.122834	1
ACTB	0.00448244	0.0428396	-0.0338747	0.229043	0.248396	1
YTHDC1	0.0145457	0.138935	-0.109844	0.229192	0.491455	1
FAM107A	0.00833612	0.0796002	-0.0629279	0.229267	0.919899	1
MYO9B	0.0911127	0.869749	-0.687524	0.229347	0.0351864	1
ABL1	0.0148585	0.141726	-0.112009	0.229549	0.178335	1
TBCD	0.0647922	0.61794	-0.488356	0.229578	0.81029	1
SHC2	0.0515666	0.491593	-0.38846	0.229688	0.0149013	1
COMMD1	0.0144534	0.137648	-0.108742	0.229946	0.245727	1
PKP4	0.0696655	0.661701	-0.522369	0.230632	0.446916	1
PPP6R3	0.00102851	0.00973954	-0.00768251	0.231413	0.0637575	1
RSF1	4.41492e-05	0.000417845	-0.000329547	0.231554	0.000624186	1
ZNF506	0.00314877	0.0298008	-0.0235032	0.231557	0.23219	1
BAZ1A	0.0145715	0.137641	-0.108498	0.232062	0.00971261	1
LRRC8D	0.0255833	0.241263	-0.190096	0.232485	0.00415721	1
DCAF5	0.0513432	0.483994	-0.381307	0.232592	0.481092	1
GNG11	0.0230628	0.217365	-0.17124	0.232639	0.0329637	1
LRCH3	0.0631699	0.595145	-0.468805	0.232738	0.0645338	1
STAT5B	0.00913012	0.0859497	-0.0676895	0.232945	0.00168022	1
USP24	0.0609809	0.573294	-0.451332	0.233296	0.362927	1
DISP1	0.00026748	0.0025134	-0.00197844	0.233423	0.124261	1
RPL3	0.00111358	0.0104542	-0.00822706	0.233665	0.378637	1
KIAA1671	0.00699099	0.0656232	-0.0516412	0.233696	0.0172176	1
TMOD3	0.00308065	0.0288474	-0.0226861	0.234332	0.540585	1
SLC10A7	0.096742	0.905896	-0.712412	0.234332	0.0550754	1
EPS15	0.00271649	0.0254192	-0.0199862	0.234519	0.094044	1
PPM1L	0.0459822	0.429579	-0.337615	0.234943	0.0595775	1
USP8	0.078375	0.732148	-0.575398	0.234962	0.0278844	1
LIMS1	0.0407715	0.38016	-0.298617	0.235454	0.201877	1
PARVB	0.0870044	0.810713	-0.636704	0.235627	0.654808	1
XPO1	0.0394059	0.366892	-0.28808	0.23584	0.821149	1
VTI1A	0.0438673	0.408378	-0.320643	0.235873	0.030605	1
CYSTM1	0.00142392	0.0132541	-0.0104063	0.235908	0.0583787	1
SIPA1L1	0.0872292	0.811365	-0.636906	0.236097	0.443853	1
ZSWIM5	0.0045155	0.0418706	-0.0328396	0.236921	0.0814021	1
CMIP	0.122778	1.13836	-0.892804	0.236948	0.314129	1
POLA1	0.0106252	0.0984088	-0.0771583	0.237232	0.540529	1
ANAPC10	0.00139248	0.0128913	-0.0101063	0.237347	0.233466	1
OXSR1	0.0013597	0.0125859	-0.00986649	0.237388	0.255513	1
HPCAL1	0.087106	0.806183	-0.631971	0.237422	0.0416257	1
KIAA1328	0.04812	0.444566	-0.348326	0.237898	0.0344675	1
FAM91A1	0.019951	0.18428	-0.144378	0.237958	0.0369657	1
RAB30-DT	0.125764	1.1604	-0.908872	0.238242	0.178943	1
TRIM33	0.0364923	0.335852	-0.262868	0.238922	0.736088	1
MLLT10	2.85538e-06	2.62283e-05	-2.05175e-05	0.239442	0.33449	1
SVIL	0.0143808	0.132012	-0.103251	0.239612	0.036684	1
CSPP1	0.0486309	0.445747	-0.348485	0.240017	0.240722	1
RPL35A	0.0149058	0.136546	-0.106735	0.240173	0.169982	1
TDRP	0.00253707	0.0232155	-0.0181414	0.240471	0.720838	1
MAP2K1	0.006187	0.0565738	-0.0441998	0.240664	0.1353	1
ADK	0.0710028	0.649244	-0.507238	0.240666	0.295208	1
TAF1	0.00279319	0.0255346	-0.0199482	0.240731	0.175952	1
MAP3K4	0.0669812	0.611758	-0.477795	0.240981	0.194975	1
CAPRIN1	0.00324539	0.0296103	-0.0231195	0.241263	0.261776	1
ZBTB46	2.5414e-05	0.000231677	-0.000180849	0.24149	0.0777615	1
ARHGAP29	0.285072	2.59691	-2.02677	0.241683	0.0125321	1
SRGAP2C	0.0123186	0.112191	-0.0875541	0.241748	0.1465	1
SPATA5	0.0193368	0.17604	-0.137366	0.241855	0.345104	1
RDX	0.0811468	0.738724	-0.576431	0.241865	0.950154	1
MARCHF7	0.00160793	0.0146089	-0.011393	0.242404	0.171248	1
INVS	0.00574953	0.0522102	-0.0407111	0.242547	0.0314229	1
SORBS1	0.0537023	0.487115	-0.379711	0.242851	0.0500067	1
SNAPC3	0.0459516	0.416538	-0.324635	0.243029	0.789546	1
RFX3	0.00110156	0.00997145	-0.00776834	0.243409	0.153364	1
SEC31A	0.0135204	0.12236	-0.0953193	0.243472	0.0396383	1
DIS3L2	0.0506332	0.458153	-0.356886	0.24352	0.500299	1
LIMS2	0.009165	0.0828275	-0.0644975	0.243856	0.0551911	1
TOX	0.0456336	0.41216	-0.320893	0.244021	0.393474	1
YY1	0.0473635	0.427544	-0.332817	0.244176	0.0495356	1
ARFGAP3	0.00194587	0.017552	-0.0136603	0.244379	0.37297	1
VOPP1	0.0604479	0.544673	-0.423777	0.244671	0.120936	1
LPAR6	0.00197855	0.0178009	-0.0138438	0.245089	0.140061	1
DCUN1D1	0.0246492	0.22176	-0.172462	0.245098	0.638785	1
FOSL2	0.10525	0.946421	-0.735921	0.245237	0.0891851	1
SMARCC1	0.0177508	0.159604	-0.124102	0.245261	0.0266821	1
CBL	0.00446966	0.0401771	-0.0312378	0.245338	0.843165	1
SERF2	0.0175086	0.157133	-0.122115	0.245776	0.269448	1
MYL6	0.0408611	0.366593	-0.284871	0.245865	0.946323	1
LHFPL6	0.0624114	0.559187	-0.434365	0.246236	0.299042	1
PCMTD1	0.0183205	0.163868	-0.127227	0.246706	0.090851	1
TANK	4.17424e-05	0.0003731	-0.000289615	0.246904	0.251747	1
TOR1AIP2	0.000128068	0.00114269	-0.000886557	0.247391	0.0053986	1
SAMD8	0.0148717	0.132578	-0.102835	0.247634	0.794574	1
SLC31A1	0.0116453	0.103549	-0.080258	0.248352	0.0853698	1
LUC7L2	0.029415	0.261479	-0.202649	0.248433	0.968068	1
TPK1	0.0441893	0.392387	-0.304008	0.248737	0.132088	1
ARFGEF2	0.000137953	0.00122399	-0.000948084	0.248963	0.0242486	1
EOGT	0.0343918	0.304857	-0.236073	0.249225	0.0169321	1
OSBPL10	0.0107909	0.0955092	-0.0739273	0.249649	0.0443607	1
ST13	0.0843126	0.745436	-0.576811	0.249953	0.364227	1
ICAM2	0.26399	2.3314	-1.80342	0.25027	0.0771154	1
SCAF8	0.0560081	0.494236	-0.38222	0.250495	0.103835	1
TLK1	0.0701739	0.618549	-0.478202	0.25081	0.0409899	1
FAM214A	0.000445379	0.00392048	-0.00302972	0.251195	0.102264	1
NHLRC2	0.0251407	0.221264	-0.170983	0.251244	0.441439	1
GPBP1L1	0.0145732	0.128174	-0.099028	0.251431	0.021368	1
KAT6A	0.0593306	0.52182	-0.403159	0.251435	0.00441905	1
HIF3A	0.0133717	0.117574	-0.0908302	0.251512	0.405848	1
RPL17	0.0474652	0.416651	-0.321721	0.251987	0.572735	1
AC114757.1	0.000223255	0.00195616	-0.00150965	0.252508	0.544772	1
CDC27	0.00226862	0.0198658	-0.0153286	0.252677	0.493279	1
AC023590.1	0.169736	1.48557	-1.14609	0.252826	0.00584501	1
KBTBD2	0.00722021	0.0631403	-0.0486999	0.253064	0.00666271	1
HSPA8	0.138976	1.2137	-0.935749	0.25345	0.818208	1
DOP1A	0.0364918	0.318624	-0.24564	0.253507	0.293377	1
TTC17	0.0708618	0.618202	-0.476478	0.253748	0.157632	1
NRF1	0.0122092	0.106509	-0.0820903	0.253762	0.442732	1
MGAT4A	0.0149279	0.130122	-0.100266	0.253991	0.120946	1
SNX25	0.0353665	0.308139	-0.237406	0.254121	0.800876	1
ZBTB38	0.11019	0.959459	-0.739078	0.2543	0.00126228	1
FGD6	0.00216395	0.0188097	-0.0144818	0.254796	0.539796	1
PHF21A	0.0681206	0.591432	-0.45519	0.255133	0.228159	1
TPM3	0.0886217	0.76893	-0.591686	0.255319	0.221181	1
SKAP2	0.00277806	0.0240268	-0.0184706	0.256246	0.25168	1
ZBED5	0.00314295	0.0271686	-0.0208827	0.256395	0.409592	1
HNRNPH3	0.0271157	0.234383	-0.180152	0.256412	0.426173	1
NET1	0.00266858	0.0230646	-0.0177275	0.256437	0.486564	1
IFITM3	0.00408771	0.0353113	-0.0271359	0.256593	0.166336	1
RAB3GAP1	0.00165788	0.0143122	-0.0109965	0.25678	0.0324196	1
RSU1	0.00191681	0.0165279	-0.0126943	0.257125	0.0284623	1
BTNL9	0.128831	1.11035	-0.852685	0.257259	0.0508421	1
HECTD1	0.0167753	0.144531	-0.11098	0.257359	0.141876	1
MOB3B	0.0056896	0.0489208	-0.0375416	0.257948	0.0118759	1
VGLL4	0.027377	0.235352	-0.180598	0.258002	0.0847319	1
PLS3	0.25712	2.20833	-1.69409	0.258273	0.0249936	1
GRB10	0.0193757	0.166296	-0.127545	0.258477	0.205706	1
RANBP2	0.0346172	0.297097	-0.227862	0.25849	0.0661967	1
RPL41	0.0871345	0.746787	-0.572518	0.258895	0.139649	1
ALG13	0.000100056	0.000856744	-0.000656631	0.259164	0.0381032	1
FBXL4	0.114576	0.980914	-0.751763	0.259211	0.0684348	1
SPRED2	0.015682	0.134223	-0.102859	0.259287	0.285505	1
ACACB	0.0246823	0.211169	-0.161804	0.25941	0.497788	1
KIFAP3	0.0893725	0.764529	-0.585784	0.259446	0.454029	1
ARL8B	0.00464341	0.0396502	-0.0303634	0.259976	0.311152	1
TFG	0.00118526	0.010118	-0.00774744	0.260063	0.427962	1
NAP1L1	0.122832	1.04621	-0.800547	0.260723	0.0103877	1
ATP8A1	0.0554774	0.472393	-0.361438	0.260805	0.0614997	1
GPD2	0.0421335	0.358586	-0.274319	0.260956	0.230489	1
VPS8	0.000251133	0.00213712	-0.00163486	0.260983	0.160851	1
CCDC85B	0.0284633	0.242188	-0.185262	0.261022	0.0962501	1
ZNF704	0.0330436	0.280925	-0.214838	0.26127	0.503465	1
NUP214	0.0337696	0.287057	-0.219518	0.261313	0.753387	1
PPP4R3B	0.00234825	0.0199179	-0.0152214	0.261957	0.134713	1
SVIP	0.00013808	0.00117072	-0.00089456	0.262077	0.0112367	1
CDS2	0.00968142	0.0820056	-0.0626427	0.262364	0.245433	1
FEZ2	0.0008083	0.00684419	-0.00522759	0.26247	0.142302	1
APBB2	0.00774223	0.0655007	-0.0500162	0.262723	0.00229841	1
PRPF40A	0.0597599	0.505203	-0.385683	0.262945	0.218619	1
ANKIB1	0.0353204	0.297985	-0.227344	0.263556	0.31254	1
TAB2	0.0341802	0.288205	-0.219844	0.263722	0.433053	1
UIMC1	3.50372e-05	0.000295296	-0.000225222	0.263859	0.137092	1
GIT2	4.60789e-05	0.000388266	-0.000296108	0.263929	0.0887839	1
CRADD	0.0331099	0.278884	-0.212664	0.26404	0.0492752	1
TVP23C	0.0496545	0.416958	-0.317649	0.264961	0.365915	1
EFR3A	0.0442151	0.371072	-0.282642	0.265131	0.848573	1
P4HA1	0.344686	2.89122	-2.20185	0.265291	0.117004	1
PPP1R21	0.0650397	0.545094	-0.415014	0.265544	0.156241	1
RNGTT	0.000106566	0.000893102	-0.000679971	0.265551	0.189413	1
CALM1	0.140993	1.1811	-0.899117	0.265684	0.394273	1
N4BP2L2	0.0390772	0.3271	-0.248946	0.265916	0.288702	1
PCM1	0.000871099	0.00728957	-0.00554737	0.266002	0.182674	1
HNRNPH1	0.0131672	0.110103	-0.0837688	0.26623	0.0214126	1
ADAM10	0.0831407	0.695054	-0.528772	0.2663	0.0820364	1
MAP3K20	0.000353624	0.00295488	-0.00224763	0.266445	0.412972	1
PELI2	0.0774633	0.646656	-0.49173	0.266738	0.594828	1
SLMAP	0.00385152	0.0320982	-0.0243951	0.267247	0.622347	1
NUTM2A-AS1	0.0424189	0.353333	-0.268495	0.267403	0.0597838	1
USP47	0.0027788	0.0231412	-0.0175836	0.26747	0.339825	1
ECHDC2	0.0464566	0.386866	-0.293952	0.267482	0.0409815	1
WTAP	0.0174352	0.145137	-0.110267	0.267594	0.239003	1
WDFY1	8.06585e-05	0.000671242	-0.000509925	0.26768	0.0256493	1
NACC2	0.055613	0.462765	-0.351539	0.267712	0.783463	1
DGKH	0.109458	0.90959	-0.690674	0.268123	0.00424092	1
MT-ND4L	0.113319	0.941229	-0.714592	0.268266	0.918168	1
ACTN1	0.0430311	0.357042	-0.27098	0.268587	0.289675	1
LAMA3	0.0880232	0.730284	-0.554238	0.268617	0.190363	1
ABCA1	0.0726451	0.601351	-0.45606	0.269302	0.020238	1
XPR1	0.000671367	0.00555656	-0.00421383	0.269356	0.471978	1
CYLD	0.0143929	0.118953	-0.0901673	0.269792	0.0616582	1
TM9SF2	0.0332766	0.274836	-0.208283	0.269999	0.0133633	1
FOXN3	0.0152756	0.126093	-0.0955415	0.270172	0.107789	1
EXOC2	0.029777	0.245779	-0.186225	0.270192	0.0804269	1
LRRC32	0.12537	1.03401	-0.783269	0.270427	0.0182707	1
IWS1	0.0270803	0.223256	-0.169096	0.270555	0.168056	1
ZNF33A	2.23753e-06	1.84255e-05	-1.39505e-05	0.270909	0.178522	1
AGO4	0.00355175	0.0292175	-0.022114	0.27123	0.242991	1
TDRD3	0.0038954	0.0320319	-0.0242411	0.271349	0.324244	1
ATP11C	0.0219563	0.18044	-0.136527	0.271533	0.219243	1
AMOTL1	0.044504	0.365522	-0.276514	0.271718	0.00177661	1
ELK3	0.00206639	0.0169379	-0.0128051	0.272336	0.218751	1
SPOCK2	0.0725572	0.594703	-0.449589	0.272356	0.128114	1
PODXL	0.00434801	0.0355936	-0.0268976	0.272741	0.00959419	1
CAVIN2	0.117215	0.957653	-0.723222	0.273355	0.20988	1
DENND3	0.00121472	0.00991596	-0.00748653	0.273616	0.131328	1
ACIN1	0.001286	0.0104962	-0.00792425	0.273663	0.0700861	1
BTRC	0.0045463	0.0370767	-0.0279841	0.273916	0.0151144	1
STRN	0.0594434	0.484776	-0.365889	0.273919	0.563491	1
WWC3	0.00606743	0.0493827	-0.0372478	0.274544	0.469628	1
YTHDF3	0.0676033	0.549674	-0.414467	0.274856	0.0284994	1
ABI2	0.0406332	0.329874	-0.248607	0.27534	0.763763	1
CDYL	0.0134944	0.109515	-0.0825261	0.275448	0.039913	1
FRY	0.0415604	0.337204	-0.254083	0.275524	0.931788	1
NCOR1	0.00372553	0.0301667	-0.0227157	0.276156	0.343707	1
SUSD6	0.0116615	0.0943557	-0.0710328	0.276392	0.18533	1
ABCC4	0.107725	0.869625	-0.654176	0.277119	0.523425	1
ZC3H13	0.0685019	0.551575	-0.414571	0.277931	0.124686	1
REPS1	0.104287	0.838878	-0.630304	0.278249	0.337634	1
RHOBTB1	0.133065	1.06837	-0.802238	0.278842	0.534091	1
ITFG1	0.0488083	0.390982	-0.293365	0.279573	0.608658	1
IBTK	0.0912222	0.730051	-0.547606	0.279875	0.068147	1
RAD51B	0.179131	1.43271	-1.07445	0.280069	0.0207124	1
YIPF4	0.00614271	0.0491297	-0.0368442	0.280073	0.179268	1
PHKB	0.0179214	0.142845	-0.107003	0.281173	0.000416736	1
EHMT1	0.0394436	0.314176	-0.235288	0.281394	0.303973	1
CAMKMT	0.0226941	0.180753	-0.135365	0.281411	0.309082	1
RAI14	0.0223985	0.178261	-0.133464	0.28166	0.0296325	1
LPIN2	0.0996777	0.791309	-0.591953	0.282469	0.147123	1
ANXA5	0.0412881	0.327705	-0.245129	0.282537	0.0243283	1
GALNT18	0.489757	3.88456	-2.90504	0.282758	0.0857296	1
EMP2	0.131613	1.04273	-0.779503	0.283122	0.00775416	1
UBE2H	0.0119857	0.0949569	-0.0709855	0.283128	0.00770018	1
SRPK2	0.0832052	0.658851	-0.492441	0.283298	0.101801	1
TTC7B	0.0437959	0.345498	-0.257907	0.284513	0.087105	1
ANAPC16	0.0141678	0.111411	-0.0830756	0.285556	0.184195	1
YAF2	0.00824099	0.0647246	-0.0482427	0.28596	0.348365	1
PRRG1	0.0022174	0.0174076	-0.0129728	0.286108	0.053821	1
ETS2	0.167291	1.31251	-0.977923	0.286309	0.850109	1
POMP	0.00112779	0.00884255	-0.00658697	0.28652	0.109913	1
AKAP13	0.0010755	0.00842443	-0.00627343	0.286836	0.573031	1
SRRM1	0.0676706	0.529543	-0.394202	0.287161	0.160064	1
SENP7	0.00390754	0.0305725	-0.0227574	0.287217	0.0972528	1
TOP1	0.103053	0.805828	-0.599722	0.287404	0.0668529	1
STARD8	0.000535695	0.00418818	-0.00311679	0.28746	0.341231	1
GUK1	0.0654415	0.511272	-0.380389	0.287694	0.0307842	1
ATF7IP	0.00138104	0.010772	-0.00800994	0.288233	0.169312	1
MALT1	0.0336134	0.26217	-0.194943	0.288249	0.0085183	1
EFR3B	0.0195426	0.152384	-0.113299	0.288335	0.224243	1
COG5	0.0248944	0.193946	-0.144157	0.288622	0.132063	1
TUT7	0.0192324	0.149746	-0.111281	0.288819	0.130275	1
AGPAT3	0.0772762	0.60115	-0.446598	0.289113	0.808589	1
RYK	0.000348589	0.00270751	-0.00201034	0.289632	0.708559	1
CNOT8	0.00130637	0.0101341	-0.00752136	0.290045	0.0737826	1
ROCK1	0.00214649	0.0166483	-0.0123554	0.290104	0.414226	1
G3BP1	0.0382481	0.296018	-0.219522	0.29082	0.17244	1
XAF1	0.265439	2.05088	-1.52	0.291385	0.0089148	1
WDFY3	0.0693403	0.533809	-0.395128	0.292602	0.0162349	1
TMEM245	0.00948721	0.0729999	-0.0540255	0.29277	0.119047	1
DENND4C	0.00411441	0.031654	-0.0234252	0.292818	0.0974737	1
SLC25A29	0.0475038	0.365414	-0.270407	0.292868	0.611154	1
TMEM87A	0.0818821	0.628897	-0.465133	0.293385	0.325253	1
PPP1R10	0.0766346	0.588399	-0.43513	0.293496	0.307983	1
ANO10	0.0195185	0.149813	-0.110776	0.293609	0.00216359	1
SRSF5	0.0873944	0.669813	-0.495025	0.294101	0.085004	1
TBL1X	0.000162255	0.00124324	-0.000918726	0.29419	0.191063	1
PDS5A	0.0631073	0.483398	-0.357183	0.294292	0.00494705	1
PALD1	0.000773729	0.00591622	-0.00436876	0.294892	0.00971394	1
CEMIP2	0.00159552	0.0121999	-0.00900888	0.294893	0.00249121	1
PIK3C2A	0.0699434	0.533515	-0.393628	0.295718	0.0285425	1
SREK1	0.0994246	0.75839	-0.559541	0.295719	0.0601035	1
UBE2R2	0.101843	0.776772	-0.573087	0.295746	0.189426	1
GSK3B	0.023139	0.176451	-0.130173	0.295813	0.0273368	1
VCL	0.237329	1.80801	-1.33335	0.29615	0.290428	1
CDH5	0.00259558	0.0197392	-0.0145481	0.296742	0.00247837	1
RNF213	0.0427975	0.324939	-0.239343	0.297304	0.156418	1
RALY	0.117004	0.887811	-0.653802	0.297512	0.000979003	1
ITPRID2	0.159063	1.20619	-0.888064	0.297727	0.0492237	1
OPA1	0.0595845	0.451349	-0.33218	0.298096	0.356117	1
HNRNPM	0.0511401	0.387215	-0.284935	0.298245	0.35818	1
AVEN	0.043589	0.330023	-0.242845	0.298263	0.917974	1
ANKHD1	0.026378	0.199451	-0.146695	0.298717	0.868641	1
IPO7	0.0215208	0.162479	-0.119437	0.299238	0.0771681	1
MIRLET7BHG	0.000570388	0.00429836	-0.00315758	0.299879	0.00428718	1
IGFBP7	0.141499	1.06525	-0.782254	0.300223	0.285834	1
UBR2	0.0077884	0.0585138	-0.042937	0.300934	0.0219196	1
RPL8	0.0848444	0.636104	-0.466416	0.301658	0.367688	1
WASF2	0.0917922	0.687754	-0.50417	0.301881	0.241828	1
RPL9	0.0647562	0.484742	-0.355229	0.302201	0.449164	1
RNF144B	0.0876437	0.655971	-0.480684	0.302253	0.000959208	1
AGAP1	0.0226592	0.16951	-0.124192	0.302424	0.233881	1
ZNF706	0.0517602	0.386637	-0.283117	0.302941	0.51103	1
RFC1	0.0861337	0.642745	-0.470478	0.303297	0.00592162	1
ZMYM2	0.0391952	0.292349	-0.213959	0.303456	0.511239	1
IQGAP1	0.190561	1.41995	-1.03883	0.303803	0.01233	1
MFSD14A	0.073206	0.544913	-0.398501	0.304175	0.190716	1
RPL34	0.129792	0.965628	-0.706044	0.304351	0.0419576	1
HMGB1	0.080804	0.601062	-0.439454	0.304412	0.661306	1
DHRSX	0.124768	0.926576	-0.67704	0.304987	0.319173	1
TEAD1	0.0960339	0.711939	-0.519871	0.305604	0.297306	1
ARHGEF12	0.0624671	0.462713	-0.337778	0.305896	0.373856	1
LUZP1	0.0452306	0.334825	-0.244364	0.306119	0.00569851	1
IMMP2L	0.0182315	0.134849	-0.0983865	0.306411	0.0576239	1
SPIDR	0.0243325	0.179797	-0.131131	0.306765	0.136731	1
EXOC5	0.029231	0.215872	-0.15741	0.306962	0.228282	1
ANKRD44	0.0152319	0.11234	-0.0818758	0.307432	0.441082	1
NUFIP2	0.00670252	0.0493523	-0.0359472	0.308013	0.0947358	1
PCBP2	0.0869188	0.638297	-0.46446	0.308967	0.124611	1
TBC1D9	0.0530074	0.389215	-0.2832	0.309013	0.124985	1
RAC1	0.00246747	0.0180981	-0.0131632	0.309402	0.0519595	1
ST3GAL6	0.0180482	0.132364	-0.0962679	0.309438	0.029575	1
MTM1	0.0923611	0.675526	-0.490804	0.310417	0.372023	1
NR2C1	0.0669712	0.489561	-0.355619	0.310611	0.114393	1
JUND	0.0690452	0.504296	-0.366206	0.310915	0.869488	1
XRN2	0.000160615	0.00117048	-0.000849253	0.311724	0.065018	1
IFNAR2	0.0528675	0.384974	-0.279239	0.312004	0.0819948	1
KDM3A	0.0573283	0.416913	-0.302257	0.312475	0.0154842	1
SHOC2	0.0494237	0.359148	-0.2603	0.312758	0.800434	1
NLK	0.127439	0.924706	-0.669827	0.313292	0.0389339	1
PAPOLA	0.0901255	0.653886	-0.473635	0.31333	0.228159	1
ZCCHC2	0.0895986	0.649905	-0.470708	0.313418	0.271368	1
FAXDC2	0.0609016	0.441222	-0.319418	0.313854	0.876551	1
SMAD6	0.10885	0.787921	-0.57022	0.314168	0.103294	1
PRRC2C	0.0368652	0.266566	-0.192835	0.31456	0.866505	1
WLS	0.0711333	0.514222	-0.371956	0.314652	0.313555	1
ATXN7	0.0266992	0.192795	-0.139397	0.315056	0.335069	1
SLCO3A1	0.0320884	0.231413	-0.167236	0.315527	0.233424	1
TM9SF3	0.0681808	0.49112	-0.354759	0.31596	0.40017	1
ZNF654	0.109086	0.785156	-0.566985	0.316245	0.0429278	1
ENOX2	0.0934278	0.672283	-0.485427	0.31634	0.753834	1
ZNF638	0.0413259	0.297284	-0.214632	0.316447	0.776393	1
DMTF1	0.0481703	0.346078	-0.249737	0.316918	0.314746	1
ENSA	0.116424	0.835338	-0.60249	0.317405	0.135751	1
WAPL	0.000577893	0.00414249	-0.0029867	0.31775	0.00272908	1
SNAP23	0.186118	1.33115	-0.95891	0.318582	0.0915866	1
AHNAK	0.0200073	0.143046	-0.103031	0.31871	0.0903901	1
TMEM184B	0.126237	0.901762	-0.649288	0.319035	0.0874631	1
YAP1	0.0790051	0.564287	-0.406276	0.319087	0.227524	1
GSN	0.0740096	0.525762	-0.377743	0.321096	0.0293063	1
ITGB1	0.0831188	0.589196	-0.422959	0.321907	0.0294104	1
TAF3	0.0690331	0.488375	-0.350309	0.322654	0.792258	1
DIDO1	0.102901	0.727602	-0.5218	0.322847	0.0566456	1
STARD4	0.242697	1.716	-1.23061	0.322863	0.00598631	1
PIK3R3	0.360327	2.54368	-1.82302	0.323461	0.0643595	1
NSMCE2	0.0698106	0.49237	-0.352748	0.323804	0.52377	1
RPL37	0.0512215	0.361143	-0.2587	0.323928	0.0550011	1
SBNO1	0.0814838	0.573861	-0.410894	0.324355	0.10995	1
NCKAP1	0.0401296	0.2825	-0.202241	0.324513	0.346057	1
HIVEP2	0.0487511	0.342773	-0.245271	0.324977	0.821195	1
PLXNA2	0.456121	3.20324	-2.291	0.325425	0.00260968	1
SLK	0.0739904	0.518911	-0.37093	0.325943	0.355855	1
SGK3	0.112866	0.791359	-0.565627	0.326036	0.698452	1
LUC7L	0.0348137	0.243866	-0.174239	0.326394	0.736093	1
SERBP1	0.119232	0.833216	-0.594752	0.327304	0.334331	1
SMCHD1	0.104503	0.730122	-0.521117	0.327389	0.0531827	1
RB1	0.0261566	0.182097	-0.129783	0.328755	0.0113897	1
UBE2E3	0.153971	1.07119	-0.763244	0.329015	0.019958	1
ERP44	0.0750149	0.52139	-0.37136	0.329379	0.038445	1
SMC5	0.0776306	0.538964	-0.383702	0.329812	0.376107	1
CHN2	0.144068	0.997785	-0.70965	0.330751	0.434858	1
MTDH	0.0881767	0.61044	-0.434087	0.330912	0.432386	1
FCHSD2	0.140367	0.970129	-0.689396	0.331557	0.0922731	1
RBMS1	0.056495	0.389148	-0.276158	0.332864	0.586815	1
CCDC50	0.0702769	0.484057	-0.343504	0.332882	0.000466319	1
ATP10D	0.117018	0.80446	-0.570425	0.333628	0.0464915	1
RPS6KA3	0.222715	1.52921	-1.08378	0.334109	0.000452873	1
UBC	0.0604259	0.414764	-0.293912	0.334236	0.903012	1
STOM	0.109729	0.749539	-0.530081	0.336139	0.191871	1
PTPRA	0.0415606	0.283679	-0.200558	0.336435	0.9156	1
NDUFV2	0.0611985	0.417417	-0.29502	0.336723	0.113492	1
HNRNPC	0.220188	1.50171	-1.06133	0.336756	0.001044	1
UBAC2	0.0809229	0.550746	-0.3889	0.337586	0.190164	1
MIR3936HG	0.141042	0.959004	-0.67692	0.337959	0.0104579	1
GALK2	0.119932	0.815355	-0.575492	0.338013	0.0172402	1
MAGI3	0.123159	0.836572	-0.590255	0.338354	0.0625551	1
KCMF1	0.065787	0.445456	-0.313882	0.339611	0.445901	1
YME1L1	0.0699069	0.47277	-0.332956	0.340103	0.0217408	1
HSPA1A	0.33682	2.27342	-1.59978	0.340883	0.690755	1
AP1G1	0.0972081	0.656122	-0.461706	0.340883	0.178776	1
CARD8	0.0750126	0.506284	-0.356259	0.340904	0.577588	1
CLOCK	0.0476453	0.321378	-0.226087	0.341148	0.864018	1
GAK	0.0427694	0.286012	-0.200474	0.34462	0.7554	1
BTAF1	0.132039	0.882677	-0.618598	0.344764	0.0958196	1
WNK1	0.0741496	0.495464	-0.347164	0.344946	0.0737959	1
ERICH1	0.0696221	0.464099	-0.324855	0.345918	0.610697	1
SND1	0.0427591	0.284966	-0.199448	0.346011	0.908042	1
PRKAR2A	0.0596582	0.395943	-0.276626	0.347706	0.225574	1
DNAJC3	0.0561066	0.371374	-0.259161	0.348805	0.218215	1
ZNF277	0.0994971	0.658527	-0.459533	0.348837	0.119714	1
RIMKLB	0.259671	1.70991	-1.19056	0.350941	0.57315	1
PARD3B	0.127096	0.836365	-0.582173	0.351212	0.881549	1
SCAF4	0.0911473	0.598566	-0.416271	0.352067	0.235264	1
NCOA6	0.0799101	0.524076	-0.364256	0.352618	0.0850168	1
MAN1A1	0.110954	0.726177	-0.50427	0.353473	0.126458	1
FAT4	0.0581952	0.380584	-0.264193	0.353798	0.133201	1
KIAA0586	0.0738107	0.481835	-0.334213	0.354554	0.189024	1
DYNC1H1	0.109619	0.715078	-0.495841	0.354852	0.22192	1
FGD4	0.0725855	0.472697	-0.327526	0.355564	0.881332	1
LNPEP	0.157469	1.02161	-0.706672	0.357156	0.0118115	1
NDUFA10	0.0721125	0.467319	-0.323094	0.357631	0.304432	1
MCF2L	0.105199	0.681408	-0.47101	0.357832	0.139752	1
OCLN	0.228827	1.48218	-1.02453	0.357834	0.000581324	1
RELCH	0.0607817	0.393565	-0.272001	0.357981	0.679813	1
CSGALNACT1	0.283628	1.82681	-1.25955	0.36023	0.431665	1
AGO3	0.0827564	0.532386	-0.366874	0.36074	0.831473	1
ACVRL1	0.0907725	0.582813	-0.401268	0.361578	0.299874	1
ZMYM4	0.0661159	0.423118	-0.290886	0.362981	0.108392	1
CSNK1G3	0.257279	1.64475	-1.13019	0.363437	0.0399885	1
MTA3	0.0683809	0.436895	-0.300134	0.363687	0.160769	1
SYNRG	0.10549	0.672506	-0.461526	0.364639	0.666868	1
NAA50	0.134882	0.859067	-0.589303	0.36505	0.385302	1
MTX2	0.155212	0.988354	-0.677931	0.365135	0.0301693	1
PHC2	0.0604832	0.384519	-0.263552	0.365839	0.332007	1
ELAPOR2	0.0905957	0.575033	-0.393841	0.366537	0.72672	1
AP3B1	0.0639829	0.404962	-0.276996	0.367776	0.0230308	1
TRIP12	0.0988891	0.625685	-0.427906	0.367921	0.113771	1
FXR1	0.106115	0.670876	-0.458646	0.368264	0.166392	1
RAF1	0.0682395	0.430962	-0.294483	0.368731	0.0815182	1
ATRN	0.103744	0.654077	-0.446589	0.369474	0.103728	1
PTP4A2	0.0482622	0.303506	-0.206982	0.370595	0.777186	1
UBA6-AS1	0.0898714	0.563918	-0.384175	0.371577	0.389051	1
RYBP	0.270409	1.69296	-1.15214	0.372565	0.00173166	1
BAZ2B	0.129855	0.812909	-0.553198	0.372609	0.0626169	1
CDC73	0.0919011	0.575131	-0.391329	0.372748	0.334433	1
CUL4A	0.191926	1.20088	-0.817027	0.37283	0.0137384	1
RANBP9	0.0852249	0.531602	-0.361152	0.374207	0.400898	1
PRKD1	0.101704	0.632398	-0.42899	0.375614	0.756621	1
RBPMS	0.180726	1.12348	-0.762031	0.375723	0.0618282	1
MIER1	0.0700107	0.433604	-0.293582	0.377395	0.836813	1
YPEL2	0.0628462	0.388323	-0.262631	0.378449	0.888453	1
TEK	0.30125	1.86002	-1.25752	0.378785	0.0275282	1
RNF19A	0.0647563	0.399192	-0.269679	0.379506	0.197616	1
SNX13	0.0857	0.52787	-0.35647	0.379874	0.0458608	1
PLSCR4	0.200553	1.23219	-0.831086	0.381021	0.671769	1
PPP2R5E	0.137274	0.840507	-0.565959	0.382593	0.397109	1
GNA14	0.215044	1.31097	-0.880878	0.384588	0.319771	1
PNN	0.0516427	0.314536	-0.211251	0.385015	0.923883	1
LDLRAD3	0.272074	1.65433	-1.11018	0.385786	0.0707705	1
ZNF800	0.204306	1.23979	-0.831177	0.38671	0.00116615	1
CAMK1D	0.0906229	0.54933	-0.368084	0.387213	0.67017	1
PEAK1	0.101257	0.612493	-0.40998	0.388195	0.0286477	1
LRCH1	0.181031	1.09383	-0.731766	0.38871	0.0817887	1
VPS13D	0.0479977	0.289281	-0.193286	0.389889	0.303601	1
RELL1	0.122371	0.737523	-0.492782	0.389891	0.482688	1
HNRNPU	0.119326	0.718502	-0.479849	0.390328	0.127133	1
LDB2	0.130181	0.783577	-0.523215	0.390498	0.822768	1
EEF2	0.0474641	0.285153	-0.190225	0.391385	0.375814	1
KANK1	0.132665	0.795942	-0.530612	0.392022	0.0864177	1
HIF1A-AS3	0.24972	1.49822	-0.998779	0.392025	0.41154	1
BRWD3	0.142484	0.85476	-0.569792	0.392072	0.0107352	1
INTS6	0.19494	1.1679	-0.778024	0.392691	0.0272421	1
TM4SF1	0.166246	0.994474	-0.661983	0.393413	0.348554	1
TCF12	0.427876	2.553	-1.69724	0.394623	0.00244376	1
MXI1	0.0592731	0.353654	-0.235108	0.394636	0.404918	1
UBE3C	0.118618	0.707638	-0.470402	0.394702	0.466255	1
USP48	0.0527585	0.314641	-0.209124	0.394852	0.916997	1
RBM39	0.0644457	0.382827	-0.253936	0.39673	0.58803	1
MACO1	0.103226	0.612861	-0.40641	0.396986	0.170277	1
JCAD	0.21814	1.29454	-0.858264	0.397198	0.0355276	1
SAT1	0.148491	0.878139	-0.581157	0.398873	0.679936	1
LNX2	0.115018	0.679014	-0.448978	0.399704	0.301144	1
PARP14	0.245297	1.44693	-0.956332	0.400101	0.189047	1
PACS1	0.0727248	0.427701	-0.282251	0.401543	0.631207	1
UBAP2	0.126143	0.741128	-0.488842	0.40202	0.248384	1
GATAD2A	0.162825	0.955816	-0.630167	0.402439	0.10103	1
PUM3	0.188631	1.1072	-0.729943	0.402482	0.429531	1
EPC1	0.147822	0.866531	-0.570886	0.403121	0.180644	1
RAB14	0.128647	0.75242	-0.495126	0.404224	0.106791	1
ATP11B	0.159457	0.930805	-0.611891	0.405173	0.758968	1
NMT2	0.429889	2.50556	-1.64578	0.405925	0.136892	1
AFTPH	0.116035	0.67363	-0.441559	0.407868	0.387844	1
COP1	0.103269	0.596728	-0.39019	0.410171	0.476147	1
MEF2C-AS1	0.216349	1.24948	-0.816783	0.410438	0.144056	1
FYN	0.0877578	0.506081	-0.330565	0.411171	0.649385	1
AGTPBP1	0.0941564	0.542212	-0.353899	0.411876	0.777118	1
LRRC8C	0.117346	0.675173	-0.440481	0.412303	0.0776667	1
ZNF644	0.0878957	0.505446	-0.329654	0.412579	0.525927	1
SENP5	0.0912913	0.524816	-0.342234	0.412727	0.35093	1
RPS6KC1	0.13934	0.799803	-0.521123	0.413499	0.552794	1
KANSL1	0.211883	1.21617	-0.792409	0.413508	0.376568	1
ECE1	0.145504	0.832289	-0.541281	0.415242	0.123349	1
SNRK	0.281866	1.61107	-1.04734	0.415621	0.00271245	1
PRKX	0.142882	0.816569	-0.530805	0.415688	0.640641	1
HECTD2	0.0972288	0.553917	-0.359459	0.417276	0.70824	1
PSMF1	0.0985636	0.560478	-0.363351	0.418218	0.0492307	1
SPTLC2	0.168845	0.958727	-0.621037	0.418962	0.364126	1
SFMBT1	0.132439	0.750782	-0.485904	0.419792	0.134724	1
CMSS1	0.0717171	0.405135	-0.261701	0.421582	0.150952	1
RAB21	0.114101	0.644525	-0.416323	0.421614	0.0733769	1
EP300	0.106859	0.603016	-0.389298	0.422124	0.212643	1
CTIF	0.0628778	0.354685	-0.228929	0.422328	0.649604	1
MNAT1	0.0583056	0.328866	-0.212255	0.42237	0.91223	1
CLIP1	0.089204	0.501981	-0.323573	0.423562	0.775452	1
MAPK8	0.0972902	0.547241	-0.35266	0.423792	0.210136	1
CALCOCO2	0.141905	0.795216	-0.511407	0.42572	0.445697	1
CCDC82	0.119184	0.667519	-0.42915	0.426012	0.110685	1
ALCAM	0.107051	0.598583	-0.38448	0.426863	0.171422	1
IST1	0.181255	1.00979	-0.64728	0.428772	0.460611	1
LARP1B	0.11422	0.633523	-0.405084	0.431089	0.517393	1
RAB7A	0.133243	0.73737	-0.470884	0.432278	0.142156	1
CCDC66	0.234096	1.29477	-0.826578	0.432573	0.0113071	1
ARID1B	0.159733	0.883168	-0.563701	0.432758	0.137391	1
ADAMTS9	0.335719	1.85323	-1.1818	0.433602	0.72386	1
RNPC3	0.0577331	0.317623	-0.202156	0.435396	0.795461	1
HSPD1	0.15337	0.841258	-0.534518	0.436988	0.398933	1
LINC01473	0.0971786	0.532524	-0.338167	0.437507	0.0434665	1
SUGT1	0.126681	0.693736	-0.440374	0.437859	0.411144	1
DAB2IP	0.161057	0.880752	-0.558638	0.438611	0.392198	1
NFIA	0.213211	1.16222	-0.735794	0.44034	0.075396	1
MTUS1	0.399616	2.17808	-1.37884	0.440399	0.0700726	1
PSMA1	0.146813	0.799927	-0.506301	0.440579	0.748828	1
RAB5A	0.239337	1.30101	-0.822341	0.44184	0.00226739	1
LEMD3	0.139911	0.760447	-0.480624	0.44191	0.224352	1
CRTC3	0.108265	0.58775	-0.371219	0.44255	0.247981	1
DTNB	0.0729706	0.395764	-0.249822	0.443069	0.401191	1
PUM2	0.0516815	0.280209	-0.176846	0.443246	0.780548	1
ZNF91	0.0620966	0.336126	-0.211932	0.444139	0.569071	1
ATF6	0.144205	0.779404	-0.490995	0.444956	0.100159	1
HDGFL3	0.243181	1.31362	-0.827254	0.445263	0.43254	1
RNF115	0.110094	0.594555	-0.374367	0.445403	0.316696	1
MED13L	0.0633593	0.341308	-0.214589	0.446781	0.601755	1
PICALM	0.68556	3.69097	-2.31985	0.447084	0.061795	1
MCL1	0.133114	0.716485	-0.450257	0.447226	0.257581	1
MBD2	0.123349	0.663419	-0.416721	0.447644	0.136734	1
CUL3	0.0849739	0.456993	-0.287046	0.44768	0.0761817	1
SMG1	0.210329	1.12957	-0.708915	0.448453	0.00337544	1
NHSL1	0.216029	1.15781	-0.725747	0.449586	0.177653	1
GAB1	0.248283	1.32915	-0.832584	0.450218	0.106959	1
OGT	0.0945537	0.505641	-0.316534	0.450809	0.814809	1
SIL1	0.26279	1.40441	-0.878827	0.451166	0.0104773	1
EIF2AK2	0.108429	0.57739	-0.360532	0.453165	0.444643	1
PITPNM2	0.256625	1.364	-0.850751	0.454206	0.0150782	1
FAR1	0.205406	1.08709	-0.676279	0.456612	0.00758823	1
UNC5C	0.133245	0.704938	-0.438448	0.45681	0.0129061	1
FAM124A	0.132591	0.700866	-0.435684	0.457304	0.643701	1
TNS2	0.143705	0.759346	-0.471936	0.457501	0.0305099	1
SRBD1	0.087244	0.460672	-0.286184	0.457907	0.881053	1
KMT5B	0.0973001	0.512847	-0.318247	0.458924	0.687386	1
VPS50	0.0721374	0.380117	-0.235842	0.459078	0.232957	1
BAZ1B	0.102928	0.542312	-0.336457	0.45913	0.613683	1
SMG7	0.166693	0.877187	-0.5438	0.459839	0.0996935	1
EMSY	0.143493	0.752872	-0.465885	0.461523	0.155619	1
ZDHHC17	0.12045	0.631507	-0.390606	0.461942	0.433689	1
DPYD	0.261203	1.363	-0.840596	0.464648	0.200041	1
PTBP3	0.147483	0.764694	-0.469728	0.468334	0.29745	1
EWSR1	0.156187	0.808727	-0.496353	0.469122	0.588653	1
POLK	0.138167	0.713187	-0.436853	0.470945	0.6674	1
SH3D19	0.136438	0.702095	-0.42922	0.472747	0.388583	1
CAPZA1	0.112505	0.578634	-0.353624	0.473057	0.775949	1
PDS5B	0.131296	0.67339	-0.410798	0.474705	0.0925404	1
FAM13B	0.0684958	0.349389	-0.212397	0.477937	0.792504	1
RPL32	0.0866239	0.441534	-0.268286	0.478374	0.3459	1
MCM9	0.2017	1.02152	-0.618116	0.482212	0.0606786	1
AOPEP	0.174963	0.886018	-0.536091	0.482272	0.0209929	1
RHOA	0.240741	1.20901	-0.727523	0.487309	0.041227	1
RERE	0.065771	0.329818	-0.198275	0.488205	0.87672	1
MPDZ	0.31178	1.56029	-0.936734	0.489444	0.0019846	1
PTPN1	0.128828	0.641338	-0.383683	0.492668	0.596383	1
SERPINB9	0.179812	0.893207	-0.533583	0.494012	0.435274	1
STXBP3	0.183291	0.909986	-0.543405	0.494352	0.0104305	1
NRDC	0.168913	0.835243	-0.497418	0.496844	0.00613012	1
USP34	0.0991525	0.487497	-0.289192	0.500421	0.75817	1
RPL6	0.222486	1.09358	-0.648609	0.500593	0.0169112	1
FBXW7	0.10771	0.528758	-0.313339	0.501384	0.32217	1
NCK1	0.14823	0.726105	-0.429645	0.502747	0.100145	1
SFPQ	0.113572	0.556266	-0.329123	0.502823	0.401832	1
ENAH	0.153205	0.749397	-0.442986	0.503659	0.128024	1
GMDS-DT	0.236651	1.15542	-0.682121	0.504834	0.0650024	1
PBRM1	0.0647948	0.316319	-0.186729	0.504904	0.657799	1
SECISBP2L	0.138342	0.674586	-0.397901	0.505639	0.421826	1
GOLM2	0.0596286	0.290704	-0.171447	0.505766	0.809579	1
STAU2	0.398371	1.93821	-1.14147	0.507061	0.0631526	1
HSPH1	0.149174	0.725159	-0.426812	0.507609	0.743159	1
HSP90AB1	0.425815	2.06615	-1.21452	0.508788	0.357019	1
NUCKS1	0.0651621	0.315109	-0.184785	0.510969	0.162187	1
ID3	0.355809	1.71984	-1.00822	0.511259	0.00111685	1
APLP2	0.187805	0.906968	-0.531358	0.511832	0.041726	1
PSMD1	0.110092	0.531241	-0.311058	0.512349	0.647323	1
ABHD2	0.111803	0.536381	-0.312776	0.516111	0.217348	1
ETS1	0.202744	0.970262	-0.564775	0.517734	0.0485303	1
CCDC93	0.122965	0.588145	-0.342214	0.518096	0.536266	1
MYL12B	0.128246	0.611385	-0.354893	0.520259	0.270942	1
BTBD7	0.172927	0.822149	-0.476294	0.522058	0.0722223	1
DOCK4	0.207088	0.984528	-0.570352	0.522079	0.467181	1
RBM5	0.10702	0.508348	-0.294308	0.522653	0.422988	1
USO1	0.126208	0.595208	-0.342792	0.527426	0.332438	1
MRTFB	0.135427	0.638645	-0.36779	0.527471	0.39979	1
PTPRG	0.716381	3.37509	-1.94233	0.528106	0.0170054	1
GNB4	0.208799	0.981516	-0.563919	0.529609	0.0825097	1
HNRNPF	0.189047	0.888654	-0.510561	0.529618	0.070854	1
WDFY2	0.154538	0.726384	-0.417309	0.529666	0.316216	1
MT1M	0.102088	0.479319	-0.275144	0.530413	0.123713	1
WDR11	0.202246	0.948679	-0.544187	0.531052	0.0112167	1
SWAP70	0.108794	0.507711	-0.290124	0.534525	0.854136	1
STX3	0.253977	1.18256	-0.674601	0.536074	0.0624247	1
WWP1	0.179756	0.83666	-0.477149	0.536326	0.259656	1
KRIT1	0.177999	0.827236	-0.471238	0.537357	0.0363092	1
SHB	0.208589	0.969068	-0.55189	0.537592	0.208271	1
ABR	0.0806093	0.37372	-0.212502	0.539015	0.115027	1
RC3H1	0.147108	0.678742	-0.384525	0.542341	0.411693	1
PRPF4B	0.137743	0.634403	-0.358916	0.543575	0.0409044	1
RPL18	0.0999662	0.460072	-0.26014	0.54409	0.157583	1
SBF2	0.229211	1.0528	-0.59438	0.545472	0.0204654	1
ABL2	0.188738	0.866198	-0.488722	0.546039	0.221256	1
PPP1R16B	0.0943022	0.4325	-0.243896	0.546511	0.437669	1
MAP3K13	0.107104	0.489926	-0.275718	0.548348	0.494253	1
RABEP1	0.0670772	0.3056	-0.171446	0.551179	0.710087	1
USP45	0.245349	1.11233	-0.621628	0.554657	0.491093	1
MAN1A2	0.225994	1.02383	-0.571842	0.555177	0.0219468	1
MRTFA	0.153695	0.693047	-0.385658	0.558514	0.157301	1
COPB1	0.175274	0.790102	-0.439554	0.558742	0.0201517	1
UBE2G1	0.100987	0.454792	-0.252818	0.559435	0.196822	1
ARMCX4	0.107202	0.482036	-0.267631	0.560549	0.730082	1
KPNA1	0.0911551	0.409843	-0.227533	0.560613	0.418199	1
GAPVD1	0.147038	0.65992	-0.365844	0.561901	0.306248	1
SEC23A	0.244469	1.09198	-0.603038	0.565365	0.0567952	1
ATG7	0.0756009	0.336846	-0.185644	0.567187	0.231673	1
DNM2	0.346364	1.5358	-0.843069	0.570743	0.463233	1
FAM135A	0.150834	0.667638	-0.365969	0.572034	0.181518	1
ADAMTS9-AS2	0.434173	1.92177	-1.05343	0.572038	0.0920623	1
ZNF207	0.168649	0.746129	-0.408831	0.572393	0.0179004	1
SNX6	0.150967	0.667205	-0.365271	0.573165	0.14664	1
TPR	0.156929	0.692514	-0.378656	0.574279	0.0849497	1
STX17	0.109511	0.482537	-0.263515	0.575396	0.549117	1
TBC1D1	0.0765226	0.336881	-0.183835	0.576059	0.797315	1
PLCB4	0.306153	1.33889	-0.726587	0.581027	0.187569	1
TAX1BP1	0.114257	0.499355	-0.270841	0.581514	0.483495	1
ANKRD13C	0.096984	0.42385	-0.229881	0.581539	0.42934	1
CD46	0.144593	0.631615	-0.342429	0.581899	0.464149	1
BTBD3	0.625627	2.73072	-1.47946	0.582496	0.0608554	1
ASH1L	0.120442	0.524383	-0.283499	0.584397	0.246877	1
IFNAR1	0.445472	1.93259	-1.04165	0.587113	0.0288643	1
LONP2	0.0982083	0.426001	-0.229584	0.587216	0.692871	1
CEP170	0.188203	0.816147	-0.439741	0.587427	0.726401	1
SLC25A13	0.0918788	0.398414	-0.214656	0.587466	0.824722	1
KIAA0319L	0.191377	0.828962	-0.446208	0.588302	0.111946	1
CBFB	0.364134	1.57652	-0.848255	0.588664	0.0152398	1
HNRNPA3	0.0660233	0.285584	-0.153537	0.589374	0.784844	1
NIN	0.0864897	0.373177	-0.200198	0.591295	0.832977	1
TLK2	0.0762365	0.328687	-0.176214	0.591881	0.60365	1
RPS4X	0.0684894	0.294288	-0.157309	0.594497	0.0174719	1
RNF216	0.107946	0.462646	-0.246754	0.596477	0.601104	1
PELI1	0.226226	0.966782	-0.514329	0.598734	0.24564	1
FAM126B	0.0712454	0.303926	-0.161435	0.600129	0.002636	1
FNIP2	0.108593	0.46321	-0.246024	0.600193	0.00904623	1
NSRP1	0.236143	1.00486	-0.532578	0.60208	0.214918	1
ARHGAP32	0.099492	0.422079	-0.223095	0.60449	0.0939723	1
OSBPL8	0.0848925	0.360074	-0.190289	0.604641	0.430746	1
CHD6	0.139072	0.589706	-0.311563	0.60487	0.15093	1
TTLL5	0.147436	0.623028	-0.328156	0.607599	0.230682	1
AHCTF1	0.0731455	0.307656	-0.161365	0.611327	0.722971	1
NUMB	0.165321	0.69509	-0.364447	0.611633	0.112132	1
UBE2G2	0.106933	0.449489	-0.235624	0.611825	0.501279	1
PECAM1	0.258901	1.08816	-0.570357	0.611916	0.0391668	1
SORT1	0.137653	0.577739	-0.302433	0.613051	0.517352	1
CNOT4	0.114185	0.479186	-0.250816	0.613143	0.340749	1
MAP2K4	0.212686	0.892051	-0.466679	0.613597	0.0339065	1
ITGAV	0.257831	1.07919	-0.563531	0.615245	0.217335	1
WDR33	0.0738091	0.308801	-0.161182	0.61561	0.337946	1
UBR5	0.276818	1.15488	-0.601243	0.617899	0.0159487	1
ACER3	0.0871395	0.363481	-0.189202	0.618041	0.247821	1
LINC01578	0.0772786	0.322324	-0.167766	0.618104	0.404377	1
BNIP3L	0.115998	0.483811	-0.251815	0.618118	0.702551	1
CYTH1	0.0892491	0.371151	-0.192653	0.620516	0.687064	1
PARP4	0.159142	0.660479	-0.342194	0.622163	0.427656	1
ADD1	0.26904	1.11573	-0.577654	0.622786	0.069038	1
UBE2K	0.229969	0.953536	-0.493597	0.622931	0.116261	1
MAX	0.138767	0.574045	-0.296511	0.624839	0.791863	1
TAMALIN	0.424186	1.75467	-0.906301	0.624876	0.0255442	1
RPRD1A	0.219233	0.90647	-0.468005	0.62524	0.00678245	1
LATS1	0.136432	0.56408	-0.291215	0.625287	0.198813	1
MARCHF6	0.0769731	0.317914	-0.163968	0.626146	0.786246	1
MIB1	0.183015	0.754774	-0.388743	0.627369	0.0895019	1
MT-ND3	0.217171	0.895369	-0.461027	0.627615	0.820952	1
H3-3B	0.197951	0.814074	-0.418171	0.629708	0.695733	1
SP3	0.194168	0.798361	-0.410026	0.629867	0.324927	1
WWOX	0.141758	0.579498	-0.295983	0.634714	0.227283	1
PGK1	0.121461	0.495388	-0.252465	0.636648	0.258374	1
ANKH	0.10683	0.434889	-0.221228	0.638249	0.243055	1
TLE4	0.15548	0.63075	-0.31979	0.641184	0.528154	1
GNB1	0.0812827	0.329606	-0.167041	0.641547	0.729612	1
GLS	0.282276	1.14211	-0.577563	0.643436	0.208708	1
NPHP3	0.246511	0.996251	-0.50323	0.644425	0.00493309	1
OGA	0.208367	0.842005	-0.42527	0.644521	0.0510096	1
RABGAP1L	0.10023	0.404678	-0.204219	0.645253	0.799581	1
CSNK2A1	0.0951269	0.383443	-0.193189	0.646671	0.561459	1
CLDN5	0.725572	2.92261	-1.47147	0.647278	0.0335854	1
[truncated: 591 more rows]

## Sheet: CI-PD_vs_nCI-PD_ex01
primerid	coef	ci.hi	ci.lo	z	pval	p_adj
HACE1	-0.308168	-0.193789	-0.422547	-5.28069	4.09e-12	2.5e-08
SRSF5	-0.38353	-0.163796	-0.603263	-3.42098	7.94e-11	4.84e-07
PLEKHA1	-0.56744	-0.0652863	-1.06959	-2.21478	1.01e-10	6.13e-07
AASDH	-0.21925	-0.0946788	-0.343822	-3.44961	4.98e-09	3.03e-05
FASTKD1	-0.216897	-0.0901425	-0.343651	-3.35381	4.04e-08	0.000246
PPM1B	-0.255801	-0.133298	-0.378303	-4.09266	4.31e-08	0.000263
PIAS1	-0.296792	-0.0113743	-0.58221	-2.03807	1.14e-07	0.000692
PHC3	-0.198417	-0.110982	-0.285851	-4.44778	1.4e-07	0.000854
RNMT	-0.195669	-0.115373	-0.275966	-4.77609	1.47e-07	0.000898
B4GALNT4	-0.151688	-0.0654745	-0.237902	-3.44845	1.62e-07	0.000986
SCLT1	-0.00749943	0.0403208	-0.0553197	-0.307372	1.63e-07	0.000994
KDM5D	-1.12e-09	2.63e-08	-2.85e-08	-0.0800836	1.82e-07	0.0011111
SLC35F5	-0.193375	-0.128092	-0.258659	-5.80561	2.43e-07	0.00147824
KCNQ1OT1	-0.0125474	0.0654855	-0.0905802	-0.315154	2.43e-07	0.00147824
FLCN	-0.205191	-0.102634	-0.307748	-3.92138	2.75e-07	0.00167433
ARL6	-0.217161	-0.142212	-0.29211	-5.67887	2.8e-07	0.0017054
HACL1	-0.0903822	0.0433033	-0.224068	-1.32509	2.9e-07	0.00176318
ACAD11	-0.0686621	0.032738	-0.170062	-1.32717	3.68e-07	0.00223657
FRA10AC1	-0.11569	0.0456209	-0.277001	-1.40566	3.73e-07	0.00226599
SEC23A	-0.259427	-0.147095	-0.371759	-4.52647	3.83e-07	0.0023276
DNAJC24	-0.136263	-0.0531552	-0.219371	-3.21354	4.15e-07	0.00252396
GLB1	-0.123131	-0.0661879	-0.180074	-4.23813	4.43e-07	0.00269146
AP3S1	-0.250989	-0.139293	-0.362685	-4.40418	4.45e-07	0.00270252
SLC39A11	0.214254	0.491469	-0.0629614	1.51482	4.78e-07	0.0029049
SAT1	-0.31928	-0.081396	-0.557164	-2.6306	5.04e-07	0.00306348
AL050309.1	0.038672	0.0920594	-0.0147154	1.41973	5.32e-07	0.00323347
DMTF1	-0.203362	-0.1173	-0.289424	-4.63134	5.99e-07	0.00364086
ZMYM6	-0.135425	-0.0650739	-0.205777	-3.77289	6.11e-07	0.0037081
MTX2	-0.176284	-0.0833609	-0.269207	-3.71824	6.25e-07	0.00379685
ADAM9	-0.216434	-0.110968	-0.321901	-4.02218	6.77e-07	0.00410986
CRLS1	-0.317015	-0.138845	-0.495186	-3.48733	7.48e-07	0.00454207
ORC4	-0.312531	-0.129116	-0.495945	-3.3397	7.78e-07	0.00472189
EXTL2	-0.416382	-0.11765	-0.715114	-2.73186	9.7e-07	0.00588533
TTC21B	-0.2381	-0.123232	-0.352968	-4.06263	1.02e-06	0.00619473
NAGPA	-0.203345	-0.0889093	-0.31778	-3.48274	1.02e-06	0.00619663
SSBP1	-0.284086	-0.0410297	-0.527141	-2.29082	1.07e-06	0.00647966
DDX18	-0.294164	0.00478256	-0.593111	-1.92861	1.09e-06	0.00662419
SLAIN2	-0.265373	-0.116792	-0.413954	-3.5006	1.18e-06	0.0071491
UBE2L3	0.0903673	0.161343	0.0193914	2.49545	1.27e-06	0.00770744
MARCHF7	-0.189063	-0.0600874	-0.318039	-2.87308	1.31e-06	0.00794211
NNT	-0.383267	-0.251105	-0.515428	-5.68388	1.32e-06	0.00798962
BACE1	0.0714583	0.130582	0.0123342	2.36884	1.46e-06	0.00886201
MED23	-0.168385	-0.0731129	-0.263657	-3.46407	1.49e-06	0.00900058
RBM45	-0.109747	-0.0167395	-0.202755	-2.31272	1.71e-06	0.010365
TBC1D23	-0.155588	-0.100364	-0.210812	-5.52201	1.81e-06	0.0109898
CYHR1	-0.180262	-0.056891	-0.303634	-2.86377	1.84e-06	0.0111384
PNPT1	-0.14587	-0.0438431	-0.247896	-2.80221	1.85e-06	0.0112117
FKBP3	-0.234719	-0.115994	-0.353444	-3.87484	1.97e-06	0.0119454
TXNDC16	-0.20826	-0.100452	-0.316069	-3.78618	1.98e-06	0.0119979
METTL14	-0.148271	-0.0772687	-0.219274	-4.0929	2.1e-06	0.0127304
ADD1	-0.210602	-0.0945546	-0.32665	-3.55692	2.16e-06	0.0130417
TMEM164	-0.176949	-0.0968581	-0.257041	-4.33024	2.23e-06	0.0134734
CNTNAP1	-0.177255	-0.069903	-0.284607	-3.23621	2.27e-06	0.013714
GNPTG	0.0740936	0.203955	-0.0557677	1.11828	2.41e-06	0.0145899
STAT5B	0.0358058	0.10255	-0.0309384	1.05145	2.61e-06	0.0157923
C2CD5	-0.383519	-0.0996075	-0.66743	-2.6476	2.76e-06	0.0166554
SETDB2	-0.059942	0.0592619	-0.179146	-0.985573	2.76e-06	0.0166835
MIR3936HG	0.200494	0.393329	0.00765897	2.03781	2.83e-06	0.0171129
EFCAB7	-0.208328	-0.0592247	-0.357432	-2.73847	3.3e-06	0.0199183
EXD2	-0.0656651	0.016726	-0.148056	-1.56208	3.3e-06	0.0199183
RBM26	-0.251052	-0.144685	-0.357419	-4.626	3.31e-06	0.0200063
SELENOF	-0.190985	-0.107121	-0.27485	-4.46344	3.47e-06	0.0209574
SCN1A	-0.036237	0.197309	-0.269783	-0.304108	3.54e-06	0.0213781
USP24	-0.175352	-0.101971	-0.248733	-4.68353	3.62e-06	0.0218689
NAE1	-0.150205	-0.0304997	-0.26991	-2.45934	4.07e-06	0.0245581
CASC15	-0.139715	-0.0813502	-0.19808	-4.6918	4.15e-06	0.0250431
MTF2	-0.287052	-0.14594	-0.428163	-3.98699	4.21e-06	0.0254002
TRIQK	-0.139204	-0.0489837	-0.229424	-3.0241	4.26e-06	0.0257162
FUBP1	-0.0224001	0.0204648	-0.0652651	-1.02423	4.45e-06	0.0268429
PCMTD1	-0.279228	-0.175335	-0.383121	-5.26771	4.46e-06	0.0268787
GFM2	-0.16343	-0.0906912	-0.236169	-4.40366	4.63e-06	0.0279077
MINDY3	-0.166124	0.07516	-0.407408	-1.34943	4.79e-06	0.0288898
MAP3K21	-0.107661	-0.0402095	-0.175113	-3.12834	4.81e-06	0.0289781
RAVER2	-0.0868491	0.0427955	-0.216494	-1.31298	4.9e-06	0.0295113
ST8SIA1	-0.172186	-0.0781887	-0.266182	-3.59031	4.92e-06	0.0296185
EED	-0.142822	0.068225	-0.35387	-1.32637	5.27e-06	0.0317314
ACTR10	-0.142043	-0.0670282	-0.217058	-3.71126	5.8e-06	0.0349167
UHRF2	-0.162112	-0.105537	-0.218688	-5.6161	6.49e-06	0.0391127
TMEM67	-0.238414	-0.129965	-0.346862	-4.3088	6.7e-06	0.0403268
SLC38A11	-0.243554	0.525994	-1.0131	-0.620308	6.85e-06	0.0412368
LMBR1	-0.208151	-0.0934086	-0.322893	-3.55552	6.87e-06	0.041338
TRAM1	-0.129344	0.000124	-0.258811	-1.95809	6.88e-06	0.0414074
MRPL41	-0.387512	0.422294	-1.19732	-0.93789	6.88e-06	0.0414233
CPSF6	-0.307956	-0.0702823	-0.54563	-2.53954	6.97e-06	0.0419681
RHEB	-0.204657	-0.0918314	-0.317482	-3.55523	7.25e-06	0.0436457
SRSF7	-0.251846	-0.122044	-0.381648	-3.80277	7.42e-06	0.0446418
FSTL4	0.394752	1.39648	-0.60698	0.772362	7.7e-06	0.0462948
GTF2A1	-0.26732	-0.112194	-0.422447	-3.37749	7.86e-06	0.0472647
SS18	-0.202489	-0.0883012	-0.316677	-3.4756	7.93e-06	0.0476628
PRMT9	-0.230134	-0.0373688	-0.4229	-2.33991	8.15e-06	0.0489776
CAPS2	-0.336445	-0.0279853	-0.644905	-2.13778	8.24e-06	0.04953
KIN	-0.146267	0.0528984	-0.345432	-1.4394	8.49e-06	0.0510095
GCLM	-0.0541434	0.0147457	-0.123033	-1.54043	9.18e-06	0.0551328
NGLY1	-0.0404668	0.0351955	-0.116129	-1.04826	9.29e-06	0.0557991
NPIPB5	-0.00014	0.000992	-0.00127122	-0.241802	9.36e-06	0.0562051
LRRK2	-0.133512	0.044832	-0.311856	-1.46727	9.41e-06	0.0565154
SRSF4	0.0901911	0.227292	-0.04691	1.28935	9.52e-06	0.0571625
MAK	-0.352107	-0.196143	-0.508072	-4.42485	9.75e-06	0.058542
NAPEPLD	-0.293022	-0.118997	-0.467047	-3.30017	9.79e-06	0.0587608
ANKRD10	-0.145186	-0.0550281	-0.235344	-3.15623	9.9e-06	0.0594278
WDSUB1	-0.262083	-0.0403897	-0.483776	-2.31704	1.01e-05	0.0604073
ASB3	-0.225171	-0.145866	-0.304477	-5.56489	1.01e-05	0.0608512
ANKS6	-0.00893064	0.045518	-0.0633793	-0.321472	1.04e-05	0.062456
USP33	-0.112756	0.0782804	-0.303792	-1.15683	1.06e-05	0.0633985
IFT20	-0.157053	-0.0701797	-0.243926	-3.5433	1.08e-05	0.0647497
SPRYD7	-0.157476	0.0386712	-0.353624	-1.57355	1.08e-05	0.0649291
FBXO3	-0.138234	-0.0714777	-0.20499	-4.05855	1.08e-05	0.0650079
SLC25A32	-0.081153	0.0817838	-0.24409	-0.976188	1.09e-05	0.0652139
POC5	-0.274595	-0.115826	-0.433363	-3.38981	1.09e-05	0.0653105
CEP350	0.0782153	0.142099	0.0143312	2.39965	1.1e-05	0.0657609
SUPT20H	-0.138585	0.0074571	-0.284628	-1.85989	1.11e-05	0.066691
KATNAL2	-0.00966033	0.0163981	-0.0357187	-0.726594	1.16e-05	0.0692537
TENT2	-0.310569	-0.189076	-0.432061	-5.01022	1.17e-05	0.0703547
TOM1L1	-0.29214	-0.123632	-0.460648	-3.39796	1.18e-05	0.070771
PI4KA	0.254951	0.433001	0.0769008	2.80648	1.18e-05	0.070838
ZNF512	-0.289343	-0.151875	-0.426811	-4.12533	1.21e-05	0.0722881
EPHX4	-0.244511	-0.124104	-0.364918	-3.98011	1.21e-05	0.0724032
PRMT3	-0.169559	0.0363353	-0.375454	-1.61408	1.22e-05	0.0731646
PTPDC1	-0.0580236	0.0116067	-0.127654	-1.63326	1.23e-05	0.0733446
LINC00342	-0.166178	1.349	-1.68135	-0.21496	1.26e-05	0.0751479
KYAT3	-0.0891318	0.11495	-0.293214	-0.856005	1.3e-05	0.0777505
MORF4L2	-0.170958	-0.101518	-0.240398	-4.82534	1.32e-05	0.079037
RBM27	-0.122986	-0.0534085	-0.192564	-3.46445	1.34e-05	0.0800313
RAB18	-0.135573	-0.0406415	-0.230504	-2.79905	1.35e-05	0.0804943
DGKE	-0.2189	-0.0921404	-0.34566	-3.38464	1.37e-05	0.0818825
ATG2B	-0.185035	-0.0658238	-0.304246	-3.04218	1.38e-05	0.082257
HEATR1	-0.164372	-0.0558993	-0.272845	-2.96999	1.45e-05	0.0868839
POLR2B	-0.185921	-0.098318	-0.273524	-4.15966	1.47e-05	0.0879387
TLK1	-0.219759	-0.113313	-0.326205	-4.04637	1.47e-05	0.0880276
SUPV3L1	-0.228852	-0.129481	-0.328223	-4.51382	1.48e-05	0.0882153
RABL2B	-0.0736323	0.050049	-0.197314	-1.16684	1.55e-05	0.0924734
GTPBP10	-0.0791245	0.0602253	-0.218474	-1.11289	1.55e-05	0.0926471
RNPS1	-0.211127	-0.0829044	-0.33935	-3.22721	1.57e-05	0.0934602
MIA2	-0.217918	-0.0943914	-0.341445	-3.45764	1.59e-05	0.0951206
DDX19B	0.0359345	0.0835274	-0.0116585	1.47985	1.6e-05	0.0952049
GTF2H3	-0.151486	-0.0572658	-0.245707	-3.1512	1.63e-05	0.0969694
TRA2B	-0.173031	-0.069541	-0.27652	-3.27698	1.67e-05	0.0997057
ELAPOR2	-0.177918	-0.0605874	-0.295249	-2.97205	1.68e-05	0.100197
HACD2	-0.10138	0.00386835	-0.206629	-1.88793	1.69e-05	0.100889
AGFG1	-0.301195	-0.121383	-0.481007	-3.28305	1.7e-05	0.101572
APMAP	-0.102952	0.146529	-0.352432	-0.808805	1.74e-05	0.103568
ATP13A2	-0.13763	-0.054572	-0.220688	-3.24772	1.75e-05	0.104514
RCN2	-0.167299	-0.00675147	-0.327846	-2.04239	1.76e-05	0.104959
AAGAB	-0.16928	-0.0876492	-0.25091	-4.06443	1.76e-05	0.10502
GKAP1	-0.0814726	0.0188506	-0.181796	-1.59169	1.77e-05	0.105154
DHX35	-0.150297	-0.0188923	-0.281701	-2.24175	1.79e-05	0.106514
HNRNPD	-0.244026	-0.073718	-0.414333	-2.80834	1.79e-05	0.106594
CABIN1	0.158842	0.304708	0.0129769	2.13433	1.88e-05	0.111887
MRPS31	-0.0634371	0.0193207	-0.146195	-1.50239	1.92e-05	0.114124
ZNF587	0.0806298	0.170327	-0.00906753	1.76183	1.92e-05	0.114432
YTHDC2	-0.255212	-0.12254	-0.387884	-3.77025	1.96e-05	0.116896
MIR124-1HG	-0.275462	-0.145257	-0.405667	-4.14649	1.97e-05	0.117025
CDS2	-0.155805	-0.0697075	-0.241902	-3.54682	2.03e-05	0.120494
INPP5F	-0.360874	-0.0847618	-0.636987	-2.56164	2.08e-05	0.123582
RNF14	-0.0940648	0.0101603	-0.19829	-1.7689	2.15e-05	0.127865
ARHGEF12	-0.442449	-0.123821	-0.761077	-2.72162	2.19e-05	0.130425
MALT1	-0.147293	-0.0508176	-0.243768	-2.99236	2.28e-05	0.135235
LRRC40	-0.221347	0.00231846	-0.445013	-1.93965	2.36e-05	0.14042
SLC30A6	-0.0638198	0.0256886	-0.153328	-1.39746	2.38e-05	0.141236
DDX25	-0.153784	0.00364478	-0.311213	-1.91459	2.43e-05	0.144301
SERP1	-0.278032	-0.118965	-0.437099	-3.4258	2.47e-05	0.146757
SIRT3	-0.0726713	0.00696766	-0.15231	-1.78849	2.48e-05	0.147445
DENND10	-0.143238	-0.0538318	-0.232645	-3.14006	2.58e-05	0.153397
MED14	-0.139205	-0.0504443	-0.227965	-3.07385	2.59e-05	0.153741
SNAP91	-0.0112005	0.0879895	-0.110391	-0.221319	2.66e-05	0.157665
HSD17B4	-0.0937374	0.178538	-0.366013	-0.674765	2.75e-05	0.16317
CFAP36	-0.221958	-0.0947188	-0.349197	-3.41899	2.78e-05	0.164892
UCHL5	-0.126511	0.0433122	-0.296334	-1.46009	2.79e-05	0.165434
PHTF2	-0.205915	0.0590497	-0.47088	-1.52317	2.85e-05	0.168852
AC092683.1	-0.0079823	0.0578068	-0.0737714	-0.237806	2.88e-05	0.170749
MAP6	0.335045	0.627956	0.0421329	2.24189	2.91e-05	0.172282
KDM1A	-0.169386	-0.0458643	-0.292909	-2.68771	2.96e-05	0.175592
CPD	-0.221072	-0.0981326	-0.344011	-3.52445	3.01e-05	0.178314
SMCHD1	-0.0868658	0.0302715	-0.204003	-1.45346	3.03e-05	0.179639
CD47	-0.504406	-0.0909346	-0.917877	-2.39102	3.03e-05	0.179647
SETD2	0.216459	0.474231	-0.0413134	1.64584	3.04e-05	0.179834
TRAF6	-0.0272427	0.0273466	-0.081832	-0.978117	3.04e-05	0.179983
SGCE	-0.283023	-0.11912	-0.446927	-3.38441	3.05e-05	0.18073
HMGN3	-0.357983	0.00228043	-0.718247	-1.94756	3.14e-05	0.185963
STT3B	-0.107666	-0.0367143	-0.178618	-2.97415	3.14e-05	0.185994
FAM193A	0.00832036	0.0723477	-0.055707	0.254697	3.16e-05	0.186925
ABI1	-0.193726	-0.111969	-0.275482	-4.6442	3.17e-05	0.187537
ANAPC4	-0.200874	0.169428	-0.571177	-1.0632	3.27e-05	0.193391
C12orf4	-0.180966	-0.0530015	-0.308931	-2.77176	3.32e-05	0.196321
DCAF6	-0.38972	-0.00124434	-0.778196	-1.96624	3.35e-05	0.198056
IGSF21	0.292813	1.29215	-0.706525	0.574283	3.36e-05	0.19902
EFHC1	-0.088665	0.00333676	-0.180667	-1.88888	3.41e-05	0.201813
TMEM242	-0.156216	-0.0591791	-0.253252	-3.15528	3.5e-05	0.206718
OMG	-0.275695	0.0429142	-0.594304	-1.69597	3.52e-05	0.208242
LINC01202	-0.175924	0.260036	-0.611884	-0.790909	3.54e-05	0.209081
SLC39A10	-0.401994	-0.186775	-0.617213	-3.6609	3.55e-05	0.209937
L3MBTL3	-0.0108499	0.00815178	-0.0298516	-1.11913	3.58e-05	0.211753
BPTF	-0.00493361	0.351852	-0.361719	-0.0271023	3.59e-05	0.212281
CEP78	-0.0258708	0.0950448	-0.146786	-0.419349	3.64e-05	0.215201
MTREX	-0.130298	-0.0597947	-0.200802	-3.62223	3.66e-05	0.216402
PCLO	0.243805	0.363725	0.123886	3.98476	3.67e-05	0.216693
STPG2	0.0308527	0.0716104	-0.00990499	1.48365	3.67e-05	0.216749
ZC3H8	-0.168606	-0.0327308	-0.304482	-2.4321	3.7e-05	0.218409
TTC19	-0.305325	-0.041193	-0.569458	-2.26563	3.74e-05	0.220991
USP53	-0.140173	-0.0349996	-0.245346	-2.6122	3.83e-05	0.225902
DNHD1	-0.289049	-0.140374	-0.437725	-3.81048	3.83e-05	0.226066
CFAP69	-0.172523	0.0290414	-0.374088	-1.67757	3.92e-05	0.231431
REEP3	-0.0903789	-0.00988123	-0.170877	-2.20055	3.98e-05	0.23485
USP45	-0.087404	0.0168149	-0.191623	-1.64374	4.03e-05	0.237579
RPE	-0.290482	-0.121637	-0.459326	-3.37195	4.09e-05	0.241281
XPNPEP1	-0.106594	0.00211379	-0.215302	-1.92185	4.1e-05	0.241594
PMS1	-0.100815	0.012286	-0.213917	-1.74706	4.11e-05	0.242401
FAM204A	-0.280088	-0.100151	-0.460024	-3.05087	4.13e-05	0.243218
PHF6	-0.193751	-0.00463205	-0.38287	-2.00797	4.19e-05	0.247099
CEP44	-0.0684987	0.0104615	-0.147459	-1.70029	4.22e-05	0.248345
GCFC2	-0.212967	-0.0786266	-0.347307	-3.10709	4.25e-05	0.25032
TNPO1	-0.205387	-0.0527769	-0.357997	-2.63777	4.4e-05	0.258894
YME1L1	-0.282631	-0.138625	-0.426636	-3.8467	4.53e-05	0.266901
ME2	-0.0291826	0.0187816	-0.0771467	-1.19249	4.54e-05	0.267015
VPS36	-0.218085	-0.109729	-0.326441	-3.94476	4.55e-05	0.268039
TMEM245	-0.224675	-0.106357	-0.342993	-3.7218	4.59e-05	0.269858
BIRC6	-0.348334	-0.0841601	-0.612508	-2.58437	4.62e-05	0.271556
ELMOD2	-0.088972	0.128759	-0.306703	-0.800905	4.63e-05	0.272343
TMEM161B	-0.175424	-0.0853469	-0.265501	-3.817	4.67e-05	0.274588
REV3L	0.120459	0.260139	-0.0192203	1.69027	4.7e-05	0.27654
TNPO3	-0.0667164	0.0161733	-0.149606	-1.57754	4.78e-05	0.281333
TTN-AS1	0.155532	0.247115	0.063949	3.32854	4.79e-05	0.281356
GCA	-0.321491	-0.0577119	-0.585271	-2.38878	4.82e-05	0.283514
SPRY3	0.0292627	0.058919	-0.000394	1.93395	5e-05	0.293862
FCHO2	-0.169888	0.0619009	-0.401677	-1.43654	5e-05	0.293916
ATF7IP	-0.0473641	0.0393512	-0.134079	-1.07054	5.01e-05	0.294549
HEATR5B	-0.0764602	-0.00105109	-0.151869	-1.98728	5.13e-05	0.301608
ATL2	-0.149277	-0.0107381	-0.287815	-2.11188	5.24e-05	0.308009
TBRG1	-0.215646	-0.0564363	-0.374855	-2.65473	5.27e-05	0.309266
HOOK2	-0.21712	-0.0994265	-0.334813	-3.61573	5.35e-05	0.314131
HEXA	-0.0320892	0.0507117	-0.11489	-0.759577	5.46e-05	0.320456
AGL	-0.196399	-0.0138778	-0.37892	-2.10899	5.48e-05	0.321415
OAT	-0.238189	-0.0937971	-0.382581	-3.23316	5.51e-05	0.32351
SEC23IP	-0.0914732	-0.0500723	-0.132874	-4.33044	5.58e-05	0.327231
FHL1	-0.1742	-0.0543365	-0.294064	-2.84845	5.59e-05	0.328174
RCHY1	-0.198992	-0.0809316	-0.317053	-3.30354	5.62e-05	0.329757
SRSF1	-0.206671	-0.065663	-0.347678	-2.87266	5.66e-05	0.331778
CCNC	-0.226212	-0.0430901	-0.409333	-2.42116	5.69e-05	0.333753
ZRANB2	-0.56372	0.61116	-1.7386	-0.940411	5.77e-05	0.338455
MGAT4A	-0.103596	-0.0638455	-0.143346	-5.10799	5.79e-05	0.339643
RHBDL2	-0.448146	0.214886	-1.11118	-1.32475	5.86e-05	0.343476
NLGN4Y	0.034881	0.158824	-0.0890617	0.551589	5.92e-05	0.346767
TNFRSF25	-0.198413	-0.0447525	-0.352074	-2.53079	5.93e-05	0.347359
AC008771.1	-0.335735	0.293513	-0.964983	-1.04574	5.94e-05	0.347641
ZDHHC2	-0.131099	-0.0194335	-0.242764	-2.30106	5.96e-05	0.349276
HNRNPA2B1	-0.234717	-0.0943574	-0.375076	-3.27756	5.98e-05	0.349903
TM7SF3	-0.267924	-0.0591332	-0.476715	-2.51506	6.07e-05	0.355216
WASF1	-0.25507	-0.123745	-0.386394	-3.80681	6.09e-05	0.356454
MAPK1IP1L	-0.0940078	0.00734119	-0.195357	-1.81799	6.15e-05	0.360038
MFF	-0.250156	-0.0251856	-0.475126	-2.17938	6.29e-05	0.367789
WRNIP1	-0.13145	-0.0642995	-0.198601	-3.83671	6.3e-05	0.368647
RSRP1	-0.246433	-0.13885	-0.354016	-4.48956	6.31e-05	0.369196
DOK6	0.310615	0.652452	-0.0312224	1.78095	6.33e-05	0.370038
USP31	-0.102962	0.0482764	-0.254199	-1.33433	6.33e-05	0.37018
COG7	-0.133155	-0.043095	-0.223215	-2.89784	6.35e-05	0.371005
RFPL1S	0.0468013	0.155302	-0.0616996	0.84542	6.38e-05	0.373154
RNF114	-0.0645176	0.0127717	-0.141807	-1.63609	6.39e-05	0.373438
OTUD3	-0.262347	0.321592	-0.846286	-0.880555	6.41e-05	0.374645
R3HCC1L	-0.0917197	-0.0471789	-0.13626	-4.03602	6.42e-05	0.375188
GSTA4	-0.176992	0.0226075	-0.376591	-1.73797	6.42e-05	0.375204
WDR36	-0.171646	-0.061767	-0.281525	-3.06173	6.5e-05	0.379523
MACIR	-0.134833	-0.0622845	-0.207382	-3.64263	6.61e-05	0.385974
ZNRF2	-0.137307	-0.0102406	-0.264374	-2.11792	6.68e-05	0.390177
MBTPS1	-0.190324	-0.0555862	-0.325062	-2.76855	6.72e-05	0.392507
HS6ST1	0.0318121	0.103197	-0.039573	0.873439	6.9e-05	0.402463
PBRM1	0.112963	0.158145	0.0677807	4.90023	6.97e-05	0.406602
NDUFAF7	-0.173932	-0.0580603	-0.289803	-2.94205	6.98e-05	0.407086
RNF145	-0.269375	-0.0643334	-0.474416	-2.57492	7.04e-05	0.410645
AL008633.1	0.571502	0.860075	0.282929	3.8816	7.1e-05	0.414295
WDR17	-0.236014	-0.136424	-0.335604	-4.64483	7.12e-05	0.414994
KLHL28	-0.20062	-0.0839931	-0.317248	-3.3715	7.21e-05	0.420327
KLHDC3	-0.133511	-0.0717303	-0.195291	-4.23558	7.26e-05	0.423285
TAFA2	0.243785	0.38764	0.0999298	3.32147	7.29e-05	0.424678
TENT4A	-0.181555	-0.108865	-0.254245	-4.89534	7.29e-05	0.424951
LONRF1	-0.0642051	0.0597065	-0.188117	-1.01556	7.46e-05	0.434498
BTAF1	-0.230897	-0.117499	-0.344295	-3.9908	7.47e-05	0.43506
MRS2	-0.0521704	0.0537672	-0.158108	-0.965211	7.47e-05	0.43506
PAIP1	-0.113229	0.00489436	-0.231353	-1.87875	7.51e-05	0.437138
AZIN1	-0.186403	-0.0610984	-0.311708	-2.91564	7.58e-05	0.441247
STK38	-0.0166273	0.0638417	-0.0970963	-0.404988	7.73e-05	0.449673
SLC12A8	-0.125497	-0.0438273	-0.207167	-3.01176	7.85e-05	0.45685
EWSR1	-0.186353	-0.0592437	-0.313462	-2.87347	7.88e-05	0.458437
TRIM36	-0.139845	-0.0621931	-0.217496	-3.52975	7.96e-05	0.462986
STX3	-0.200535	-0.0811459	-0.319923	-3.29211	8.01e-05	0.465905
FRYL	-0.119196	0.0711688	-0.30956	-1.22722	8.01e-05	0.465905
DPYSL3	-0.106606	-0.00783048	-0.205382	-2.11534	8.04e-05	0.467677
ATP1B3	-0.226537	-0.056896	-0.396177	-2.61732	8.05e-05	0.467996
NAB1	-0.0509296	0.0541287	-0.155988	-0.95014	8.07e-05	0.469221
CKMT2-AS1	-0.251011	-0.0440374	-0.457984	-2.37698	8.28e-05	0.481426
ELP2	-0.259542	0.115861	-0.634945	-1.35506	8.29e-05	0.482013
EPB41L2	-0.336027	-0.16351	-0.508543	-3.81761	8.3e-05	0.482239
NUCB2	0.0113298	0.136505	-0.113846	0.177399	8.34e-05	0.4843
C11orf49	0.137481	0.278426	-0.00346297	1.91181	8.47e-05	0.491722
MICU3	-0.250535	-0.122864	-0.378207	-3.84612	8.49e-05	0.492744
CDC16	-0.094516	0.0720686	-0.261101	-1.11204	8.52e-05	0.494801
NUP54	-0.152052	-0.0458243	-0.25828	-2.80545	8.59e-05	0.498407
ZFAND1	-0.206682	-0.0453255	-0.368039	-2.51052	8.61e-05	0.499848
HAT1	-0.306626	0.286519	-0.899772	-1.0132	8.63e-05	0.500962
PRKRA	-0.206689	-0.0539957	-0.359382	-2.65305	8.64e-05	0.501009
RFXAP	-0.00916144	0.0980341	-0.116357	-0.167508	8.64e-05	0.501009
CENPP	0.0374882	0.142163	-0.0671865	0.701942	8.68e-05	0.503629
SP4	0.0583272	0.101872	0.0147825	2.62533	8.69e-05	0.504091
VAMP4	-0.23383	0.0119235	-0.479584	-1.86487	8.76e-05	0.507997
MEGF8	0.0741833	0.145568	0.00279817	2.03679	8.77e-05	0.508459
UBE2G2	-0.097743	0.0493815	-0.244867	-1.30211	8.86e-05	0.513696
CRBN	-0.26647	-0.0686872	-0.464253	-2.64063	8.99e-05	0.521056
CCDC18-AS1	-0.303495	0.0028586	-0.609849	-1.94168	9.03e-05	0.523075
ZNF84	-0.0568094	0.0139375	-0.127556	-1.57384	9.42e-05	0.545911
ACSL3	-0.352553	-0.196337	-0.508769	-4.4233	9.44e-05	0.546507
INTS8	-0.0707214	-6.55e-05	-0.141377	-1.96178	9.55e-05	0.552996
RRP15	-0.198295	-0.0835287	-0.313061	-3.38646	9.64e-05	0.558303
MIER1	-0.134381	-0.0718192	-0.196944	-4.20993	9.65e-05	0.558612
DMXL1	-0.162433	-0.0773869	-0.247479	-3.74342	9.74e-05	0.563719
NT5DC3	-0.131363	0.149015	-0.411742	-0.918284	9.8e-05	0.567206
WWP1	-0.0633884	0.0479445	-0.174721	-1.11592	9.86e-05	0.57063
STK35	0.00954316	0.0233858	-0.0042995	1.3512	9.94e-05	0.574772
SRSF10	-0.220736	-0.0581475	-0.383325	-2.66092	9.98e-05	0.577133
MTX3	-0.162794	0.0504207	-0.376008	-1.49647	0.0001	0.580087
ZNF654	-0.198413	-0.0468988	-0.349927	-2.56664	0.000101	0.581328
ULK2	-0.213263	-0.0967746	-0.329751	-3.58824	0.000103	0.593691
ELAVL3	0.0226768	0.454089	-0.408735	0.103024	0.000104	0.603494
PSMA3	-0.185895	-0.0205513	-0.35124	-2.20358	0.000105	0.605324
TERF1	-0.0863418	-0.0455886	-0.127095	-4.15248	0.000106	0.61087
FIP1L1	-0.0246784	0.0151515	-0.0645082	-1.21438	0.000107	0.620597
PTPN2	-0.082581	0.094979	-0.260141	-0.911556	0.000108	0.62504
ZNF667	0.115608	0.183582	0.0476341	3.33345	0.000108	0.62504
RNF130	0.000559	0.00600849	-0.00489027	0.201095	0.00011	0.636716
PACRG	0.304405	0.544439	0.0643709	2.48558	0.00011	0.637851
ERCC6L2	0.0618083	0.230642	-0.107025	0.717524	0.000111	0.638631
DDX1	-0.19538	0.029635	-0.420395	-1.70183	0.000114	0.655333
RABGAP1	-0.144676	-0.0721552	-0.217197	-3.91004	0.000114	0.65586
MBD2	-0.055252	0.0145848	-0.125089	-1.55064	0.000114	0.656241
LINC01578	-0.227002	-0.0320022	-0.422001	-2.28162	0.000115	0.661433
AKAP9	-0.013389	0.141096	-0.167874	-0.169867	0.000115	0.66246
SLIT3	0.396235	1.0941	-0.301633	1.11283	0.000116	0.666709
INTS7	-0.00147748	0.0125649	-0.0155198	-0.20622	0.000116	0.669496
CD99L2	-0.136366	-0.0449892	-0.227742	-2.92495	0.000116	0.671473
CELF4	0.479535	1.44403	-0.484958	0.974472	0.000117	0.675242
KHDC4	-0.150499	-0.0779762	-0.223021	-4.06732	0.000118	0.678211
NAPG	-0.201895	-0.112448	-0.291342	-4.42394	0.00012	0.690185
RNF149	-0.155167	-0.0782051	-0.23213	-3.95158	0.000122	0.701477
NUP205	-0.00467008	0.00891875	-0.0182589	-0.673581	0.000124	0.713952
CNOT7	-0.185359	0.0207047	-0.391422	-1.76303	0.000126	0.726305
HIVEP3	0.106556	0.881456	-0.668345	0.269512	0.000126	0.726305
NPTN	-0.33091	-0.1502	-0.51162	-3.58902	0.000127	0.72981
CWC22	-0.170843	-0.0853112	-0.256375	-3.91487	0.000127	0.731063
GK	-0.23715	-0.0931165	-0.381183	-3.22707	0.000129	0.739881
GPR176	-0.0815571	0.0757349	-0.238849	-1.01626	0.000129	0.739881
TYW5	-0.0625115	0.0643479	-0.189371	-0.965796	0.000131	0.752085
GRIA2	-0.383097	-0.225379	-0.540816	-4.76073	0.000135	0.775354
C2orf69	-0.141124	0.0781271	-0.360374	-1.26156	0.000135	0.775354
AL731577.2	0.00620241	0.0240429	-0.0116381	0.681399	0.000135	0.778294
SLC25A28	-0.0361059	0.0326544	-0.104866	-1.02917	0.000136	0.780653
VPS26C	-0.0887659	0.00484383	-0.182376	-1.85855	0.000136	0.782153
PRCP	-0.118296	0.0116372	-0.248228	-1.78442	0.000137	0.789099
BAALC-AS1	-0.687899	0.184759	-1.56056	-1.545	0.000138	0.793462
EIF2AK3	-0.0675545	0.0476255	-0.182734	-1.14954	0.000139	0.800571
RAB28	0.00540648	0.0226218	-0.0118088	0.615528	0.00014	0.804848
LINC01122	0.307176	0.638561	-0.0242084	1.81678	0.000141	0.809912
HMOX2	0.0441396	0.162205	-0.0739257	0.732747	0.000144	0.828209
LGI1	0.0134647	0.0351972	-0.00826776	1.21433	0.000146	0.838725
TMEFF1	-0.152269	-0.0489008	-0.255638	-2.88717	0.000147	0.84537
IP6K2	0.056025	0.157018	-0.0449677	1.08728	0.000149	0.853617
AMY2B	-0.128362	0.00454928	-0.261273	-1.89288	0.000149	0.854878
PEX5	-0.0289803	0.0138995	-0.0718601	-1.32464	0.000149	0.855137
TMEM14A	-0.210389	-0.0647494	-0.356028	-2.83134	0.000151	0.865125
BAZ1B	0.0185733	0.0405485	-0.00340201	1.65654	0.000151	0.867898
DDX50	-0.154217	-0.0562347	-0.252199	-3.08484	0.000152	0.871332
MTIF3	-0.125635	0.0457986	-0.297069	-1.43636	0.000153	0.876789
HNRNPH3	-0.229498	-0.0871374	-0.371859	-3.15964	0.000154	0.88161
SNRNP40	-0.177371	-0.0897186	-0.265024	-3.96612	0.000157	0.901692
CISD1	-0.217129	-0.0458007	-0.388456	-2.48392	0.000158	0.903639
TARDBP	-0.122386	0.00163593	-0.246408	-1.93411	0.000159	0.909392
ANKMY2	-0.0914703	0.00110087	-0.184042	-1.93666	0.000159	0.912364
RAB3GAP1	-0.180369	-0.0721286	-0.28861	-3.26603	0.000159	0.912614
PSMC2	-0.202078	-0.084342	-0.319813	-3.36402	0.00016	0.914931
CERS4	0.00586826	0.145567	-0.13383	0.0823314	0.00016	0.918369
ABCE1	-0.0699262	0.0649572	-0.20481	-1.01608	0.000161	0.920331
ZNF655	0.0353254	0.10106	-0.0304092	1.05327	0.000163	0.932542
GDAP2	-0.131623	-0.0202762	-0.24297	-2.31687	0.000164	0.935811
RECK	-0.142326	-0.0796381	-0.205015	-4.44986	0.000165	0.943688
CORO6	-0.381814	-0.0752435	-0.688385	-2.44101	0.000165	0.944617
AL583808.1	-0.528598	-0.133187	-0.924009	-2.62014	0.000167	0.955861
TTC1	-0.183013	-0.0755625	-0.290463	-3.33827	0.00017	0.969209
PSMB1	-0.0440349	0.0169418	-0.105012	-1.41541	0.00017	0.969328
MED6	-0.198374	-0.0342509	-0.362496	-2.36899	0.000172	0.983807
MAVS	0.033048	0.117702	-0.0516064	0.765145	0.000172	0.985552
CPNE3	-0.191824	-0.0698159	-0.313833	-3.0815	0.000175	0.997279
NQO2	-0.0990314	-0.061025	-0.137038	-5.10698	0.00281384	1
KIF3B	-0.134643	-0.0789759	-0.190311	-4.74058	0.000411	1
ATP8A1	-0.22063	-0.125081	-0.31618	-4.52568	0.000562	1
MRPL33	-0.184915	-0.103841	-0.265989	-4.47032	0.000261	1
ARHGEF11	-0.0956854	-0.0530701	-0.138301	-4.40076	0.000275	1
AGTPBP1	-0.121955	-0.0659434	-0.177967	-4.26746	0.00280823	1
CDC42SE2	-0.100123	-0.0527495	-0.147497	-4.14235	0.000397	1
SOS2	-0.127937	-0.0672769	-0.188598	-4.13371	0.000794	1
OGT	-0.184076	-0.0957558	-0.272396	-4.08493	0.000188	1
SCAF8	-0.117411	-0.0605736	-0.174249	-4.04876	0.000667	1
RAPH1	-0.250712	-0.127688	-0.373736	-3.99423	0.000211	1
PSMA1	-0.132549	-0.0667415	-0.198357	-3.94774	0.000756	1
RNF111	-0.224576	-0.112931	-0.336221	-3.94251	0.00022	1
UBE2Q2	-0.136071	-0.0677622	-0.204379	-3.90425	0.000379	1
ARFGEF1	-0.139252	-0.0692129	-0.20929	-3.89682	0.000212	1
STX12	-0.0751662	-0.0371451	-0.113187	-3.87478	0.0004	1
TAF15	-0.175399	-0.0866587	-0.264139	-3.87396	0.000597	1
REPS2	-0.130727	-0.0639904	-0.197464	-3.83927	0.000573	1
CSRNP2	-0.131724	-0.063899	-0.199549	-3.80648	0.00167696	1
TSC22D1	-0.466906	-0.225537	-0.708275	-3.79137	0.00165184	1
NAA25	-0.15915	-0.076383	-0.241917	-3.76876	0.00499157	1
ATE1	-0.0902986	-0.0433264	-0.137271	-3.7678	0.00175105	1
PANK2	-0.113625	-0.0544665	-0.172784	-3.76447	0.000297	1
MAOB	-0.161853	-0.077076	-0.246631	-3.74188	0.00275463	1
FAM234B	-0.118087	-0.0560865	-0.180088	-3.73297	0.000389	1
MCPH1-AS1	-0.146248	-0.0690271	-0.22347	-3.71195	0.000616	1
PAK1	-0.418601	-0.196418	-0.640783	-3.69265	0.000988	1
MFSD14A	-0.133355	-0.0624053	-0.204305	-3.68389	0.000498	1
UTP6	-0.123205	-0.057489	-0.188921	-3.67456	0.000205	1
VAPB	-0.152699	-0.0710815	-0.234316	-3.66692	0.00102215	1
VPS9D1	-0.161011	-0.0748701	-0.247152	-3.66348	0.00164011	1
FRS2	-0.173718	-0.0807457	-0.26669	-3.66218	0.00276514	1
ACTN2	-0.134834	-0.0623817	-0.207285	-3.64751	0.000647	1
DNM1L	-0.267836	-0.123754	-0.411917	-3.64341	0.000312	1
ZNF410	-0.118296	-0.0545509	-0.182041	-3.63723	0.00038	1
LRRFIP2	-0.240251	-0.110719	-0.369783	-3.63526	0.0016837	1
SLC15A4	-0.111223	-0.0510411	-0.171405	-3.62224	0.00106678	1
GMCL1	-0.183316	-0.0840892	-0.282544	-3.62092	0.000507	1
RBM39	-0.191835	-0.0876269	-0.296044	-3.60806	0.00284695	1
ELL2	-0.169827	-0.0772452	-0.262409	-3.59525	0.00287199	1
PARL	-0.178359	-0.0808864	-0.275831	-3.58642	0.000185	1
CUL5	-0.113248	-0.0512654	-0.175231	-3.58104	0.00651449	1
BASP1	-0.465393	-0.210503	-0.720283	-3.57862	0.00316521	1
ARHGAP20	-0.189286	-0.0853069	-0.293264	-3.56797	0.000251	1
BBS2	-0.127059	-0.0570582	-0.197061	-3.55754	0.00206734	1
CCNT2	-0.166227	-0.0740158	-0.258439	-3.53317	0.00144525	1
VPS41	-0.187544	-0.0834427	-0.291646	-3.53097	0.000762	1
AP001831.1	-0.383526	-0.170407	-0.596646	-3.52712	0.000606	1
RAB11A	-0.584403	-0.257945	-0.910862	-3.5086	0.000234	1
DDX39B	-0.12208	-0.0538073	-0.190352	-3.50466	0.00472984	1
DCAF16	-0.12445	-0.0548463	-0.194054	-3.50437	0.000219	1
MIR124-2HG	-0.264924	-0.115028	-0.414819	-3.46402	0.00101468	1
SCYL2	-0.15136	-0.0656365	-0.237084	-3.46066	0.000208	1
GAPVD1	-0.126453	-0.0547397	-0.198166	-3.45603	0.00568253	1
SENP2	-0.217551	-0.0940527	-0.34105	-3.45261	0.000553	1
RNF103	-0.142457	-0.0615353	-0.223378	-3.45039	0.000236	1
RNF38	-0.134128	-0.057719	-0.210537	-3.44051	0.00311503	1
WDR27	-0.13608	-0.0584624	-0.213698	-3.43622	0.0122352	1
UBA2	-0.16989	-0.0728735	-0.266907	-3.43218	0.00119634	1
PARP8	-0.310172	-0.132587	-0.487756	-3.4233	0.00862493	1
KPNA3	-0.180204	-0.0767797	-0.283628	-3.41499	0.000707	1
ASXL1	-0.139172	-0.0592953	-0.219049	-3.41491	0.0029808	1
SNAP25-AS1	-0.613055	-0.259917	-0.966192	-3.40254	0.00179017	1
NCK2	-0.158421	-0.0671431	-0.249699	-3.40169	0.0110473	1
ARMC8	-0.202113	-0.0855724	-0.318653	-3.39911	0.00105012	1
RASA1	-0.270875	-0.114307	-0.427443	-3.3909	0.00128563	1
C12orf40	-0.485253	-0.204576	-0.76593	-3.38852	0.0014992	1
ACADM	-0.144855	-0.0607412	-0.228968	-3.37532	0.00412136	1
ECPAS	-0.167381	-0.0699871	-0.264774	-3.3684	0.00826547	1
BBS7	-0.163922	-0.0685242	-0.259321	-3.3678	0.000355	1
KIF2A	-0.181676	-0.0759378	-0.287413	-3.36755	0.00074	1
CDK17	-0.096783	-0.0404091	-0.153157	-3.36488	0.00290318	1
CEP57L1	-0.092011	-0.0383769	-0.145645	-3.36238	0.00180219	1
OSTF1	-0.124902	-0.0518787	-0.197926	-3.35239	0.00807285	1
FAM13B	-0.215759	-0.0893722	-0.342145	-3.34592	0.000626	1
CEP63	-0.159763	-0.0659864	-0.253539	-3.33911	0.000527	1
LRP12	-0.183891	-0.0758071	-0.291975	-3.33463	0.00234658	1
LMO7	-0.153051	-0.0626079	-0.243494	-3.31672	0.00778586	1
ZBTB25	-0.130675	-0.0534255	-0.207924	-3.31547	0.000243	1
ZFPM2-AS1	-0.539942	-0.220188	-0.859697	-3.30963	0.000238	1
KLHL8	-0.138909	-0.0565196	-0.221299	-3.30451	0.00102028	1
RPGRIP1L	-0.0906734	-0.0368651	-0.144482	-3.30277	0.00216139	1
DDB1	-0.133625	-0.0541089	-0.213142	-3.29367	0.00121149	1
AC015923.1	-0.504895	-0.204362	-0.805427	-3.29274	0.000406	1
PEX1	-0.18277	-0.0736386	-0.291901	-3.28249	0.000391	1
SNX27	-0.152604	-0.061163	-0.244045	-3.27094	0.00158307	1
AC008696.2	-0.842584	-0.337557	-1.34761	-3.26999	0.000604	1
CHM	-0.221742	-0.0880364	-0.355448	-3.25047	0.000342	1
ATP2A2	-0.278036	-0.110342	-0.44573	-3.24962	0.00733187	1
DYNLL1	-0.359999	-0.142805	-0.577194	-3.24863	0.0152216	1
DOCK7	-0.11349	-0.0450084	-0.181972	-3.24812	0.000213	1
ATRN	-0.114727	-0.0453114	-0.184142	-3.23935	0.010903	1
ACVR2A	-0.156674	-0.0618233	-0.251525	-3.23746	0.000759	1
ZNF207	-0.240153	-0.0945464	-0.385759	-3.23263	0.000556	1
MZF1	-0.202516	-0.079704	-0.325328	-3.23197	0.000583	1
SUDS3	-0.177226	-0.0697332	-0.28472	-3.23143	0.00319779	1
HDAC3	-0.129393	-0.0508684	-0.207918	-3.22963	0.00645977	1
ZCCHC17	-0.135013	-0.0529711	-0.217055	-3.22543	0.00254821	1
AC007566.1	-0.189193	-0.0739528	-0.304433	-3.21773	0.000678	1
AGPAT5	-0.139129	-0.0540503	-0.224208	-3.20512	0.00313139	1
PLPP1	-0.173336	-0.0672521	-0.27942	-3.20249	0.010405	1
CNST	-0.134991	-0.0522103	-0.217772	-3.19612	0.00811589	1
CHIC2	-0.105341	-0.0407027	-0.16998	-3.19414	0.00110123	1
AC023590.1	-0.645012	-0.248477	-1.04155	-3.18812	0.000657	1
SUCLG1	-0.211508	-0.0811472	-0.34187	-3.18	0.000634	1
ARMH4	-0.143843	-0.0551793	-0.232506	-3.17974	0.0014866	1
SUB1	-0.21154	-0.0809282	-0.342152	-3.17437	0.000398	1
XRN2	-0.143295	-0.0548065	-0.231784	-3.17389	0.000351	1
NOVA1	-0.186925	-0.0712376	-0.302611	-3.16687	0.0101282	1
TSPAN7	-0.332558	-0.126666	-0.538449	-3.16575	0.000647	1
ARFGEF2	-0.146806	-0.0558339	-0.237778	-3.16289	0.01119	1
SYBU	-0.156606	-0.0595028	-0.253709	-3.16099	0.0123667	1
RRAS2	-0.085387	-0.032426	-0.138348	-3.15997	0.00326473	1
LARS1	-0.229118	-0.0869932	-0.371243	-3.15964	0.000918	1
TIPRL	-0.198818	-0.0754036	-0.322232	-3.15746	0.000202	1
LINC02669	-0.321431	-0.1219	-0.520961	-3.15737	0.000719	1
RNF214	-0.147019	-0.0553388	-0.238699	-3.14301	0.00650258	1
SPIN1	-0.195494	-0.073554	-0.317435	-3.14221	0.0119225	1
RIC1	-0.233708	-0.0879221	-0.379494	-3.142	0.00043	1
PRKCI	-0.153591	-0.0575605	-0.249621	-3.13477	0.00914523	1
NAA35	-0.152567	-0.0568752	-0.248259	-3.12488	0.00195135	1
USP28	-0.17426	-0.0648898	-0.28363	-3.12282	0.000256	1
PPP4R3B	-0.112244	-0.0417715	-0.182716	-3.12171	0.000611	1
TMEM150C	-0.135155	-0.0502891	-0.220022	-3.12138	0.00101894	1
ARHGEF17	-0.160703	-0.0597241	-0.261682	-3.11918	0.000955	1
TRIM13	-0.192166	-0.0713803	-0.312951	-3.11824	0.00549686	1
MAP3K2	-0.135322	-0.0501764	-0.220468	-3.11497	0.000211	1
SAR1A	-0.148786	-0.0550329	-0.242538	-3.11046	0.000926	1
CYLD	-0.146792	-0.0541998	-0.239385	-3.10724	0.0013144	1
SMURF2	-0.109423	-0.0401968	-0.178649	-3.09804	0.00626271	1
ANK2-AS1	-0.516123	-0.189449	-0.842796	-3.09661	0.00163164	1
PKD1	-0.132392	-0.0485633	-0.216222	-3.09539	0.0132604	1
TTC39B	-0.209981	-0.0768462	-0.343117	-3.09126	0.000197	1
PDS5B	-0.165553	-0.0602377	-0.270868	-3.08102	0.00339869	1
PPAT	-0.135977	-0.049452	-0.222502	-3.08015	0.000963	1
PPP4R1	-0.192532	-0.0698019	-0.315261	-3.07468	0.00115151	1
PCGF3	-0.113087	-0.0409582	-0.185216	-3.07293	0.00611725	1
ATPSCKMT	-0.1816	-0.0655518	-0.297649	-3.06708	0.000392	1
PTPN1	-0.104822	-0.0378227	-0.17182	-3.06642	0.000711	1
RIMKLA	-0.145496	-0.0524558	-0.238536	-3.06499	0.00105379	1
PDE5A	-0.638182	-0.229876	-1.04649	-3.06342	0.00123331	1
FAM153CP	-0.232056	-0.083463	-0.38065	-3.06085	0.00250733	1
RARS1	-0.211261	-0.0758961	-0.346626	-3.05887	0.000384	1
DELE1	-0.109855	-0.0394073	-0.180302	-3.05634	0.000962	1
RPRD1A	-0.171447	-0.061491	-0.281402	-3.05604	0.00102494	1
GET1	-0.120803	-0.0431933	-0.198414	-3.05077	0.00934524	1
SIRT5	-0.138516	-0.0494348	-0.227598	-3.04762	0.00181974	1
RDH11	-0.140888	-0.050242	-0.231533	-3.04631	0.000193	1
CRLF3	-0.285896	-0.101848	-0.469944	-3.04457	0.000352	1
ODF2L	-0.143413	-0.0510709	-0.235755	-3.04395	0.0139844	1
SACM1L	-0.173373	-0.0615792	-0.285168	-3.03956	0.000437	1
PLEKHA8	-0.113165	-0.0400919	-0.186238	-3.03531	0.000978	1
RSBN1L	-0.121507	-0.0430453	-0.199969	-3.03522	0.00922333	1
ARHGAP12	-0.142681	-0.0505417	-0.23482	-3.03507	0.000296	1
FAXC	-0.160198	-0.0566298	-0.263766	-3.03165	0.000927	1
HMG20A	-0.132463	-0.0467286	-0.218197	-3.02822	0.000898	1
SELENOW	-0.309372	-0.108982	-0.509761	-3.02589	0.0148783	1
MAP2K4	-0.235088	-0.0827122	-0.387463	-3.02387	0.00159524	1
ANKAR	-0.153166	-0.0538115	-0.252521	-3.0215	0.00026	1
TM9SF2	-0.159388	-0.0559527	-0.262824	-3.02019	0.000447	1
FAM168B	-0.116234	-0.0407523	-0.191716	-3.01814	0.0188239	1
PDCD10	-0.197569	-0.0692014	-0.325937	-3.01655	0.000696	1
UBP1	-0.109895	-0.0384918	-0.181299	-3.01653	0.0105133	1
SRI	-0.176141	-0.0614774	-0.290805	-3.0108	0.00378184	1
MDM2	-0.12891	-0.0449542	-0.212866	-3.00943	0.000393	1
GPR180	-0.18067	-0.0629713	-0.298369	-3.00858	0.00180077	1
JPX	-0.400448	-0.139346	-0.66155	-3.00596	0.00696634	1
YY1AP1	-0.118756	-0.0413232	-0.196189	-3.00593	0.00385435	1
TNKS2	-0.24057	-0.0836146	-0.397526	-3.00409	0.000331	1
SRP19	-0.153249	-0.0532613	-0.253237	-3.004	0.00321787	1
TOP1	-0.118587	-0.0412125	-0.195962	-3.00391	0.00757012	1
MAN2C1	-0.135237	-0.0469564	-0.223517	-3.00247	0.000761	1
GABRG3-AS1	-0.247676	-0.0855888	-0.409762	-2.99491	0.000889	1
NDFIP1	-0.270722	-0.0935028	-0.447942	-2.99406	0.0134434	1
CUL2	-0.125569	-0.0433071	-0.207831	-2.99179	0.00266795	1
NUP133	-0.210779	-0.0725155	-0.349042	-2.98792	0.000412	1
IQGAP1	-0.110663	-0.0380074	-0.183319	-2.98525	0.00577631	1
TMEM59L	-0.224083	-0.0769174	-0.371248	-2.98436	0.0019643	1
USP46	-0.170751	-0.0583894	-0.283112	-2.97847	0.00454103	1
COPS4	-0.164035	-0.0558997	-0.27217	-2.97315	0.00106656	1
AMFR	-0.0920216	-0.0313223	-0.152721	-2.97135	0.00053	1
ELP3	-0.100629	-0.0342455	-0.167013	-2.97105	0.00417392	1
HNRNPA1	-0.136697	-0.0465004	-0.226894	-2.97041	0.00102335	1
AC090579.1	-0.792982	-0.269637	-1.31633	-2.96978	0.00193493	1
MPP5	-0.103491	-0.0351466	-0.171835	-2.96789	0.00650421	1
ADAM22	-0.224905	-0.0763452	-0.373465	-2.96719	0.00466383	1
MED13L	-0.289187	-0.0979116	-0.480462	-2.96325	0.025838	1
SLC35A3	-0.117352	-0.0397029	-0.195002	-2.96211	0.00617713	1
PJA2	-0.293865	-0.0993343	-0.488397	-2.96079	0.000239	1
P2RY14	-0.507743	-0.170496	-0.844991	-2.95083	0.000404	1
SF1	-0.151457	-0.0506404	-0.252274	-2.94446	0.0260324	1
TM2D1	-0.14905	-0.0497496	-0.248351	-2.94191	0.00209108	1
TSPAN13	-0.150697	-0.050237	-0.251157	-2.94008	0.00629322	1
FOCAD	-0.320463	-0.106812	-0.534115	-2.93982	0.0164995	1
STRBP	-0.399974	-0.133088	-0.66686	-2.93734	0.0124391	1
RASGRP1	-0.128197	-0.04254	-0.213854	-2.93334	0.00346132	1
STARD7	-0.118647	-0.0393577	-0.197937	-2.93285	0.00682619	1
CMC2	-0.230376	-0.0762417	-0.384509	-2.92945	0.00120784	1
TMX3	-0.133195	-0.0439951	-0.222395	-2.92665	0.00414436	1
CHL1-AS2	-0.190571	-0.0629027	-0.31824	-2.92565	0.000384	1
FBXW11	-0.125848	-0.0414164	-0.21028	-2.92139	0.00331378	1
STAT1	-0.700897	-0.230291	-1.1715	-2.91907	0.00264405	1
DDX3X	-0.2976	-0.0977324	-0.497467	-2.91836	0.000235	1
LINC00513	-0.712178	-0.233661	-1.1907	-2.91702	0.00222626	1
TRIP12	-0.29108	-0.0953999	-0.486761	-2.9155	0.00141721	1
TCP11L1	-0.110975	-0.0363364	-0.185614	-2.91413	0.017101	1
PDE1B	-0.120472	-0.0394415	-0.201503	-2.91397	0.000519	1
SLC35A1	-0.283267	-0.0926682	-0.473866	-2.91289	0.000447	1
HLTF	-0.190558	-0.0623037	-0.318812	-2.91208	0.000816	1
IFNGR2	-0.174761	-0.0570638	-0.292458	-2.91023	0.00308494	1
PSMD4	-0.0840187	-0.0272492	-0.140788	-2.90074	0.00266017	1
PSMA6	-0.0755584	-0.0244796	-0.126637	-2.89928	0.00173097	1
ECHDC1	-0.0975012	-0.0315856	-0.163417	-2.89914	0.011196	1
ZSWIM8	-0.158385	-0.0512638	-0.265506	-2.89792	0.000328	1
SH3RF1	-0.147233	-0.0476436	-0.246823	-2.89761	0.0116723	1
CSTF3	-0.147538	-0.0476012	-0.247475	-2.89352	0.0101285	1
DLGAP1-AS4	-0.227072	-0.0728918	-0.381253	-2.88657	0.00477796	1
MORF4L1	-0.195002	-0.0625824	-0.327422	-2.88626	0.000394	1
ILKAP	-0.0642063	-0.0206029	-0.10781	-2.88606	0.00431442	1
MRPS21	-0.158944	-0.0509528	-0.266935	-2.88472	0.0120104	1
WTAP	-0.115907	-0.0370144	-0.194799	-2.87953	0.00364853	1
AC027288.3	-0.841493	-0.267899	-1.41509	-2.87537	0.00195418	1
ATG14	-0.115619	-0.0367572	-0.19448	-2.8735	0.0107229	1
GRM5-AS1	-0.345796	-0.109662	-0.581929	-2.87018	0.00164931	1
ATP5F1C	-0.155962	-0.0491333	-0.262791	-2.8614	0.00233406	1
RNF138	-0.105191	-0.0330478	-0.177334	-2.8578	0.0026259	1
CCNI	-0.230075	-0.0720771	-0.388073	-2.85408	0.00223844	1
ACTR2	-0.212071	-0.0662875	-0.357854	-2.85116	0.0399223	1
CYFIP2	-0.166581	-0.0520177	-0.281145	-2.84989	0.0219413	1
TFG	-0.21513	-0.066853	-0.363407	-2.84364	0.000402	1
SNRK	-0.16477	-0.0511606	-0.27838	-2.84257	0.000185	1
ZDHHC17	-0.243087	-0.0750168	-0.411158	-2.83478	0.000589	1
SLC25A40	-0.165908	-0.0510897	-0.280726	-2.83207	0.000232	1
SLC8A1-AS1	-0.420638	-0.128592	-0.712683	-2.82297	0.00144413	1
KATNAL1	-0.190172	-0.0581247	-0.322219	-2.8227	0.00263678	1
C1GALT1	-0.122252	-0.0371982	-0.207306	-2.81715	0.0026653	1
ACAP2	-0.115437	-0.035092	-0.195782	-2.81601	0.00530807	1
PIP4K2C	-0.195149	-0.0593054	-0.330992	-2.81563	0.00131562	1
BTBD1	-0.125674	-0.0381825	-0.213166	-2.81532	0.000493	1
SENP6	-0.0649888	-0.0196313	-0.110346	-2.80826	0.00859427	1
APLP2	-0.212455	-0.0641497	-0.360761	-2.80775	0.00279825	1
LRTM1	-0.276141	-0.0832943	-0.468988	-2.80651	0.00338049	1
PIAS2	-0.181224	-0.0545681	-0.307879	-2.80439	0.00168407	1
PGP	-0.190516	-0.057093	-0.323939	-2.79865	0.0038477	1
RBBP5	-0.116322	-0.0347409	-0.197902	-2.79461	0.00169367	1
CD46	-0.355458	-0.105982	-0.604933	-2.79259	0.000338	1
NHLRC3	-0.224982	-0.0670711	-0.382892	-2.79244	0.000406	1
GABRA4	-0.290062	-0.0863377	-0.493786	-2.79059	0.00149395	1
CTNNB1	-0.194908	-0.0580054	-0.331812	-2.79039	0.000448	1
TBK1	-0.190133	-0.0564583	-0.323808	-2.78777	0.00104458	1
PHLPP2	-0.0891744	-0.0264379	-0.151911	-2.78592	0.00215231	1
TMEM175	-0.0783305	-0.023213	-0.133448	-2.78541	0.0214773	1
UBE2N	-0.18713	-0.0553004	-0.318959	-2.78214	0.00330003	1
DYNC1LI2	-0.167675	-0.0495512	-0.285799	-2.78214	0.0125725	1
C2orf72	-0.133698	-0.0394474	-0.227948	-2.78028	0.0160784	1
CKAP5	-0.13402	-0.0395298	-0.22851	-2.77991	0.00149311	1
ARF1	-0.178233	-0.0525594	-0.303907	-2.77966	0.00672317	1
GNPDA2	-0.189433	-0.0558025	-0.323063	-2.77842	0.00139731	1
DCAF8	-0.186619	-0.0548425	-0.318396	-2.77566	0.000261	1
FOXO3	-0.15575	-0.0455824	-0.265918	-2.77091	0.0117244	1
CDK7	-0.0870912	-0.0254488	-0.148734	-2.76913	0.00416638	1
KANSL3	-0.225929	-0.0658331	-0.386024	-2.76592	0.000294	1
ABI2	-0.170351	-0.0496164	-0.291086	-2.76542	0.0382054	1
PIK3C2A	-0.207798	-0.0605052	-0.355091	-2.76508	0.000835	1
WRN	-0.167013	-0.0486066	-0.285419	-2.76454	0.00114723	1
PSMD1	-0.205956	-0.0598404	-0.352072	-2.76265	0.00919873	1
FASTKD2	-0.156389	-0.0452027	-0.267575	-2.75679	0.00702993	1
RNF19A	-0.135962	-0.0392884	-0.232635	-2.7565	0.0111913	1
KLHL2	-0.208687	-0.0602922	-0.357082	-2.75629	0.00410952	1
AC099788.1	-0.352899	-0.101918	-0.603879	-2.75586	0.000653	1
VAPA	-0.217132	-0.0625723	-0.371692	-2.75344	0.00490695	1
UCHL3	-0.131695	-0.0379402	-0.225451	-2.75311	0.00239005	1
TFB1M	-0.159356	-0.0458437	-0.272868	-2.75153	0.00491662	1
CHRM3-AS2	-0.386402	-0.110962	-0.661842	-2.74955	0.00135151	1
POLR3A	-0.153816	-0.0441611	-0.26347	-2.7493	0.00775221	1
NCOA5	-0.141462	-0.0404742	-0.242449	-2.74549	0.0172939	1
EIF4E	-0.186534	-0.0533577	-0.319711	-2.74523	0.00163927	1
TSTD2	-0.21984	-0.0627995	-0.376881	-2.74374	0.00176168	1
PAN3	-0.117326	-0.0332823	-0.20137	-2.73613	0.00791993	1
FLVCR1	-0.163582	-0.0463731	-0.280791	-2.73541	0.00544356	1
KCNH3	-0.168639	-0.0475805	-0.289697	-2.7303	0.00164418	1
AC069437.1	-0.489908	-0.137954	-0.841861	-2.7282	0.00213044	1
SMIM13	-0.161109	-0.0453178	-0.2769	-2.72704	0.00351603	1
NRSN1	-0.190767	-0.0535589	-0.327975	-2.72503	0.018038	1
CUL3	-0.139179	-0.0390673	-0.239291	-2.72481	0.0187724	1
NUP153	-0.141431	-0.0395427	-0.243319	-2.72063	0.000419	1
VPS4B	-0.217098	-0.0606398	-0.373556	-2.71961	0.00240756	1
CAPZA2	-0.150216	-0.0419424	-0.258489	-2.7192	0.00093	1
SEMA3A	-0.282606	-0.0789004	-0.486311	-2.71911	0.000977	1
ZNF81	-0.172565	-0.0480968	-0.297032	-2.71733	0.000437	1
FBXW2	-0.208204	-0.0580018	-0.358407	-2.71682	0.0056895	1
RAB5A	-0.151197	-0.042004	-0.26039	-2.71392	0.000902	1
SMAD4	-0.149827	-0.0414774	-0.258176	-2.71026	0.00300323	1
CAMKK2	-0.153889	-0.0424304	-0.265348	-2.70609	0.0141766	1
USP22	-0.156133	-0.0430347	-0.269232	-2.70574	0.0142775	1
GLS	-0.355162	-0.0978727	-0.612451	-2.70553	0.00114302	1
TTC5	-0.197188	-0.0542395	-0.340136	-2.70364	0.00107486	1
CALCOCO1	-0.114267	-0.031384	-0.197149	-2.70212	0.00384254	1
HERC1	-0.13001	-0.0356251	-0.224396	-2.69974	0.0658759	1
PRKAR2B-AS1	-0.315092	-0.0862594	-0.543925	-2.69878	0.0012061	1
DDX6	-0.126345	-0.0345628	-0.218127	-2.69803	0.020174	1
WASF3	-0.12558	-0.0342879	-0.216872	-2.6961	0.0171668	1
PRSS51	-0.306728	-0.0836651	-0.52979	-2.6951	0.00146846	1
WASL	-0.192267	-0.0524	-0.332133	-2.69425	0.0111045	1
PIGN	-0.124406	-0.0338724	-0.21494	-2.69327	0.00128261	1
SRPK1	-0.123758	-0.0336395	-0.213876	-2.69158	0.00810477	1
AREL1	-0.115429	-0.0313535	-0.199504	-2.69088	0.0341663	1
VEZT	-0.163935	-0.0444297	-0.28344	-2.68864	0.00295809	1
SOD2	-0.159474	-0.0431575	-0.275791	-2.68718	0.0020181	1
FEZ2	-0.215036	-0.0577902	-0.372282	-2.68028	0.000237	1
UGP2	-0.219607	-0.0589602	-0.380253	-2.67931	0.000934	1
CAPZA1	-0.145415	-0.0390273	-0.251802	-2.67896	0.000394	1
AC004540.1	-0.073693	-0.0197538	-0.127632	-2.67775	0.0215408	1
LENG8	-0.107087	-0.0286399	-0.185535	-2.67552	0.0285303	1
FOXJ3	-0.092941	-0.0248169	-0.161065	-2.67396	0.0232167	1
AC007098.1	-0.311489	-0.0830538	-0.539924	-2.67256	0.00220502	1
KIFAP3	-0.254027	-0.0676958	-0.440358	-2.67204	0.00326446	1
CBX5	-0.175925	-0.0468394	-0.305011	-2.67115	0.0035915	1
THUMPD3-AS1	-0.187073	-0.0497334	-0.324412	-2.66971	0.000505	1
NORAD	-0.363287	-0.096357	-0.630217	-2.66748	0.014156	1
RCOR3	-0.213015	-0.0563219	-0.369707	-2.66446	0.00485732	1
RAP1A	-0.0495227	-0.0130254	-0.08602	-2.65945	0.00308194	1
SEC14L1	-0.144696	-0.0380491	-0.251342	-2.65924	0.0479005	1
FNTB	-0.139747	-0.0367202	-0.242774	-2.65852	0.00839915	1
RSRC1	-0.092312	-0.0241083	-0.160516	-2.65276	0.00141361	1
USP15	-0.10812	-0.0278502	-0.18839	-2.63999	0.0102878	1
TSPOAP1	-0.0874695	-0.0224524	-0.152487	-2.6368	0.0144683	1
STRN3	-0.219877	-0.0564137	-0.383341	-2.63638	0.000466	1
DCBLD1	-0.229878	-0.0589298	-0.400826	-2.63561	0.000316	1
ANKUB1	-0.381214	-0.0972037	-0.665224	-2.63077	0.00135113	1
AC073167.1	-0.279452	-0.0712139	-0.487691	-2.63024	0.00283442	1
NPDC1	-0.116836	-0.0297284	-0.203943	-2.62887	0.0466518	1
USO1	-0.195235	-0.0496381	-0.340833	-2.62817	0.00158845	1
CDC40	-0.212684	-0.0539248	-0.371443	-2.62569	0.00994086	1
PTPRK-AS1	-0.370565	-0.0939236	-0.647207	-2.6254	0.00545465	1
AC069228.1	-0.712396	-0.18056	-1.24423	-2.62538	0.00307033	1
LARP4	-0.0801789	-0.0203113	-0.140046	-2.62492	0.00602141	1
URI1	-0.308028	-0.0779942	-0.538061	-2.6245	0.000589	1
AC005261.1	-0.14052	-0.0355785	-0.245461	-2.62445	0.00260736	1
MGST3	-0.176299	-0.0442097	-0.308388	-2.61596	0.00437303	1
AC245297.3	-0.130398	-0.0326555	-0.22814	-2.61479	0.00930092	1
VPS54	-0.0644903	-0.0161308	-0.11285	-2.61373	0.00255652	1
MFSD4B	-0.256126	-0.0637088	-0.448543	-2.6089	0.000446	1
LINS1	-0.16404	-0.0405941	-0.287485	-2.60448	0.00209904	1
MED17	-0.152154	-0.0375246	-0.266782	-2.60157	0.00137568	1
ATL1	-0.203375	-0.0500767	-0.356674	-2.60021	0.00749587	1
PHF14	-0.121236	-0.0298184	-0.212654	-2.59926	0.0224649	1
RNF34	-0.110927	-0.0272597	-0.194594	-2.59854	0.0516536	1
GOSR1	-0.141012	-0.0345797	-0.247444	-2.59675	0.000858	1
LNPK	-0.174919	-0.0428687	-0.306968	-2.59625	0.000338	1
TIAL1	-0.0977829	-0.0239481	-0.171618	-2.59567	0.00022	1
ZNF483	-0.237998	-0.0582099	-0.417786	-2.59454	0.0147051	1
GUF1	-0.138932	-0.0339333	-0.243932	-2.59338	0.000292	1
ERO1A	-0.129329	-0.0314099	-0.227249	-2.58867	0.00375383	1
[truncated: 5,358 more rows]

## Sheet: CI-PD_vs_nCI-PD_ex02
primerid	coef	ci.hi	ci.lo	z	pval	p_adj
[truncated: 5,330 more rows]

[truncated: 23 more sheets: CI-PD_vs_nCI-PD_ex06, CI-PD_vs_nCI-PD_ex09, CI-PD_vs_nCI-PD_ex11, CI-PD_vs_nCI-PD_ex17, CI-PD_vs_nCI-PD_ex19, CI-PD_vs_nCI-PD_ex21, CI-PD_vs_nCI-PD_ex22, CI-PD_vs_nCI-PD_ex23, CI-PD_vs_nCI-PD_ex24, CI-PD_vs_nCI-PD_ex30, CI-PD_vs_nCI-PD_in08, CI-PD_vs_nCI-PD_in10, CI-PD_vs_nCI-PD_in12, CI-PD_vs_nCI-PD_in15, CI-PD_vs_nCI-PD_in20, CI-PD_vs_nCI-PD_in26, CI-PD_vs_nCI-PD_in27, CI-PD_vs_nCI-PD_in28, CI-PD_vs_nCI-PD_microglia, CI-PD_vs_nCI-PD_oligo00 …]
